# Supplementary material for: Temporal Proteomic Analysis of Herpes Simplex Virus 1 Infection Reveals Cell-Surface Remodeling via pUL56-Mediated GOPC Degradation
Source: Cell Rep. 2020 Oct 6;33(1):108235. doi: 10.1016/j.celrep.2020.108235 (PMC7539533; doi:10.1016/j.celrep.2020.108235)
Supplement: Table S1. Quantitative Temporal Analysis of HSV Infection, Related to Figure 1 — Interactive spreadsheet of the quantitative temporal viromics data from the HSV-1 whole cell lysate (WCL) time course. The “Data” worksheet shows minimally annotated protein data, with only formatting and normalization modifying the raw data. The “Plotter” worksheet enables generation of individual protein abundance changes from the time course. The “Viral classes” worksheet shows the K-means clusters of all canonical HSV-1 proteins, a list of 5 clusters is shown. The “MS Quantification” worksheet shows the number of proteins and peptides quantified. The TMT reagents used to label samples are detailed in the “TMT labelling” worksheet. The “Novel 6FT-ORFs” worksheet contains details of putative additional HSV-1 proteins that increased in abundance over the course of infection. [file mmc2.xlsx]

## Sheet: Plotter

	GOPC
	ITCH
	PRKDC
	IFI16
	TRIM27
	RNF168









































































































































































































































































































































































































































































































































































































































































































































































































































































































































































































































































































































































































































































































































































































































































































































































































































































































































































































































































































































































































































































[truncated: 5,030 more rows]
[truncated: 25 more columns]

## Sheet: Viral classes
Viral classes generated by k-means analysis as in Figure S1
Tp1	Tp2	Tp3	Tp4	Tp5
US12	RL1	UL12	UL1	UL10
	RL2	UL17	UL16	UL18
	RS1	UL20	UL22	UL19
	UL13	UL24	UL25	UL21
	UL14	UL28	UL26	UL36
	UL15	UL29	UL27	UL44
	UL2	UL32	UL3	UL47
	UL23	UL39	UL31	UL49A
	UL30	UL41	UL34	US11
	UL33	UL45	UL35	US4
	UL40	UL46	UL37
	UL5	UL50	UL38
	UL52	UL51	UL42
	UL53	UL6	UL48
	UL54	UL7	UL49
	UL55	US10	US6
	UL8	US2	US7
	UL9	US8
	US1
	US3
	US8A

## Sheet: Data
					WCL timecourse - Normalised - Signal : Noise
Gene Name	Uniprot-l	Species	Description	Peptides	Mock 2h	Mock 6h	Mock 12h	Mock 18h	HSV 2h	HSV 4h	HSV 6h	HSV 9h	HSV 12h	HSV 18h
6FT_3_ORF580_100aa		HSV_6FT	6FT_3_ORF580_100aa	1	25.4047	21.4987	19.7882	20.5591	68.1677	126.378	132.776	132.043	99.1933	101.267
6FT_3_ORF631_26aa		HSV_6FT	6FT_3_ORF631_26aa	1	4.5517e-05	0.000196457	0	0	1.16491	7.13011	13.8017	47.3854	79.3302	170.662
6FT_3_ORF747_628aa		HSV_6FT	6FT_3_ORF747_628aa	3	16.0008	18.7693	15.0507	17.274	114.077	217.817	228.081	223.865	192.266	189.645
6FT_3_ORF761_511aa		HSV_6FT	6FT_3_ORF761_511aa	1	29.463	33.4496	32.3995	38.7512	194.297	239.854	226.805	198.408	187.595	140.349
6FT_4_ORF117_99aa		HSV_6FT	6FT_4_ORF117_99aa	1	23.2714	19.6473	28.2307	26.9252	396.875	513.339	519.578	477.311	461.319	433.148
6FT_4_ORF232_484aa		HSV_6FT	6FT_4_ORF232_484aa	1	60.3101	39.5749	43.7116	37.9078	67.0161	80.4097	82.3316	86.1334	103.782	121.618
6FT_5_ORF413_275aa		HSV_6FT	6FT_5_ORF413_275aa	1	17.0324	18.8847	15.3176	21.3743	37.862	126.691	212.394	251.437	313.846	350.099
6FT_5_ORF558_392aa		HSV_6FT	6FT_5_ORF558_392aa	1	15.3054	15.9375	14.2214	17.328	257.104	564.087	915.524	1056.84	1262.75	1544.65
6FT_6_ORF618_159aa		HSV_6FT	6FT_6_ORF618_159aa	2	1689.91	1669.48	1689.46	1713.44	1715.75	1643.06	1654.24	1658.98	1699.86	1648.23
A2M	P01023	HUMAN	Alpha-2-macroglobulin	5	1218.84	1285.77	918.437	853.277	1331.94	1422.18	1486.9	1682.61	1326.46	2106.66
AAAS	Q9NRG9	HUMAN	Aladin	4	721.234	757.546	779.013	696.739	839.515	727.727	780.794	681.087	720.696	797.427
AACS	Q86V21	HUMAN	Acetoacetyl-CoA synthetase	7	3468.44	3438.87	3215.81	3387.95	3423.64	3353.38	3317.16	3239.27	3056.47	3107.03
AAGAB	Q6PD74	HUMAN	Alpha- and gamma-adaptin-binding protein p34	4	2080.47	2133.98	2269.36	2192.31	2132.55	2169.62	2045.96	2108.14	2021.64	1946.2
AAK1	Q2M2I8	HUMAN	AP2-associated protein kinase 1	6	2097.98	1788.66	1943.02	1861.35	2012.8	1943.33	2001.98	1977.96	2029.54	2017.43
AAMDC	Q9H7C9	HUMAN	Mth938 domain-containing protein	3	817.828	804.65	789.216	716.525	938.528	850.183	855.943	840.842	775.377	783.817
AAMP	Q13685	HUMAN	Angio-associated migratory cell protein	10	5385.04	4822.44	5362.55	4507.09	5065.65	4761.16	4895.44	4341.64	4795.21	4129.91
AAR2	Q9Y312	HUMAN	Protein AAR2 homolog	2	856.084	863.747	1006.78	873.142	933.126	887.787	908.115	938.991	951.968	898.469
AARS	P49588	HUMAN	Alanine--tRNA ligase, cytoplasmic	89	43388.7	42758.7	42141.3	44165.6	44652.1	43696.1	44806.5	44998.4	44375.8	44912.8
AARS2	Q5JTZ9	HUMAN	Alanine--tRNA ligase, mitochondrial	9	2128.99	2093.78	2207.86	2117.62	2382.86	2218.22	2242.67	2179.47	2249.08	2280.91
AARSD1	Q9BTE6	HUMAN	Alanyl-tRNA editing protein Aarsd1	3	1514.38	1444.79	1757.32	1625.98	1647.98	1524.55	1582.79	1534.63	1756.85	1533.76
AASDHPPT	Q9NRN7	HUMAN	L-aminoadipate-semialdehyde dehydrogenase-phosphopantetheinyl transferase	10	4573.05	4712.65	4943.33	4796.2	4750.23	4715.66	4814.79	4800.25	4619.16	4661.29
AASS	Q9UDR5	HUMAN	Alpha-aminoadipic semialdehyde synthase, mitochondrial	1	98.9582	91.9299	94.1802	91.9984	97.9818	105.978	93.535	93.6556	89.6973	94.8343
AATF	Q9NY61	HUMAN	Protein AATF	10	2472.72	2632.3	2659.77	2664.42	2462.19	2522.1	2239.07	2166.93	1843.41	1793.18
ABAT	P80404	HUMAN	4-aminobutyrate aminotransferase, mitochondrial	6	1935.52	1847.78	1721.33	1705.91	2037.89	2007.69	1937.3	1961.1	1972.11	1848.88
ABCB10	Q9NRK6	HUMAN	ATP-binding cassette sub-family B member 10, mitochondrial	3	1520.61	1431.44	1684.7	1519.18	1631.02	1546.29	1512.9	1510.67	1663.34	1562.9
ABCB6	Q9NP58	HUMAN	ATP-binding cassette sub-family B member 6, mitochondrial	1	76.1933	83.4102	89.2709	90.3995	84.2551	80.7969	69.9194	58.4136	80.6512	93.207
ABCB7	O75027	HUMAN	Isoform 2 of ATP-binding cassette sub-family B member 7, mitochondrial	1	92.705	76.4301	76.1641	77.744	69.3372	76.1085	75.9348	63.0052	71.9777	68.2818
ABCB8	Q9NUT2	HUMAN	ATP-binding cassette sub-family B member 8, mitochondrial	2	936.846	935.921	924.046	984.212	968.702	1009.25	1022.98	1012.17	971.248	996.017
ABCC1	P33527	HUMAN	Multidrug resistance-associated protein 1	7	2109.86	2012.51	1953.95	1963.36	1996.85	1899.87	1928.66	1652.3	1772.27	1793.94
ABCC3	O15438	HUMAN	Isoform 4 of Canalicular multispecific organic anion transporter 2	4	1406.69	1394	1374.1	1447.46	1348.66	1104.08	845.275	705.713	660.3	655.047
ABCC4	O15439	HUMAN	Multidrug resistance-associated protein 4	7	2690.49	2958.01	2819.17	3163.66	2767.85	2790.41	2708.62	2714.02	2624.85	2677.37
ABCC5	O15440	HUMAN	Multidrug resistance-associated protein 5	2	625.659	619.08	594.624	682.56	626.246	563.342	508.26	442.748	509.682	489.201
ABCD3	P28288	HUMAN	ATP-binding cassette sub-family D member 3	23	6011.9	5878.83	5853.1	5841.42	6300.77	6197.53	6200.29	6000.49	6191.87	6431.21
ABCE1	P61221	HUMAN	ATP-binding cassette sub-family E member 1	42	22501.3	21553.1	23320.8	22748.2	21723.8	20822.7	21217.3	20601.9	21570.7	20384.8
ABCF1	Q8NE71	HUMAN	ATP-binding cassette sub-family F member 1	31	12805.5	13012.4	13278.8	12864.6	12573.2	12601.8	12610.6	12588.5	12543.3	13006
ABCF2	Q9UG63	HUMAN	Isoform 2 of ATP-binding cassette sub-family F member 2	34	11482.1	12071.8	12211.1	11845.7	11247.6	11167.6	10892.3	10891.4	10331	10397.3
ABCF3	Q9NUQ8	HUMAN	ATP-binding cassette sub-family F member 3	14	3765.8	4149.55	3904.61	4219.71	3795.18	4119.76	3689.01	3893.46	3358.75	3742.25
ABCG2	Q9UNQ0	HUMAN	ATP-binding cassette sub-family G member 2	4	1026.93	961.973	1136.58	1155.3	1117.82	1100.69	1066.07	1026.15	1130.72	1039.07
ABHD10	Q9NUJ1	HUMAN	Mycophenolic acid acyl-glucuronide esterase, mitochondrial	4	2733.54	2597.17	2777.79	2817.87	2737.09	2857.6	2918.24	3057.99	3023.24	2828.95
ABHD11	Q8NFV4	HUMAN	Protein ABHD11	2	374.083	410.159	409.683	401.659	434.197	421.886	413.02	394.823	433.992	461.672
ABHD12	Q8N2K0	HUMAN	Monoacylglycerol lipase ABHD12	2	427.815	416.549	445.326	426.7	468.771	461.669	448.414	456.47	446.156	493.823
ABHD13	Q7L211	HUMAN	Protein ABHD13	1	168.905	162.545	181.901	170.234	170.752	161.266	172.607	163.755	162.027	176.26
ABHD14B	Q96IU4	HUMAN	Protein ABHD14B	3	1876.06	1849.65	1763.18	1809.59	2047.38	2037.27	2013.27	2065.58	2051.82	2112.08
ABHD16A	O95870	HUMAN	Protein ABHD16A	3	398.124	373.019	410.034	374.296	432.565	363.631	401.612	374.146	403.397	391.671
ABHD17B	Q5VST6	HUMAN	Isoform 2 of Protein ABHD17B	1	234.49	232.991	238.99	239.737	216.303	207.641	223.842	202.712	219.362	207.396
ABHD17C	Q6PCB6	HUMAN	Protein ABHD17C	1	75.8843	49.3086	62.7441	51.075	41.9412	42.5895	42.4317	29.7089	37.4646	34.8017
ABHD4	Q8TB40	HUMAN	Protein ABHD4	1	390.056	375.6	373.863	488.137	360.253	272.234	251.645	175.9	139.414	88.2528
ABHD6	Q9BV23	HUMAN	Monoacylglycerol lipase ABHD6	1	56.3897	52.098	51.3539	56.7724	50.2207	46.3759	55.7337	56.5997	46.4046	56.1639
ABI1	Q8IZP0	HUMAN	Abl interactor 1	12	4286.81	4401.55	4665.49	4252.91	4666.97	4325.84	4454.44	4329.32	4424.84	4813.41
ABI2	Q9NYB9	HUMAN	Abl interactor 2	7	3799.14	4032.71	3877.53	4058.92	3935	4029.57	3908.26	4130.07	3974.94	4081.9
ABL1	P00519	HUMAN	Isoform IB of Tyrosine-protein kinase ABL1	4	662.636	605.854	675.337	642.861	643.842	586.458	641.628	573.33	644.453	580.35
ABL2	P42684	HUMAN	Abelson tyrosine-protein kinase 2	5	930.06	945.236	890.23	842.188	902.696	903.433	852.221	895.942	809.842	816.813
ABLIM1	O14639	HUMAN	Actin-binding LIM protein 1	11	2932.86	2942.43	2789.44	2663.29	2848.19	2860.44	2711.91	2657.51	2675	2571.23
ABR	Q12979	HUMAN	Active breakpoint cluster region-related protein	9	2966.93	2775.94	2832.66	2693.29	2950.14	2946.8	2882.13	2961.73	3143.36	3035.66
ABRACL	Q9P1F3	HUMAN	Costars family protein ABRACL	1	236.799	235.917	267.578	260.795	237.832	299.458	289.393	290.08	290.142	259.213
ABT1	Q9ULW3	HUMAN	Activator of basal transcription 1	3	2156.56	2186.26	2267.63	2272.01	2147.87	2111.32	1948.61	1831	1958.76	1712.08
ACAA1	P09110	HUMAN	3-ketoacyl-CoA thiolase, peroxisomal	5	1257.03	1175.03	1384.26	1216.2	1435.03	1311.55	1359.64	1341.64	1517.39	1311.67
ACAA2	P42765	HUMAN	3-ketoacyl-CoA thiolase, mitochondrial	4	522.602	499.338	523.734	478.424	574.368	554.213	531.134	569.566	554.878	544.656
ACACA	Q13085	HUMAN	Isoform 4 of Acetyl-CoA carboxylase 1	13	2987.49	3145.47	2991.97	3216.47	3212.28	3185.37	3028.09	3083.94	2959.68	3168.53
ACACB	O00763	HUMAN	Acetyl-CoA carboxylase 2	5	1722.82	1803.82	1660.67	1910.18	1775.79	1710.94	1700.81	1625.63	1576.44	1646.16
ACAD11	Q709F0	HUMAN	Acyl-CoA dehydrogenase family member 11	2	117.948	106.007	114.546	115.785	120.486	107.108	117.166	102.408	109.082	107.455
ACAD8	Q9UKU7	HUMAN	Isobutyryl-CoA dehydrogenase, mitochondrial	4	1308.77	1248.91	1306.42	1247.93	1337.82	1341.2	1295.87	1384.11	1410.62	1336.63
ACAD9	Q9H845	HUMAN	Acyl-CoA dehydrogenase family member 9, mitochondrial	14	8287.65	7856.12	7472.34	7631.44	7941.48	8125.24	8164.26	7967.05	8019.57	8607.39
ACADM	P11310	HUMAN	Isoform 2 of Medium-chain specific acyl-CoA dehydrogenase, mitochondrial	24	11071.7	10639.9	11122.5	10373.4	11734.7	10912.8	11470.1	11243.2	11735	11794
ACADS	P16219	HUMAN	Short-chain specific acyl-CoA dehydrogenase, mitochondrial	2	245.175	213.602	201.755	221.327	239.107	237.979	232.399	251.469	230.741	257.835
ACADSB	P45954	HUMAN	Short/branched chain specific acyl-CoA dehydrogenase, mitochondrial	4	858.671	847.59	802.859	843.67	925.997	890.62	909.828	904.551	902.833	990.017
ACADVL	P49748	HUMAN	Isoform 3 of Very long-chain specific acyl-CoA dehydrogenase, mitochondrial	47	13665.7	12896.3	12924	12194.7	14966.3	13546.3	15237.3	13517.1	14097.3	13843.2
ACAP2	Q15057	HUMAN	Arf-GAP with coiled-coil, ANK repeat and PH domain-containing protein 2	7	2385.14	2167.67	2294.36	2223.31	2269.87	2195.95	2275.89	2179.59	2348.28	2283.31
ACAP3	Q96P50	HUMAN	Arf-GAP with coiled-coil, ANK repeat and PH domain-containing protein 3	5	657.885	570.901	510.881	476.424	592.823	592.472	504.506	473.731	566.396	664.048
ACAT1	P24752	HUMAN	Acetyl-CoA acetyltransferase, mitochondrial	32	13569	13421.2	13059.7	13876.9	13933.8	14120.6	13649.4	14219.2	13489.6	13745.8
ACAT2	Q9BWD1	HUMAN	Acetyl-CoA acetyltransferase, cytosolic	10	3679.25	3429.25	3535.87	3346.15	3547.68	3435.33	3782.46	3661.19	3849.68	3720.26
ACBD3	Q9H3P7	HUMAN	Golgi resident protein GCP60	5	4324.86	4768.86	4162.78	4645.97	2667.13	2347.51	2028.6	2145.59	1909.88	2082.43
ACBD5	Q5T8D3	HUMAN	Isoform 3 of Acyl-CoA-binding domain-containing protein 5	9	3925.55	4174.52	4218.75	4213.07	4194.81	4135.11	4140.03	4011.49	4093.49	3983.94
ACBD6	Q9BR61	HUMAN	Acyl-CoA-binding domain-containing protein 6	6	2236.17	2459.78	2465	2269.88	1901.91	1843.3	1716.79	1630.09	1493.77	1470
ACD	Q96AP0	HUMAN	Adrenocortical dysplasia protein homolog	2	264.824	283.256	316.926	273.56	247.177	220.781	161.565	150.453	129.476	118.984
ACIN1	Q9UKV3	HUMAN	Apoptotic chromatin condensation inducer in the nucleus	50	23575.5	23506.1	24291.2	24117.2	22947.6	23138.9	23417.9	23700.2	24113.5	24662.9
ACLY	P53396	HUMAN	ATP-citrate synthase	58	23224.6	22449.1	22775.8	21514.8	23689.8	22947.5	24351.1	23549	24184.2	24416.2
ACO1	P21399	HUMAN	Cytoplasmic aconitate hydratase	7	3434.33	3271.46	3375.98	3263.67	3605.39	3605.57	3600.54	3693.91	3777	3875.77
ACO2	Q99798	HUMAN	Aconitate hydratase, mitochondrial	30	12177.7	11550.8	11649.9	11527.1	12241.6	12254.5	12577.2	12496	13022.2	12539
ACOT11	Q8WXI4	HUMAN	Isoform 2 of Acyl-coenzyme A thioesterase 11	4	2144.7	1984.64	1782.81	1810.91	2091.18	1883.4	2055.7	1965.32	1941.08	2071.21
ACOT13	Q9NPJ3	HUMAN	Acyl-coenzyme A thioesterase 13	5	2909.2	2712.31	2733.37	2830.03	2770.2	2776.01	2837.69	2811.36	2831.45	2781.39
ACOT2	P49753	HUMAN	Acyl-coenzyme A thioesterase 2, mitochondrial	5	1478.12	1396.17	1469.28	1286.54	1621.25	1451.45	1585.48	1447.32	1554.84	1615.38
ACOT4	Q8N9L9	HUMAN	Acyl-coenzyme A thioesterase 4	1	67.9969	92.2964	101.706	74.3719	100.926	76.8513	89.1105	79.7485	86.5225	100.566
ACOT7	O00154	HUMAN	Cytosolic acyl coenzyme A thioester hydrolase	39	9796.73	10046.7	10310.1	10289.8	10155.2	10108.1	10325.3	10323.3	10523.1	10531.4
ACOT8	O14734	HUMAN	Acyl-coenzyme A thioesterase 8	4	721.918	635.794	569.139	620.884	710.95	694.505	688.21	666.087	690.898	682.542
ACOT9	Q9Y305	HUMAN	Isoform 4 of Acyl-coenzyme A thioesterase 9, mitochondrial	9	5114.48	4877.36	3946.89	4166.28	4915.89	4815.04	4765.43	4668.77	4656.03	5086.64
ACOX1	Q15067	HUMAN	Isoform 2 of Peroxisomal acyl-coenzyme A oxidase 1	9	7142.96	6358.45	5911.44	5750.25	7036.6	6308.47	6704.24	5900.14	6305.16	6003.65
ACP1	P24666	HUMAN	Low molecular weight phosphotyrosine protein phosphatase	1	226.6	254.824	266.798	223.547	279.64	254.741	259.59	255.681	241.301	255.83
ACP1	P24666	HUMAN	Isoform 2 of Low molecular weight phosphotyrosine protein phosphatase	12	8275.45	8584.14	8684.53	9266.65	8889.11	9324.36	8761.5	9589.12	9195.27	8859.87
ACP2	P11117	HUMAN	Lysosomal acid phosphatase	1	213.444	216.982	208.42	219.121	238.505	214.958	215.972	190.542	186.219	178.146
ACP6	Q9NPH0	HUMAN	Lysophosphatidic acid phosphatase type 6	4	1063.83	1145.84	1093.53	1178.49	1183.38	1187.8	1156.99	1200.29	1130.3	1233.09
ACSF2	Q96CM8	HUMAN	Isoform 2 of Acyl-CoA synthetase family member 2, mitochondrial	2	1157.21	1071.48	993.428	1053.57	1207.29	1234.99	1192.82	1249.36	1255.03	1209.38
ACSF3	Q4G176	HUMAN	Acyl-CoA synthetase family member 3, mitochondrial	4	2299.6	1918.59	2045.18	1903.87	2260.61	2020.92	2186.27	1924.88	2167.48	1992.29
ACSL1	P33121	HUMAN	Long-chain-fatty-acid--CoA ligase 1	3	1834.09	1655.83	1471.78	1451.59	1782.6	1643.29	1718.09	1544.31	1621.12	1766.41
ACSL3	O95573	HUMAN	Long-chain-fatty-acid--CoA ligase 3	22	7020.69	6784.09	6808.61	6754.74	7010.91	6857.3	7056.08	6897.28	6884.51	7192.51
ACSL4	O60488	HUMAN	Long-chain-fatty-acid--CoA ligase 4	12	5506.46	5675.41	4997.85	4766.1	5220.51	5037.18	5100.47	4512.13	4760.23	4316.12
ACSL6	Q9UKU0	HUMAN	Isoform 8 of Long-chain-fatty-acid--CoA ligase 6	1	752.473	709.58	693.599	700.782	753.697	772.088	753.793	741.596	750.013	745.379
ACSS2	Q9NR19	HUMAN	Isoform 2 of Acetyl-coenzyme A synthetase, cytoplasmic	4	2583.87	2432.15	2302.47	2354.58	2594.09	2517.69	2552.82	2432.86	2446.76	2427.88
ACTB	P60709	HUMAN	Actin, cytoplasmic 1	153	35873.1	36845.7	31430	32605.5	37926.7	37599.7	39882.2	38578.7	39196	42675.1
ACTBL2	Q562R1	HUMAN	Beta-actin-like protein 2	13	18825.6	17555.3	18024.5	18526.3	16806.4	19709.4	17238.1	20833.5	18584	19551
ACTC1	P68032	HUMAN	Actin, alpha cardiac muscle 1	354	141745	175854	145422	144589	151395	151874	154327	158158	158313	167224
ACTL6A	O96019	HUMAN	Actin-like protein 6A	16	6420.99	5752.95	6539.26	5887.57	6220.97	5403.97	5939.88	5284.7	5850.36	5279.23
ACTN1	P12814	HUMAN	Alpha-actinin-1	72	29240	30839.1	29746	29575.5	29561.5	31204.2	30417.4	32179.4	30805.3	32490.4
ACTN4	O43707	HUMAN	Alpha-actinin-4	164	60840.6	60146.4	59181.9	57657.1	62793.6	64519.9	64531.2	67363.2	66537.6	66814.4
ACTR10	Q9NZ32	HUMAN	Actin-related protein 10	11	6015.95	6241.64	6226.54	6195.99	5575.2	5470.42	5256.87	5448.55	5219.6	5268.93
ACTR1A	P61163	HUMAN	Alpha-centractin	6	671.373	706.091	741.306	727.524	802.802	752.242	733.031	790.871	796.043	793.982
ACTR1B	P42025	HUMAN	Beta-centractin	17	7416	6780.52	6701.06	6765.6	7018.15	6925.03	7265.7	7013.28	7465.03	7361.53
ACTR2	P61160	HUMAN	Actin-related protein 2	24	11860.3	11551.9	10658	11254.9	11361.1	11501.7	11390.5	11326.1	11240.5	11307.8
ACTR3	P61158	HUMAN	Actin-related protein 3	31	13995.4	12806.6	13136	12901.3	13838.2	13273.4	13378	13379.6	13629.7	14790
ACTR5	Q9H9F9	HUMAN	Actin-related protein 5	8	2354.31	2238.88	2341.75	2352.88	2297.12	2192.64	2090.11	1991.28	2079.01	1925.31
ACTR6	Q9GZN1	HUMAN	Actin-related protein 6	1	416.996	421.016	425.97	442.534	388.2	333.361	303.435	316.254	308.472	316.863
ACTR8	Q9H981	HUMAN	Actin-related protein 8	2	58.2929	62.5182	63.1018	64.8132	59.1677	78.8925	77.9192	61.5324	71.2345	84.6825
ACY1	Q03154	HUMAN	Aminoacylase-1	2	634.449	819.61	643.247	793.273	732.287	865.135	668.327	854.26	659.534	876.545
ACYP1	P07311	HUMAN	Acylphosphatase-1	3	1238.3	1164.66	1151.9	1214.95	1243.22	1202.52	1269.03	1239.45	1242.29	1235.42
ACYP2	P14621	HUMAN	Acylphosphatase-2	1	205.669	219.636	233.342	200.047	253.026	223.05	224.574	230.823	233.631	217.663
ADAL	Q6DHV7	HUMAN	Adenosine deaminase-like protein	1	97.844	102.363	109.105	112.726	112.627	115.087	111.238	116.206	102.269	102.175
ADAM10	O14672	HUMAN	Disintegrin and metalloproteinase domain-containing protein 10	13	6458.53	6810.18	6487.25	6730.05	5837.55	5839.17	5050.35	5133.83	4411.64	4394.53
ADAM15	Q13444	HUMAN	Disintegrin and metalloproteinase domain-containing protein 15	1	56.5855	72.3851	74.5415	61.6343	60.3393	48.9133	44.8623	46.1259	49.4136	44.7078
ADAM17	P78536	HUMAN	Disintegrin and metalloproteinase domain-containing protein 17	3	191.603	212.42	212.974	197.902	209.013	189.507	170.558	149.883	149.627	142.197
ADAM8	P78325	HUMAN	Disintegrin and metalloproteinase domain-containing protein 8	1	400.132	399.916	399.303	335.417	410.375	378.093	309.026	280.268	300.256	270.366
ADAM9	Q13443	HUMAN	Disintegrin and metalloproteinase domain-containing protein 9	13	6892.61	6999.91	7353.2	7139.41	6305.93	6097.29	5821.56	5686.68	6022.69	5510.15
ADAMTS1	Q9UHI8	HUMAN	A disintegrin and metalloproteinase with thrombospondin motifs 1	2	398.401	458.873	354.307	330.335	351.183	315.103	271.024	277.494	292.125	312.249
ADAP1	O75689	HUMAN	Isoform 2 of Arf-GAP with dual PH domain-containing protein 1	2	774.584	778.707	695.78	776.982	734.219	841.031	782.124	850.538	809.459	802.581
ADAP1	O75689	HUMAN	Arf-GAP with dual PH domain-containing protein 1	1	363.138	402.156	402.022	340.619	419.47	390.55	427.499	378.897	399.01	445.668
ADAR	P55265	HUMAN	Isoform 4 of Double-stranded RNA-specific adenosine deaminase	55	27026.2	27121.2	26465.2	27143.6	25557.9	24865.8	24036.1	23831.8	23511.4	22972.9
ADAT1	Q9BUB4	HUMAN	tRNA-specific adenosine deaminase 1	5	1455.71	1362.37	1508.58	1377.47	1436.1	1361.01	1475.49	1319.43	1469.6	1383.85
ADAT2	Q7Z6V5	HUMAN	tRNA-specific adenosine deaminase 2	1	109.667	108.51	106.822	120.234	116.246	124.675	104.026	147.882	113.972	107.653
ADAT3	Q96EY9	HUMAN	Probable inactive tRNA-specific adenosine deaminase-like protein 3	1	52.8122	55.4084	62.9651	56.3553	45.7658	51.93	54.9477	59.1295	55.514	64.1459
ADCY10	Q96PN6	HUMAN	Adenylate cyclase type 10	3	1948.89	1959.81	1951.63	2013.75	1965.68	2453.94	2020.54	2318.64	2379.38	2096.94
ADCY3	O60266	HUMAN	Adenylate cyclase type 3	1	50.7681	49.1095	58.0668	52.2906	50.794	48.4738	52.6199	41.4078	47.7915	41.2043
ADCY9	O60503	HUMAN	Adenylate cyclase type 9	2	78.0679	67.6074	85.849	81.6333	75.9431	74.5952	48.9402	55.2102	58.2134	52.7344
ADD1	P35611	HUMAN	Isoform 3 of Alpha-adducin	4	1702.33	1614.41	1669.22	1681.39	1412.95	1258.05	1109.63	1058.01	985.334	868.305
ADD3	Q9UEY8	HUMAN	Gamma-adducin	2	814.603	817.524	764.47	873.863	807.702	800.944	783.383	765.343	742.304	727.787
ADGRA3	Q8IWK6	HUMAN	Adhesion G protein-coupled receptor A3	2	159.887	178.175	141.818	180.334	127.545	130.816	135.628	110.625	103.223	143.045
ADGRE2	Q9UHX3	HUMAN	Adhesion G protein-coupled receptor E2	1	113.386	93.8712	104.498	114.826	98.6207	135.499	111.576	97.0912	107.028	93.315
ADGRG6	Q86SQ4	HUMAN	Isoform 3 of Adhesion G-protein coupled receptor G6	3	891.817	942.849	977.431	904.87	831.871	675.09	599.503	495.676	484.616	412.663
ADH5	P11766	HUMAN	Alcohol dehydrogenase class-3	35	16189.8	14921.2	15703.7	15771.8	15686.4	16336.7	16823.6	17214.7	17735.9	16707.4
ADI1	Q9BV57	HUMAN	1,2-dihydroxy-3-keto-5-methylthiopentene dioxygenase	5	2569.75	1936.32	2893.3	2195.3	2600.88	1858.41	2388.74	1715.06	2437.04	1690.9
ADIRF	Q15847	HUMAN	Adipogenesis regulatory factor	16	7405.44	6909.27	6481.37	6391.41	7739.8	8158.75	8001.23	8305.76	8312.12	7954.83
ADK	P55263	HUMAN	Adenosine kinase	35	8895.38	8779.39	9104.26	8834.78	9590	8936.91	9485.97	9347.05	9202.39	9904.09
ADNP	Q9H2P0	HUMAN	Activity-dependent neuroprotector homeobox protein	32	7909.59	7911.27	8084.44	8098.23	7716.19	7536.3	7363.94	7151.97	7586.23	7324.16
ADNP2	Q6IQ32	HUMAN	ADNP homeobox protein 2	3	1267.84	1176.56	1164.07	1130.4	1066.22	1026.58	897.214	816.928	897.674	878.101
ADO	Q96SZ5	HUMAN	2-aminoethanethiol dioxygenase	4	610.381	654.891	627.395	603.402	643.03	648.79	634.699	635.216	651.821	626.013
ADPGK	Q9BRR6	HUMAN	ADP-dependent glucokinase	3	2861.67	2722.71	2750.06	2837.38	2782.21	2926	2887.75	2875.58	2917.03	2999.85
ADPRHL2	Q9NX46	HUMAN	Poly(ADP-ribose) glycohydrolase ARH3	7	1508.62	1395.52	1467.63	1376.23	1661.05	1776.66	1805.8	1910.1	1971.72	1966.13
ADRM1	Q16186	HUMAN	Proteasomal ubiquitin receptor ADRM1	20	9463.17	9544	9846.51	9908.51	9066.71	9040.16	9217.54	8871.23	8766.13	8462.88
ADSL	P30566	HUMAN	Adenylosuccinate lyase	27	9162.08	8799.26	9581.79	9209.1	9277.84	9025.13	9541.99	9227.97	9678.2	9740.17
ADSS	P30520	HUMAN	Adenylosuccinate synthetase isozyme 2	25	9425.53	9413.67	9884.55	9552.03	9748.06	10050.8	10228.1	10511.5	10362	10562.3
AFAP1	Q8N556	HUMAN	Isoform 2 of Actin filament-associated protein 1	5	1255.56	1231.12	1217.31	1177.55	1180.74	1251.96	1111.42	1035.66	1036.88	927.129
AFAP1L2	Q8N4X5	HUMAN	Isoform 4 of Actin filament-associated protein 1-like 2	28	10479.3	11151.2	10245.9	10315.2	9604.96	10304.4	9579.15	10342.9	9667.36	10405
AFDN	P55196	HUMAN	Isoform 5 of Afadin	13	5159.88	4986.4	4806.42	4821.26	5161.69	5156.8	5113.69	5119.83	5107.54	5247.4
AFF1	P51825	HUMAN	Isoform 2 of AF4/FMR2 family member 1	1	315.913	288.812	279.304	306.604	298.686	297.773	279.766	287.097	272.233	262.846
AFF4	Q9UHB7	HUMAN	AF4/FMR2 family member 4	14	2065.19	2206.28	2330.97	2637.94	1788.73	1956.16	1932.94	1886.93	1905.02	1982.53
AFG3L2	Q9Y4W6	HUMAN	AFG3-like protein 2	14	4155.85	4567.81	4178.97	4696.99	4250.5	4657.25	4112.61	4316.74	4005.48	4316.28
AFTPH	Q6ULP2	HUMAN	Aftiphilin	7	2536.76	2525.17	2539.04	2550.89	2494.83	2511.49	2476.97	2527.98	2524.56	2406.96
AGA	P20933	HUMAN	N(4)-(beta-N-acetylglucosaminyl)-L-asparaginase	2	315.079	310.637	320.238	315.656	338.918	343.183	344.222	323.471	340.289	383.862
AGAP3	Q96P47	HUMAN	Isoform 4 of Arf-GAP with GTPase, ANK repeat and PH domain-containing protein 3	2	902.83	886.752	856.011	856.893	889.071	881.437	875.773	855.019	853.928	827.625
AGFG1	P52594	HUMAN	Isoform 4 of Arf-GAP domain and FG repeat-containing protein 1	4	4105.9	4172.78	4243.51	4310.38	4056.58	4041.3	3837.09	3925.11	3947.99	3831.36
AGFG2	O95081	HUMAN	Arf-GAP domain and FG repeat-containing protein 2	1	144.729	131.569	135.049	133.738	146.355	120.142	147.752	137.558	155.599	124.275
AGGF1	Q8N302	HUMAN	Angiogenic factor with G patch and FHA domains 1	1	135.274	150.586	126.817	160.447	128.935	84.6182	57.3173	63.4812	54.4781	47.496
AGK	Q53H12	HUMAN	Acylglycerol kinase, mitochondrial	7	3082.54	3055.35	3120.58	3077.09	3274.62	3195.09	3222.88	3240.05	3203.53	3385.54
AGL	P35573	HUMAN	Glycogen debranching enzyme	16	6202.99	6023.06	6022.95	6134.48	6050.59	6152.88	6176.9	6041	6192.56	6142.33
AGO2	Q9UKV8	HUMAN	Protein argonaute-2	10	3008.51	2915.99	3174.57	2755.1	3055.54	2918.38	2946.29	2943.12	3120.98	3114.32
AGO3	Q9H9G7	HUMAN	Protein argonaute-3	10	3484.79	3373.81	3272.18	3351.56	3284.22	3472.54	3425.38	3681.42	3546.51	3553.74
AGPAT2	O15120	HUMAN	1-acyl-sn-glycerol-3-phosphate acyltransferase beta	1	84.9966	77.3312	89.9991	89.7485	94.6232	102.146	86.7899	79.9064	81.7461	70.4821
AGPAT3	Q9NRZ7	HUMAN	Isoform 3 of 1-acyl-sn-glycerol-3-phosphate acyltransferase gamma	5	2290.39	2209.91	2288.42	2316.63	2427.9	2385.7	2384.26	2413.19	2415.22	2494.3
AGPAT5	Q9NUQ2	HUMAN	1-acyl-sn-glycerol-3-phosphate acyltransferase epsilon	6	2263.39	2337.73	2423.57	2422.76	2381.23	2481.67	2389.52	2557.02	2446.15	2617.37
AGPS	O00116	HUMAN	Alkyldihydroxyacetonephosphate synthase, peroxisomal	32	12463.4	12241.8	12146.8	12758	12544.4	13205	12843.6	13509.2	13028.6	13089.8
AGR2	O95994	HUMAN	Anterior gradient protein 2 homolog	3	353.773	329.291	289.546	257.506	408.84	382.232	392.138	378.366	386.311	358.813
AGRN	O00468	HUMAN	Agrin	7	1754	1892.47	1794.36	1646.25	1414.6	1011.74	919.321	908.18	1032.5	1237.7
AHCTF1	Q8WYP5	HUMAN	Isoform 2 of Protein ELYS	41	15588.9	15116.3	15525.2	15271.9	14676.6	14452.9	14313.8	14422.9	15007.2	14689
AHCY	P23526	HUMAN	Adenosylhomocysteinase	88	42606.6	41146	42348.6	42237	43503.8	42486.6	44244.7	44597.6	45448.7	44911.4
AHCYL1	O43865	HUMAN	Adenosylhomocysteinase 2	10	6318.77	6324.67	6034.76	6273.65	6140.91	5875.79	5500.86	5127.89	4821.46	4693.48
AHCYL2	Q96HN2	HUMAN	Isoform 2 of Adenosylhomocysteinase 3	8	7005.75	6664.3	6583.97	6778.03	6930.33	6647.42	6239.25	6055.75	5867.16	5911.44
AHDC1	Q5TGY3	HUMAN	AT-hook DNA-binding motif-containing protein 1	2	65.7406	67.7545	73.3772	71.9516	67.3712	66.5559	53.7103	59.3965	39.4531	39.1534
AHNAK	Q09666	HUMAN	Neuroblast differentiation-associated protein AHNAK	780	466629	442489	433600	449778	454425	456868	457056	459142	460266	441196
AHNAK2	Q8IVF2	HUMAN	Protein AHNAK2	109	54881.1	48340	44143.9	44312.9	53650	53590.3	53208.3	54144	53801.8	52542.6
AHR	P35869	HUMAN	Aryl hydrocarbon receptor	4	2902.56	2748.95	2977.66	2409.44	2855.94	1983.47	1587.17	1086.13	1044.55	883.481
AHSA1	O95433	HUMAN	Activator of 90 kDa heat shock protein ATPase homolog 1	34	9049.02	8666.65	9505.41	8843.19	9559.11	8882.05	9360.87	9091.16	9529.4	9378.38
AIDA	Q96BJ3	HUMAN	Axin interactor, dorsalization-associated protein	3	855.692	814.492	849.597	838.868	815.784	813.658	865.578	796.186	834.142	790.853
AIF1L	Q9BQI0	HUMAN	Isoform 2 of Allograft inflammatory factor 1-like	3	233.879	186.272	228.619	173.445	237.055	192.794	217.12	185.068	267.251	189.997
AIFM1	O95831	HUMAN	Apoptosis-inducing factor 1, mitochondrial	26	7359.76	6875.95	7211.39	7421.14	7172.96	7454.06	7515.34	7715.81	7964.78	7749.45
AIFM2	Q9BRQ8	HUMAN	Apoptosis-inducing factor 2	6	1779.82	1792.14	1894.98	2066.2	1576.3	1696.28	1651.65	1703.86	1490.93	1703.76
AIM1	Q9Y4K1	HUMAN	Absent in melanoma 1 protein	42	17722.3	16953	17526.9	17822.3	17357.4	17483.4	17188.2	17202.5	17055.2	16653.4
AIMP1	Q12904	HUMAN	Isoform 2 of Aminoacyl tRNA synthase complex-interacting multifunctional protein 1	33	13974.6	14422.1	14406.6	14526.8	14672.2	14834.3	14792.3	15452.5	14930.3	15561.7
AIMP2	Q13155	HUMAN	Aminoacyl tRNA synthase complex-interacting multifunctional protein 2	24	11030.3	10642.9	11300.8	10966.5	10949.4	10987.9	10984.3	10857.7	10868.3	10672.3
AIP	O00170	HUMAN	AH receptor-interacting protein	15	6843.94	7000.7	6872.62	6803.22	7103.14	6810.46	6833.47	6764.72	6455.64	6664.2
AJUBA	Q96IF1	HUMAN	LIM domain-containing protein ajuba	4	1348.64	1515.14	1534.34	1414.92	1142.42	1069.84	1055.99	990.049	971.046	1011.35
AK1	P00568	HUMAN	Adenylate kinase isoenzyme 1	8	1555.47	1379.51	1600.02	1464.02	1625.72	1522.54	1668.91	1491.05	1740.8	1608.61
AK2	P54819	HUMAN	Adenylate kinase 2, mitochondrial	29	16845	15372.9	15748.6	16030.9	15463.4	16230.7	16285.3	16345.1	16530.8	16382.7
AK3	Q9UIJ7	HUMAN	GTP:AMP phosphotransferase AK3, mitochondrial	14	3550	3543.26	3657.42	3452.97	3932.3	3741.22	3833.83	3819.15	3919.6	4053.29
AK4	P27144	HUMAN	Adenylate kinase 4, mitochondrial	12	4290.75	4354.48	4520.55	4254.76	4559.57	4311.66	4431.19	4354.06	4337.44	4647.75
AK6	Q9Y3D8	HUMAN	Adenylate kinase isoenzyme 6	2	581.823	563.458	709.481	586.264	640.8	520.871	556.621	507.263	511.551	545.447
AKAP1	Q92667	HUMAN	A-kinase anchor protein 1, mitochondrial	18	8911.93	8854.57	9337.3	9407.32	8262.26	8323.79	8070.78	7988.99	7608.76	7633.25
AKAP10	O43572	HUMAN	A-kinase anchor protein 10, mitochondrial	3	902.247	877.116	890.362	891.541	945.102	883.19	871.908	907.452	922.931	907.194
AKAP11	Q9UKA4	HUMAN	A-kinase anchor protein 11	10	2385.38	2594.23	2587.26	2498.25	2163.72	2022.27	1908.5	1670.78	1550.22	1370.36
AKAP13	Q12802	HUMAN	Isoform 2 of A-kinase anchor protein 13	34	12698.1	11622.3	11897.6	11744.8	12666.8	12476	12217.8	12451.9	12710.3	12257.6
AKAP17A	Q02040	HUMAN	A-kinase anchor protein 17A	7	3259.11	3253.77	3422.31	3338.64	3299.57	3353.75	3397.23	3573.57	3552.02	3369.74
AKAP2	Q9Y2D5	HUMAN	Isoform 2 of A-kinase anchor protein 2	16	6155.27	5977.9	6000.75	5293.71	6067.71	5957.74	5700.44	5733.86	5683.03	5685.02
AKAP8	O43823	HUMAN	A-kinase anchor protein 8	11	6766.23	6641.65	6999.73	6816.56	6965.3	7017.25	7047.85	7019.8	7370.79	6998.56
AKAP8L	Q9ULX6	HUMAN	A-kinase anchor protein 8-like	12	2501.47	2820.86	3011.41	2659.44	2988.35	2723.07	2698.93	2804.35	2773.5	2949.76
AKAP9	Q99996	HUMAN	Isoform 6 of A-kinase anchor protein 9	35	9366.04	8980.51	9675.22	9817.67	9620.98	9759.64	9260	9177.33	9705.66	8479.62
AKIRIN2	Q53H80	HUMAN	Akirin-2	2	756.014	795.534	843.717	824.547	686.737	521.005	393.539	328.293	315.454	302.739
AKR1A1	P14550	HUMAN	Alcohol dehydrogenase [NADP(+)]	21	5703.82	5420.28	5334.52	5544.75	5837.64	5759.74	5969.32	5875.39	5685.96	5842.19
AKR1B1	P15121	HUMAN	Aldose reductase	20	10361.9	9602.8	9292.91	9560.69	10216.9	10218.8	10614.2	10496.9	10797.2	11023.1
AKR1C2	P52895	HUMAN	Aldo-keto reductase family 1 member C2	3	2508.36	2402.6	2088.42	2197.08	2492.28	2500.93	2421.79	2599.67	2398.89	2744.54
AKR1C3	P42330	HUMAN	Aldo-keto reductase family 1 member C3	10	6871.31	5949.22	5890.34	5460.26	7026.78	6402.4	6864.03	6437.79	6749.61	6551.61
AKR7A2	O43488	HUMAN	Aflatoxin B1 aldehyde reductase member 2	14	4293.51	4568.22	4681.29	4599.21	4855.26	4703.5	4745.81	4850.21	4952.84	5163.22
AKT1	P31749	HUMAN	RAC-alpha serine/threonine-protein kinase	4	1071.41	955.599	991.151	986.785	1071.59	1015.64	1013.77	968.755	1021.98	968.599
AKT1S1	Q96B36	HUMAN	Isoform 3 of Proline-rich AKT1 substrate 1	3	1040.23	1198.92	1385.86	1321.68	1255.41	1339.54	1374.85	1394.64	1370.58	1474.86
AKT2	P31751	HUMAN	RAC-beta serine/threonine-protein kinase	5	1973.87	2043.17	1888.09	2017.88	1884.73	1818.6	1686.64	1701.21	1671.97	1720.58
ALAD	P13716	HUMAN	Isoform 2 of Delta-aminolevulinic acid dehydratase	4	1336.57	1316.78	1221.27	1400.1	1321.88	1363.82	1378.25	1460.83	1332.48	1382.18
ALAS1	P13196	HUMAN	5-aminolevulinate synthase, nonspecific, mitochondrial	3	1245.42	1425.49	1461.94	1394.47	1037.9	757.852	504.423	461.911	388.916	279.907
ALCAM	Q13740	HUMAN	Isoform 2 of CD166 antigen	19	13047.5	12553.3	13126.8	13508.4	12050.8	10784.3	10486.6	9634.63	9813.69	8543.04
ALDH16A1	Q8IZ83	HUMAN	Aldehyde dehydrogenase family 16 member A1	4	1030.26	937.46	978.298	1011.8	1001.74	1084.82	1023.26	1104.21	1088.48	1076.59
ALDH18A1	P54886	HUMAN	Delta-1-pyrroline-5-carboxylate synthase	30	10928.8	11440.8	11428.8	11340.9	11463.2	11522.9	11314.9	11703.1	11129.5	11593.2
ALDH1A3	P47895	HUMAN	Aldehyde dehydrogenase family 1 member A3	42	18182.6	19015.9	18547	17565.6	17989.9	19152.8	18833.2	20027.9	18748.9	19616.1
ALDH1B1	P30837	HUMAN	Aldehyde dehydrogenase X, mitochondrial	8	3322.97	3187.07	3429.29	3303.17	3241.32	3342.32	3240.12	3135.59	3365.89	3310.6
ALDH2	P05091	HUMAN	Aldehyde dehydrogenase, mitochondrial	9	3952.19	3901.14	3846.43	3883.37	4144.41	4199.01	4080.32	4055.67	3946.04	3673.24
ALDH3A1	P30838	HUMAN	Aldehyde dehydrogenase, dimeric NADP-preferring	9	2846.41	2476.61	2551.16	2218.62	3131.04	2739.28	2945.22	3010.99	3143.14	2917.45
ALDH3A2	P51648	HUMAN	Isoform 2 of Fatty aldehyde dehydrogenase	30	15257.6	14455.9	14123.2	15074.5	14771.6	15730.1	14952.5	15481.4	15031.4	15285.1
ALDH3B1	P43353	HUMAN	Aldehyde dehydrogenase family 3 member B1	1	124.925	142.35	106.594	172.602	125.832	143.14	117.117	116.426	83.4806	91.3022
ALDH4A1	P30038	HUMAN	Delta-1-pyrroline-5-carboxylate dehydrogenase, mitochondrial	10	4109.03	4414.7	3689.78	4123.48	4313.4	4795.59	4303.94	5075.58	4342.1	5263.07
ALDH6A1	Q02252	HUMAN	Methylmalonate-semialdehyde dehydrogenase [acylating], mitochondrial	2	631.204	531.071	533.912	473.155	719.007	618.841	590.16	642.876	656.63	618.215
ALDH7A1	P49419	HUMAN	Isoform 2 of Alpha-aminoadipic semialdehyde dehydrogenase	16	11717.4	10654.6	10701	10927.6	11457.4	11428.6	12000.2	11914.8	12115	11783.5
ALDH9A1	P49189	HUMAN	4-trimethylaminobutyraldehyde dehydrogenase	40	16263.7	16199	16812.4	16418.2	17180	17319.1	17387.1	17792.8	18194.5	18234.9
ALDOA	P04075	HUMAN	Isoform 2 of Fructose-bisphosphate aldolase A	139	49251.1	51200.2	50774.9	52279.3	48639.5	50801.6	50044	51452.2	49313.1	47310.5
ALDOB	P05062	HUMAN	Fructose-bisphosphate aldolase B	1	237.516	230.98	229.132	254.419	262.264	267.872	265.203	255.62	268.267	262.277
ALDOC	P09972	HUMAN	Fructose-bisphosphate aldolase C	45	9992.99	9435.6	8710.71	9750.51	9086.55	9920.15	9536.86	9926.28	9951.48	9021.49
ALG1	Q9BT22	HUMAN	Chitobiosyldiphosphodolichol beta-mannosyltransferase	1	41.0016	35.7565	34.5128	36.56	33.6087	47.8598	40.8202	36.1229	40.9679	46.4736
ALG13	Q9NP73	HUMAN	Isoform 2 of Putative bifunctional UDP-N-acetylglucosamine transferase and deubiquitinase ALG13	4	1912.65	1890.44	1905.27	1830.45	1873.76	1915.04	1817.34	1861.83	1829.99	1744.17
ALG2	Q9H553	HUMAN	Alpha-1,3/1,6-mannosyltransferase ALG2	6	1028.45	963.965	1004.37	981.981	996.444	1074.06	1021.94	1012.11	1037.64	1021.58
ALG3	Q92685	HUMAN	Dol-P-Man:Man(5)GlcNAc(2)-PP-Dol alpha-1,3-mannosyltransferase	2	416.385	340.798	378.688	412.499	311.051	266.27	258.942	280.788	321.99	260.689
ALG5	Q9Y673	HUMAN	Dolichyl-phosphate beta-glucosyltransferase	8	4223.7	3971.9	3987.74	4137.18	3963.69	4039.29	4285.33	4187.97	4271.56	4446.12
ALG6	Q9Y672	HUMAN	Dolichyl pyrophosphate Man9GlcNAc2 alpha-1,3-glucosyltransferase	1	199.079	226.747	208.003	213.094	188.663	204.053	203.579	143.426	165.227	186.217
ALG8	Q9BVK2	HUMAN	Probable dolichyl pyrophosphate Glc1Man9GlcNAc2 alpha-1,3-glucosyltransferase	1	990.006	933.935	908.288	1042.46	907.106	829.622	875.141	642.166	731.95	752.37
ALG9	Q9H6U8	HUMAN	Isoform 3 of Alpha-1,2-mannosyltransferase ALG9	2	1261.87	1216.98	1220.6	1300.44	1296.91	1299.82	1300.4	1248.17	1254.97	1319.82
ALKBH1	Q13686	HUMAN	Nucleic acid dioxygenase ALKBH1	3	549.959	626.252	598.719	559.978	597.578	591.429	481.464	463.432	366.986	386.622
ALKBH5	Q6P6C2	HUMAN	RNA demethylase ALKBH5	5	909.478	900.846	948.038	960.684	936.218	820.924	746.105	758.812	683.384	691.124
ALKBH8	Q96BT7	HUMAN	Isoform 4 of Alkylated DNA repair protein alkB homolog 8	2	1173.03	1131.86	1139.25	1150.22	1141.36	1142.57	1126.69	1169.54	1149.74	1212.4
ALMS1	Q8TCU4	HUMAN	Alstrom syndrome protein 1	3	711.375	859.692	522.436	888.77	574.371	806.284	1284.67	747.638	597.7	757.274
ALPP	P05187	HUMAN	Alkaline phosphatase, placental type	12	4645.2	4786.85	4776.98	4943.21	5145.48	4827.08	4748.21	4694.89	4582.61	4892.5
ALPPL2	P10696	HUMAN	Alkaline phosphatase, placental-like	2	736.079	692.371	639.737	596.232	877.133	736.721	795.23	709.952	759.551	810.342
ALS2	Q96Q42	HUMAN	Alsin	3	459.057	474.417	494.161	503.447	462.076	482.84	457.465	448.223	497.818	488.925
ALS2CL	Q60I27	HUMAN	ALS2 C-terminal-like protein	1	395.726	388.993	378.399	359.698	395.389	347.168	348.001	312.809	331.901	344.613
ALYREF	Q86V81	HUMAN	THO complex subunit 4	23	5336.37	5785.85	6237.71	5878.15	6045.59	5818.56	5841.53	5911.25	5809.4	5997.1
AMBRA1	Q9C0C7	HUMAN	Isoform 5 of Activating molecule in BECN1-regulated autophagy protein 1	2	301.053	313.122	333.778	304.336	362.929	317.474	324.547	304.171	291.522	352.739
AMDHD2	Q9Y303	HUMAN	Isoform 3 of N-acetylglucosamine-6-phosphate deacetylase	2	887.493	874.537	849.457	983.783	943.018	906.291	880.793	859.25	862.148	861.378
AMFR	Q9UKV5	HUMAN	E3 ubiquitin-protein ligase AMFR	3	554.096	577.95	609.186	607.247	584.049	528.884	469.777	400.404	384.646	330.617
AMMECR1	Q9Y4X0	HUMAN	AMME syndrome candidate gene 1 protein	1	642.674	660.117	624.57	609.571	590.897	563.514	536.172	497.619	480.113	454.468
AMOTL1	Q8IY63	HUMAN	Angiomotin-like protein 1	2	437.024	467.145	530.779	565.799	415.481	416.869	380.997	375.578	407.817	432.592
AMOTL2	Q9Y2J4	HUMAN	Isoform 4 of Angiomotin-like protein 2	6	1350.87	1221.77	1254.43	1189.41	1213.76	1134.05	902.41	771.033	819.06	716.797
AMPD2	Q01433	HUMAN	AMP deaminase 2	5	1034.7	1107.96	1092.91	1092.81	1126.9	1099.25	1107.16	1157.83	1126.38	1261.24
AMPD3	Q01432	HUMAN	Isoform 2 of AMP deaminase 3	1	66.0578	56.616	55.0861	55.7745	53.5745	59.4378	59.2338	51.7745	59.6957	60.3563
ANAPC1	Q9H1A4	HUMAN	Anaphase-promoting complex subunit 1	9	2450.6	2329.81	2335.98	2411.25	2384.48	2315.38	2338.5	2230.35	2349.36	2404.87
ANAPC16	Q96DE5	HUMAN	Anaphase-promoting complex subunit 16	2	851.139	843.1	915.888	863.064	773.347	722.155	757.671	675.835	713.049	663.368
ANAPC2	Q9UJX6	HUMAN	Anaphase-promoting complex subunit 2	2	872.889	929.67	983.45	967.46	930.818	882.326	875.795	776.125	781.017	823.527
ANAPC4	Q9UJX5	HUMAN	Isoform 3 of Anaphase-promoting complex subunit 4	5	1782.67	1762.77	1859.73	1915.34	1734.89	1847.45	1810.93	1804.29	1841.92	1842.13
ANAPC5	Q9UJX4	HUMAN	Anaphase-promoting complex subunit 5	4	2252.42	2225.14	2213.68	2342.28	2060.23	2167.5	2049.87	2052.1	2147.68	2196.18
ANAPC7	Q9UJX3	HUMAN	Anaphase-promoting complex subunit 7	17	5073.84	4989.27	5229.97	5380.25	4984.5	4690.25	4720.31	4624.96	4546.22	4506.36
ANGEL2	Q5VTE6	HUMAN	Protein angel homolog 2	4	530.342	471.723	544.385	474.055	455.681	441.108	429.032	399.341	431.797	397.309
ANGPTL3	Q9Y5C1	HUMAN	Angiopoietin-related protein 3	2	143.438	194.707	173.581	141.477	213.125	170.072	435.507	227.498	391.699	439.388
ANK1	P16157	HUMAN	Isoform Er13 of Ankyrin-1	1	174.202	147.681	183.148	180.419	181.545	174.594	186.312	180.71	197.512	185.141
ANK2	Q01484	HUMAN	Ankyrin-2	5	659.717	658.697	640.508	678.376	709.032	825.042	949.876	947.058	1080.91	1041.52
ANK3	Q12955	HUMAN	Ankyrin-3	8	1485.85	1381.22	1442.75	1411.27	1478.21	1387.31	1333.45	1254.99	1333.62	1349
ANKFY1	Q9P2R3	HUMAN	Isoform 4 of Rabankyrin-5	14	6751.51	6648.34	6354.24	6316.31	6729.18	6450.11	6562.94	6217.25	6324.14	6222.23
ANKHD1	Q8IWZ3	HUMAN	Isoform 2 of Ankyrin repeat and KH domain-containing protein 1	1	387.086	408.217	417.612	437.813	366.841	359.63	337.709	315.055	329.159	306.455
ANKHD1	Q8IWZ3	HUMAN	Isoform 6 of Ankyrin repeat and KH domain-containing protein 1	29	11568.9	11859.8	12016	11960.4	12093.4	11908.7	11134.4	11264.9	10673.3	10091.6
ANKIB1	Q9P2G1	HUMAN	Ankyrin repeat and IBR domain-containing protein 1	1	331.938	301.208	307.605	314.324	311.601	306.94	294.39	298.832	287.747	262.145
ANKLE2	Q86XL3	HUMAN	Ankyrin repeat and LEM domain-containing protein 2	5	3760.43	3701.29	3534.42	3360.18	3546.13	3596.22	3413.71	3337.77	3338.38	3280.91
ANKMY2	Q8IV38	HUMAN	Ankyrin repeat and MYND domain-containing protein 2	7	4075.61	3862.19	3816.94	4073.17	4275.7	3850.13	3695.35	3391.11	3283.85	2912.42
ANKRD10	Q9NXR5	HUMAN	Ankyrin repeat domain-containing protein 10	2	153.929	156.922	133.274	152.831	170.146	161.318	139.787	126.594	121.407	112.409
ANKRD11	Q6UB99	HUMAN	Ankyrin repeat domain-containing protein 11	13	2440.46	2455.9	2559.57	2504.66	2294.39	2155.3	2019.08	1924.06	1933.93	1784.88
ANKRD13A	Q8IZ07	HUMAN	Ankyrin repeat domain-containing protein 13A	4	973.623	950.701	979.662	938.485	938.378	919.131	928.103	909.128	952.548	1028.95
ANKRD17	O75179	HUMAN	Ankyrin repeat domain-containing protein 17	10	2742.68	2743.04	2933.61	2733.81	2844.97	2754.09	2806.82	2645.45	2600.38	2519.13
ANKRD2	Q9GZV1	HUMAN	Ankyrin repeat domain-containing protein 2	1	67.3867	69.4394	71.1121	76.0222	84.5586	67.3038	71.6001	77.2512	74.3526	85.5925
ANKRD22	Q5VYY1	HUMAN	Ankyrin repeat domain-containing protein 22	1	45.2956	32.9901	40.0858	40.082	37.4867	33.9365	38.3117	33.5086	34.5332	41.1727
ANKRD26	Q9UPS8	HUMAN	Isoform 3 of Ankyrin repeat domain-containing protein 26	8	828.508	792.939	831.089	829.75	776.416	766.082	730.284	705.677	727.684	650.952
ANKRD27	Q96NW4	HUMAN	Ankyrin repeat domain-containing protein 27	1	72.106	74.0357	79.7792	64.1877	83.0137	71.0943	56.3001	66.3143	58.8688	57.0414
ANKRD28	O15084	HUMAN	Serine/threonine-protein phosphatase 6 regulatory ankyrin repeat subunit A	6	1471.42	1593.8	1530.19	1518.94	1608.58	1603.09	1554.64	1587.96	1546.07	1669.58
ANKRD34A	Q69YU3	HUMAN	Ankyrin repeat domain-containing protein 34A	2	890.539	1172.87	1384.12	1501.81	1013.33	1076.21	1014.7	988.337	914.157	885.713
ANKRD39	Q53RE8	HUMAN	Ankyrin repeat domain-containing protein 39	1	34.4805	41.7419	47.1903	45.2708	39.2986	36.6258	33.2533	30.7154	31.8505	24.7644
ANKRD40	Q6AI12	HUMAN	Ankyrin repeat domain-containing protein 40	2	174.923	191.091	180.42	179.783	214.448	170.471	180.277	161.268	164.238	144.14
ANKRD49	Q8WVL7	HUMAN	Ankyrin repeat domain-containing protein 49	2	163.466	161.656	181.85	187.998	172.057	204.376	181.366	177.971	189.248	174.974
ANKRD50	Q9ULJ7	HUMAN	Ankyrin repeat domain-containing protein 50	2	133.659	117.872	147.347	128.386	126.687	113.603	119.567	107.322	130.136	106.846
ANKRD52	Q8NB46	HUMAN	Serine/threonine-protein phosphatase 6 regulatory ankyrin repeat subunit C	4	1134.96	1218.49	1177.44	1178.03	1042.49	1091.62	902.778	883.617	843.964	772.63
ANKS1A	Q92625	HUMAN	Ankyrin repeat and SAM domain-containing protein 1A	5	914.597	870.272	925.2	836.497	923.318	866.624	908.53	847.905	895.916	860.381
ANKS6	Q68DC2	HUMAN	Isoform 3 of Ankyrin repeat and SAM domain-containing protein 6	1	28.8873	39.6827	33.0644	30.3243	35.0192	29.7268	30.9566	29.2524	36.6133	29.0457
ANKZF1	Q9H8Y5	HUMAN	Ankyrin repeat and zinc finger domain-containing protein 1	4	508.318	466.721	533.624	462.722	564.768	452.454	453.817	382.06	417.935	385.241
ANLN	Q9NQW6	HUMAN	Anillin	40	20564.3	21112.4	20678.2	18433.4	19041.5	18962.3	17422.1	16889.3	15478.9	14431.2
ANO1	Q5XXA6	HUMAN	Anoctamin-1	19	11834.7	11960.1	12309.5	11920.8	11272.1	11333.9	10482.3	9759.54	9217.81	8402.56
ANO10	Q9NW15	HUMAN	Anoctamin-10	2	917.134	834.978	822.373	842.295	848.088	875.637	881.885	844.659	923.726	899.13
ANO6	Q4KMQ2	HUMAN	Isoform 2 of Anoctamin-6	4	2269.85	2365.64	2288.63	2375.14	2206.61	2241.67	1921.16	1964.08	1791.68	1814.32
ANP32A	P39687	HUMAN	Acidic leucine-rich nuclear phosphoprotein 32 family member A	35	10097.5	9384.48	10360.7	10120.9	10636.6	10004.7	10539.7	10207.4	10833.9	10699.4
ANP32B	Q92688	HUMAN	Acidic leucine-rich nuclear phosphoprotein 32 family member B	26	13451.9	13063.1	14277.1	13559.6	14108.8	13339.4	14171.9	13815.2	14135.6	13813.3
ANP32E	Q9BTT0	HUMAN	Acidic leucine-rich nuclear phosphoprotein 32 family member E	7	4327.18	4095.3	4723.73	4476.26	4419.3	4141.42	4518.09	4482.1	4529.04	4324.71
ANTXR2	P58335	HUMAN	Anthrax toxin receptor 2	1	153.835	154.493	162.028	94.0467	136.978	132.57	129.061	121.86	112.706	95.4764
ANXA1	P04083	HUMAN	Annexin A1	191	73403	79205.8	73122	75226.5	74660.1	75889.6	76499.1	77139.6	78441.1	80207.9
ANXA11	P50995	HUMAN	Annexin A11	25	5910.02	5938.26	5928.8	6026.64	6257.75	6232.42	6410.38	6375.93	6219.79	6315.73
ANXA2	P07355	HUMAN	Isoform 2 of Annexin A2	47	17360.3	17775.8	18312.2	15557.5	19480	16984.5	18852.2	17728	17598.9	20875.6
ANXA3	P12429	HUMAN	Annexin A3	50	24250.5	23528.7	23422.1	22270.2	24466.1	24603.5	25333.3	25961.4	25921.5	25981.6
ANXA4	P09525	HUMAN	Annexin A4	41	13943.7	12937.7	13108.3	12397.5	14847.4	13782.9	14569.9	14131.5	14677.4	14468.4
ANXA5	P08758	HUMAN	Annexin A5	47	15778	16604.6	15874.7	15783.2	17052.2	16945.5	17111.2	17805.4	17255.7	18777.4
ANXA7	P20073	HUMAN	Annexin A7	42	12331.5	12416.4	12001.7	11542.5	13293.7	12228.9	12776.3	12255.8	12495.4	13678.9
ANXA8	P13928	HUMAN	Annexin A8	1	139.01	125.783	163.829	146.24	158.973	171.43	145.644	154.339	167.442	155.349
ANXA8L1	Q5VT79	HUMAN	Annexin A8-like protein 1	67	31071.2	31114.8	30069.1	28659.2	30214.8	30049.6	30003.1	30283.4	29577.7	28549.9
ANXA9	O76027	HUMAN	Annexin A9	6	1136.37	936.45	860.621	865.208	1112.52	1104.66	1030.54	982.32	1013.06	903.18
AP1AR	Q63HQ0	HUMAN	AP-1 complex-associated regulatory protein	1	272.604	379.656	296.117	388.911	272.771	365.198	270.571	373.989	256.522	347.158
AP1B1	Q10567	HUMAN	Isoform C of AP-1 complex subunit beta-1	1	33.4024	34.0672	33.7627	31.4659	39.4221	26.9529	32.5754	38.9819	35.16	36.3391
AP1B1	Q10567	HUMAN	AP-1 complex subunit beta-1	17	7864.31	6869.61	7025.09	6910.77	7197.42	6856.92	7275.82	6971.29	7666.51	7690.93
AP1G1	O43747	HUMAN	Isoform 2 of AP-1 complex subunit gamma-1	22	8032.67	7150.39	7598.65	7188.79	7965.1	7365.95	7941.2	7393.02	8211.39	8009.54
AP1G2	O75843	HUMAN	AP-1 complex subunit gamma-like 2	3	661.764	574.029	605.982	590.178	621.823	534.118	554.334	460.566	502.924	479.655
AP1M1	Q9BXS5	HUMAN	Isoform 2 of AP-1 complex subunit mu-1	10	5451.54	5568.4	5071.01	5610.81	5267.04	5526.26	5294.22	5498.42	5130.29	5412.32
AP1M2	Q9Y6Q5	HUMAN	Isoform 2 of AP-1 complex subunit mu-2	7	6108.37	5850.87	5241.51	5462.28	5465.42	5227.84	5482.97	4926.91	5024.85	5468.28
AP1S1	P61966	HUMAN	AP-1 complex subunit sigma-1A	2	300.275	287.082	336.978	293.249	351.632	325.768	360.306	397.858	443.11	521.154
AP1S2	P56377	HUMAN	AP-1 complex subunit sigma-2	2	443.112	414.807	464.498	434.464	462.161	443.745	457.151	444.236	494.684	457.665
AP2A1	O95782	HUMAN	AP-2 complex subunit alpha-1	25	14039.7	12105.5	12933	12412.4	12934.2	12237.6	12210.1	12259.6	13288.9	12738.3
AP2A2	O94973	HUMAN	Isoform 2 of AP-2 complex subunit alpha-2	13	3942.96	3906.53	3718.57	3722.88	3767.32	3609.23	3560.08	3485.12	3650.22	3836.58
AP2B1	P63010	HUMAN	Isoform 2 of AP-2 complex subunit beta	43	24432	22247.9	23363.8	22294.1	22614.8	21544.8	22295.9	21104.5	21973.8	20874
AP2M1	Q96CW1	HUMAN	AP-2 complex subunit mu	17	6701.67	6442.45	6761.9	6646.21	6375.75	6431.51	6394.71	6318.55	7005.2	6006.33
AP2S1	P53680	HUMAN	AP-2 complex subunit sigma	3	1188.25	1160.93	1223.07	1212.03	1087.81	1022.67	1031.54	1011.17	1016.33	921.315
AP3B1	O00203	HUMAN	AP-3 complex subunit beta-1	24	13391.8	13081.2	12841.1	12952.3	13267.5	13321.9	13207.3	13596	13729.5	13711.4
AP3B2	Q13367	HUMAN	Isoform 4 of AP-3 complex subunit beta-2	3	1858.22	1732.97	1710.08	1719.67	1745.05	1748.13	1785.89	1794.88	1769.19	1707.77
AP3D1	O14617	HUMAN	Isoform 5 of AP-3 complex subunit delta-1	18	8105.39	8531.17	7757.9	8584.83	8010.02	8271.71	7919.31	8043.72	7806.52	8329.04
AP3M1	Q9Y2T2	HUMAN	AP-3 complex subunit mu-1	8	3090.01	2954.42	3010.89	3074.62	3029.55	2906.6	2941.42	2900.9	2913.05	3037.39
AP3S1	Q92572	HUMAN	AP-3 complex subunit sigma-1	3	1429.55	1450.35	1420.52	1481.79	1433.18	1513.25	1415.32	1603.83	1407.53	1489.48
AP4B1	Q9Y6B7	HUMAN	AP-4 complex subunit beta-1	2	1017.86	1043.18	1001.07	1054.41	1019.51	1106.69	990.526	1087.56	1042.75	1069.16
AP4E1	Q9UPM8	HUMAN	AP-4 complex subunit epsilon-1	5	585.548	580.37	547.981	547.529	568.699	551.575	558.33	561.152	554.823	531.928
AP4M1	O00189	HUMAN	AP-4 complex subunit mu-1	3	494.826	415.018	423.72	436.321	522.526	461.057	463.087	454.198	478.288	481.853
AP4S1	Q9Y587	HUMAN	AP-4 complex subunit sigma-1	1	621.998	606.815	637.57	618.507	607.006	579.276	592.67	590.894	579.245	577.17
AP5M1	Q9H0R1	HUMAN	AP-5 complex subunit mu-1	3	705.659	650.289	701.456	653.136	662.6	585.413	555.338	542.684	537.711	479.486
AP5S1	Q9NUS5	HUMAN	AP-5 complex subunit sigma-1	2	126.775	132.687	157.103	132.346	142.508	120.522	121.7	121.842	118.256	110.425
AP5Z1	O43299	HUMAN	AP-5 complex subunit zeta-1	4	222.579	217.014	210.22	192.352	224.032	208.317	167.785	170.475	159.002	154.176
APAF1	O14727	HUMAN	Apoptotic protease-activating factor 1	6	3126.96	3200.24	2953.42	3135.76	3125.23	3088.86	2874.3	2892.31	2919.76	3040.74
APBB2	Q92870	HUMAN	Isoform 4 of Amyloid beta A4 precursor protein-binding family B member 2	1	43.8662	36.8783	32.5696	34.2116	33.0931	35.5866	23.9709	26.688	24.2781	30.8683
APC	P25054	HUMAN	Adenomatous polyposis coli protein	12	1655.94	1694.29	1702.06	1720.52	1682.37	1809.56	1556.66	1599.09	1622.52	1427.62
APEH	P13798	HUMAN	Acylamino-acid-releasing enzyme	14	5368.39	4856.57	5057.61	5034.37	5204.56	4998.71	5187.41	4967.14	5201.36	5268.49
APEX1	P27695	HUMAN	DNA-(apurinic or apyrimidinic site) lyase	20	9388.75	10482.4	9468.92	10738.3	9381.41	10860.9	9690.62	11295.6	9800.29	11238.3
APEX2	Q9UBZ4	HUMAN	DNA-(apurinic or apyrimidinic site) lyase 2	1	56.5761	61.2177	64.0463	39.3269	39.3679	16.7689	15.5888	11.6031	10.7098	9.6073
API5	Q9BZZ5	HUMAN	Isoform 2 of Apoptosis inhibitor 5	1	63.1827	51.3641	60.6321	60.1647	62.3993	57.2974	62.7326	56.2183	54.3438	56.5192
API5	Q9BZZ5	HUMAN	Apoptosis inhibitor 5	24	12185.9	11989	12523.7	12451.5	12263.6	11798.8	12142.5	11969.6	11759.2	11393.3
APIP	Q96GX9	HUMAN	Methylthioribulose-1-phosphate dehydratase	7	2354.52	2410.21	2387.25	2537.75	2478.59	2484.71	2545.05	2442.32	2460.23	2471.49
APITD1	Q8N2Z9	HUMAN	Centromere protein S	4	348.812	370.151	415.984	405.178	326.169	320.413	299.836	277.904	297.666	272.006
APLP2	Q06481	HUMAN	Amyloid-like protein 2	7	6879.87	7659.17	7333.41	7092.28	3628.55	2363.59	1705.73	1373.17	1359.03	1331.74
APMAP	Q9HDC9	HUMAN	Adipocyte plasma membrane-associated protein	25	9286.3	8864.99	8387.66	8253.43	9358.54	9130.75	9528.73	9358.51	9332.38	9988.25
APOB	P04114	HUMAN	Apolipoprotein B-100	2	778.742	895.026	800.488	816.612	735.471	639.019	604.621	528.786	494.202	475.801
APOE	P02649	HUMAN	Apolipoprotein E	1	88.9202	69.2069	79.8598	55.944	94.4832	70.5372	99.3522	85.3987	104.764	103.86
APOL2	Q9BQE5	HUMAN	Apolipoprotein L2	2	1101.83	1098.26	1150.62	1311.81	1116.47	1120.09	1091.68	1057.91	1033.43	1009.22
APOM	O95445	HUMAN	Apolipoprotein M	1	174.457	190.617	193.793	169.349	217.459	178.888	251.604	213.323	257.592	292.448
APOO	Q9BUR5	HUMAN	MICOS complex subunit MIC26	2	1313.22	1298.15	1365.54	1444.51	1378.66	1455.57	1420.12	1523.97	1454.48	1471.26
APOOL	Q6UXV4	HUMAN	MICOS complex subunit MIC27	9	3001.26	2955.08	2916.38	3057.43	2990.39	3197.47	3150.17	3212.44	3123.4	3282.01
APOPT1	Q96IL0	HUMAN	Apoptogenic protein 1, mitochondrial	2	1192.4	1269.79	1309.36	1336.82	1254.37	1260.06	1098.1	1101.94	994.614	924.158
APP	P05067	HUMAN	Amyloid beta A4 protein	2	1086.59	908.821	1085.15	859.77	564.252	376.417	314.665	201.475	212.993	128.502
APRT	P07741	HUMAN	Adenine phosphoribosyltransferase	5	2089.9	2031.65	2303.49	2129.97	2295.63	2132.76	2345.28	2262.28	2234.66	2405.63
APTX	Q7Z2E3	HUMAN	Aprataxin	4	3249.31	3241	3148.95	3300.65	3110.6	3071.19	2987.08	2977.83	2900.41	3018.14
AQR	O60306	HUMAN	Intron-binding protein aquarius	15	5588.29	5211.44	5650.09	5284.66	5801.97	5163.12	5345.72	4732.19	5209.2	4912.28
ARAF	P10398	HUMAN	Serine/threonine-protein kinase A-Raf	5	2803.13	2552.35	2499.53	2462.2	2756.35	2462.07	2571.55	2359.27	2646.74	2594.73
ARAP1	Q96P48	HUMAN	Arf-GAP with Rho-GAP domain, ANK repeat and PH domain-containing protein 1	14	5046.73	5255.09	5190.78	5421.12	5090.8	5201.21	5127.76	5157.25	4964.35	5213.04
ARAP3	Q8WWN8	HUMAN	Arf-GAP with Rho-GAP domain, ANK repeat and PH domain-containing protein 3	1	97.0422	134.61	61.0267	77.7433	154.195	79.1283	100.329	86.2767	68.3009	84.9714
ARCN1	P48444	HUMAN	Coatomer subunit delta	50	25978.4	26009	25649.9	25619.7	25572.4	25734	25221.7	25589.8	25232.7	25500.1
ARF3	P61204	HUMAN	ADP-ribosylation factor 3	6	1763.18	1634.72	1888.09	1848.94	1612.13	1478.24	1676.21	1455.84	1483.19	1440.58
ARF4	P18085	HUMAN	ADP-ribosylation factor 4	5	2655.03	2582.18	2689.48	2611.72	2505.15	2421.84	2656.78	2380.73	2338.94	2464.88
ARF5	P84085	HUMAN	ADP-ribosylation factor 5	1	44.7196	63.8469	49.0851	79.576	58.8723	74.6971	44.6724	79.0869	36.8131	72.6056
ARF6	P62330	HUMAN	ADP-ribosylation factor 6	1	24.6082	18.8508	28.0925	30.8991	21.0527	31.2354	23.9046	28.5646	25.2756	25.57
ARFGAP1	Q8N6T3	HUMAN	ADP-ribosylation factor GTPase-activating protein 1	9	3480.93	3185.13	3375.52	3136.36	3311.19	3350.28	3197.75	3299.83	3497.16	3476.71
ARFGAP2	Q8N6H7	HUMAN	ADP-ribosylation factor GTPase-activating protein 2	15	5080.65	5166.96	5098.6	5087.64	5115.77	4944.77	4700.55	4615.38	4517.46	4557.63
ARFGAP3	Q9NP61	HUMAN	ADP-ribosylation factor GTPase-activating protein 3	6	2536.73	2349.67	2401.51	2360.64	2613.96	2493.73	2462.21	2344.62	2326.48	2165.75
ARFGEF1	Q9Y6D6	HUMAN	Brefeldin A-inhibited guanine nucleotide-exchange protein 1	15	5471	6373.23	5261.44	5711.69	6749.51	5840.46	6402.41	4902.05	5020.65	5317.3
ARFGEF2	Q9Y6D5	HUMAN	Brefeldin A-inhibited guanine nucleotide-exchange protein 2	16	6151.78	6483.94	6316.27	6583.36	6360.4	6496.39	6161.23	6550.67	6217.02	6588.65
ARFIP1	P53367	HUMAN	Arfaptin-1	12	5402.58	5742.4	5691.27	5639.48	5766.52	5740.63	5818.2	5723.43	5424.23	5848.12
ARFIP2	P53365	HUMAN	Arfaptin-2	11	2646.43	2701.15	2849.12	2837.42	2688.35	2592.75	2612.94	2606.45	2606.21	2619.62
ARFRP1	Q13795	HUMAN	ADP-ribosylation factor-related protein 1	3	308.161	297.532	289.849	315.066	283.38	307.836	297.028	310.502	261.221	306.057
ARGLU1	Q9NWB6	HUMAN	Arginine and glutamate-rich protein 1	14	7029.08	7605.85	7102.2	6766.2	7174.62	6846.18	7023.57	6814.48	7074.53	7250.16
ARHGAP1	Q07960	HUMAN	Rho GTPase-activating protein 1	16	6006.02	5456.4	5659.43	5373.33	5667.32	5439.15	5881.06	5602.51	5787.28	5672.81
ARHGAP10	A1A4S6	HUMAN	Rho GTPase-activating protein 10	2	78.7013	74.2556	73.5601	76.4006	69.0361	88.9515	79.4072	70.2023	93.4325	77.1409
ARHGAP11A	Q6P4F7	HUMAN	Rho GTPase-activating protein 11A	4	475.377	498.151	503.553	445.159	331.323	278.047	211.444	149.644	151.656	105.181
ARHGAP12	Q8IWW6	HUMAN	Rho GTPase-activating protein 12	3	1502.86	1567.57	1587.79	1521.57	1530.95	1567.53	1426.85	1451.27	1447.72	1381.55
ARHGAP17	Q68EM7	HUMAN	Rho GTPase-activating protein 17	9	3922.78	3594.04	3725.22	3892.49	3774.33	3851.58	3915.24	3883.64	4054.6	3997.97
ARHGAP18	Q8N392	HUMAN	Rho GTPase-activating protein 18	20	7738.24	7704.49	8133.09	7759.29	7630.64	7508.83	7430.37	7543.3	7659.48	7704.34
ARHGAP19	Q14CB8	HUMAN	Isoform 2 of Rho GTPase-activating protein 19	2	503.525	584.478	625.397	574.207	453.02	499.646	386.771	440.73	373.227	395.013
ARHGAP21	Q5T5U3	HUMAN	Rho GTPase-activating protein 21	17	2942.2	2763.98	2776.05	2904.85	2888.98	2954.87	2883.35	2858.05	2959.9	2872.73
ARHGAP23	Q9P227	HUMAN	Rho GTPase-activating protein 23	1	217.82	205.502	210.099	176.39	218.365	192.082	219.513	179.521	199.863	225.797
ARHGAP27	Q6ZUM4	HUMAN	Rho GTPase-activating protein 27	6	873.571	910.57	863.789	933.536	920.838	884.062	798.722	817.334	771.314	824.552
ARHGAP29	Q52LW3	HUMAN	Rho GTPase-activating protein 29	27	10711.8	11003.3	10303.7	9272.57	9475.84	9290.28	8553.63	8464.28	7825.75	7542.23
ARHGAP32	A7KAX9	HUMAN	Rho GTPase-activating protein 32	10	3038.23	2811.68	2757.45	2664.92	2835.94	2638.8	2598.68	2540.63	2623.7	2671.35
ARHGAP35	Q9NRY4	HUMAN	Rho GTPase-activating protein 35	8	4185.4	4108.97	4200.66	4296.62	4144.31	3968.49	4055.66	4151.82	3884.08	4063.9
ARHGAP42	A6NI28	HUMAN	Rho GTPase-activating protein 42	2	1843.13	1807.93	1780.61	1763.68	1862.74	1800.32	1719.82	1717.58	1728.8	1828.42
ARHGAP5	Q13017	HUMAN	Rho GTPase-activating protein 5	7	3466.29	3331.37	3287.18	3182.39	3387.79	3219.97	3228.64	3043.97	3247.79	3152.82
ARHGDIA	P52565	HUMAN	Rho GDP-dissociation inhibitor 1	32	12652.8	11739.1	11612.6	11528.6	11685	12337.9	12721.2	12743	13080.7	12952.4
ARHGDIB	P52566	HUMAN	Rho GDP-dissociation inhibitor 2	25	15128.8	14474.4	15003.3	14296.6	14796.5	14342.9	15492.7	14823.9	15120.8	14527.9
ARHGEF1	Q92888	HUMAN	Isoform 3 of Rho guanine nucleotide exchange factor 1	20	5890.53	6278.69	6204.45	5942.59	6449.11	6146.27	6200.2	6230.62	6217.91	6653.75
ARHGEF10	O15013	HUMAN	Rho guanine nucleotide exchange factor 10	6	1952.29	1898.63	1886.05	1791.37	1928.2	1970.32	1993.94	1873.51	1948.5	2055.69
ARHGEF11	O15085	HUMAN	Isoform 2 of Rho guanine nucleotide exchange factor 11	4	1016.14	1048.27	1129.51	1074.79	1148.89	1103.78	1074.76	1104.91	1141.28	1194.82
ARHGEF12	Q9NZN5	HUMAN	Rho guanine nucleotide exchange factor 12	6	1806.05	1726.41	1659.52	1699.91	1655.88	1749.67	1664.5	1733.16	1617.69	1685.96
ARHGEF16	Q5VV41	HUMAN	Rho guanine nucleotide exchange factor 16	9	2477.41	2578.68	2617.84	2696.86	2792.97	2779	2682.99	2813.46	2786.98	2847.62
ARHGEF17	Q96PE2	HUMAN	Rho guanine nucleotide exchange factor 17	2	128.207	131.865	115.426	127.387	145.5	146.649	135.042	143.747	145.095	139.238
ARHGEF18	Q6ZSZ5	HUMAN	Rho guanine nucleotide exchange factor 18	5	2550.38	2407.14	2454.16	2206.12	2617.61	2293.88	2455.84	2249.7	2335.57	2207.96
ARHGEF2	Q92974	HUMAN	Rho guanine nucleotide exchange factor 2	23	9073.84	9073.74	9383.16	8695.82	9170.98	8703.9	8316.06	8084.92	8432.48	8077.09
ARHGEF26	Q96DR7	HUMAN	Rho guanine nucleotide exchange factor 26	4	896.008	874.116	879.678	816.141	840.972	779.062	803.987	750.239	773.73	748.048
ARHGEF28	Q8N1W1	HUMAN	Isoform 6 of Rho guanine nucleotide exchange factor 28	3	696.965	698.259	627.305	596.653	716.253	673.482	666.446	651.745	667.657	676.628
ARHGEF37	A1IGU5	HUMAN	Rho guanine nucleotide exchange factor 37	2	506.054	480.212	467.273	452.592	509.715	493.374	532.725	449.71	438.657	459.1
ARHGEF40	Q8TER5	HUMAN	Rho guanine nucleotide exchange factor 40	1	116.034	100.028	81.5494	105.696	116.816	106.368	105.147	83.1009	102.877	86.2188
ARHGEF5	Q12774	HUMAN	Rho guanine nucleotide exchange factor 5	10	2284.84	2322.83	2273.95	2086.29	2347.25	2168.38	2176.9	2126.78	2115.09	2287.75
ARHGEF7	Q14155	HUMAN	Isoform 5 of Rho guanine nucleotide exchange factor 7	10	6558.22	6598.35	6407.69	6730.01	6313.67	6613.99	6137.24	6718.18	6570.43	6306.04
ARID1A	O14497	HUMAN	AT-rich interactive domain-containing protein 1A	13	5810.05	5592.68	5562.79	5835.15	5857.17	5786.92	5768.04	5687.45	5699.52	5909.14
ARID1B	Q8NFD5	HUMAN	Isoform 3 of AT-rich interactive domain-containing protein 1B	7	1141	1123.31	1138.86	1143.31	1161.76	1225.68	1168.77	1194.41	1220.47	1207.07
ARID2	Q68CP9	HUMAN	AT-rich interactive domain-containing protein 2	10	3853.09	3892.08	3945.59	3857.8	4087.12	3951.58	3995.88	3909.89	4071.67	4099.48
ARID4A	P29374	HUMAN	AT-rich interactive domain-containing protein 4A	3	492.002	454.85	503.869	508.84	543.097	471.962	479.751	460.771	440.742	411.403
ARID4B	Q4LE39	HUMAN	AT-rich interactive domain-containing protein 4B	8	3722.16	3749.71	3694.63	3812.76	3910.42	3948.53	3726.82	3664.82	3706.84	3614.18
ARIH1	Q9Y4X5	HUMAN	E3 ubiquitin-protein ligase ARIH1	8	3289.68	3454.37	3331.85	3417.06	3363.94	3641.29	3503.37	3798.5	3444.25	3671.33
ARIH2	O95376	HUMAN	E3 ubiquitin-protein ligase ARIH2	4	1392.03	1303.16	1319.34	1265.42	1351.98	1309.36	1280.87	1288.13	1398.38	1355.69
ARL1	P40616	HUMAN	ADP-ribosylation factor-like protein 1	3	430.543	419.041	438.792	460.987	407.885	420.803	441.159	433.97	435.931	396.179
ARL14EP	Q8N8R7	HUMAN	ARL14 effector protein	2	419.393	417.184	443.831	438.691	405.716	397.126	384.143	385.222	413.134	357.339
ARL2	P36404	HUMAN	ADP-ribosylation factor-like protein 2	2	75.6558	82.7391	106.875	98.6708	102.065	106.129	84.2297	96.616	81.4883	83.8201
ARL2BP	Q9Y2Y0	HUMAN	ADP-ribosylation factor-like protein 2-binding protein	3	742.025	1140.51	769.032	1135.52	742.393	1126.02	750.058	1076.93	669.892	1008
ARL3	P36405	HUMAN	ADP-ribosylation factor-like protein 3	8	2598.94	2623.6	2603.97	2723.48	2576.6	2623.42	2755	2629.32	2486.18	2498.72
ARL6	Q9H0F7	HUMAN	Isoform 2 of ADP-ribosylation factor-like protein 6	4	1705.21	1659.94	1706.92	1670.87	1589.93	1606.64	1557.99	1591.01	1595.12	1555.15
ARL6IP1	Q15041	HUMAN	ADP-ribosylation factor-like protein 6-interacting protein 1	1	533.071	587.263	873.062	642.536	633.545	544.838	599.878	519.053	511.679	560.508
ARL6IP4	Q66PJ3	HUMAN	ADP-ribosylation factor-like protein 6-interacting protein 4	3	480.913	614.434	525.372	636.539	516.363	579.113	471.315	548.185	408.63	402.993
ARL6IP5	O75915	HUMAN	PRA1 family protein 3	1	1306.96	1180.13	1206.42	1215	1170.96	1142.76	1214.84	1162.31	1157.98	1136.05
ARL8B	Q9NVJ2	HUMAN	ADP-ribosylation factor-like protein 8B	3	1131.06	1167.1	1124.02	1279.39	1052.28	1251.66	1038.21	1242.04	1075.79	1149.72
ARMC1	Q9NVT9	HUMAN	Armadillo repeat-containing protein 1	5	3491.12	3364.03	3431.68	3479.93	3247.83	3250.22	3246.84	3227.79	3193.15	3027.66
ARMC10	Q8N2F6	HUMAN	Armadillo repeat-containing protein 10	2	1789.47	1761.04	1718.71	1744.63	1712.67	1664.13	1753.36	1663.31	1653.79	1732.18
ARMC6	Q6NXE6	HUMAN	Armadillo repeat-containing protein 6	6	2770.5	3037.25	2992.94	3048.33	2751.7	2904.2	2543.15	2658.06	2435.31	2598.4
ARMC8	Q8IUR7	HUMAN	Armadillo repeat-containing protein 8	9	3487.55	3348.12	3521.66	3514.88	3511.76	3611.36	3460.46	3640.03	3686.77	3572.66
ARMC9	Q7Z3E5	HUMAN	LisH domain-containing protein ARMC9	6	920.558	886.654	952.144	998.39	882.19	867.664	891.346	850.798	840.509	749.414
ARMT1	Q9H993	HUMAN	Protein-glutamate O-methyltransferase	8	3787.26	3211.28	3837.16	3359.08	3768.48	3190.14	3754.21	3230.88	3952.07	3445.33
ARNT	P27540	HUMAN	Aryl hydrocarbon receptor nuclear translocator	1	217.302	225.126	221.906	205.747	221.595	198.477	222.868	208.22	187.063	197.05
ARNTL	O00327	HUMAN	Aryl hydrocarbon receptor nuclear translocator-like protein 1	2	100.526	105.099	106.572	101.417	120.899	113.75	96.3871	105.709	103.178	121.435
ARPC1A	Q92747	HUMAN	Actin-related protein 2/3 complex subunit 1A	6	2747.51	2405.22	2042.74	2065.58	2414.63	2262.71	2514.89	2166.44	2378	2917.31
ARPC1B	O15143	HUMAN	Actin-related protein 2/3 complex subunit 1B	25	15808	15145.6	15048	14786.6	15871.7	15227.4	15710.6	15541.7	15897.8	15585.4
ARPC2	O15144	HUMAN	Actin-related protein 2/3 complex subunit 2	15	8506.03	8167.64	7865.28	7690.47	8129.73	7972.6	8542.98	7962.24	8487.74	8187.28
ARPC3	O15145	HUMAN	Actin-related protein 2/3 complex subunit 3	18	11487.9	11862.4	10553.4	11632.6	10995.9	11870.2	11233.5	12135.9	10991.6	12181.3
ARPC4	P59998	HUMAN	Isoform 3 of Actin-related protein 2/3 complex subunit 4	15	9495.31	8171.73	8400.29	7280.07	9673.33	8171.39	9600.43	8221.3	9842.55	9301.94
ARPC5	O15511	HUMAN	Actin-related protein 2/3 complex subunit 5	18	5859.19	5596.47	5952.41	5554.76	5911.21	5606.66	5737.73	5744.29	5826.12	5399.12
ARPC5L	Q9BPX5	HUMAN	Actin-related protein 2/3 complex subunit 5-like protein	15	4541.15	4781.86	4061.47	4515.68	4188.97	4561.19	4037.57	4387.62	3927.84	4952.83
ARPIN	Q7Z6K5	HUMAN	Isoform C15orf38-AP3S2 of Arpin	5	1872.37	2063.17	1886.63	1887.08	1977.24	1976.93	1897.09	1958.3	1985.61	1962.15
ARPP19	P56211	HUMAN	cAMP-regulated phosphoprotein 19	5	4979.82	4910.09	4733.72	4656.75	4489.31	4373.72	4406.91	4009.59	3954.54	4023.01
ARRB1	P49407	HUMAN	Beta-arrestin-1	4	1383.01	1278.3	1300.98	1310.15	1388.98	1411.11	1410.74	1509.05	1471.96	1475.12
ARRB2	P32121	HUMAN	Isoform 4 of Beta-arrestin-2	2	513.88	485.034	465.918	522.14	476.329	522.972	514.263	495.523	523.607	576.376
ARRDC1	Q8N5I2	HUMAN	Arrestin domain-containing protein 1	3	915.927	873.849	1034.7	868.193	899.108	803.317	749.532	672.64	701.437	691.752
ARV1	Q9H2C2	HUMAN	Protein ARV1	3	775.101	749.779	831.166	766.201	824.474	791.493	790.844	672.177	755.996	708.827
ARVCF	O00192	HUMAN	Armadillo repeat protein deleted in velo-cardio-facial syndrome	2	201.185	148.813	173.644	161.286	155.912	162.039	142.229	150.303	130.899	185.488
ASAH1	Q13510	HUMAN	Isoform 2 of Acid ceramidase	3	492.452	457.05	477.244	475.939	483.493	500.656	487.114	480.486	519.877	448.862
ASAP1	Q9ULH1	HUMAN	Isoform 1 of Arf-GAP with SH3 domain, ANK repeat and PH domain-containing protein 1	7	1936.8	1896.19	1885.77	1842.51	1902.66	1989.14	1916.68	1944.93	1962.29	1980.02
ASAP2	O43150	HUMAN	Arf-GAP with SH3 domain, ANK repeat and PH domain-containing protein 2	7	2452.05	2464.11	2468.8	2335.86	2563.75	2512.93	2561.01	2628.03	2594.89	2572.92
ASCC1	Q8N9N2	HUMAN	Isoform 2 of Activating signal cointegrator 1 complex subunit 1	3	2112.65	2022.47	1898.12	1987.51	1934.8	1858.78	1762.06	1670.66	1605.82	1612.09
ASCC2	Q9H1I8	HUMAN	Activating signal cointegrator 1 complex subunit 2	4	2733.75	2530.89	2658.77	2538.03	2665.7	2440.24	2403.89	2199.3	2519.5	2061.88
ASCC3	Q8N3C0	HUMAN	Activating signal cointegrator 1 complex subunit 3	26	12164.6	11150.3	11662.1	11138.3	11455.8	9897.59	9185.1	8310.84	8463.2	8260.13
ASF1A	Q9Y294	HUMAN	Histone chaperone ASF1A	2	971.925	1016.01	993.622	997.215	981.867	859.854	972.88	755.351	705.233	718.807
ASH2L	Q9UBL3	HUMAN	Set1/Ash2 histone methyltransferase complex subunit ASH2	13	8390.05	8229.11	8158.81	8518.88	7906.18	7986.41	8052.8	8263.01	8237.33	8294.44
ASL	P04424	HUMAN	Argininosuccinate lyase	7	3598.16	3557.39	3464.42	3633.61	3596.29	3701.65	3582.63	3683.44	3738.84	3682.22
ASMTL	O95671	HUMAN	N-acetylserotonin O-methyltransferase-like protein	1	39.086	44.1463	47.1333	45.1503	42.4059	47.1578	42.6073	51.615	39.8943	45.7054
ASNA1	O43681	HUMAN	ATPase ASNA1	17	4085.79	4063.83	3695.63	3986.96	4176.04	4232.68	4250.62	4162.35	4163.68	4468.29
ASNS	P08243	HUMAN	Asparagine synthetase [glutamine-hydrolyzing]	30	8478.33	8743.68	8292.99	8999.3	8592.28	8506.01	8677.18	8312.39	8117.59	8443.21
ASNSD1	Q9NWL6	HUMAN	Asparagine synthetase domain-containing protein 1	1	79.648	85.9006	101.383	96.4955	77.6481	82.0806	63.7764	63.8743	63.7811	71.4206
ASPH	Q12797	HUMAN	Aspartyl/asparaginyl beta-hydroxylase	14	5649.67	5771.67	5529.7	6160.86	5333.73	5623.81	5472.75	5477.09	5408.41	5290.79
ASPM	Q8IZT6	HUMAN	Abnormal spindle-like microcephaly-associated protein	1	231.773	231.639	270.153	248.594	290.37	198.635	162.299	126.817	133.357	96.1844
ASPSCR1	Q9BZE9	HUMAN	Isoform 2 of Tether containing UBX domain for GLUT4	4	2195.13	2059.7	2071.39	2239.2	2226.93	2351.38	2233.49	2302.33	2232.18	2275.96
ASS1	P00966	HUMAN	Argininosuccinate synthase	32	15297.5	13367.5	12393.4	11859.9	15742.1	15257	15482	15583.7	16324.6	16529.9
ASTE1	Q2TB18	HUMAN	Protein asteroid homolog 1	1	124.698	133.513	133.724	135.611	121.234	116.864	86.2347	95.0178	97.3009	95.5985
ASUN	Q9NVM9	HUMAN	Protein asunder homolog	13	5387.69	5315.77	5298.41	5513.8	5319.21	5153.95	4946.23	4849.59	4862.32	5015.75
ASXL2	Q76L83	HUMAN	Putative Polycomb group protein ASXL2	1	98.3792	99.4132	116.339	96.589	102.085	113.361	105.301	91.6598	106.783	82.3323
ATAD1	Q8NBU5	HUMAN	ATPase family AAA domain-containing protein 1	8	4536.84	4536.74	4537.48	4683.15	4268.87	4358.11	4257.85	4121.03	3964.59	3767.71
ATAD2	Q6PL18	HUMAN	ATPase family AAA domain-containing protein 2	22	11318.4	11747.6	10577.8	11062.3	10977.5	10388	9636.1	9312.14	8136.27	7472.68
ATAD2B	Q9ULI0	HUMAN	ATPase family AAA domain-containing protein 2B	2	104.434	146.474	104.318	142.624	111.244	134.29	95.6589	135.687	83.1669	94.4866
ATAD3A	Q9NVI7	HUMAN	Isoform 2 of ATPase family AAA domain-containing protein 3A	14	3281.95	3407	3741.29	3438.18	3706.95	3577.75	3449.47	3515.37	3571.56	3876.23
ATAD3B	Q5T9A4	HUMAN	ATPase family AAA domain-containing protein 3B	28	13184.3	13835.3	14206.3	13951.2	13723.3	13885.1	13845.2	13925.5	13728.5	14360.9
ATAD5	Q96QE3	HUMAN	ATPase family AAA domain-containing protein 5	11	1743.44	1766.5	2067.96	1796.7	1760.14	1767.26	1495.52	1571.23	1609.65	1251.84
ATAT1	Q5SQI0	HUMAN	Alpha-tubulin N-acetyltransferase 1	1	103.641	95.263	100.132	94.2319	87.0408	84.049	108.244	81.3397	90.594	87.6577
ATE1	O95260	HUMAN	Arginyl-tRNA--protein transferase 1	6	1747.68	1661.76	1750.44	1727.1	1724.45	1621.9	1657.28	1639.38	1696.68	1679.72
ATF1	P18846	HUMAN	Cyclic AMP-dependent transcription factor ATF-1	1	173.549	179.847	176.848	164.993	175.879	179.398	172.653	149.577	168.105	187.427
ATF2	P15336	HUMAN	Cyclic AMP-dependent transcription factor ATF-2	4	2305.83	2196.86	2165.91	2217.22	2205.68	2176.09	2130.31	2165.86	2290.49	2185.07
ATF6	P18850	HUMAN	Cyclic AMP-dependent transcription factor ATF-6 alpha	2	938.233	871.606	913.518	814.188	627.055	270.854	134.904	70.6278	72.0394	56.5181
ATF7	P17544	HUMAN	Cyclic AMP-dependent transcription factor ATF-7	1	60.9393	82.7233	55.2711	78.2206	58.5742	83.0054	56.9154	85.4983	55.7635	88.3165
ATF7IP	Q6VMQ6	HUMAN	Isoform 3 of Activating transcription factor 7-interacting protein 1	10	2506.43	2288.34	2492.64	2762.51	2403.57	2319.91	2234.1	2212.21	2239.21	2162.53
ATG14	Q6ZNE5	HUMAN	Beclin 1-associated autophagy-related key regulator	1	628.9	640.988	629.637	681.731	626.203	677.615	631.995	681.699	648.337	658.809
ATG16L1	Q676U5	HUMAN	Autophagy-related protein 16-1	8	2836.55	2885.61	2920.18	2866.65	2911.97	2909.29	2822.32	2933.35	2989.72	2868.11
ATG2A	Q2TAZ0	HUMAN	Isoform 2 of Autophagy-related protein 2 homolog A	2	323.412	343.635	355.594	348.842	363.69	369.94	333.529	343.783	357.444	369.551
ATG2B	Q96BY7	HUMAN	Autophagy-related protein 2 homolog B	3	2881.76	2951.12	2876.85	2905.98	2670.54	2712.61	2674.07	2603.08	2522.27	2336.54
ATG3	Q9NT62	HUMAN	Ubiquitin-like-conjugating enzyme ATG3	10	5941.68	5941.79	6055.88	6082.15	5544	5555.32	5616.64	5717.03	5464.78	5394.63
ATG4A	Q8WYN0	HUMAN	Cysteine protease ATG4A	1	29.4241	32.6888	35.7754	34.1499	30.1945	28.5213	24.4126	34.641	24.4781	28.745
ATG4B	Q9Y4P1	HUMAN	Isoform 2 of Cysteine protease ATG4B	2	501.994	458.962	455.953	435.969	486.206	442.665	461.71	411.29	406.838	374.561
ATG5	Q9H1Y0	HUMAN	Autophagy protein 5	2	519.475	494.875	558.093	538.031	505.984	543.355	557.966	576.422	572.341	572.548
ATG7	O95352	HUMAN	Ubiquitin-like modifier-activating enzyme ATG7	7	2669.94	2453.83	2547.5	2615.11	2659.57	2618.83	2621.37	2535.94	2579.63	2517.31
ATIC	P31939	HUMAN	Bifunctional purine biosynthesis protein PURH	61	21406.9	20327.2	22355.8	21420.6	21447	21164.3	21369.8	21831.2	22207.3	22851.5
ATL1	Q8WXF7	HUMAN	Atlastin-1	2	328.842	342.511	311.957	360.521	350.385	387.274	332.621	384.815	348.849	359.156
ATL2	Q8NHH9	HUMAN	Atlastin-2	13	6496.55	7287.88	6217.27	7365.2	6476.13	7797.39	6577.1	7552.04	6298.05	7173.93
ATL3	Q6DD88	HUMAN	Atlastin-3	21	11433.9	10298	10392.2	9921.71	11107.3	10464	11316.6	10547.4	11102	11073.8
ATM	Q13315	HUMAN	Serine-protein kinase ATM	1	89.7234	79.9093	86.3239	98.9933	77.9529	85.2985	87.3634	81.5866	75.2128	78.6415
ATN1	P54259	HUMAN	Atrophin-1	3	259.688	252.899	271.191	242.311	298.461	267.111	284.497	270.044	316.844	297.728
ATOX1	O00244	HUMAN	Copper transport protein ATOX1	7	4515.71	3584.92	4582.99	4192.76	4446.31	3948.62	4523.55	4076.31	4536.42	3796.96
ATP11A	P98196	HUMAN	Probable phospholipid-transporting ATPase IH	5	1492.84	1807.18	1474.95	1575.74	1873.13	1434.02	1683.34	1137.94	1136.34	1138.67
ATP11B	Q9Y2G3	HUMAN	Probable phospholipid-transporting ATPase IF	2	343.889	319.039	330.105	335.479	341.741	329.92	315.127	300.811	323.256	309.233
ATP11C	Q8NB49	HUMAN	Phospholipid-transporting ATPase IG	10	2182.75	2248.28	2224.43	2361.19	2056.32	2006.21	1794.26	1626.61	1632.23	1654.24
ATP13A1	Q9HD20	HUMAN	Manganese-transporting ATPase 13A1	5	826.69	866.28	864.184	838.903	918.588	913.697	926.956	941.154	907.996	911.288
ATP13A2	Q9NQ11	HUMAN	Probable cation-transporting ATPase 13A2	2	226.102	221.76	235.886	231.491	235.255	229.808	224.596	211.632	223.277	231.3
ATP13A3	Q9H7F0	HUMAN	Probable cation-transporting ATPase 13A3	3	133.66	157.878	129.223	134.114	132.611	124.271	123.913	106.694	111.488	104.519
ATP1A1	P05023	HUMAN	Isoform 4 of Sodium/potassium-transporting ATPase subunit alpha-1	104	46105.9	45150.9	48816.8	49139	46637.7	44189.5	44355.8	41877.5	41877.6	40318.2
ATP1B1	P05026	HUMAN	Sodium/potassium-transporting ATPase subunit beta-1	17	8581.99	9440.61	8923.53	10489.5	8357.65	8976.52	8177.29	8603.9	7676.5	8101.7
ATP1B3	P54709	HUMAN	Sodium/potassium-transporting ATPase subunit beta-3	27	13575	12277.7	12551.3	13178.9	12455.8	11133.7	11627.8	10157.6	10415.5	10946.3
ATP2A2	P16615	HUMAN	Sarcoplasmic/endoplasmic reticulum calcium ATPase 2	40	11572.3	11574.4	11329.2	11965.4	11220.9	12202	11435.9	11805.5	11260.4	11096.9
ATP2A3	Q93084	HUMAN	Isoform SERCA3E of Sarcoplasmic/endoplasmic reticulum calcium ATPase 3	10	3416.65	3562.88	3914.53	3896.44	3689.07	4145.1	3672.94	4300.41	3979.28	3781.37
ATP2B1	P20020	HUMAN	Plasma membrane calcium-transporting ATPase 1	16	4649.85	4690.46	4725.83	4647.09	4638.4	4553.67	4505.1	4269.78	4381.59	4356.51
ATP2B4	P23634	HUMAN	Plasma membrane calcium-transporting ATPase 4	6	2429.34	2281.6	2101.83	2214.16	2401.52	2572.87	2389.6	2377.42	2236.6	2246.66
ATP2C1	P98194	HUMAN	Isoform 7 of Calcium-transporting ATPase type 2C member 1	14	4127.47	4041.75	4172.21	3926.78	3782.81	3369.82	2931.71	2936.27	3009.83	2887.23
ATP5A1	P25705	HUMAN	ATP synthase subunit alpha, mitochondrial	69	30389.7	28888.5	29479.8	28877.8	30366.1	30070.8	30547.5	30904.2	31437.6	31983.3
ATP5B	P06576	HUMAN	ATP synthase subunit beta, mitochondrial	71	31959.4	31545.5	30400.8	32375	32416.3	32808	32860.5	32721.5	32507.5	33576.9
ATP5C1	P36542	HUMAN	ATP synthase subunit gamma, mitochondrial	36	15425.5	14290.1	14694.2	14340.6	15694.7	14306.7	15498.2	14781.5	15666.5	15270.9
ATP5D	P30049	HUMAN	ATP synthase subunit delta, mitochondrial	4	945.384	963.226	1146.06	968.987	1145.9	1005	1067.59	1028.1	1095.14	1147.54
ATP5EP2	Q5VTU8	HUMAN	ATP synthase subunit epsilon-like protein, mitochondrial	5	3058.53	3176.77	3259.73	3167.35	3084.93	2939.8	2914.19	3050	2965.2	2965.02
ATP5F1	P24539	HUMAN	ATP synthase F(0) complex subunit B1, mitochondrial	11	7054.37	6306	6635.53	6601.83	6678.62	6277.73	6976.48	6421.72	6877.06	6406.51
ATP5H	O75947	HUMAN	ATP synthase subunit d, mitochondrial	29	9317.55	8435.46	9036.4	8961.9	9258.41	9140.19	9564.49	9524.28	9697.18	8961.75
ATP5I	P56385	HUMAN	ATP synthase subunit e, mitochondrial	2	369.716	358.454	407.522	357.066	438.057	440.182	450.267	478.886	481.338	461.609
ATP5J	P18859	HUMAN	Isoform 2 of ATP synthase-coupling factor 6, mitochondrial	6	5282.3	5054.14	5281.16	5358.96	5510.11	5354.24	5516.93	5445.65	5660.94	5262.34
ATP5L	O75964	HUMAN	ATP synthase subunit g, mitochondrial	9	4293.1	4011.54	4042.1	4172.22	3939.1	3874.98	3915.94	3741.75	3642.6	3738.56
ATP5O	P48047	HUMAN	ATP synthase subunit O, mitochondrial	26	11597.4	11173.8	11468.9	11999.3	11987	12205.6	12124.8	12684.2	12714.7	11830.2
ATP5S	Q99766	HUMAN	ATP synthase subunit s, mitochondrial	2	297.642	321.254	305.672	304.187	316.86	345.573	304.049	349.467	292.915	360.689
ATP5SL	Q9NW81	HUMAN	Isoform 4 of ATP synthase subunit s-like protein	1	231.913	217.941	235.391	253.362	227.975	232.226	217.809	220.95	221.061	200.261
ATP6AP1	Q15904	HUMAN	V-type proton ATPase subunit S1	3	1042.15	1031.68	1166.3	1030.86	1060.78	923.55	962.48	790.884	861.16	846.803
ATP6AP2	O75787	HUMAN	Renin receptor	1	584.441	610.59	610.609	644.079	550.15	506.118	418.798	332.756	300.59	219.861
ATP6V0A1	Q93050	HUMAN	Isoform 3 of V-type proton ATPase 116 kDa subunit a isoform 1	7	2179.86	2149.12	2305.22	2140.8	2364.14	2122.65	2271.17	2104.33	2185.87	2227.49
ATP6V0A2	Q9Y487	HUMAN	V-type proton ATPase 116 kDa subunit a isoform 2	2	432.497	367.57	458.689	440.122	382.374	359.635	396.413	324.605	358.546	390.664
ATP6V0D1	P61421	HUMAN	V-type proton ATPase subunit d 1	8	2528.46	2858.58	2798.04	2824.05	2713.69	2763.75	2268.83	2328.07	2002.7	2218.33
ATP6V1A	P38606	HUMAN	V-type proton ATPase catalytic subunit A	20	8745.37	8752.29	8377.2	8306.86	9034.43	8711.63	8862.61	8852.48	8694.42	9292.72
ATP6V1B1	P15313	HUMAN	V-type proton ATPase subunit B, kidney isoform	9	1356.9	1258.22	1267.23	1108.31	1558.72	1378.32	1405.95	1361.08	1431.94	1450.79
ATP6V1B2	P21281	HUMAN	V-type proton ATPase subunit B, brain isoform	7	2360.69	3029.44	2672.35	2564.19	2869.11	2628.71	2735.09	2653.32	2751.72	3039
ATP6V1C1	P21283	HUMAN	V-type proton ATPase subunit C 1	18	6328.06	5919.83	6143.49	6027.43	5884.2	5986.29	5710.81	5795.67	5783.08	5780.71
ATP6V1D	Q9Y5K8	HUMAN	V-type proton ATPase subunit D	7	4673.41	4530.28	4468.05	4337.96	4600.4	4395.86	4443.12	4280.81	4170.31	4189.34
ATP6V1E1	P36543	HUMAN	V-type proton ATPase subunit E 1	17	9989.94	9767.32	9443.43	9381.76	9852.09	9529.56	9608.28	9227.89	9152.43	8998.81
ATP6V1F	Q16864	HUMAN	Isoform 2 of V-type proton ATPase subunit F	2	2217.74	2251.17	2128.24	2174.36	2152.04	2197.14	2037.44	1971.5	1893.13	1825.43
ATP6V1G1	O75348	HUMAN	V-type proton ATPase subunit G 1	5	2476.99	2099.16	2482.08	1872.86	2504.87	2033.09	2460.51	2127.15	2495.81	2283.83
ATP6V1H	Q9UI12	HUMAN	V-type proton ATPase subunit H	11	4689.72	5014	4722.7	4714.32	4691.58	4543.77	4188.34	4284.98	3845.33	4064.99
ATP8B1	O43520	HUMAN	Phospholipid-transporting ATPase IC	4	645.994	619.715	681.53	634.377	686.893	639.376	591.728	588.369	586.234	579.602
ATP8B2	P98198	HUMAN	Isoform 3 of Phospholipid-transporting ATPase ID	1	46.4376	68.6991	328.932	175.05	257.072	209.4	160.503	274.479	304.697	97.0566
ATP9A	O75110	HUMAN	Probable phospholipid-transporting ATPase IIA	3	256.596	241.802	222.485	212.558	326.671	293.854	299.721	259.329	275.027	265.074
ATPAF1	Q5TC12	HUMAN	ATP synthase mitochondrial F1 complex assembly factor 1	2	1584.69	1513.28	1530.32	1804.91	1527.41	1730.73	1612.82	1634.65	1559.53	1380.32
ATPIF1	Q9UII2	HUMAN	ATPase inhibitor, mitochondrial	4	745.622	775.313	759.441	733.849	854.905	729.407	829.106	748.366	710.9	849.99
ATR	Q13535	HUMAN	Serine/threonine-protein kinase ATR	8	2303.09	2129.44	2274.71	2373.05	2219.43	2058.72	2058.36	1935.03	2044.48	2017.15
ATRIP	Q8WXE1	HUMAN	ATR-interacting protein	2	556.884	607.259	629.008	635.494	606.106	632.835	573.474	643.307	598.181	594.214
ATRN	O75882	HUMAN	Attractin	2	514.447	408.865	388.657	353.748	403.986	280.783	174.727	124.898	125.397	127.902
ATRX	P46100	HUMAN	Isoform 6 of Transcriptional regulator ATRX	1	75.1841	63.3002	74.5335	66.5239	61.7726	55.2663	55.1967	47.2093	61.6369	46.6807
ATRX	P46100	HUMAN	Transcriptional regulator ATRX	31	10299.8	9932.85	9778.03	10099.4	8121.62	8413.17	8093.46	7833.4	8240.98	7789.53
ATXN10	Q9UBB4	HUMAN	Ataxin-10	11	6180.72	5808.61	6679.09	6078.57	5703.05	4678.96	4440.13	3682.55	3570.58	3153.59
ATXN1L	P0C7T5	HUMAN	Ataxin-1-like	1	76.9536	58.8039	93.3892	68.658	84.8544	59.4912	78.5041	64.4738	87.9491	81.042
ATXN2	Q99700	HUMAN	Ataxin-2	18	5356.63	5145.1	5277.55	5155.57	5730.39	5677.58	5569.47	5654.66	5646.41	5487.75
ATXN2L	Q8WWM7	HUMAN	Isoform 3 of Ataxin-2-like protein	27	10665.8	10811.1	11191.1	11390.5	11230	11304.2	11108	11495.2	11278.9	10561
ATXN3	P54252	HUMAN	Ataxin-3	3	243.508	240.259	244.107	203.106	257.886	215.597	233.619	229.631	224.625	271.506
ATXN7L3	Q14CW9	HUMAN	Isoform 2 of Ataxin-7-like protein 3	1	772.273	860.417	899.759	786.051	854.282	698.48	722.102	680.521	725.702	729.793
ATXN7L3B	Q96GX2	HUMAN	Putative ataxin-7-like protein 3B	2	679.096	674.761	662.741	676.56	655.602	602.287	594.706	570.028	537.213	505.212
AUH	Q13825	HUMAN	Methylglutaconyl-CoA hydratase, mitochondrial	3	1226.13	1252.15	1261.27	1322.88	1312.4	1336.66	1298.24	1319	1264.6	1342.56
AUP1	Q9Y679	HUMAN	Ancient ubiquitous protein 1	6	1220.98	1235.87	1352.88	1236.44	1283.13	1229.17	1292.88	1240.33	1282.28	1321.87
AURKA	O14965	HUMAN	Aurora kinase A	6	2680.58	2803.14	3046.69	2777.88	2458.78	2108.1	1895.68	1518.12	1423.69	1129.91
AURKB	Q96GD4	HUMAN	Isoform 5 of Aurora kinase B	5	2389.51	2541.24	2550.99	2389.73	2088.05	1941.64	1612.45	1430.05	1320.94	1238.54
AVEN	Q9NQS1	HUMAN	Cell death regulator Aven	2	262.897	301.463	244.074	283.294	258.01	294.311	250.22	292.453	255.368	275.945
AVL9	Q8NBF6	HUMAN	Late secretory pathway protein AVL9 homolog	2	302.485	314.663	268.762	316.439	295.625	334.496	295.382	352.247	306.496	349.563
AXIN1	O15169	HUMAN	Axin-1	4	825.024	883.88	834.436	830.989	843.848	905.574	842.32	844.292	817.708	784.6
B2M	P61769	HUMAN	Beta-2-microglobulin	5	4751.31	6003.23	4530.21	5692	4734.87	5303.06	4339.36	4190.49	2897.36	3310.48
B3GLCT	Q6Y288	HUMAN	Beta-1,3-glucosyltransferase	3	1081.69	916.625	979.755	868.425	1042.14	952.528	997.014	913.683	1029.31	957.432
B3GNT2	Q9NY97	HUMAN	N-acetyllactosaminide beta-1,3-N-acetylglucosaminyltransferase 2	1	557.214	527.741	485.468	541.963	515.525	528.528	469.292	467.393	429.375	455.592
B4GALT1	P15291	HUMAN	Beta-1,4-galactosyltransferase 1	1	627.156	633.332	579.586	630.264	629.623	628.743	604.429	526.868	535.96	529.641
B4GALT4	O60513	HUMAN	Beta-1,4-galactosyltransferase 4	8	2982.25	2987.77	2740.48	2648.02	2880.38	2683.44	2632.68	2409.96	2420.96	2305.19
BABAM1	Q9NWV8	HUMAN	BRISC and BRCA1-A complex member 1	8	3178.81	3290.83	3135.58	3398.1	3241.88	3415.2	3228.07	3474.9	3385.19	3483.89
BACH1	O14867	HUMAN	Transcription regulator protein BACH1	1	148.855	130.728	157.909	136.046	134.097	118.627	102.438	95.5671	88.4659	80.4845
BAD	Q92934	HUMAN	Bcl2-associated agonist of cell death	1	40.6248	45.6136	41.3799	41.3092	40.4	46.515	37.4667	41.7251	43.8575	47.9439
BAG1	Q99933	HUMAN	BAG family molecular chaperone regulator 1	4	1272.52	1290.09	1346.93	1380.58	1391.38	1416.46	1220.77	1275.15	1275.29	1239.39
BAG2	O95816	HUMAN	BAG family molecular chaperone regulator 2	9	2439.53	2435.14	2707.22	2532.61	2630.56	2494.26	2580.32	2437.44	2634.58	2711.37
BAG3	O95817	HUMAN	BAG family molecular chaperone regulator 3	21	8526.4	8698.49	8234.42	8480.34	8278.63	8459.91	8030.61	8145.24	7546.25	7667.58
BAG4	O95429	HUMAN	BAG family molecular chaperone regulator 4	2	693.737	714.499	677.066	709.098	691.967	754.237	682.388	701.456	683.853	646.385
BAG5	Q9UL15	HUMAN	Isoform 2 of BAG family molecular chaperone regulator 5	14	6804.31	6910.34	6681.91	6892.08	6303.94	6805.88	6660.83	6793.89	6465.25	6814.23
BAG6	P46379	HUMAN	Isoform 3 of Large proline-rich protein BAG6	4	1590.73	1658.41	1708.88	1622.67	1758.42	1562.71	1573.05	1566.72	1490.29	1631.32
BAHD1	Q8TBE0	HUMAN	Bromo adjacent homology domain-containing 1 protein	3	535.077	593.712	645.785	590.906	618.062	544.597	587.414	645.563	688.225	735.301
BAIAP2	Q9UQB8	HUMAN	Isoform 5 of Brain-specific angiogenesis inhibitor 1-associated protein 2	3	994.304	978.105	1058.09	892.441	969.651	974.618	928.418	945.173	951.804	842.816
BAIAP2	Q9UQB8	HUMAN	Isoform 6 of Brain-specific angiogenesis inhibitor 1-associated protein 2	31	16043.7	16099.5	16360.4	15271.6	15763.5	15841.2	16064.6	15724.1	15641.1	15020.2
BAIAP2L1	Q9UHR4	HUMAN	Brain-specific angiogenesis inhibitor 1-associated protein 2-like protein 1	15	6420.38	6155.58	5969.87	5843.46	6312.82	6310.07	6270.79	6041.19	5794.4	5608
BANF1	O75531	HUMAN	Barrier-to-autointegration factor	11	3243.51	3700.13	3014.19	3910.66	3091.93	4070.91	3464.92	4363.12	3485.52	3916.33
BANP	Q8N9N5	HUMAN	Protein BANP	2	860.195	822.574	875.356	888.23	840.621	842.075	866.065	828.083	854.564	819.084
BAP1	Q92560	HUMAN	Ubiquitin carboxyl-terminal hydrolase BAP1	4	974.646	969.806	1062.32	994.873	971.512	896.674	902.044	886.487	885.276	885.719
BAP18	Q8IXM2	HUMAN	Isoform 3 of Chromatin complexes subunit BAP18	6	2128.41	2080.44	2154.52	2147.43	2153.83	2181.01	2065.04	2001.12	2002.72	1925.56
BARD1	Q99728	HUMAN	BRCA1-associated RING domain protein 1	5	1901.69	1935.72	1792.58	1826.49	1831.62	1483.78	1264.2	1151.23	1145.78	1123.15
BASP1	P80723	HUMAN	Brain acid soluble protein 1	16	7890.42	7562.74	8945.45	8494.31	8127.03	7733.98	8091.66	7946.68	8634.04	7766.36
BAX	Q07812	HUMAN	Isoform Beta of Apoptosis regulator BAX	7	1660.63	1634	1922.22	1702.99	1826.98	1625.93	1796.19	1693.38	1745.97	1801.84
BAZ1A	Q9NRL2	HUMAN	Bromodomain adjacent to zinc finger domain protein 1A	27	10382.4	10490.7	11033.3	10521.4	10212	10307.3	10071	10398.7	10175.1	9951.8
BAZ1B	Q9UIG0	HUMAN	Tyrosine-protein kinase BAZ1B	35	12755.6	12795.5	13607.4	13674.3	12595.2	12328.7	12283.5	12101.5	12311.6	11656.5
BAZ2A	Q9UIF9	HUMAN	Bromodomain adjacent to zinc finger domain protein 2A	5	2990.18	3158.4	3105.8	3351.75	2925.01	2747.15	2123.04	1904.66	1806.05	1611.91
BAZ2B	Q9UIF8	HUMAN	Bromodomain adjacent to zinc finger domain protein 2B	1	178.244	163.021	167.396	163.521	179.749	178.594	153.608	140.374	143.097	131.124
BBX	Q8WY36	HUMAN	HMG box transcription factor BBX	11	5400.46	4836.66	4976.21	5223.34	4476.16	4099.08	3505.46	3283.53	3201.22	3048.32
BCAM	P50895	HUMAN	Basal cell adhesion molecule	13	4560.06	5128.59	5525.36	5299.44	4988.86	4995.94	4469.54	4406.8	3924.65	4234.83
BCAP29	Q9UHQ4	HUMAN	Isoform 2 of B-cell receptor-associated protein 29	7	3432.35	3328.22	3285.94	3325.19	3371.77	3568.61	3601.48	3364.62	3360.43	3006.04
BCAP31	P51572	HUMAN	Isoform 2 of B-cell receptor-associated protein 31	64	32770.9	30790.3	31737.1	30825.7	32633.9	31609.8	32960.5	32003	33415.6	31357.6
BCAR1	P56945	HUMAN	Isoform 3 of Breast cancer anti-estrogen resistance protein 1	20	10274.1	10442.3	9805.92	8932.31	9570.46	9495.28	9107.55	8967.93	8934.49	8731.06
BCAR3	O75815	HUMAN	Breast cancer anti-estrogen resistance protein 3	8	1369.48	1333.85	1433.29	1264.35	1358.04	1218.66	1218.63	1068.14	1019.92	862.501
BCAS2	O75934	HUMAN	Pre-mRNA-splicing factor SPF27	7	4506.73	4410.95	4708.42	4540.3	4494.6	4545.23	4451.38	4579.5	4631.85	4391.83
BCAS3	Q9H6U6	HUMAN	Isoform 5 of Breast carcinoma-amplified sequence 3	3	646.31	608.121	578.831	574.933	686.734	656.88	640.978	659.474	712.949	626.143
BCAT1	P54687	HUMAN	Branched-chain-amino-acid aminotransferase, cytosolic	1	431.113	421.62	424.285	441.16	408.837	449.784	435.563	419.72	440.842	446.333
BCAT2	O15382	HUMAN	Branched-chain-amino-acid aminotransferase, mitochondrial	2	543.945	530.211	508.025	541.708	536.523	550.15	534.37	537.655	528.994	592.189
BCCIP	Q9P287	HUMAN	BRCA2 and CDKN1A-interacting protein	5	1483.77	1657.58	1509.21	1760.17	1469.05	1745.45	1531.97	1799.03	1545.35	1619.69
BCCIP	Q9P287	HUMAN	Isoform 2 of BRCA2 and CDKN1A-interacting protein	7	2276.27	2179.75	2362.72	2295.62	2399.51	2282.47	2389.48	2236.22	2438.71	2264.03
BCKDHA	P12694	HUMAN	2-oxoisovalerate dehydrogenase subunit alpha, mitochondrial	3	303.976	300.058	312.183	269.491	350.317	329.394	302.081	319.789	315.065	303.645
BCKDHB	P21953	HUMAN	2-oxoisovalerate dehydrogenase subunit beta, mitochondrial	2	602.557	550.421	572.665	557.031	651.062	657.085	592.359	625.783	644.349	612.511
BCL10	O95999	HUMAN	B-cell lymphoma/leukemia 10	8	3910.4	3694.85	3742.14	3698.75	3741.72	3761.31	3577.33	3511.73	3560.39	3206.96
BCL2L13	Q9BXK5	HUMAN	Bcl-2-like protein 13	4	3143.2	2963.82	2995.58	2940.51	2883.08	2924.26	2844.34	2855.96	2776.51	2660.35
BCL2L2	Q92843	HUMAN	Isoform 3 of Bcl-2-like protein 2	20	5352.97	4917.93	5286.45	5150.17	5625.2	5512.87	5774.8	5652.97	6133.93	5425.7
BCL7A	Q4VC05	HUMAN	Isoform 2 of B-cell CLL/lymphoma 7 protein family member A	2	1164.54	1162.87	1146.68	1129.43	1142.12	1208.55	1105.39	1169.96	1229.75	1217.01
BCL7B	Q9BQE9	HUMAN	B-cell CLL/lymphoma 7 protein family member B	4	2576.6	2752.2	2690.65	2646.4	2455.32	2644.33	2465.27	2519.97	2430.03	2420.1
BCL7C	Q8WUZ0	HUMAN	B-cell CLL/lymphoma 7 protein family member C	3	1145.4	1156.58	1175.63	1249.58	1165.6	1190.38	1116.99	1106.32	1157.46	1125.1
BCL9L	Q86UU0	HUMAN	B-cell CLL/lymphoma 9-like protein	9	1739.87	1721.05	1794.37	1683.37	1673.43	1654.69	1582.03	1546.39	1598.82	1519.08
BCLAF1	Q9NYF8	HUMAN	Bcl-2-associated transcription factor 1	48	19725.1	19669.8	20132.7	20500.7	19441.9	19234.6	19534.5	19881.7	20322.5	20119.3
BCOR	Q6W2J9	HUMAN	BCL-6 corepressor	2	579.725	652.45	679.401	727.787	480.812	327.732	248.169	198.266	175.191	138.833
BCR	P11274	HUMAN	Breakpoint cluster region protein	10	6225.91	6318.27	5987.62	6077.85	6067.25	6231.73	5932.96	5802.09	6140.18	6124.62
BCS1L	Q9Y276	HUMAN	Mitochondrial chaperone BCS1	3	1299.31	1388.43	1173.2	1287.65	1320.08	1167.02	1230.41	1142.55	1140.2	1369.14
BDH1	Q02338	HUMAN	D-beta-hydroxybutyrate dehydrogenase, mitochondrial	4	731.964	673.892	685.697	712.862	733.873	749.412	694.341	755.396	768.985	741.295
BDH2	Q9BUT1	HUMAN	3-hydroxybutyrate dehydrogenase type 2	2	603.046	555.397	557.99	544.129	567.717	565.06	566.574	556.757	527.009	512.176
BECN1	Q14457	HUMAN	Beclin-1	4	1369.57	1496.25	1384.13	1593.92	1281.57	1448.39	1265.04	1436.77	1266.56	1323.29
BET1	O15155	HUMAN	BET1 homolog	1	776.357	778.501	740.985	829.383	729.653	724.92	733.472	733.362	596.54	663.232
BET1L	Q9NYM9	HUMAN	BET1-like protein	1	308.547	259.512	299.129	268.171	285.309	223.107	341.027	196.009	235.627	197.248
BICD1	Q96G01	HUMAN	Protein bicaudal D homolog 1	6	2730.13	2986.97	2747.83	2835.59	2572.96	2914.31	2571.72	2795.01	2463.94	2432.33
BICD2	Q8TD16	HUMAN	Isoform 2 of Protein bicaudal D homolog 2	21	7282.94	7327.36	7416.78	7073.49	7513.68	7338.93	7209.8	7073.33	6915.98	6477.58
BID	P55957	HUMAN	Isoform 2 of BH3-interacting domain death agonist	7	1209.7	1264.18	1455.6	1145.94	1594.76	1325.45	1537.37	1368.64	1517.53	1715.72
BIN1	O00499	HUMAN	Myc box-dependent-interacting protein 1	6	2484.85	2454.14	2506.61	2647.53	2508.84	2613	2506.61	2547.51	2593.57	2556.42
BIN3	Q9NQY0	HUMAN	Bridging integrator 3	4	1986.41	2087.95	2073.28	1914.03	2127.87	2079.75	2042.18	2149.44	1975.1	2068.24
BIRC2	Q13490	HUMAN	Baculoviral IAP repeat-containing protein 2	11	3290.31	3275.58	3398.84	3173.32	3263.09	2984.54	2977.02	2689.33	2595.96	2201.14
BIRC5	O15392	HUMAN	Isoform 2 of Baculoviral IAP repeat-containing protein 5	1	208.662	235.665	266.111	227.349	187.525	172.43	161.081	137.749	140.507	120.33
BIRC6	Q9NR09	HUMAN	Baculoviral IAP repeat-containing protein 6	18	8221.65	8081.79	8250.93	8432.92	8314.5	8414.92	8276.11	8172.95	8115.69	8095.53
BLM	P54132	HUMAN	Bloom syndrome protein	8	2416.37	2506.34	2401.87	2331.06	2101.44	1322.95	802.788	756.279	707.57	653.532
BLMH	Q13867	HUMAN	Bleomycin hydrolase	9	3291.91	3240.6	3290.69	3512.96	3242.21	3389.27	3523.19	3359.76	3367.07	3499.53
BLOC1S1	P78537	HUMAN	Biogenesis of lysosome-related organelles complex 1 subunit 1	5	2746.72	2681.16	2737.93	2737.8	2668.23	2714.01	2608.68	2670.68	2664.72	2591.69
BLOC1S2	Q6QNY1	HUMAN	Biogenesis of lysosome-related organelles complex 1 subunit 2	2	786.748	801.597	760.568	804.459	748.828	749.812	742.432	744.039	712.358	701.674
BLOC1S3	Q6QNY0	HUMAN	Biogenesis of lysosome-related organelles complex 1 subunit 3	3	1172.94	1234.37	1207.9	1185.79	1197.33	1116.78	1115.01	1071.73	1084.53	1138.75
BLOC1S4	Q9NUP1	HUMAN	Biogenesis of lysosome-related organelles complex 1 subunit 4	1	162.085	159.35	192.534	190.414	200.77	208.394	201.273	204.962	207.268	211.45
BLOC1S5	Q8TDH9	HUMAN	Biogenesis of lysosome-related organelles complex 1 subunit 5	2	420.446	474.483	417.093	463.099	482.869	501.538	449.009	515.95	420.014	540.126
BLVRA	P53004	HUMAN	Biliverdin reductase A	8	3141.41	2972.64	2894.48	3045.77	3091.48	3114.99	3195.03	3224.49	3144.64	3087.86
BLVRB	P30043	HUMAN	Flavin reductase (NADPH)	7	2527.99	2541.1	2380.87	2539.76	2769.06	2803.79	2933.24	2894.17	2927.71	2946.47
BLZF1	Q9H2G9	HUMAN	Golgin-45	1	546.825	538.698	491.758	486.796	382.742	377.583	339.27	335.209	354.422	338.107
BMI1	P35226	HUMAN	Polycomb complex protein BMI-1	2	1262.54	1231.28	1284.45	1197.63	1238.6	1224.05	1254.91	1232.46	1177.07	1277.99
BMP1	P13497	HUMAN	Bone morphogenetic protein 1	1	225.84	214.386	207.886	220.037	218.179	167.029	147.937	112.613	117.047	98.3169
BMS1	Q14692	HUMAN	Ribosome biogenesis protein BMS1 homolog	17	5372.49	5508.07	6077.52	5689.47	5493.88	5403.33	5125.34	4893.22	4843.28	4369.29
BNC1	Q01954	HUMAN	Zinc finger protein basonuclin-1	1	113.989	100.619	91.0713	90.7555	30.4073	13.7343	12.109	8.80026	7.94817	7.60665
BNIP1	Q12981	HUMAN	Vesicle transport protein SEC20	6	2906.46	2984.22	3075.05	3036.36	3079.55	3066.45	3043.38	3084.19	3106.22	3130.5
BNIP2	Q12982	HUMAN	Isoform 2 of BCL2/adenovirus E1B 19 kDa protein-interacting protein 2	4	781.901	808.206	966.569	969.819	1081.08	1528.19	1672.73	1948.28	2034.74	1904.06
BNIP3L	O60238	HUMAN	BCL2/adenovirus E1B 19 kDa protein-interacting protein 3-like	1	113.027	140.356	109.541	131.093	115.691	117.452	96.2928	95.098	91.215	97.8596
BOD1L1	Q8NFC6	HUMAN	Biorientation of chromosomes in cell division protein 1-like 1	36	12389	12380.6	12720.4	12518.7	12796.4	12548.8	12192.2	12262.4	12168.2	11767.2
BOLA1	Q9Y3E2	HUMAN	BolA-like protein 1	1	147.971	153.812	156.077	167.452	167.595	165.302	159.01	166.917	180.039	161.13
BOLA2	Q9H3K6	HUMAN	BolA-like protein 2	7	3514.98	3649.26	3758.93	3423.4	3833.21	3384.72	3684.12	3571.25	3522.65	3694.55
BOLA3	Q53S33	HUMAN	BolA-like protein 3	1	960.807	978.679	1000.16	980.901	1126.29	1000.78	1060.53	998.22	1019.94	1044.7
BOP1	Q14137	HUMAN	Ribosome biogenesis protein BOP1	21	6841.2	7231.23	7616.46	7809.94	7388.44	7862.46	7543.68	8071.62	7915.68	8018.42
BORCS5	Q969J3	HUMAN	BLOC-1-related complex subunit 5	2	266.639	301.086	322.003	299.239	351.665	343.982	278.684	303.838	324.892	318.859
BORCS6	Q96GS4	HUMAN	BLOC-1-related complex subunit 6	3	456.538	500.895	504.967	473.247	537.825	500.347	506.316	497.767	481.402	538.838
BORCS7	Q96B45	HUMAN	BLOC-1-related complex subunit 7	2	251.936	264.822	288.476	256.328	300.117	273.208	234.172	221.721	234.2	217.475
BORCS8	Q96FH0	HUMAN	BLOC-1-related complex subunit 8	2	494.762	486.574	748.553	573.737	721.855	706.585	583.229	717.412	750.247	519.445
BPHL	Q86WA6	HUMAN	Valacyclovir hydrolase	1	1097.36	1169.44	1020.61	1170.53	1154.29	1375.6	1192.04	1372.28	1200.01	1255.51
BPNT1	O95861	HUMAN	3'(2'),5'-bisphosphate nucleotidase 1	11	4192.79	4261.62	4166.42	4334.62	4273.79	4523.56	4505.45	4661.14	4389.88	4521.87
BPTF	Q12830	HUMAN	Nucleosome-remodeling factor subunit BPTF	30	7664.22	7406.1	7831.04	7741.69	7962.37	8087.51	7873.53	7874.42	8055.4	7999.83
BRAP	Q7Z569	HUMAN	BRCA1-associated protein	7	2102.29	2179.88	2337.77	2525.48	2113.87	1837.23	1669.49	1547.23	1578.56	1438.93
BRAT1	Q6PJG6	HUMAN	BRCA1-associated ATM activator 1	2	313.238	302.516	337.367	363.777	320.968	319.199	265.486	295.09	276.355	264.063
BRCA1	P38398	HUMAN	Isoform 7 of Breast cancer type 1 susceptibility protein	11	3267.79	3043.88	3071.95	3117.91	2630.04	1982.52	1730.2	1634.69	1633.26	1469.33
BRCA2	P51587	HUMAN	Breast cancer type 2 susceptibility protein	6	1037.12	1044.02	1118.09	973.859	945.217	906.611	701.968	703.865	717.051	614.97
BRCC3	P46736	HUMAN	Lys-63-specific deubiquitinase BRCC36	4	557.635	503.609	539.787	527.348	577.542	518.355	589.04	508.951	553.366	543.485
BRD1	O95696	HUMAN	Isoform 2 of Bromodomain-containing protein 1	1	171.729	170.408	163.474	159.277	176.293	147.489	147.802	143.334	141.649	148.055
BRD2	P25440	HUMAN	Isoform 2 of Bromodomain-containing protein 2	2	1611.15	1583.33	1633.16	1722.42	1627.84	1645.82	1627.76	1607.68	1664.33	1630.79
BRD3	Q15059	HUMAN	Bromodomain-containing protein 3	6	1268.4	1350.96	1279.09	1434.67	1359.34	1372.39	1341.22	1426.06	1356.35	1402.32
BRD4	O60885	HUMAN	Bromodomain-containing protein 4	19	7649.49	7411.01	7757.21	7920.05	7520.27	7636.97	7926.75	7780.06	8024.55	7790.83
BRD7	Q9NPI1	HUMAN	Isoform 2 of Bromodomain-containing protein 7	9	2207.66	2190.83	2363.74	2294.66	2257.87	2225.32	2206.09	2177.27	2373.2	2143.67
BRD8	Q9H0E9	HUMAN	Isoform 2 of Bromodomain-containing protein 8	9	2200.89	2294.35	2487.07	2614.21	2269.18	2421.55	2154.11	2201.31	2239.87	2262.41
BRD9	Q9H8M2	HUMAN	Bromodomain-containing protein 9	3	1120.41	1180.99	1148.35	974.871	1302.72	1247.88	1342.71	1433.49	1431.23	1551.56
BRE	Q9NXR7	HUMAN	BRCA1-A complex subunit BRE	4	2302.26	2343.74	2428.05	2394.75	2578.23	2514.51	2454.59	2545.03	2509.15	2630.55
BRI3BP	Q8WY22	HUMAN	BRI3-binding protein	1	522.614	568.699	525.742	599.151	536.513	586.753	564.22	542.345	580.03	593.535
BRIP1	Q9BX63	HUMAN	Fanconi anemia group J protein	1	244.271	235.302	246.171	223.22	222.489	222.957	189.199	188.344	192.102	164.086
BRIX1	Q8TDN6	HUMAN	Ribosome biogenesis protein BRX1 homolog	21	5138.94	4819.69	4966.52	5032.43	5102.78	5228.07	5301.7	5400.92	5507.01	5355.99
BRK1	Q8WUW1	HUMAN	Isoform 2 of Protein BRICK1	6	2752.7	2650.04	2665.08	2538.54	2983.23	3216.17	3000.37	4007.37	3230.47	3393.7
BRMS1L	Q5PSV4	HUMAN	Breast cancer metastasis-suppressor 1-like protein	1	344.446	340.61	352.37	359.658	340.895	338.528	357.477	343.826	340.45	316.167
BROX	Q5VW32	HUMAN	BRO1 domain-containing protein BROX	9	6727.72	6218.88	6328.45	6454.96	5995.73	5840.28	6237.7	5799.64	5778.16	5915.67
BRPF1	P55201	HUMAN	Peregrin	1	69.307	80.4988	78.7829	70.6293	77.0212	84.162	79.915	83.9835	76.8189	79.1856
BRPF3	Q9ULD4	HUMAN	Bromodomain and PHD finger-containing protein 3	1	122.244	114.752	148.702	155.509	189.987	177.498	179.377	192.176	223.489	184.452
BRWD1	Q9NSI6	HUMAN	Bromodomain and WD repeat-containing protein 1	3	340.293	335.161	323.608	331.777	325.629	307.369	303.874	286.459	272.346	258.008
BRWD3	Q6RI45	HUMAN	Bromodomain and WD repeat-containing protein 3	1	221.332	193.407	202.997	214.091	188.485	193.968	179.202	161.952	140.478	155.623
BSDC1	Q9NW68	HUMAN	Isoform 7 of BSD domain-containing protein 1	2	732.904	674.254	698.833	676.821	720.406	671.206	716.966	668.222	711.607	683.431
BSG	P35613	HUMAN	Basigin	15	5853.53	6094.08	6536.15	6439.98	5717.82	5600.54	5394.17	5076.48	4823.88	4650.78
BTAF1	O14981	HUMAN	TATA-binding protein-associated factor 172	11	4517.94	4252.17	4530.68	4603.91	4439.83	4574.68	4394.84	4483.74	4615.79	4502.08
BTBD1	Q9H0C5	HUMAN	BTB/POZ domain-containing protein 1	2	320.32	356.545	382.942	310.824	292.748	250.202	212.486	182.16	171.028	105.027
BTBD10	Q9BSF8	HUMAN	Isoform 2 of BTB/POZ domain-containing protein 10	1	991.697	1090.44	868.112	885.356	705.68	599.489	468.761	388.926	372.67	316.414
BTBD11	A6QL63	HUMAN	Ankyrin repeat and BTB/POZ domain-containing protein BTBD11	1	119.455	126.19	108.234	110.135	122.478	125.832	142.783	139.159	166.864	176.365
BTBD2	Q9BX70	HUMAN	BTB/POZ domain-containing protein 2	2	1459.13	1592.29	1417.8	1400.5	1302.32	1190.94	853.794	888.622	712.056	612.456
BTD	P43251	HUMAN	Isoform 3 of Biotinidase	1	417.209	337.387	411.206	368.865	399.249	354.53	402.311	339.063	376.602	350.853
BTF3	P20290	HUMAN	Transcription factor BTF3	23	5941.96	6290.35	6155.47	6156.88	5820.52	5859.29	5333.93	5192.54	4798.46	4671.18
BTF3L4	Q96K17	HUMAN	Transcription factor BTF3 homolog 4	20	11034.1	11283.9	10424.4	11166.3	11056.2	11459.4	11254.8	11455.9	11307.5	11402.4
BUB1	O43683	HUMAN	Mitotic checkpoint serine/threonine-protein kinase BUB1	7	1744.42	1863.59	1924.63	1801.99	1601.77	1561.78	1204.72	1247.52	957.263	896.214
BUB1B	O60566	HUMAN	Isoform 3 of Mitotic checkpoint serine/threonine-protein kinase BUB1 beta	16	5403.21	5336.06	5941.2	5590.77	5132.62	4750.97	4684.52	4317.84	4379.43	3866.62
BUB3	O43684	HUMAN	Mitotic checkpoint protein BUB3	28	9980.14	9650.74	10373.7	10052.3	9859.42	9523.07	9559.45	9262.32	9504.68	8337.93
BUD13	Q9BRD0	HUMAN	BUD13 homolog	5	1273.01	1243.39	1327.61	1333.28	1319.43	1283.29	1287.24	1291.36	1386.1	1320.11
BUD31	P41223	HUMAN	Protein BUD31 homolog	4	2695.37	3006.53	2965.2	3048.01	2659.6	2270.17	1890.16	1757.95	1519.44	1410.94
BYSL	Q13895	HUMAN	Bystin	11	2931.76	2999	3313.7	2924.9	3144.77	2923.32	2786.62	2501.05	2419.55	2549.45
BZW1	Q7L1Q6	HUMAN	Isoform 3 of Basic leucine zipper and W2 domain-containing protein 1	39	30355.2	29511.6	29408	28387.2	28263.5	28183.1	27881.5	27238.8	26939	25731.6
BZW2	Q9Y6E2	HUMAN	Basic leucine zipper and W2 domain-containing protein 2	31	16012.3	14964.6	14709.5	14724.7	14814.6	14839	15416.1	15169.6	15808.4	15835.3
C10orf12	Q8N655	HUMAN	Uncharacterized protein C10orf12	6	1306.77	1340.38	1271.57	1305	1286.29	1220.18	1122.12	1090.22	1124.61	1103.25
C10orf76	Q5T2E6	HUMAN	UPF0668 protein C10orf76	3	721.648	721.094	732.927	669.555	837.363	701.668	782.676	750.266	727.172	850.433
C11orf54	Q9H0W9	HUMAN	Ester hydrolase C11orf54	11	2199.68	2012.28	1995.84	2097.42	2213.93	2211.79	2311.97	2300.26	2295.28	2323.36
C11orf57	Q6ZUT1	HUMAN	Isoform 2 of Uncharacterized protein C11orf57	4	336.336	316.764	415.437	313.156	361.564	325.445	319.358	333.657	360.643	266.687
C11orf68	Q9H3H3	HUMAN	Isoform 3 of UPF0696 protein C11orf68	2	755.763	790.397	760.655	809.529	795.422	782.272	795.682	780.663	816.298	762.712
C11orf84	Q9BUA3	HUMAN	Uncharacterized protein C11orf84	1	283.221	325.601	320.787	307.39	327.573	306.36	309.892	275.018	295.707	301.877
C11orf98	E9PRG8	HUMAN	Uncharacterized protein C11orf98	2	2262.82	2414.79	2654.69	2389.24	2456.76	2150.65	2206	2212.46	2089.41	2020.6
C12orf10	Q9HB07	HUMAN	UPF0160 protein MYG1, mitochondrial	3	1056.63	1031.53	1152.8	973.164	1213.07	1004.32	1139.71	1046.83	1072.88	1275.46
C12orf29	Q8N999	HUMAN	Uncharacterized protein C12orf29	5	2800.43	2846.95	3009.31	2852.08	2642.84	2655.4	2443.46	2593.06	2532.52	2336.49
C12orf4	Q9NQ89	HUMAN	Protein C12orf4	1	227.519	252.186	235.514	277.601	219.263	241.668	206.839	239.446	188.935	214.599
C12orf43	Q96C57	HUMAN	Uncharacterized protein C12orf43	4	988.467	984.931	1070.22	1059.24	1022	1083.21	1033.84	1006.72	1027.91	1007.43
C12orf45	Q8N5I9	HUMAN	Uncharacterized protein C12orf45	5	1551.55	1808.7	1810.95	1816.87	1844.7	1814.32	1578.93	1600.49	1477.17	1584.09
C12orf57	Q99622	HUMAN	Protein C10	2	1856.67	1960.49	1846.6	1778.48	1742.32	1701.17	1526.84	1489.87	1348.47	1127.75
C14orf119	Q9NWQ9	HUMAN	Uncharacterized protein C14orf119	5	2561.33	3092.09	2739.16	2542.67	2037.43	1590.63	1264.56	915.262	525.362	409.353
C14orf142	Q9BXV9	HUMAN	Uncharacterized protein C14orf142	2	449.017	475.215	502.093	413.001	538.323	456.746	501.057	447.791	487.392	519.448
C14orf159	Q7Z3D6	HUMAN	Isoform 2 of UPF0317 protein C14orf159, mitochondrial	1	231.535	210.593	223.965	222.025	231.965	210.446	227.124	210.262	244.532	203.918
C14orf166	Q9Y224	HUMAN	UPF0568 protein C14orf166	24	10370.7	10532.8	10841.9	10806.8	10041.2	10272.9	10157.2	10646.8	10421.5	10447
C15orf39	Q6ZRI6	HUMAN	Uncharacterized protein C15orf39	2	293.588	284.708	282.506	290.436	277.445	212.706	199.617	167.016	130.428	97.5448
C15orf40	Q8WUR7	HUMAN	UPF0235 protein C15orf40	4	1536.06	1523.16	1582.78	1638.32	1584.3	1590.84	1523.12	1526.96	1555	1476.95
C15orf41	Q9Y2V0	HUMAN	Uncharacterized protein C15orf41	1	290.478	253.722	260.454	305.413	263.381	304.468	257.768	263.319	303.116	245.091
C15orf52	Q6ZUT6	HUMAN	Uncharacterized protein C15orf52	8	2108.2	2286.78	2357.54	2051.08	2217.63	2060.34	1876.7	1879.37	1851.08	1917.69
C15orf57	Q9BV29	HUMAN	Isoform 2 of Uncharacterized protein C15orf57	1	145.395	127.164	177.934	128.587	151.244	100.658	127.89	101.743	122.212	88.9649
C16orf13	Q96S19	HUMAN	UPF0585 protein C16orf13	2	646.54	723.093	719.108	777.176	667.271	770.27	660.952	748.366	641.791	773.961
C16orf58	Q96GQ5	HUMAN	RUS1 family protein C16orf58	3	975.909	972.548	978.089	974.716	1067.9	981.539	983.953	931.191	995.004	1055.01
C16orf62	Q7Z3J2	HUMAN	UPF0505 protein C16orf62	2	724.455	673.193	600.107	629.155	753.509	720.9	695.459	658.373	703.862	655.644
C16orf70	Q9BSU1	HUMAN	UPF0183 protein C16orf70	1	33.391	34.8928	43.9278	39.3278	45.347	34.7834	41.747	40.2923	44.1827	37.3679
C16orf74	Q96GX8	HUMAN	Uncharacterized protein C16orf74	1	63.2862	41.7384	101.122	73.8158	95.9469	69.7848	70.3361	93.465	88.6663	61.1758
C16orf87	Q6PH81	HUMAN	UPF0547 protein C16orf87	1	366.675	349.79	337.236	321.788	368.402	333.31	317.827	306.498	272.861	234.994
C17orf62	Q9BQA9	HUMAN	Uncharacterized protein C17orf62	1	197.259	172.264	210.827	188.548	198.235	168.649	186.699	178.33	207.943	239.326
C17orf75	Q9HAS0	HUMAN	Protein Njmu-R1	5	2982.77	3013.17	3091.96	3091.23	2951.58	2964.06	2970.05	2921.42	2970.64	2997.81
C17orf80	Q9BSJ5	HUMAN	Uncharacterized protein C17orf80	4	734.572	791.836	762.08	829.427	705.359	714.54	689.652	695.295	679.395	649.278
C18orf21	Q32NC0	HUMAN	UPF0711 protein C18orf21	4	280.907	310.783	295.701	310.887	281.872	313.73	273.915	281.913	295.685	285.784
C18orf25	Q96B23	HUMAN	Isoform 2 of Uncharacterized protein C18orf25	5	2973.4	3008.66	2695.64	2780.22	2126.86	2052.23	2013.77	2049.92	2122.57	2440.3
C18orf32	Q8TCD1	HUMAN	UPF0729 protein C18orf32	1	49.6172	47.9617	62.2568	48.7405	58.7268	54.3656	40.2681	48.2419	50.4061	62.5809
C18orf8	Q96DM3	HUMAN	Uncharacterized protein C18orf8	9	2508.02	2323.77	2207.99	2320.56	2365.57	2327.35	2224.04	2152.49	2243.38	2167.88
C19orf43	Q9BQ61	HUMAN	Uncharacterized protein C19orf43	5	2009.69	1613.75	2204.46	1766.97	2167.67	1623.38	1935.22	1575.85	1919.96	1306.17
C19orf47	Q8N9M1	HUMAN	Uncharacterized protein C19orf47	2	244.204	238.801	285.364	261.275	225.889	208.075	183.033	145.251	147.232	110.018
C19orf53	Q9UNZ5	HUMAN	Leydig cell tumor 10 kDa protein homolog	20	10331.7	10521.3	10385.2	10994.7	9026.95	8399.28	7813.05	7140.83	6568.98	5166.15
C1D	Q13901	HUMAN	Nuclear nucleic acid-binding protein C1D	4	2548.37	2552.98	2449.7	2590.06	2394.3	2550.68	2286.23	2432.74	2239.64	2380.49
C1GALT1	Q9NS00	HUMAN	Glycoprotein-N-acetylgalactosamine 3-beta-galactosyltransferase 1	3	436.61	435.555	468.151	417.675	460.808	488.86	560.041	659.496	896.026	982.73
C1GALT1C1	Q96EU7	HUMAN	C1GALT1-specific chaperone 1	1	173.131	157.109	142.119	145.125	141.617	137.78	130.978	104.593	107.04	110.583
C1orf106	Q3KP66	HUMAN	Uncharacterized protein C1orf106	3	1558.52	1356.99	1384.15	1486.52	1390.13	1221.99	1179.27	1159.94	1126.63	874.161
C1orf109	Q9NX04	HUMAN	Uncharacterized protein C1orf109	1	270.205	233.692	269.296	254.974	233.87	230.808	237.356	196.791	234.253	207.935
C1orf112	Q9NSG2	HUMAN	Uncharacterized protein C1orf112	1	600.795	582.611	613.404	610.76	613.413	621.226	598.437	593.119	601.557	576.006
C1orf123	Q9NWV4	HUMAN	UPF0587 protein C1orf123	3	1072.72	1029.13	1127.38	1080.57	1059.68	1092.12	1139.94	1146.94	1126.51	1063.57
C1orf131	Q8NDD1	HUMAN	Uncharacterized protein C1orf131	4	472.768	510.189	493.391	526.539	420.137	372.614	272.537	240.278	194.111	189.643
C1orf174	Q8IYL3	HUMAN	UPF0688 protein C1orf174	1	114.703	115.617	106.851	110.973	118.186	115.533	145.247	97.4819	113.298	101.695
C1orf198	Q9H425	HUMAN	Uncharacterized protein C1orf198	6	2528.15	2649.42	2596.12	2438.13	2406.62	2343.46	2179.08	1988.56	1952.22	1778.9
C1orf50	Q9BV19	HUMAN	Uncharacterized protein C1orf50	2	712.648	711.936	683.28	725.893	674.605	723.247	709.307	691.301	705.973	672.976
C1orf52	Q8N6N3	HUMAN	UPF0690 protein C1orf52	7	3202.83	3430.2	3280.53	3342.75	3247.11	3420.72	3361.88	3456.22	3429.33	3525.32
C1QBP	Q07021	HUMAN	Complement component 1 Q subcomponent-binding protein, mitochondrial	17	3414.46	3077.42	3238.76	3383.15	3521.49	3201.68	3578.33	2893.24	3695.85	3379.37
C20orf27	Q9GZN8	HUMAN	Isoform 2 of UPF0687 protein C20orf27	5	1234.92	1341.65	1409.62	1303.89	1334.43	1315.39	1321.48	1320.63	1345.7	1454.18
C21orf33	P30042	HUMAN	ES1 protein homolog, mitochondrial	18	2436.18	2239.66	2414.84	2437.42	2590.22	2517.91	2769.51	2767.23	2667.33	2896.99
C21orf59	P57076	HUMAN	UPF0769 protein C21orf59	8	1840.9	1940.73	1975	2057.97	1748.65	1619.77	1371.19	1284.59	1199.1	1063.48
C2CD3	Q4AC94	HUMAN	C2 domain-containing protein 3	1	113.537	128.6	98.0537	118.227	101.381	84.0378	57.6681	61.0628	56.2949	56.5464
C2CD5	Q86YS7	HUMAN	Isoform 4 of C2 domain-containing protein 5	11	4128.21	3922.98	4022.44	4140.88	4249.47	4030.09	3789.21	3813.88	4046.46	4032.42
C2orf42	Q9NWW7	HUMAN	Uncharacterized protein C2orf42	1	54.7309	43.6906	53.4681	49.7263	56.4412	39.7334	28.3591	35.613	41.7014	34.3622
C2orf47	Q8WWC4	HUMAN	m-AAA protease-interacting protein 1, mitochondrial	7	3482.03	3048.02	3209.36	3295.45	3301.52	3174.66	3295.12	3178.22	3526.48	3399.44
C2orf49	Q9BVC5	HUMAN	Ashwin	6	3159.14	3014.1	3026.43	3224.69	3145.48	3109.57	3088.16	2981.83	3074.42	3062.67
C2orf54	Q08AI8	HUMAN	Uncharacterized protein C2orf54	3	558.959	462.099	447.544	482.242	634.306	492.889	541.583	422.159	405.616	371.439
C2orf69	Q8N8R5	HUMAN	UPF0565 protein C2orf69	1	386.883	370.778	335.331	323.657	371.905	364.474	360.759	354.642	373.055	375.303
C2orf76	Q3KRA6	HUMAN	UPF0538 protein C2orf76	1	236.476	225.434	214.806	221.468	212.158	244.591	202.332	204.893	222.815	198.553
C3	P01024	HUMAN	Complement C3	2	314.925	346.161	287.609	274.325	406.417	448.464	386.372	588.62	416.066	574.347
C3orf38	Q5JPI3	HUMAN	Uncharacterized protein C3orf38	3	1051.52	1074.33	1089.05	1118.87	1014.38	1011.13	947.57	911.674	910.342	897.564
C3orf58	Q8NDZ4	HUMAN	Deleted in autism protein 1	1	329.81	320.466	330.619	318.93	338.791	341.51	354.082	293.146	311.289	286.724
C4B	P0C0L5	HUMAN	Complement C4-B	2	241.456	199.076	220.967	167.497	280.282	292.093	271.988	257.728	260.298	286.757
C4orf32	Q8N8J7	HUMAN	Uncharacterized protein C4orf32	1	79.927	88.1161	79.8226	106.351	92.9454	80.3849	92.3129	83.393	94.529	91.8414
C5orf22	Q49AR2	HUMAN	UPF0489 protein C5orf22	3	619.999	611.439	633.727	624.54	566.811	556.441	538.15	551.719	572.561	524.52
C5orf24	Q7Z6I8	HUMAN	UPF0461 protein C5orf24	4	1147.49	1141.09	1145.09	1087.38	1073.32	877.862	835.327	700.406	798.982	766.613
C5orf42	Q9H799	HUMAN	Protein JBTS17	1	890.103	1023.73	897.055	1014.02	880.078	1007.99	845.011	930.887	790.93	773.968
C5orf51	A6NDU8	HUMAN	UPF0600 protein C5orf51	4	1132.95	1222.16	1231.21	1140.5	1222.44	1206.21	1171.64	1201.81	1190.48	1213.51
C6orf106	Q9H6K1	HUMAN	Uncharacterized protein C6orf106	2	564.528	539.821	491.018	464.342	518.928	409.953	406.398	371.911	357.61	351.11
C6orf132	Q5T0Z8	HUMAN	Uncharacterized protein C6orf132	18	8035.4	7576.11	7430.38	7517.04	8211.19	8052.61	7923.35	7899.39	7842.78	7928.65
C6orf47	O95873	HUMAN	Uncharacterized protein C6orf47	1	398.702	374.318	373.988	412.558	406.914	416	381.277	419.192	426.864	455.318
C7orf25	Q9BPX7	HUMAN	Isoform 2 of UPF0415 protein C7orf25	6	1662.04	1799.32	1776.97	1797.73	1740.69	1768.08	1563.42	1573.62	1600.74	1536.38
C7orf43	Q8WVR3	HUMAN	Uncharacterized protein C7orf43	1	447.123	454.163	424.507	468.584	477.843	515.14	445.398	471.552	447.683	463.522
C7orf50	Q9BRJ6	HUMAN	Uncharacterized protein C7orf50	13	6828.92	6637.22	6796.6	6664.83	6556.15	6177.46	6435.16	6011.41	6020.76	5927.9
C8orf33	Q9H7E9	HUMAN	Isoform 2 of UPF0488 protein C8orf33	5	1372.77	1570.02	1676.91	1523.78	1532.55	1373.42	1355.54	1185.06	1098.88	1072.01
C8orf59	Q8N0T1	HUMAN	Uncharacterized protein C8orf59	2	1459.2	1345.98	1360.01	1212.78	1080.62	889.03	720.866	465.452	402.874	233.014
C8orf76	Q96K31	HUMAN	Uncharacterized protein C8orf76	1	102.482	112.635	103.571	120.084	103.394	105.569	113.486	95.9991	72.237	83.4604
C9orf114	Q5T280	HUMAN	Putative methyltransferase C9orf114	5	2420.99	2824.97	2792.05	2984.75	2416.83	2241.59	1807.33	1739.88	1549.87	1715.51
C9orf142	Q9BUH6	HUMAN	Protein PAXX	5	2493.23	2703.13	2545.8	2868.57	2627.88	2867.7	2674.76	3071.43	2745.78	2851.39
C9orf64	Q5T6V5	HUMAN	UPF0553 protein C9orf64	8	3003.67	2965	2953.37	2847.54	3157.55	2920.6	3028.31	2923.58	3101.85	3186.32
C9orf78	Q9NZ63	HUMAN	Uncharacterized protein C9orf78	15	8366.94	8589.95	8793.76	8881.44	8222.39	8160.21	7935.28	7813.03	7633.79	7195.93
C9orf85	Q96MD7	HUMAN	Isoform 2 of Uncharacterized protein C9orf85	4	2568.36	2510.49	2465.31	2700.89	2590.86	2469.69	2419.88	2290.93	2251.01	2010.01
CA13	Q8N1Q1	HUMAN	Carbonic anhydrase 13	1	1268.93	1237.24	1281.03	1288.41	1244.56	1281.08	1281.88	1358.28	1340.98	1386.25
CA2	P00918	HUMAN	Carbonic anhydrase 2	40	12753.3	12585.2	12542.9	13741.4	13560.4	13471.4	13903.2	14269.6	13947.2	13902.7
CAAP1	Q9H8G2	HUMAN	Caspase activity and apoptosis inhibitor 1	3	2018.16	1991.96	2039.71	2121.52	1975.79	2005.67	1894.89	1903.08	1891.4	1778.9
CAB39	Q9Y376	HUMAN	Calcium-binding protein 39	13	10441.7	9944.63	9465.2	9081.9	8911.13	8574.94	8693.35	8063.42	8112.31	7926.55
CAB39L	Q9H9S4	HUMAN	Calcium-binding protein 39-like	1	34.321	23.0844	24.5079	22.5485	25.1952	34.0442	26.4692	27.4922	26.4037	24.6564
CABIN1	Q9Y6J0	HUMAN	Calcineurin-binding protein cabin-1	2	266.301	278.052	296.96	316.48	268.445	249.255	233.468	244.067	222.729	219.229
CABLES1	Q8TDN4	HUMAN	CDK5 and ABL1 enzyme substrate 1	2	368.286	376.602	357.356	365.578	383.39	370.467	388.784	382.87	414.904	386.207
CACTIN	Q8WUQ7	HUMAN	Isoform 2 of Cactin	5	2452.56	2295.01	2501.34	2391.65	2482.4	2568.25	2528.64	2431.19	2607.05	2291
CACUL1	Q86Y37	HUMAN	CDK2-associated and cullin domain-containing protein 1	5	1114.24	1044.38	1152.58	1036.1	997.723	998.988	1022.13	927.172	998.548	868.852
CACYBP	Q9HB71	HUMAN	Calcyclin-binding protein	81	21215.3	20211.5	22134.8	21761	22278.1	21393.7	22410.8	21731.6	23496.3	21377.8
CAD	P27708	HUMAN	CAD protein	54	23054.6	23290.6	23204.5	23930.2	24082.1	23046.3	23671.1	23068.9	22714.8	23980
CADM1	Q9BY67	HUMAN	Isoform 3 of Cell adhesion molecule 1	1	98.2742	102.177	111.751	105.193	104.714	110.577	105.281	110.254	115.048	106.395
CALB2	P22676	HUMAN	Calretinin	19	6679.42	7170.05	7868.3	8301.53	6627.62	6856.55	6857.04	7005.04	7110.07	6960.7
CALCOCO1	Q9P1Z2	HUMAN	Calcium-binding and coiled-coil domain-containing protein 1	4	625.227	596.268	592.399	520.05	620.523	632.515	595.933	582.538	567.923	512.867
CALCOCO2	Q13137	HUMAN	Isoform 4 of Calcium-binding and coiled-coil domain-containing protein 2	9	7405.59	7887.57	8027.66	7624.89	4739.77	3864.65	3123.71	2610.6	2456.93	1949
CALD1	Q05682	HUMAN	Caldesmon	10	3999.97	4012.58	3676.78	3339.97	4147.83	4248.55	4119.8	4242.65	4330.47	4131.5
CALM1	P62158	HUMAN	Calmodulin	20	8933.96	9664.49	8895.33	9501.25	9196.6	9672.42	9009.75	10431.6	9174.64	9830.15
CALML3	P27482	HUMAN	Calmodulin-like protein 3	10	8743.04	8491.66	8181.82	8466.62	8207.42	8158.51	8802.08	8594.85	8547.73	8562.28
CALR	P27797	HUMAN	Calreticulin	73	29243.1	28930.4	25411.6	27447.2	27169.7	29133.2	29366.1	29641	29531.3	33557.5
CALU	O43852	HUMAN	Isoform 3 of Calumenin	5	2508.4	2276.63	2465.03	2349.31	2484.79	2234.06	2566.28	2388.94	2626.9	2413.82
CALU	O43852	HUMAN	Isoform 4 of Calumenin	24	11418.8	11756.3	11302.5	11622.7	11422.2	11600.3	11929.7	12295.9	11589.8	12388.4
CAMK2G	Q13555	HUMAN	Isoform 6 of Calcium/calmodulin-dependent protein kinase type II subunit gamma	4	638.567	597.366	666.025	613.523	808.418	729.692	765.797	709.414	721.351	717.837
CAMKK1	Q8N5S9	HUMAN	Isoform 2 of Calcium/calmodulin-dependent protein kinase kinase 1	2	213.511	216.638	220.883	229.636	190.269	224.576	229.691	202.03	197.637	195.08
CAMKK2	Q96RR4	HUMAN	Isoform 3 of Calcium/calmodulin-dependent protein kinase kinase 2	1	592.694	568.925	587.415	620.22	580.24	528.006	516.8	492.622	523.908	490.226
CAMLG	P49069	HUMAN	Calcium signal-modulating cyclophilin ligand	4	1061.71	1037.08	1039.14	1044.44	1037.35	1048.85	987.23	953.109	866.457	704.054
CAMSAP1	Q5T5Y3	HUMAN	Isoform 3 of Calmodulin-regulated spectrin-associated protein 1	13	4255.17	4134.5	4439.85	4201.2	4369.57	4311.23	4348.32	4250.38	4483.62	4236.96
CAMSAP2	Q08AD1	HUMAN	Calmodulin-regulated spectrin-associated protein 2	15	5554.73	5645	5734.18	5372.73	4802.93	4970.76	4864.88	5066.89	5136.93	5235.47
CAMSAP3	Q9P1Y5	HUMAN	Isoform 2 of Calmodulin-regulated spectrin-associated protein 3	7	1616.37	1523.16	1612.51	1787.77	1708.23	1728.16	1634.01	1635.47	1700.51	1700.82
CAND1	Q86VP6	HUMAN	Cullin-associated NEDD8-dissociated protein 1	64	26834.4	24367.5	25074.3	25768	25784.1	25729.3	25267.8	26094.1	26831.4	27229.4
CANT1	Q8WVQ1	HUMAN	Soluble calcium-activated nucleotidase 1	6	1937.44	1949.59	2196.39	1939.6	2049.07	1805.42	1930.22	1667.4	1831.92	1688.31
CANX	P27824	HUMAN	Isoform 2 of Calnexin	61	29161.1	27247.1	28372.3	28208.7	28671.7	28365.6	30543.6	27943.2	29974.4	31276.9
CAP1	Q01518	HUMAN	Adenylyl cyclase-associated protein 1	70	35951.9	35263.5	34526.9	34986	35383.8	37052.9	37253.7	38432.6	38249.2	38461.3
CAP2	P40123	HUMAN	Adenylyl cyclase-associated protein 2	5	1312.07	1296.63	1323.01	1331.86	1475.41	1435.43	1391.53	1406.58	1394.28	1373.67
CAPG	P40121	HUMAN	Macrophage-capping protein	26	13915.2	12849.1	12325	12347.4	14105.7	14133.2	14464.3	14557.6	14678.5	14345
CAPN1	P07384	HUMAN	Calpain-1 catalytic subunit	43	14654.5	14435.4	13837.3	13870.4	14713.7	13862.5	13748.4	13362.8	13193.2	14570.9
CAPN2	P17655	HUMAN	Calpain-2 catalytic subunit	20	6877.4	6854.54	6778.95	6561.31	6701.17	6841.38	6748.44	6915.7	6770.14	7220.87
CAPN7	Q9Y6W3	HUMAN	Calpain-7	4	902.953	841.483	881.274	858.518	844.517	846.117	804.034	808.701	778.088	769.322
CAPNS1	P04632	HUMAN	Calpain small subunit 1	25	10278.7	9620.75	9631.84	9599.37	9858.97	10378.9	10532.9	11187.9	10268.9	11193
CAPNS2	Q96L46	HUMAN	Calpain small subunit 2	1	132.769	118.111	106.857	110.718	144.249	121.184	152.5	125.478	126.119	152.808
CAPRIN1	Q14444	HUMAN	Caprin-1	29	14541.7	15088.1	15773.2	14548.4	14519.6	13627.9	14101.5	13279.5	13507.2	12274
CAPZA1	P52907	HUMAN	F-actin-capping protein subunit alpha-1	25	8351.71	7577.46	8382.39	7638.82	8509.31	7849.4	8626.85	7869.18	8889.08	7865.86
CAPZA2	P47755	HUMAN	F-actin-capping protein subunit alpha-2	11	3513.91	3272.81	3107.19	3376.47	3313.89	3630.7	3568.83	3681.32	3802.85	3547.38
CAPZB	P47756	HUMAN	Isoform 2 of F-actin-capping protein subunit beta	46	13947.4	13744.1	13741.8	13527.2	14449.2	14296.9	14775.7	14594.1	14510.3	14972.5
CARD10	Q9BWT7	HUMAN	Caspase recruitment domain-containing protein 10	9	1744.54	1938.01	1858.28	1586.89	1682.05	1543.24	1337.08	1283.47	1199.76	1124.6
CARD11	Q9BXL7	HUMAN	Caspase recruitment domain-containing protein 11	5	1040.39	1074.75	1155.83	1089.15	1062.63	1041.69	1065.76	1033.8	1031.64	1005.25
CARHSP1	Q9Y2V2	HUMAN	Calcium-regulated heat-stable protein 1	5	329.019	331.373	352.29	364.113	397.162	355.656	359.308	354.313	265.958	365.821
CARM1	Q86X55	HUMAN	Histone-arginine methyltransferase CARM1	8	3341.19	2932.06	3046.83	2990.78	3221.55	3053.31	3210.41	3011.51	3304.29	3289.45
CARMIL1	Q5VZK9	HUMAN	F-actin-uncapping protein LRRC16A	18	4198	4110.12	4315.73	4617.56	4215.94	4173.65	3974.27	4102.34	4200.47	4390.83
CARNMT1	Q8N4J0	HUMAN	Carnosine N-methyltransferase	3	1827.61	1835.98	1884.15	1843.72	1822.34	1823.62	1786.25	1852.94	1796.56	1806.89
CARS	P49589	HUMAN	Isoform 3 of Cysteine--tRNA ligase, cytoplasmic	35	16793.4	16564.2	16333.9	17167.2	16625.6	16938.7	17128.1	17362.6	17254.6	17310.6
CARS2	Q9HA77	HUMAN	Probable cysteine--tRNA ligase, mitochondrial	7	5164.42	4889.34	4965.2	5094.37	4916.05	4841.11	5132.76	4880.54	5027.26	4710.22
CASC3	O15234	HUMAN	Protein CASC3	3	934.227	930.867	988.951	913.328	964.555	888.386	878.26	865.702	929.448	825.367
CASC4	Q6P4E1	HUMAN	Isoform 4 of Protein CASC4	3	555.973	581.541	529.719	553.565	553.541	536.929	561.228	428.048	473.627	454.755
CASC5	Q8NG31	HUMAN	Protein CASC5	33	15097	15919.4	17034.4	16948.5	14833.4	14879.6	13720.6	13825.2	13247.7	12359.1
CASK	O14936	HUMAN	Peripheral plasma membrane protein CASK	15	8304.05	7730.91	7474.93	7995.88	7968.3	8425.53	8202.39	8615.39	8392.44	8624.88
CASKIN2	Q8WXE0	HUMAN	Caskin-2	3	1398.26	1403.98	1490.14	1592.4	1329.92	1337.48	1246.13	1282.9	1251.32	1232.79
CASP10	Q92851	HUMAN	Isoform D of Caspase-10	1	302.956	279	273.802	283.647	278.303	297.116	289.46	300.591	278.495	290.462
CASP2	P42575	HUMAN	Caspase-2	6	999.895	964.029	979.499	1016.96	1015.01	1007.3	918.839	926.158	979.687	831.316
CASP3	P42574	HUMAN	Caspase-3	3	863.855	878.715	951.556	826.462	971.06	891.74	926.322	895.702	882.402	1002.06
CASP4	P49662	HUMAN	Caspase-4	3	2053.31	2017.34	2009.97	1928.45	2064.31	1916.75	1919.8	1778.79	1808.12	1713.67
CASP6	P55212	HUMAN	Caspase-6	1	206.88	200.684	196.458	206.344	212.182	207.417	213.383	218.793	206.462	222.38
CASP7	P55210	HUMAN	Isoform Alpha' of Caspase-7	4	1097.09	1117.5	1061.02	1126.03	1070.21	1181.69	1125.77	1126.11	1046.93	1052.84
CASP8	Q14790	HUMAN	Isoform 9 of Caspase-8	9	3850.37	3626.32	3643.91	3781.37	3868.8	3848.84	3850.31	3833.1	3839	3982.87
CASP8AP2	Q9UKL3	HUMAN	CASP8-associated protein 2	3	149.238	138.706	127.896	126.655	145.613	136.385	121.845	122.844	116.741	114.217
CASP9	P55211	HUMAN	Caspase-9	1	91.5404	84.7519	67.3545	73.4314	108.278	97.989	97.3179	98.7791	109.563	108.928
CAST	P20810	HUMAN	Isoform 6 of Calpastatin	106	41538.8	39184.4	37467.2	37715.2	41152	41220.1	41495.9	42464.5	43537.9	44639.8
CASZ1	Q86V15	HUMAN	Zinc finger protein castor homolog 1	4	1270.91	1120.21	1213.07	1294.89	1261.1	1144.66	1023.82	911.023	972.115	909.115
CAT	P04040	HUMAN	Catalase	28	14125.2	13458.3	13726.3	13396.1	14584.6	13951.3	14337	14275.7	14001.9	13417.9
CAV1	Q03135	HUMAN	Caveolin-1	29	16056.9	22033.2	16321.9	19188.6	15711.5	17278.2	14301.2	14789.6	12497.6	13399.2
CAV2	P51636	HUMAN	Caveolin-2	2	245.917	275.935	239.051	227.907	230.393	196.583	158.56	149.822	164.356	142.365
CBFA2T2	O43439	HUMAN	Isoform 4 of Protein CBFA2T2	1	64.1629	46.0543	69.4679	44.1823	68.7052	57.7363	57.1367	46.177	57.0379	43.1786
CBFB	Q13951	HUMAN	Core-binding factor subunit beta	3	1290.25	1333.92	1454.15	1280.17	1472.59	1281.19	1431.51	1276.94	1281.34	1480.89
CBFB	Q13951	HUMAN	Isoform 2 of Core-binding factor subunit beta	4	1552.55	1650.48	1890.08	1520.47	1886.86	1674.36	1646.15	1683.53	1754.98	1933.71
CBL	P22681	HUMAN	E3 ubiquitin-protein ligase CBL	5	1706.57	1759.76	1879.61	1797.41	1857.52	1824.89	1799.02	1846.29	1849.75	1961.31
CBLB	Q13191	HUMAN	E3 ubiquitin-protein ligase CBL-B	3	792.008	752.63	786.667	799.367	727.622	697.822	653.016	643.945	719.416	604.11
CBLL1	Q75N03	HUMAN	E3 ubiquitin-protein ligase Hakai	2	1282.83	1304.14	1487.06	1217.15	1307	1346.61	1441.31	1279.91	1252.64	1345.4
CBR1	P16152	HUMAN	Carbonyl reductase [NADPH] 1	38	7753.81	7678.81	8193.68	7893.34	8460.03	7824.46	8337.57	7894.36	8015.52	8099.26
CBR3	O75828	HUMAN	Carbonyl reductase [NADPH] 3	16	4007.2	4008.14	4294.22	4321.31	4392.55	4245.21	4318.65	4486.89	4330.58	4613.89
CBR4	Q8N4T8	HUMAN	Carbonyl reductase family member 4	3	1022.84	952.184	916.996	930.577	1064.21	1014.62	1017.65	1078.73	1034.79	1044.15
CBS	P35520	HUMAN	Isoform 2 of Cystathionine beta-synthase	2	574.659	575.792	457.96	550.472	512.553	530.571	502.765	558.826	494.85	534.465
CBX1	P83916	HUMAN	Chromobox protein homolog 1	3	196.491	185.63	188.162	198.48	191.953	196.221	196.98	212.437	210.612	204.759
CBX3	Q13185	HUMAN	Chromobox protein homolog 3	18	9543.25	13312.2	9490.3	13491	8589.22	11704.8	8167.81	11646.5	8098.22	11231
CBX4	O00257	HUMAN	E3 SUMO-protein ligase CBX4	5	1288.71	1367.46	1515.03	1635.16	1627.25	1841.82	1692.82	1578.69	1456.37	1377.5
CBX5	P45973	HUMAN	Chromobox protein homolog 5	18	10019.1	10161.6	9633.31	10460.1	9416.08	9345.38	8709.97	8352.78	7918.73	7542.43
CBX6	O95503	HUMAN	Chromobox protein homolog 6	1	36.1998	35.396	52.8241	41.4273	34.1689	22.3708	16.3857	14.8809	14.5305	6.2743
CBX8	Q9HC52	HUMAN	Chromobox protein homolog 8	9	1337.52	1371.51	1507.27	1462.17	1483.16	1432.49	1405.45	1350.53	1411.51	1419.9
CC2D1A	Q6P1N0	HUMAN	Coiled-coil and C2 domain-containing protein 1A	20	9247.97	9544.45	9543.44	9586.25	9367	9331.23	9032.38	9026.36	8766.19	8554.59
CC2D1B	Q5T0F9	HUMAN	Coiled-coil and C2 domain-containing protein 1B	3	400.613	494.985	440.721	505.919	418.263	508.46	387.966	514.397	411.768	470.806
CCAR1	Q8IX12	HUMAN	Cell division cycle and apoptosis regulator protein 1	27	10379.6	10355	10547.9	10726.9	10357.1	10406.9	9954.92	10196.9	10415.9	10815.2
CCAR2	Q8N163	HUMAN	Cell cycle and apoptosis regulator protein 2	39	17204	17135.6	17277.8	17486.2	17400.6	17939.3	17772.3	18202	18332.5	18543.2
CCDC115	Q96NT0	HUMAN	Coiled-coil domain-containing protein 115	1	85.3857	92.2025	91.5795	81.8989	104.901	84.8441	87.6868	92.3025	75.9062	76.0889
CCDC117	Q8IWD4	HUMAN	Coiled-coil domain-containing protein 117	1	340.242	262.488	381.887	289.77	356.298	251.771	307.746	246.395	319.226	243.675
CCDC12	Q8WUD4	HUMAN	Coiled-coil domain-containing protein 12	9	5614.96	5301.29	5011.93	5282.24	5075.37	4889.55	4663.88	4213.67	4050.07	3934.11
CCDC120	Q96HB5	HUMAN	Isoform 4 of Coiled-coil domain-containing protein 120	1	133.274	134.152	150.731	141.459	131.4	124.596	132.964	117.026	131.632	128.894
CCDC124	Q96CT7	HUMAN	Coiled-coil domain-containing protein 124	7	1529.86	1690.39	1723.77	1646.35	1730.36	1603.71	1646.01	1665.31	1561.36	1728.09
CCDC127	Q96BQ5	HUMAN	Coiled-coil domain-containing protein 127	1	337.253	286.539	276.133	275.53	346.008	276.395	305.502	252.269	291.635	245.533
CCDC134	Q9H6E4	HUMAN	Coiled-coil domain-containing protein 134	1	218.523	225.083	224.751	242.431	222.431	229.631	217.946	207.168	215.544	209.901
CCDC137	Q6PK04	HUMAN	Coiled-coil domain-containing protein 137	7	1641.89	1724.8	1773.11	1685.85	1740.02	1614.05	1461.95	1308.08	1325.57	1109.25
CCDC14	Q49A88	HUMAN	Coiled-coil domain-containing protein 14	2	181.115	140.354	172.336	143.626	174.94	135.626	127.481	112.2	98.2104	86.4514
CCDC174	Q6PII3	HUMAN	Coiled-coil domain-containing protein 174	1	232.008	223.719	228.806	237.224	221.368	206.7	198.895	191.917	190.294	166.762
CCDC186	Q7Z3E2	HUMAN	Coiled-coil domain-containing protein 186	14	4384.37	4305.71	4390.92	4137.52	4399.67	4182.18	3981.23	3778.04	3825.1	3237.06
CCDC22	O60826	HUMAN	Coiled-coil domain-containing protein 22	6	1124.81	1180.39	1207.18	1188.05	1273.23	1223.75	1206.89	1172.69	1158.39	1147.7
CCDC25	Q86WR0	HUMAN	Coiled-coil domain-containing protein 25	10	4117.11	4325.73	4171.42	4548.43	4061.85	4303.37	3911.18	4209.71	4019.74	4517.01
CCDC34	Q96HJ3	HUMAN	Coiled-coil domain-containing protein 34	2	493.103	513.791	595.073	542.954	438.291	626.641	294.286	325.967	451.216	208.683
CCDC43	Q96MW1	HUMAN	Coiled-coil domain-containing protein 43	2	1132.99	1078.9	1248.67	1120.39	1186.41	1108.12	1179.29	1196.21	1236.97	1199.83
CCDC47	Q96A33	HUMAN	Coiled-coil domain-containing protein 47	19	5071.09	4735.42	4910.73	4747.78	4903.53	4909.4	4783.11	4783.75	5063.06	4834.88
CCDC50	Q8IVM0	HUMAN	Isoform 2 of Coiled-coil domain-containing protein 50	10	6974.08	6659.98	7141.68	6320.55	4945.1	2599.78	1897.88	1281.94	1249.67	1081.24
CCDC51	Q96ER9	HUMAN	Coiled-coil domain-containing protein 51	6	2466.54	2521.58	2544.37	2627.18	2507.8	2468.82	2552.75	2440.71	2443.74	2496.52
CCDC53	Q9Y3C0	HUMAN	WASH complex subunit CCDC53	3	1091	1027.95	1116.48	1101.68	1121.16	1044.8	1062.11	980.328	1021.62	907.247
CCDC58	Q4VC31	HUMAN	Coiled-coil domain-containing protein 58	7	6344.29	5957.81	6421.48	6178.38	6326.04	6234.49	6247.27	6519.22	6790.33	6253.89
CCDC59	Q9P031	HUMAN	Thyroid transcription factor 1-associated protein 26	3	1419.89	1536.99	1552.73	1506.24	1390.01	1251.66	1119.78	974.586	883.464	724.053
CCDC6	Q16204	HUMAN	Coiled-coil domain-containing protein 6	21	6656.24	6560.23	6987.95	6952.76	6977.34	6822.15	7261.57	7143.31	7294.17	7124.6
CCDC7	Q96M83	HUMAN	Coiled-coil domain-containing protein 7	1	1398.43	1531.51	1498.52	1478.73	1201.25	1014.29	799.801	661.399	593.225	428.699
CCDC82	Q8N4S0	HUMAN	Coiled-coil domain-containing protein 82	2	202.954	195.639	215.296	209.917	203.739	206.233	195.467	165.313	172.625	136.334
CCDC84	Q86UT8	HUMAN	Coiled-coil domain-containing protein 84	1	260.952	233.696	261.542	248.814	251.287	232.619	226.058	187.066	197.486	186.541
CCDC85C	A6NKD9	HUMAN	Coiled-coil domain-containing protein 85C	2	341.507	951.581	421.692	502.987	416.158	389.79	351.548	347.227	369.613	420.359
CCDC86	Q9H6F5	HUMAN	Coiled-coil domain-containing protein 86	15	8427.45	8581.7	9119.91	8638.01	8409.57	8422.41	8463.16	8594.66	8545.79	8398.74
CCDC9	Q9Y3X0	HUMAN	Coiled-coil domain-containing protein 9	3	1648.83	1616.44	1610.31	1684.78	1666.49	1650.43	1568.86	1625.68	1674.76	1650.77
CCDC90B	Q9GZT6	HUMAN	Coiled-coil domain-containing protein 90B, mitochondrial	6	1393.15	1381.49	1285.43	1371.47	1320.19	1425.89	1333.82	1360.58	1376.19	1439.12
CCDC91	Q7Z6B0	HUMAN	Coiled-coil domain-containing protein 91	10	4602.93	4573	4764.67	4655.11	4558.32	4614.15	4501.76	4488.12	4552.22	4338.41
CCDC93	Q567U6	HUMAN	Coiled-coil domain-containing protein 93	9	3045.57	2981.06	3010.58	2952.23	3186.88	3206.96	3125.86	3215.31	3188	3123.88
CCDC94	Q9BW85	HUMAN	Coiled-coil domain-containing protein 94	14	3009.49	3213.59	3205.91	3319.68	3123.89	3216.71	3075.47	3170.24	3050.35	2978.51
CCL26	Q9Y258	HUMAN	C-C motif chemokine 26	1	23.8054	16.7886	30.3883	29.9495	26.7227	25.2041	26.5287	30.3101	26.9611	18.7042
CCNA2	P20248	HUMAN	Cyclin-A2	2	302.639	320.3	322.419	297.824	371.851	431.772	405.304	382.336	382.521	324.984
CCNB1	P14635	HUMAN	G2/mitotic-specific cyclin-B1	5	1303.37	1449.92	1436.94	1369.85	1307.77	1218.04	925.416	738.632	651.608	572.348
CCNB2	O95067	HUMAN	G2/mitotic-specific cyclin-B2	7	3816.09	3982.01	3932.79	4109.54	3048.68	2530.09	1991.96	1473.62	1397.82	1097.73
CCND1	P24385	HUMAN	G1/S-specific cyclin-D1	1	1002.28	870.324	691.242	490.863	263.224	122.468	67.8524	41.6698	49.0251	33.4111
CCNH	P51946	HUMAN	Cyclin-H	3	342.498	443.569	345.016	379.128	348.996	410.616	308.863	324.238	295.031	341.521
CCNK	O75909	HUMAN	Cyclin-K	7	2757.7	2370.62	2572.98	2416.57	2581.29	2424.85	2627.52	2295.87	2740.01	2686.41
CCNL1	Q9UK58	HUMAN	Cyclin-L1	3	1582.36	1441.85	1455.12	1380.73	1724.33	1506.73	1774.67	1519.67	1742.28	1637.22
CCNT1	O60563	HUMAN	Cyclin-T1	5	1854.78	1870.87	1823.31	1786.5	1829.95	1845.59	1823.49	1803.15	1787.24	1818.79
CCNYL1	Q8N7R7	HUMAN	Cyclin-Y-like protein 1	1	299.78	329.039	367.709	328.077	327.026	288.709	271.744	268.623	307.15	303.966
CCP110	O43303	HUMAN	Centriolar coiled-coil protein of 110 kDa	3	633.068	692.263	736.228	699.419	566.146	573.551	524.963	485.782	519.102	480.948
CCPG1	Q9ULG6	HUMAN	Isoform 5 of Cell cycle progression protein 1	2	164.828	172.076	194.205	171.255	124.103	91.1822	72.3757	69.6323	57.6734	55.9126
CCS	O14618	HUMAN	Copper chaperone for superoxide dismutase	3	1654.06	1648.76	1652.97	1636.06	1698.41	1780.97	1701.11	1688.38	1702.38	1740.47
CCSMST1	Q4G0I0	HUMAN	Protein CCSMST1	1	135.32	153.408	184.871	164.285	179.06	154.914	166.382	157.105	154.471	174.656
CCT2	P78371	HUMAN	T-complex protein 1 subunit beta	93	33835.3	35799.8	35552.8	35851.5	34199.7	35020.9	35865.2	36207.5	34619.1	36310.7
CCT3	P49368	HUMAN	T-complex protein 1 subunit gamma	91	33743.8	35169.1	34947.8	36382.7	34271.1	35192.1	34974.8	36345.3	35155.9	36566.1
CCT4	P50991	HUMAN	T-complex protein 1 subunit delta	76	23072.8	24521.2	24272.6	24460.1	23450.3	23473.7	23657.1	23950.2	23631.4	24767.6
CCT5	P48643	HUMAN	T-complex protein 1 subunit epsilon	109	54181.5	55072.9	55444.9	56774.9	53352.6	54193.3	54652.9	55752.9	54697.6	55261.9
CCT6A	P40227	HUMAN	T-complex protein 1 subunit zeta	58	29724.7	30510.6	31195.9	31746.8	29618.7	29767.6	30080.5	30790	29878.5	30166.9
CCT7	Q99832	HUMAN	T-complex protein 1 subunit eta	61	22438.1	22456.7	23863.6	23817.7	22662.5	22666.9	23356.2	23678.3	23629.4	23467.1
CCT8	P50990	HUMAN	T-complex protein 1 subunit theta	125	48815.9	47761.3	50211.9	50310.7	48073.7	48087.5	50374.9	49856	52131.2	50227.8
CCZ1B	P86790	HUMAN	Vacuolar fusion protein CCZ1 homolog B	7	2330.23	2309.7	2366.83	2339.21	2185.31	1957.42	1762.63	1711.08	1627.26	1581.9
CD109	Q6YHK3	HUMAN	CD109 antigen	24	10097.4	10224.8	10505.6	10942.4	9924.87	8852.88	7541.55	6822.41	6573.94	6121.85
CD151	P48509	HUMAN	CD151 antigen	5	3283.46	3345.6	3945.92	3291.94	3324.79	3006.87	3010.13	2841.03	2798.03	2941.84
CD276	Q5ZPR3	HUMAN	CD276 antigen	6	5712.95	5430.64	3557.22	5135.23	3628.02	4208.47	4226.02	3565.32	3281.57	5149.31
CD2AP	Q9Y5K6	HUMAN	CD2-associated protein	14	12876.5	13123.5	11924	12968.4	9859	7103.63	5532.27	5486.24	5100.19	5032.57
CD2BP2	O95400	HUMAN	CD2 antigen cytoplasmic tail-binding protein 2	8	2731.7	2974.45	3029.8	3036.85	3043.3	3055.18	3041.77	3063.21	3038.35	3296
CD320	Q9NPF0	HUMAN	CD320 antigen	2	206.206	246.51	303.302	240.426	218.826	196.209	128.223	91.9368	71.1798	55.203
CD3EAP	O15446	HUMAN	Isoform 2 of DNA-directed RNA polymerase I subunit RPA34	12	5183.46	5309.88	5567.97	5227.78	5020.29	5172.57	5160.08	5412.53	5510.61	5323.05
CD44	P16070	HUMAN	CD44 antigen	30	9685.81	11202.9	11410.1	10429.4	10055.7	9032.91	8424.06	7757.12	7098.35	7167.28
CD46	P15529	HUMAN	Isoform B of Membrane cofactor protein	7	3816.12	3545.52	3134.54	3352.43	3361.67	3187.02	3100.39	2890.49	3040.5	3015.71
CD47	Q08722	HUMAN	Leukocyte surface antigen CD47	3	806.864	811.675	825.821	826.088	795.611	827.899	872.926	864.68	831.305	766.947
CD55	P08174	HUMAN	Isoform 7 of Complement decay-accelerating factor	1	621.117	590.928	656.211	555.521	652.411	562.73	659.389	528.493	600.109	527.586
CD58	P19256	HUMAN	Lymphocyte function-associated antigen 3	4	611.139	582.679	681.688	636.475	696.582	615.735	672.269	620.929	719.088	678.006
CD59	P13987	HUMAN	CD59 glycoprotein	6	6370.15	6352.67	6516.96	5665.82	6526.57	5729.31	6288.85	5582.37	5743.37	5413.27
CD81	P60033	HUMAN	CD81 antigen	5	455.066	527.151	503.247	576.321	427.968	445.311	345.527	375.495	303.105	331.525
CD82	P27701	HUMAN	CD82 antigen	3	1383.06	1192.73	1277.03	1090.05	1156.4	938.358	999.824	725.381	882.047	752.273
CD9	P21926	HUMAN	CD9 antigen	16	9410.41	9342.45	8448.55	9034.46	8746.36	9129.7	8363.35	8392.95	7915.57	8014.5
CD97	P48960	HUMAN	CD97 antigen	3	1654.41	1799.23	1709.36	1883.03	1614.09	1739.59	1581.37	1658.88	1512.63	1585.93
CDA	P32320	HUMAN	Cytidine deaminase	10	3801.91	3279.67	3310.17	3315.5	3753.22	3640.13	3844.45	3775.38	4054.96	3661.45
CDC123	O75794	HUMAN	Cell division cycle protein 123 homolog	5	1912.83	1914.78	2375.42	1928.81	1959.89	1548.63	1724.13	1325.53	1302.17	1102.65
CDC16	Q13042	HUMAN	Cell division cycle protein 16 homolog	10	3389.36	3481.2	3205.91	3518.85	3383.34	3330.29	3117.72	3110.53	3159.96	3355.77
CDC20	Q12834	HUMAN	Cell division cycle protein 20 homolog	9	1581.52	1799.38	1958.91	1633.35	1592.63	1270.2	965.869	934.456	833.953	793.333
CDC23	Q9UJX2	HUMAN	Cell division cycle protein 23 homolog	3	1760.94	1676.19	1709.37	1753.6	1608.14	1429.71	1420.96	1334.63	1229.17	1279.86
CDC25B	P30305	HUMAN	M-phase inducer phosphatase 2	7	3211.61	3362.09	3468.09	4123.15	2000.33	1017.55	711.368	626.501	592.077	531.159
CDC25C	P30307	HUMAN	M-phase inducer phosphatase 3	4	661.623	598.12	642.146	768.313	542.538	542.461	442.878	423.763	394.158	347.6
CDC26	Q8NHZ8	HUMAN	Anaphase-promoting complex subunit CDC26	2	931.084	794.439	779.246	823.586	727.116	711.798	784.798	654.22	678.441	696.033
CDC27	P30260	HUMAN	Isoform 2 of Cell division cycle protein 27 homolog	12	2932.1	3003.07	3087.87	3098.49	2894.79	2874.26	2754.15	2821.51	2743.79	2791.35
CDC34	P49427	HUMAN	Ubiquitin-conjugating enzyme E2 R1	7	1490.22	1374.54	1594.18	1320.33	1504.3	1340.2	1520.15	1346.64	1462.71	1340.88
CDC37	Q16543	HUMAN	Hsp90 co-chaperone Cdc37	34	18549.4	17440.7	18325.9	18116.4	17261.8	17522.6	18264.6	18033.8	18089.6	17593
CDC37L1	Q7L3B6	HUMAN	Hsp90 co-chaperone Cdc37-like 1	4	1232.03	1152.15	1218.66	1134.26	1312.77	1251.02	1231.82	1238.96	1312.97	1260.17
CDC40	O60508	HUMAN	Pre-mRNA-processing factor 17	11	4808.19	4935.14	5113.33	5133.82	5075.78	5632.73	4797.2	4939.46	5214.41	4443.75
CDC42	P60953	HUMAN	Cell division control protein 42 homolog	6	2858.05	2963.4	3257.12	3630.85	2301.72	2839.56	2645.18	3226.25	2582.91	3085.14
CDC42BPA	Q5VT25	HUMAN	Isoform 6 of Serine/threonine-protein kinase MRCK alpha	8	1634.27	1574.85	1590.86	1622.48	1629.4	1583.24	1576.25	1543.8	1534.64	1568.58
CDC42BPB	Q9Y5S2	HUMAN	Serine/threonine-protein kinase MRCK beta	15	5987.59	5737.97	5699.18	5785.33	5896.11	5917.2	5947.38	5866.79	5912.14	5766.01
CDC42BPG	Q6DT37	HUMAN	Serine/threonine-protein kinase MRCK gamma	1	390.502	381.003	386.058	429.258	393.368	380.939	346.889	367.436	377.695	333.452
CDC42EP1	Q00587	HUMAN	Cdc42 effector protein 1	2	588.889	633.888	588.47	541.187	629.026	532.952	537.956	526.507	578.063	585.687
CDC42EP2	O14613	HUMAN	Cdc42 effector protein 2	1	169.87	198.553	205.181	155.907	202.167	232.257	226.503	207.943	187.597	177.784
CDC42EP4	Q9H3Q1	HUMAN	Cdc42 effector protein 4	4	1031.35	937.576	1117.43	966.594	1230.24	925.98	1089.38	915.845	1099.01	984.185
CDC42SE2	Q9NRR3	HUMAN	CDC42 small effector protein 2	1	515.255	484.786	483.233	483.139	500.761	470.081	465.433	454.975	442.868	429.828
CDC45	O75419	HUMAN	Isoform 3 of Cell division control protein 45 homolog	3	1292.98	1341.52	1350.82	1470.56	1136.85	1196.37	1067.15	1023.19	949.764	873.476
CDC5L	Q99459	HUMAN	Cell division cycle 5-like protein	45	12520.3	12692.5	12927.4	13020.7	13321	13704.8	13572.9	14057.6	14086.2	13548.3
CDC6	Q99741	HUMAN	Cell division control protein 6 homolog	3	1151.94	1003.85	1776.5	1135.79	1435.6	932.394	689.166	921.024	1000.13	418.845
CDC7	O00311	HUMAN	Cell division cycle 7-related protein kinase	2	998.116	959.489	1031.59	935.071	878.29	734.682	609.871	522.489	522.342	406.819
CDC73	Q6P1J9	HUMAN	Parafibromin	21	11578.6	11548.2	11940.6	12081.6	11231.3	11050.8	10699.3	10475.3	10255.7	9945.47
CDCA2	Q69YH5	HUMAN	Cell division cycle-associated protein 2	7	2320.98	2602.5	2701.33	2804.76	2473.76	2409.86	2124.35	2031.84	1852.72	1763.68
CDCA3	Q99618	HUMAN	Cell division cycle-associated protein 3	4	1299.15	1519.52	1520.93	1544.41	1276.5	1337.08	1177.42	1099.71	946.434	845.949
CDCA4	Q9BXL8	HUMAN	Cell division cycle-associated protein 4	1	95.6315	84.0109	88.2429	80.0169	83.8349	57.7165	47.445	34.5958	35.669	35.8092
CDCA5	Q96FF9	HUMAN	Sororin	1	1780.66	1872.31	1636.71	1655.27	1566.8	1559.38	1386.64	1321.62	1307.26	1139.78
CDCA7L	Q96GN5	HUMAN	Cell division cycle-associated 7-like protein	1	544.529	482.081	504.471	495.617	376.036	306.796	235.73	209.019	186.772	154.933
CDCA8	Q53HL2	HUMAN	Borealin	3	604.873	564.555	570.096	654.436	460.142	568.961	452.374	495.536	435.207	364.901
CDCP1	Q9H5V8	HUMAN	CUB domain-containing protein 1	5	2700.28	2758.73	2606.02	2723.88	2609.91	2577.72	2483.32	2549.13	2321.36	2367.11
CDH1	P12830	HUMAN	Cadherin-1	25	16483.1	17112.7	15733	16726.5	16288.4	16287.4	15468.2	15093	14043.3	13539.9
CDH13	P55290	HUMAN	Isoform 4 of Cadherin-13	9	4426.37	4135.33	4414.87	4158.32	4230.54	3605.81	3826.82	3250.59	3511.34	3413.69
CDH2	P19022	HUMAN	Cadherin-2	4	1114.06	1231.79	1289.69	1230.92	1079.44	1006.04	1012.58	917.995	853.609	904.458
CDH3	P22223	HUMAN	Cadherin-3	9	2780.82	2528.29	3204.24	2518.89	2540.27	1971.14	1961.49	1789.82	1933.04	1953.01
CDK1	P06493	HUMAN	Cyclin-dependent kinase 1	8	3020.34	3053.72	3239.8	3157.23	2944.45	2804.94	2815	2623.96	2591.12	2642.54
CDK10	Q15131	HUMAN	Cyclin-dependent kinase 10	1	71.9561	70.8113	94.8023	81.1927	79.481	77.3553	84.8049	74.285	86.0146	71.1939
CDK11A	Q9UQ88	HUMAN	Cyclin-dependent kinase 11A	2	421.758	419.816	422.017	433.766	402.279	417.738	394.882	356.475	348.29	322.026
CDK11B	P21127	HUMAN	Cyclin-dependent kinase 11B	13	6266.3	6080.13	6081.6	6319.34	6270.94	6290.83	6050.8	6020.07	5850.68	5986.96
CDK12	Q9NYV4	HUMAN	Cyclin-dependent kinase 12	15	5831.73	6027.82	5834.67	6124.82	5524.3	6068.81	5598.13	5798.64	5628.22	5975.99
CDK13	Q14004	HUMAN	Cyclin-dependent kinase 13	15	4126.59	4223.07	4147.43	4179.87	4342.79	4321.98	4102.88	4013.43	4027.33	4100.73
CDK16	Q00536	HUMAN	Isoform 2 of Cyclin-dependent kinase 16	3	612.08	672.646	649.472	617.52	601.681	577.079	563.395	550.299	496.428	536.308
CDK17	Q00537	HUMAN	Isoform 2 of Cyclin-dependent kinase 17	1	730.787	738.927	696.106	674.915	599.134	557.683	528.14	490.689	443.061	416.1
CDK2	P24941	HUMAN	Cyclin-dependent kinase 2	15	5906.75	5730.94	5672.4	5654.12	5450.03	5515.83	5600.1	5563.01	5660.94	5564.54
CDK2AP2	O75956	HUMAN	Cyclin-dependent kinase 2-associated protein 2	2	212.609	211.595	206.517	218.882	219.193	228.803	232.926	224.177	223.193	212.906
CDK5	Q00535	HUMAN	Cyclin-dependent-like kinase 5	5	1460.02	1428.31	1554.21	1552.08	1732.83	1632.22	1669.03	1735.36	1693.71	1744.74
CDK5RAP1	Q96SZ6	HUMAN	CDK5 regulatory subunit-associated protein 1	4	2245.66	2439.62	2393.19	2683.97	2138.75	2003.73	1625.74	1445.86	1262.69	1053.75
CDK5RAP2	Q96SN8	HUMAN	CDK5 regulatory subunit-associated protein 2	11	2251.12	2247.78	2301.71	2387.92	2113.69	2029.14	1655.84	1619.39	1446.56	1198.67
CDK5RAP3	Q96JB5	HUMAN	Isoform 4 of CDK5 regulatory subunit-associated protein 3	10	2075.49	1786.95	2116.05	1916.47	2141.9	1900.69	2132.85	1944.62	2272.47	2021.39
CDK6	Q00534	HUMAN	Cyclin-dependent kinase 6	5	2828.56	2861.29	3000.85	2521.84	2530.52	2389.81	2358.56	2132.42	2144.36	1904.38
CDK7	P50613	HUMAN	Cyclin-dependent kinase 7	4	2710	2522.8	2664.41	2431.22	2512.48	2334.66	2271.86	1969.4	2184.73	2105.32
CDK9	P50750	HUMAN	Isoform 2 of Cyclin-dependent kinase 9	5	1563.03	1438.2	1522.78	1521.73	1404.87	1318.19	1187.43	1157.99	1226.84	1062.25
CDKAL1	Q5VV42	HUMAN	Threonylcarbamoyladenosine tRNA methylthiotransferase	8	2694.55	2404.38	2669.78	2549.89	2524.63	2421.71	2479.45	2318.91	2477.49	2191.13
CDKN2A	P42771	HUMAN	Isoform 5 of Cyclin-dependent kinase inhibitor 2A	1	75.0289	66.4269	62.2408	50.778	87.4478	68.2912	75.7844	69.6142	54.2772	61.5428
CDKN2AIP	Q9NXV6	HUMAN	CDKN2A-interacting protein	20	6154.79	5873.02	6052.07	6013.3	6305.37	6294.34	6354.66	6287.57	6413.58	5999.22
CDKN2AIPNL	Q96HQ2	HUMAN	CDKN2AIP N-terminal-like protein	1	388.007	450.082	513.13	419.207	533.801	465.17	503.084	477.22	473.109	563.813
CDR2L	Q86X02	HUMAN	Cerebellar degeneration-related protein 2-like	3	807.926	852.682	825.302	794.765	701.2	619.158	653.399	651.587	627.112	580.615
CDS2	O95674	HUMAN	Phosphatidate cytidylyltransferase 2	2	1550.53	1197	1556.69	1189.42	1651.07	1348.92	1819.85	1376.29	1881.89	1584.4
CDT1	Q9H211	HUMAN	DNA replication factor Cdt1	6	1014.69	816.087	931.739	888.298	841.525	462.242	326.475	269.01	247.435	228.648
CDV3	Q9UKY7	HUMAN	Protein CDV3 homolog	27	9254.95	9259.38	9829.78	9329.36	9520.06	9680.19	9305.6	10177.9	9972.01	9378.2
CDYL	Q9Y232	HUMAN	Chromodomain Y-like protein	11	2526.78	2500.43	2616.21	2619.88	2568.78	2569.92	2440.67	2565.19	2611.86	2434.22
CEACAM5	P06731	HUMAN	Carcinoembryonic antigen-related cell adhesion molecule 5	1	14.1227	9.43427	13.004	10.7857	20.6128	20.9832	29.1283	45.0745	78.8384	49.1323
CEBPA	P49715	HUMAN	Isoform 4 of CCAAT/enhancer-binding protein alpha	2	1279.77	1235.92	1401.72	1384.83	1139.18	810.031	658.407	550.535	532.268	481.565
CEBPB	P17676	HUMAN	CCAAT/enhancer-binding protein beta	5	2003.65	2014.04	2112.8	2299.12	1957.67	1571.46	1467.93	1205.15	1137.92	1017.82
CEBPZ	Q03701	HUMAN	CCAAT/enhancer-binding protein zeta	29	13148.3	13013.8	13434.4	13267.9	13238	13478.5	12890.7	13436.4	13061.8	12624.9
CECR5	Q9BXW7	HUMAN	Cat eye syndrome critical region protein 5	2	923.766	913.853	919.429	961.945	964.399	959.563	998.144	933.58	978.317	982.6
CELF1	Q92879	HUMAN	Isoform 4 of CUGBP Elav-like family member 1	19	6533.13	6880.49	6433.64	6743.95	6313.61	6316.17	5643.35	5618.1	4847.91	4608.96
CELSR2	Q9HCU4	HUMAN	Cadherin EGF LAG seven-pass G-type receptor 2	3	918.536	887.399	855.817	935.612	907.473	722.341	573.23	411.135	431.716	394.981
CENPB	P07199	HUMAN	Major centromere autoantigen B	5	4704.48	4799.27	4825.15	4773.11	2517.35	1708.91	1222.75	975.17	892.055	768.759
CENPE	Q02224	HUMAN	Isoform 3 of Centromere-associated protein E	14	2326.88	2512.66	2637.01	2299.46	2285.27	2084.23	1735.03	1463.36	1310.93	976.746
CENPF	P49454	HUMAN	Centromere protein F	45	14893.5	14840	16124.9	15997.9	13681.4	13077	11433.1	10061.5	8832.74	7647.69
CENPH	Q9H3R5	HUMAN	Centromere protein H	6	3285.98	3549.56	3695.11	3571.98	2477.35	2360.71	2030.72	1663.72	1382.82	975.218
CENPI	Q92674	HUMAN	Centromere protein I	1	175.652	163.037	164.465	176.777	44.5992	27.4717	21.9222	18.4405	16.3028	8.86246
CENPK	Q9BS16	HUMAN	Centromere protein K	1	520.589	515.388	578.318	575.931	363.716	321.21	265.439	264.349	260.145	199.547
CENPQ	Q7L2Z9	HUMAN	Centromere protein Q	3	767.499	782.606	742.828	740.626	393.576	323.381	260.625	235.8	156.416	139.867
CENPT	Q96BT3	HUMAN	Centromere protein T	1	373.856	458.044	415.645	426.919	241.839	201.426	142.017	127.815	120.955	111.77
CENPU	Q71F23	HUMAN	Centromere protein U	2	771.179	737.966	680.432	739.607	425.902	267.72	174.724	143.343	152.566	132.567
CENPV	Q7Z7K6	HUMAN	Isoform 3 of Centromere protein V	5	1810.45	1830.01	1898.13	1812.86	1823.25	1833.48	1834.3	1808.86	1894.42	2092
CEP120	Q8N960	HUMAN	Centrosomal protein of 120 kDa	1	782.942	979.419	906.677	915.403	843.242	973.333	798.907	939.314	816.829	919.004
CEP128	Q6ZU80	HUMAN	Centrosomal protein of 128 kDa	1	104.165	108.494	105.126	104.539	111.597	107.946	89.7144	97.6465	97.8932	74.8844
CEP131	Q9UPN4	HUMAN	Centrosomal protein of 131 kDa	14	2984.37	2997.55	3254.67	3219.58	2972.5	2969.01	2756.79	2843.4	2764.34	2734.51
CEP152	O94986	HUMAN	Centrosomal protein of 152 kDa	5	1485.51	1602.01	1494.36	1612.21	1480.89	1567.66	1356.81	1447.39	1232.36	1189.11
CEP170	Q5SW79	HUMAN	Centrosomal protein of 170 kDa	22	5248.39	5308.42	5447.85	5323.92	5434.86	5668.59	5439.32	5752.54	5670.55	5719.66
CEP170B	Q9Y4F5	HUMAN	Isoform 2 of Centrosomal protein of 170 kDa protein B	1	69.2627	74.8653	64.8618	61.1962	81.1198	61.2694	69.5614	66.3661	71.7492	73.2563
CEP170B	Q9Y4F5	HUMAN	Centrosomal protein of 170 kDa protein B	15	3534.32	3573.05	3633.18	3380.19	3750.79	3588.84	3495.26	3424.08	3396.76	3440.18
CEP192	Q8TEP8	HUMAN	Isoform 3 of Centrosomal protein of 192 kDa	4	520.405	513.706	517.54	545.031	553.681	546.479	479.586	492.587	499.144	490.07
CEP250	Q9BV73	HUMAN	Centrosome-associated protein CEP250	13	1803.13	1838.96	2032.33	1895.75	1627.02	1525.96	1456.1	1303.36	1289.13	1150.68
CEP290	O15078	HUMAN	Centrosomal protein of 290 kDa	5	895.282	916.052	960.325	1001.97	830.69	870.28	728.308	800.091	706.232	665.65
CEP350	Q5VT06	HUMAN	Centrosome-associated protein 350	12	2607.6	2572.09	2618.1	2927.92	2274.69	2232.12	1987.73	1838.4	1781.4	1576.96
CEP41	Q9BYV8	HUMAN	Centrosomal protein of 41 kDa	2	168.462	186.106	181.755	197.852	203.17	179.754	159.157	173.444	141.935	161.096
CEP44	Q9C0F1	HUMAN	Isoform 2 of Centrosomal protein of 44 kDa	1	277.467	257.023	278.164	262.35	233.434	211.425	220.533	187.502	190.219	150.781
CEP55	Q53EZ4	HUMAN	Centrosomal protein of 55 kDa	12	11143.9	10667	11356	11602.7	8445.54	7402.42	6706.11	5982.14	5541.99	5375.86
CEP57	Q86XR8	HUMAN	Centrosomal protein of 57 kDa	1	195.897	223.58	228.616	232.873	123.018	85.4161	70.7058	66.2201	64.8242	70.3762
CEP63	Q96MT8	HUMAN	Centrosomal protein of 63 kDa	1	168.642	164.8	178.646	166.466	134.011	141.038	137.058	120.706	122.639	102.195
CEP78	Q5JTW2	HUMAN	Isoform 4 of Centrosomal protein of 78 kDa	11	4448.99	4627.37	4683.8	4534.24	3944.43	3655.54	3442.97	3074.07	2840.32	2232.56
CEP83	Q9Y592	HUMAN	Centrosomal protein of 83 kDa	2	606.766	576.222	589.574	584.271	514.867	468.349	429.423	388.95	396.531	386.639
CEP85	Q6P2H3	HUMAN	Centrosomal protein of 85 kDa	6	2326.05	2451.87	2415.3	2343.88	2403.02	2617.92	2379.69	2474.93	2438.62	2193.99
CEP89	Q96ST8	HUMAN	Centrosomal protein of 89 kDa	3	685.277	741.327	769.522	742.27	645.687	644.324	586.449	566.295	547.959	486.934
CEP97	Q8IW35	HUMAN	Isoform 2 of Centrosomal protein of 97 kDa	8	1348.93	1375.75	1393.74	1325.9	1352.8	1343.39	1330.78	1200.04	1254.24	1122.49
CEPT1	Q9Y6K0	HUMAN	Choline/ethanolaminephosphotransferase 1	2	164.966	196.529	199.465	194.948	225.899	196.21	195.736	191.39	189.091	217.027
CERS2	Q96G23	HUMAN	Ceramide synthase 2	4	1628.09	1706.99	1832.88	1713.46	1730.55	1587.47	1670.12	1438.71	1591.55	1709.99
CES2	O00748	HUMAN	Cocaine esterase	4	584.261	548.214	527.199	531.679	586.683	585.333	563.772	547.502	543.299	596.788
CETN2	P41208	HUMAN	Centrin-2	4	3211.45	3233.47	3365.72	3236.8	3011.8	2957.42	2830.36	2707.56	2651.68	2411.48
CETN3	O15182	HUMAN	Centrin-3	1	890.227	915.449	948.046	979.357	877.747	787.394	681.598	600.854	558.956	441.928
CFAP100	Q494V2	HUMAN	Isoform 2 of Cilia- and flagella-associated protein 100	3	1090.68	1168.21	1138.81	852.534	1429.98	1461.74	1690.22	2190.81	1620.73	1816.06
CFAP20	Q9Y6A4	HUMAN	Cilia- and flagella-associated protein 20	4	4129.82	4198.89	4138.42	4256.07	3473.07	3588.17	3608.98	3532.33	3346.53	3445.05
CFAP36	Q96G28	HUMAN	Cilia- and flagella-associated protein 36	6	1910.74	1943.19	1989.31	1950.92	1883.03	1761.56	1614.41	1515.52	1553.06	1442.08
CFAP74	Q9C0B2	HUMAN	Cilia- and flagella-associated protein 74	1	277.797	307.493	321.5	305.385	319.623	295.04	296.763	305.38	317.381	315.363
CFAP97	Q9P2B7	HUMAN	Cilia- and flagella-associated protein 97	1	42.2811	41.2645	45.4459	35.4722	28.861	29.711	28.0862	32.2083	25.9901	30.9973
CFDP1	Q9UEE9	HUMAN	Craniofacial development protein 1	9	4717.69	4229.59	4233.38	4200.26	4452.16	4218.18	4039.54	3862.63	4137	4396.76
CFL1	P23528	HUMAN	Cofilin-1	60	29417.2	33376.7	29410.5	30943.6	30429.4	31369	32210.2	32857.4	33451.6	32174.6
CFL2	Q9Y281	HUMAN	Cofilin-2	18	6842.21	10520.9	6911.72	7715.67	7035.32	7192.71	7146.19	7089.52	7498.29	7755.97
CGGBP1	Q9UFW8	HUMAN	CGG triplet repeat-binding protein 1	1	222.149	227.722	210.936	228.502	193.278	206.889	201.424	188.088	195.715	178.993
CGN	Q9P2M7	HUMAN	Cingulin	31	10295.8	9624.98	9775.55	9702.3	10816.2	10663.7	10279.4	9874.81	10550.5	9536.15
CHAC2	Q8WUX2	HUMAN	Putative glutathione-specific gamma-glutamylcyclotransferase 2	1	633.021	696.987	866.865	720.39	751.955	647.708	685.376	744.126	697.602	767.965
CHAF1A	Q13111	HUMAN	Chromatin assembly factor 1 subunit A	5	2005.9	2074.91	2050.11	2043.42	1903.17	1822.12	1743.25	1766.37	1689.25	1729.87
CHAF1B	Q13112	HUMAN	Chromatin assembly factor 1 subunit B	11	3333.42	3336.06	3510.9	3354.09	3333.8	3051.34	2977.19	2867.64	2981.34	3122.8
CHAMP1	Q96JM3	HUMAN	Chromosome alignment-maintaining phosphoprotein 1	9	3236.08	3238.64	3219.65	3130.64	2982.91	2996.26	2804.95	2802.84	2771.59	2748.59
CHCHD1	Q96BP2	HUMAN	Coiled-coil-helix-coiled-coil-helix domain-containing protein 1	3	939.326	839.063	847.458	848.419	911.665	844.402	791.632	686.428	685.851	495.949
CHCHD2	Q9Y6H1	HUMAN	Coiled-coil-helix-coiled-coil-helix domain-containing protein 2	2	501.673	483.452	560.675	574.257	377.815	228.872	142.671	81.2123	62.1437	45.3141
CHCHD3	Q9NX63	HUMAN	MICOS complex subunit MIC19	20	9625.89	10137.5	10148	10011.4	10198.7	10210.2	10329.1	10511.3	10239.3	10819.2
CHCHD4	Q8N4Q1	HUMAN	Isoform 2 of Mitochondrial intermembrane space import and assembly protein 40	3	704.444	688.061	701.463	788.821	674.743	761.45	724.885	793.462	739.292	704.839
CHCHD6	Q9BRQ6	HUMAN	MICOS complex subunit MIC25	8	760.203	763.608	670.9	722.781	786.271	841.261	785.559	780.904	820.76	748.636
CHCHD7	Q9BUK0	HUMAN	Isoform 4 of Coiled-coil-helix-coiled-coil-helix domain-containing protein 7	1	145.853	152.321	161.005	128.598	172.442	165.116	134.639	131.934	149.024	165.076
CHD1	O14646	HUMAN	Chromodomain-helicase-DNA-binding protein 1	15	5220.48	5339.06	5434.02	5204.94	4973.74	5309	4857.52	5192.34	5144.03	5371.31
CHD1L	Q86WJ1	HUMAN	Chromodomain-helicase-DNA-binding protein 1-like	7	2445.07	2313.84	2363.33	2494.82	2277.86	2340.14	2292.09	2269.29	2251.09	2054.13
CHD2	O14647	HUMAN	Chromodomain-helicase-DNA-binding protein 2	12	6077.25	6086.04	5664.9	6279.48	6072.87	6241.29	5849.55	6045.68	5952.12	5975.39
CHD3	Q12873	HUMAN	Isoform 3 of Chromodomain-helicase-DNA-binding protein 3	16	6225.41	5986.3	6106.39	6327.34	6157.95	6074.08	6271.5	6178.73	6228.86	6222.28
CHD4	Q14839	HUMAN	Isoform 2 of Chromodomain-helicase-DNA-binding protein 4	44	16030.5	15387	17016.8	16407.8	16275	15267.4	15700.6	15144.7	16149.7	15533.8
CHD5	Q8TDI0	HUMAN	Chromodomain-helicase-DNA-binding protein 5	5	832.44	837.322	961.348	893.145	883.382	860.414	872.876	885.662	865.799	928.367
CHD6	Q8TD26	HUMAN	Chromodomain-helicase-DNA-binding protein 6	5	925.344	886.694	1129.29	940.381	1028.32	974.063	810.9	917.4	887.733	786.261
CHD7	Q9P2D1	HUMAN	Chromodomain-helicase-DNA-binding protein 7	3	768.067	748.567	776.302	825.693	702.107	721.259	589.333	649.92	610.758	610.111
CHD8	Q9HCK8	HUMAN	Chromodomain-helicase-DNA-binding protein 8	21	4027.22	3757.55	4261.65	4044.06	3964.5	3638.01	3491.63	3253.4	3582.38	3319.96
CHD9	Q3L8U1	HUMAN	Chromodomain-helicase-DNA-binding protein 9	15	3582.04	3687.38	3729.32	3788.25	3465.67	3161.46	2600.75	2480.31	2486.25	2242.01
CHEK1	O14757	HUMAN	Serine/threonine-protein kinase Chk1	14	5450.27	5636.12	5537.83	5357.26	4333.1	3578.29	2788.5	2263.97	2062.6	1735.38
CHEK2	O96017	HUMAN	Isoform 9 of Serine/threonine-protein kinase Chk2	4	1797.95	1866.26	1585.34	1893.83	1738.86	1848.49	1669.22	1809.61	1757.46	1944.11
CHERP	Q8IWX8	HUMAN	Calcium homeostasis endoplasmic reticulum protein	9	6593.55	6108.05	6631.5	6468.49	6545.76	6306.83	6653.32	6441.77	6867.5	6575.53
CHFR	Q96EP1	HUMAN	E3 ubiquitin-protein ligase CHFR	3	332.792	329.941	295.652	322.677	318.479	331.878	278.477	293.686	290.67	265.136
CHID1	Q9BWS9	HUMAN	Chitinase domain-containing protein 1	4	1864.73	1911.42	1948.3	1845.39	1836.2	1795.11	1749.96	1754.36	1653.19	1812.53
CHM	P24386	HUMAN	Rab proteins geranylgeranyltransferase component A 1	4	822.231	780.935	687.441	718.009	808.98	725.54	722.914	694.119	761.618	776.029
CHML	P26374	HUMAN	Rab proteins geranylgeranyltransferase component A 2	3	490.579	431.361	438.112	442.339	480.05	431.183	422.446	401.674	479.147	514.157
CHMP1A	Q9HD42	HUMAN	Charged multivesicular body protein 1a	14	6593.18	6120.83	6507.4	5641.84	6737.1	6332.06	5645	5668	6039.17	6053.72
CHMP1B	Q7LBR1	HUMAN	Charged multivesicular body protein 1b	5	2378.82	2541.53	2399.09	2246.62	2422.17	2451.84	2211.88	2272.24	2104.11	2178.49
CHMP2A	O43633	HUMAN	Charged multivesicular body protein 2a	12	2681.17	3182.4	2763.79	2881.08	2764.67	2780.37	2462.5	2558.21	2253.98	2628.74
CHMP2B	Q9UQN3	HUMAN	Charged multivesicular body protein 2b	9	5039.08	5287.44	5324.92	5091.23	4951.05	5099.43	4700.63	4665.4	4336.76	4132.27
CHMP3	Q9Y3E7	HUMAN	Charged multivesicular body protein 3	1	821.684	980.013	890.346	914.708	893.37	935.554	741.614	849.789	705.625	830.601
CHMP4A	Q9BY43	HUMAN	Isoform 2 of Charged multivesicular body protein 4a	4	2366.54	2245.69	2321.83	2293.81	2301.79	2271.3	2310	2203.99	2250.79	2150.16
CHMP4B	Q9H444	HUMAN	Charged multivesicular body protein 4b	15	8674.2	7195.95	7972.11	6802.45	8333.09	7178.94	7302.06	6534.82	7825.93	7402.77
CHMP4C	Q96CF2	HUMAN	Charged multivesicular body protein 4c	3	1664.49	1674.89	1550.24	1570.09	1598.06	1531.53	1471.8	1466.24	1416.54	1353.65
CHMP5	Q9NZZ3	HUMAN	Charged multivesicular body protein 5	8	2473.72	2400.79	2533.42	2323.77	2722.26	2548.97	2524.03	2397.55	2611.4	2573.89
CHMP6	Q96FZ7	HUMAN	Charged multivesicular body protein 6	5	976.083	896.727	873.729	1035.83	791.138	1045.26	900.24	1030.83	915.793	977.876
CHMP7	Q8WUX9	HUMAN	Charged multivesicular body protein 7	2	311.499	375.573	331.609	385.322	299.355	302.15	281.036	304.816	280.898	292.951
CHORDC1	Q9UHD1	HUMAN	Cysteine and histidine-rich domain-containing protein 1	47	21419.8	21165.5	22077.9	22221.1	21741.9	21695.3	22216	22240.8	22580.3	21685.8
CHP1	Q99653	HUMAN	Calcineurin B homologous protein 1	7	3400.14	3727.87	3994.57	4029.65	3400.18	3660.87	3248.2	3699.19	3220.95	3260.33
CHPT1	Q8WUD6	HUMAN	Cholinephosphotransferase 1	1	216.154	232.762	212.417	265.634	210.284	224.487	189.843	183.365	168.639	186.732
CHRAC1	Q9NRG0	HUMAN	Chromatin accessibility complex protein 1	3	561.894	599.15	529.416	656.294	509.688	659.352	563.247	618.501	620.788	532.041
CHST11	Q9NPF2	HUMAN	Carbohydrate sulfotransferase 11	2	248.137	268.807	267.611	219.263	267.386	230.969	227.829	200.727	202.742	165.228
CHST14	Q8NCH0	HUMAN	Carbohydrate sulfotransferase 14	2	506.916	453.425	525.462	475.621	523.932	466.88	480.517	365.737	378.244	337.419
CHST3	Q7LGC8	HUMAN	Carbohydrate sulfotransferase 3	2	269.763	284.395	296.993	322.047	303.384	304.638	277.175	300.929	297.55	282.49
CHSY1	Q86X52	HUMAN	Chondroitin sulfate synthase 1	1	62.1935	65.9261	71.0985	63.9666	63.0052	69.6742	62.6456	62.9135	65.4807	54.1678
CHTF18	Q8WVB6	HUMAN	Isoform 2 of Chromosome transmission fidelity protein 18 homolog	4	1558.74	1494.98	1524.47	1518.81	1583.51	1584.26	1513.57	1511.85	1621.6	1665.9
CHTF8	P0CG12	HUMAN	Chromosome transmission fidelity protein 8 homolog isoform 2	2	304.062	378.145	424.104	394.352	324.489	234.349	178.274	158.133	134.988	121.58
CHTOP	Q9Y3Y2	HUMAN	Isoform 2 of Chromatin target of PRMT1 protein	8	2192.44	2348.55	2407.31	2252.9	2415.83	2177.59	2206.96	2219.28	2101.24	2234.67
CHUK	O15111	HUMAN	Inhibitor of nuclear factor kappa-B kinase subunit alpha	5	317.476	311.611	320.074	322.092	324.67	295.121	301.328	296.713	311.21	303.242
CHURC1	Q8WUH1	HUMAN	Protein Churchill	2	1340.53	1475.03	1333.01	1467.36	1368.72	1499.7	1185.14	1129.07	914.513	815.397
CIAO1	O76071	HUMAN	Probable cytosolic iron-sulfur protein assembly protein CIAO1	11	1290.47	1426.73	1409.56	1384.25	1357.57	1429.5	1402.25	1463.21	1401.15	1532.17
CIAPIN1	Q6FI81	HUMAN	Anamorsin	28	13407.7	13154.6	14040.8	13747.3	13682.3	13813.8	13841.9	13590.8	13459.5	12627.2
CINP	Q9BW66	HUMAN	Isoform 3 of Cyclin-dependent kinase 2-interacting protein	1	141.707	123.739	139.272	142.445	129.617	108.768	118.241	106.272	114.401	99.9634
CIR1	Q86X95	HUMAN	Corepressor interacting with RBPJ 1	5	2561.14	2678.94	2589.79	2711.99	2519.48	2425.19	2325.2	2156.75	1968.75	1695.04
CIRBP	Q14011	HUMAN	Cold-inducible RNA-binding protein	11	2395.52	2399.76	2525.47	2462.9	2505.44	2419.41	2404.46	2351.36	2461.57	2217.36
CISD1	Q9NZ45	HUMAN	CDGSH iron-sulfur domain-containing protein 1	10	3480.46	3517.37	3680.91	3795.79	3624.45	3829.16	3760.42	3984.15	3824.47	3877.01
CISD2	Q8N5K1	HUMAN	CDGSH iron-sulfur domain-containing protein 2	6	3363.93	3172.43	3421.28	3368.45	3276.6	3299.16	3390.97	3257.8	3395.89	3290.78
CIT	O14578	HUMAN	Isoform 4 of Citron Rho-interacting kinase	29	7934.9	8089.55	8802.9	9147.77	7932.33	7936.47	7456.24	7513.97	7312.68	7198.73
CIZ1	Q9ULV3	HUMAN	Cip1-interacting zinc finger protein	6	1147.96	1118.92	1222.18	1267.34	1073.76	1014.06	897.919	825.936	902.563	828.678
CKAP2	Q8WWK9	HUMAN	Cytoskeleton-associated protein 2	12	4614.97	4560.44	4681.28	4156.7	4365.79	4057.29	3615.38	3286.5	3054.42	2890.57
CKAP2L	Q8IYA6	HUMAN	Cytoskeleton-associated protein 2-like	4	938.248	910.325	878.989	728.865	929.467	830.108	688.023	638.314	629.625	583.127
CKAP4	Q07065	HUMAN	Cytoskeleton-associated protein 4	28	14994.7	15479.4	15884.6	15432.5	15897.9	15900.1	16120.4	16203	15515.2	16676.5
CKAP5	Q14008	HUMAN	Isoform 3 of Cytoskeleton-associated protein 5	70	27337.6	26047.7	27490.5	26554	26799.3	26223.9	25655.5	25648	25822.8	24456
CKMT1A	P12532	HUMAN	Creatine kinase U-type, mitochondrial	46	17889.8	18188.5	18024.3	17884.1	18890.8	18994.8	18768	19525.9	18828.5	20148.9
CKS1B	P61024	HUMAN	Cyclin-dependent kinases regulatory subunit 1	4	1851.82	1845.58	1712.22	1830.29	1655.64	1646.24	1561.13	1303.03	1151.72	1013.15
CKS2	P33552	HUMAN	Cyclin-dependent kinases regulatory subunit 2	2	1173.6	1194.23	1452.36	1113.81	1342.44	914.225	890.343	682.512	640.884	527.115
CLASP1	Q7Z460	HUMAN	CLIP-associating protein 1	25	9171.67	9351.1	9489.37	9370.27	9177.94	9200.7	8899.26	8982.04	9018.27	9048.83
CLASP2	O75122	HUMAN	Isoform 3 of CLIP-associating protein 2	16	3349.73	3272.85	3468.52	3386.56	3521.62	3443.64	3329.37	3332.42	3572.76	3605.59
CLASRP	Q8N2M8	HUMAN	CLK4-associating serine/arginine rich protein	3	641.088	648.467	666.443	689.347	708.141	763.168	745.019	834.952	904.121	944.544
CLCC1	Q96S66	HUMAN	Chloride channel CLIC-like protein 1	8	3519.75	3485.56	3554.33	3788.57	3411.53	3532.56	3559.45	3365.2	2902.8	2707.26
CLCN3	P51790	HUMAN	Isoform 2 of H(+)/Cl(-) exchange transporter 3	1	135.064	133.543	129.801	140.118	125.278	119.703	115.961	118.508	106.62	117.044
CLCN7	P51798	HUMAN	H(+)/Cl(-) exchange transporter 7	1	345.795	597.706	317.677	552.175	354.994	640.839	322.909	549.991	308.638	541.628
CLDN4	O14493	HUMAN	Claudin-4	1	978.657	903.945	975.75	1061.66	1022.26	1016.34	990.899	926.133	940.648	868.841
CLDN7	O95471	HUMAN	Claudin-7	7	1774.56	1614.08	1886.62	2039.77	1443.05	1679.93	1287.01	1595.24	1582.91	1659.39
CLDND1	Q9NY35	HUMAN	Claudin domain-containing protein 1	1	341.242	348.689	361.114	395.368	363.047	351.5	319.696	329.609	350.854	344.726
CLEC16A	Q2KHT3	HUMAN	Protein CLEC16A	4	735.22	802.694	836.256	805.634	798.327	815.366	777.145	857.024	826.198	815.619
CLEC3B	P05452	HUMAN	Tetranectin	2	1690.31	1299.48	1151.76	859.95	1632.16	1600.84	1806.15	1516.48	1954.64	1731.71
CLIC1	O00299	HUMAN	Chloride intracellular channel protein 1	45	15298.4	13363.6	13452.8	12626.1	14702.1	14808.9	13771.1	14095.1	15213.5	16458.1
CLIC4	Q9Y696	HUMAN	Chloride intracellular channel protein 4	18	3664.75	3803.45	3391.83	3436.94	3711.33	3944.96	3780.86	3860.17	3710.53	4028.89
CLINT1	Q14677	HUMAN	Isoform 3 of Clathrin interactor 1	15	6527.88	6943.74	5974.24	7010.14	6282.14	6890.39	6347.1	6608.66	5948.65	6404.21
CLIP1	P30622	HUMAN	Isoform 3 of CAP-Gly domain-containing linker protein 1	49	18273.8	17409.4	17695.8	16417.3	18308.8	18141.8	18383.6	18676.1	19144.6	18402.4
CLIP2	Q9UDT6	HUMAN	Isoform 2 of CAP-Gly domain-containing linker protein 2	13	5652.51	5706.29	5726.17	5802.42	5777.65	5802.55	5619.24	5858.35	5783.9	5585.06
CLK1	P49759	HUMAN	Isoform 3 of Dual specificity protein kinase CLK1	1	505.225	580.538	551.883	491.239	452.949	420.024	368.09	302.692	296.081	248.534
CLK3	P49761	HUMAN	Dual specificity protein kinase CLK3	3	800.321	777.645	809.955	831.356	798.213	771.224	659.361	559.581	542.052	564.615
CLMN	Q96JQ2	HUMAN	Calmin	3	723.096	664.027	650.461	639.981	756.97	741.701	787.172	771.115	796.706	774.632
CLN5	O75503	HUMAN	Ceroid-lipofuscinosis neuronal protein 5	2	564.265	472.874	563.405	503.163	545.832	459.329	417.81	376.55	457.439	379.39
CLN8	Q9UBY8	HUMAN	Protein CLN8	1	183.233	185.475	187.424	186.329	169.279	152.916	163.085	146.813	163.883	165.47
CLNS1A	P54105	HUMAN	Methylosome subunit pICln	4	257.835	268.352	282.687	282.117	243.141	227.263	227.433	206.775	200.739	198.904
CLOCK	O15516	HUMAN	Circadian locomoter output cycles protein kaput	1	21.6695	26.1887	28.1746	27.0925	36.6445	23.874	23.3299	22.2045	29.9998	27.7118
CLP1	Q92989	HUMAN	Polyribonucleotide 5'-hydroxyl-kinase Clp1	1	660.403	602.31	718.737	599.75	661.463	567.818	637.821	520.441	598.499	582.788
CLPB	Q9H078	HUMAN	Caseinolytic peptidase B protein homolog	13	6201.19	5858.78	6811.9	6340.4	6066.75	5797.94	6065.65	5522.14	5825.04	5265.92
CLPP	Q16740	HUMAN	ATP-dependent Clp protease proteolytic subunit, mitochondrial	4	2107.88	2125.95	2118.83	2193.84	2144.79	2202.41	2227.2	2267.62	2223.79	2284.62
CLPTM1	O96005	HUMAN	Cleft lip and palate transmembrane protein 1	8	1884.84	1989.97	2020.11	2094.75	1924.87	1984.41	1869.77	1769.4	1802.76	1664.14
CLPX	O76031	HUMAN	ATP-dependent Clp protease ATP-binding subunit clpX-like, mitochondrial	27	11229	10932.8	11723.3	11968.8	10585.4	10577.5	10252.6	9477.66	8694	7152.52
CLSPN	Q9HAW4	HUMAN	Claspin	12	4381.61	4519.39	4424.18	3771.11	3023.85	1984.3	1686.28	1315.75	1331.95	1096.5
CLTA	P09496	HUMAN	Isoform Non-brain of Clathrin light chain A	7	3571.15	3568.07	4012.56	3567.3	3722.45	3458.82	3788.59	3517.19	3731.14	3578.08
CLTB	P09497	HUMAN	Isoform Non-brain of Clathrin light chain B	20	12975.6	12535.7	12412.3	11855.2	12722.9	12846.7	12630.1	12985.2	13053.7	13299.4
CLTC	Q00610	HUMAN	Isoform 2 of Clathrin heavy chain 1	134	65113.2	62023.4	61718.6	62630	63729.9	63584.3	63465.2	64711.4	65322.6	65757.2
CLUAP1	Q96AJ1	HUMAN	Clusterin-associated protein 1	4	1013.98	1016.7	1083.33	1072.14	1013.06	978.179	902.817	923.854	946.237	902.726
CLUH	O75153	HUMAN	Clustered mitochondria protein homolog	30	7491.54	8008.05	8569.02	8057.27	8117.53	7814.33	7688.2	7661.06	7613.4	7871.54
CMAS	Q8NFW8	HUMAN	N-acylneuraminate cytidylyltransferase	12	8937.64	8627.67	8271.15	8474.86	8814.26	8801.45	8675.4	8705.61	8256.89	7039.97
CMC1	Q7Z7K0	HUMAN	COX assembly mitochondrial protein homolog	1	346.533	311.982	354.434	345.633	327.833	302.985	306.96	270.632	285.322	292.147
CMC2	Q9NRP2	HUMAN	COX assembly mitochondrial protein 2 homolog	3	923.282	842.203	915.625	841.632	957.962	884.75	901.357	867.617	905.557	719.154
CMC4	P56277	HUMAN	Cx9C motif-containing protein 4	4	1357.26	1203.45	1217.79	1193.65	1424.89	1239.4	1337.6	1127.79	1453.96	1358.96
CMIP	Q8IY22	HUMAN	C-Maf-inducing protein	1	108.603	100.904	110.151	110.225	99.626	70.8141	64.2766	59.6332	40.2747	41.4736
CMPK1	P30085	HUMAN	UMP-CMP kinase	25	4758.15	4859.83	4778.69	5108.78	4783.43	5225.08	5093.69	5356.07	5204.23	5126.01
CMSS1	Q9BQ75	HUMAN	Protein CMSS1	12	7418.7	7173.33	7284.03	7751.12	6508.06	6493.54	6604.98	6272.99	6107.12	6333.56
CMTR1	Q8N1G2	HUMAN	Cap-specific mRNA (nucleoside-2'-O-)-methyltransferase 1	12	4776.51	4732.4	4784.29	5002.34	4802.97	4996.88	4649.06	4805.66	4656.04	4916.43
CMTR2	Q8IYT2	HUMAN	Cap-specific mRNA (nucleoside-2'-O-)-methyltransferase 2	2	626.71	623.126	672.984	626.647	606.566	548.72	486.917	493.182	486.345	458.701
CNBP	P62633	HUMAN	Cellular nucleic acid-binding protein	1	1312.99	1023.19	1483.61	784.817	1178.22	945.953	1227.8	803.474	1068.15	913.26
CNBP	P62633	HUMAN	Isoform 4 of Cellular nucleic acid-binding protein	19	6449.14	6626.31	7939.8	5846.1	6977.04	6516.62	6430.22	6127.43	5883.17	6214
CNDP2	Q96KP4	HUMAN	Cytosolic non-specific dipeptidase	55	18818.3	18436.4	18674.5	18804	18567.9	18946.5	19389.4	19607.4	19516.2	19631.5
CNN2	Q99439	HUMAN	Calponin-2	24	11000.5	11569.9	11218.5	10942	10952.9	11587.7	10856	11492.5	10785.3	10434.3
CNN3	Q15417	HUMAN	Calponin-3	27	10899.6	11083.4	10698.5	10082	10633.7	10674	10543.5	10640.3	10496.7	10173.2
CNNM2	Q9H8M5	HUMAN	Metal transporter CNNM2	2	630.585	560.541	620.37	636.114	588.956	575.816	559.793	511.084	483.139	447.002
CNNM3	Q8NE01	HUMAN	Metal transporter CNNM3	1	254.569	259.38	230.312	270.899	243.444	246.519	202.82	175.665	161.803	181.399
CNNM4	Q6P4Q7	HUMAN	Metal transporter CNNM4	4	1443.39	1484.2	1409.22	1516.37	1439.73	1437.42	1269.67	1212.98	1076.02	1114.59
CNOT1	A5YKK6	HUMAN	CCR4-NOT transcription complex subunit 1	38	19594.8	19150.4	19376.2	19945.8	18070	17389.6	16787	16168.8	15944.2	15382.2
CNOT10	Q9H9A5	HUMAN	Isoform 6 of CCR4-NOT transcription complex subunit 10	12	4139.24	4082.51	4123.13	4060.97	4086.61	3954.32	3775.57	3776.13	3810.35	3711.11
CNOT11	Q9UKZ1	HUMAN	CCR4-NOT transcription complex subunit 11	2	1486.76	1514.65	1528.21	1611.42	1379.38	1321.33	1103.26	1183.13	1150.65	1156.74
CNOT2	Q9NZN8	HUMAN	CCR4-NOT transcription complex subunit 2	1	240.765	257.551	279.344	244.167	300.393	267.326	275.88	231.632	248.084	316.552
CNOT3	O75175	HUMAN	CCR4-NOT transcription complex subunit 3	10	4389.33	4280.03	4198.55	4237.95	4314.97	4205.63	4254.33	4134.65	4209.75	4084.06
CNOT4	O95628	HUMAN	Isoform 6 of CCR4-NOT transcription complex subunit 4	7	2264.23	2269.41	2247.64	2191.31	2238.74	2282.82	2177.92	2204.99	2188.32	2176.46
CNOT8	Q9UFF9	HUMAN	CCR4-NOT transcription complex subunit 8	2	1021.81	932.006	928.678	884.85	875.792	760.839	747.848	694.783	687.45	718.271
CNP	P09543	HUMAN	2',3'-cyclic-nucleotide 3'-phosphodiesterase	16	6627.19	6327.16	6834.1	6945.05	5736.55	6130.94	6070.3	5823.76	5690.6	5857.7
CNPY2	Q9Y2B0	HUMAN	Protein canopy homolog 2	7	2708.56	2642.41	2908.73	2705.54	3064.1	2768.69	3026.87	2880	3077.55	3000.94
CNPY3	Q9BT09	HUMAN	Protein canopy homolog 3	4	1355.97	1225.16	1348.88	1294.58	1481.5	1355.98	1407.37	1292.27	1515.75	1316.58
CNPY4	Q8N129	HUMAN	Protein canopy homolog 4	1	691.348	609.91	650.123	666.61	705.227	656.228	668.883	723.886	696.139	655.081
CNST	Q6PJW8	HUMAN	Consortin	1	180.826	169.683	189.063	161.074	146.004	159.009	163.432	156.006	140.626	131.202
CNTN1	Q12860	HUMAN	Contactin-1	6	3496.14	3786.16	4170.1	4474.61	3145.54	2764.84	2483.97	2116.87	2041.17	1762.45
CNTRL	Q7Z7A1	HUMAN	Centriolin	5	898.436	942.836	928.097	1071.87	750.872	783.165	658.519	653.581	624	567.597
CNTROB	Q8N137	HUMAN	Isoform 2 of Centrobin	1	165.784	160.548	193.033	177.985	132.424	123.889	121.997	123.67	112.096	109.437
COA1	Q9GZY4	HUMAN	Cytochrome c oxidase assembly factor 1 homolog	2	923.854	959.516	965.152	1058.75	903.037	900.796	847.916	813.759	860.191	803.427
COA3	Q9Y2R0	HUMAN	Cytochrome c oxidase assembly factor 3 homolog, mitochondrial	5	2200.87	2116.52	2335.32	1962.7	2541.92	2141.9	2321.87	1930.87	2080.14	1763.61
COA5	Q86WW8	HUMAN	Cytochrome c oxidase assembly factor 5	3	720.529	647.425	605.212	629.855	707.679	676.744	628.4	526.668	499.34	310.062
COA6	Q5JTJ3	HUMAN	Isoform 2 of Cytochrome c oxidase assembly factor 6 homolog	4	1725.32	1663.26	1683.71	1749.13	1766.24	1644.92	1668.26	1684.45	1708.94	1606.84
COA7	Q96BR5	HUMAN	Cytochrome c oxidase assembly factor 7	13	7269.79	7251.94	7392.89	7052.85	7239.74	7808.01	7058	6976.88	6999.22	6210.39
COASY	Q13057	HUMAN	Isoform 2 of Bifunctional coenzyme A synthase	15	5010.31	4908.43	4985.26	5272.76	5007.51	5003.46	5114.03	5135.22	4848.5	4971.12
COBL	O75128	HUMAN	Isoform 2 of Protein cordon-bleu	5	931.912	949.794	914.61	891.163	946.526	1188.83	926.148	959.419	1133.5	987.517
COBLL1	Q53SF7	HUMAN	Cordon-bleu protein-like 1	23	5835.41	5358.67	5386.23	5772.39	5561.14	5498.46	5430.61	5320.66	5548.68	5481.84
COG1	Q8WTW3	HUMAN	Conserved oligomeric Golgi complex subunit 1	11	3005.96	2773.22	2922.11	2759.25	3087.64	2986.05	3277.45	2991.31	3228.22	3185.86
COG2	Q14746	HUMAN	Conserved oligomeric Golgi complex subunit 2	20	8388.34	7948.49	8023.32	8195.16	8279.31	8275.26	8430.88	8221.68	8569.78	8736.77
COG3	Q96JB2	HUMAN	Conserved oligomeric Golgi complex subunit 3	12	4606.58	4601.81	4533.74	4575.12	4625.5	4847.23	4572.89	4815.81	4748.08	4869.79
COG4	Q9H9E3	HUMAN	Conserved oligomeric Golgi complex subunit 4	19	9906.21	9839.08	9494.1	9843.83	9721.93	9748.74	9575.13	9388.92	9226.44	9233.1
COG5	Q9UP83	HUMAN	Isoform 2 of Conserved oligomeric Golgi complex subunit 5	14	4673.18	4607.34	4415.81	4446.32	4728.09	4700.81	4571.99	4748.81	4685.54	4887.73
COG6	Q9Y2V7	HUMAN	Conserved oligomeric Golgi complex subunit 6	3	2098.74	2057.73	2077.77	2078.92	2120.82	2123.66	2084.81	2029.88	2083.66	2128.92
COG7	P83436	HUMAN	Conserved oligomeric Golgi complex subunit 7	5	1421.25	1403.16	1374.33	1453.86	1404.2	1493.61	1449.17	1391.11	1472.41	1488.89
COG8	Q96MW5	HUMAN	Conserved oligomeric Golgi complex subunit 8	3	611.582	533.517	635.799	530.187	672.928	563.793	634.085	551.798	646.161	661.185
COIL	P38432	HUMAN	Coilin	13	4287.42	4351.27	4582.3	4667.22	4698.36	4958.13	4570.83	5178.92	4857.58	4898.3
COL12A1	Q99715	HUMAN	Collagen alpha-1(XII) chain	8	2008.31	2383.2	2221.07	1808.14	1624.3	1452.95	1158.82	906.239	768.267	664.953
COL17A1	Q9UMD9	HUMAN	Collagen alpha-1(XVII) chain	18	8033.06	8529.39	9513.31	9085.24	7869.11	7241.07	6986.31	6575.22	6669.77	6598.32
COL18A1	P39060	HUMAN	Collagen alpha-1(XVIII) chain	1	87.5079	69.2354	65.6851	66.1907	114.691	84.9754	109.802	91.4326	111.546	124.56
COL4A1	P02462	HUMAN	Collagen alpha-1(IV) chain	1	671.135	713.368	638.399	591.836	664.186	566.456	537.929	466.326	432.371	452.259
COL4A2	P08572	HUMAN	Collagen alpha-2(IV) chain	5	1135.54	1104.32	1115.68	1128.96	1050.8	886.579	817.105	694.184	681.355	581.455
COL4A3BP	Q9Y5P4	HUMAN	Isoform 3 of Collagen type IV alpha-3-binding protein	11	4642.47	4351.69	4546.76	4431.36	4621.04	4609.21	4621.01	4522.54	4659.01	4616.45
COL6A1	P12109	HUMAN	Collagen alpha-1(VI) chain	1	26.232	20.0706	26.7583	22.4233	30.7928	36.5326	41.135	40.7437	36.2002	44.3345
COL9A3	Q14050	HUMAN	Collagen alpha-3(IX) chain	1	264.307	258.661	258.514	250.264	237.678	233.788	222.256	191.223	226.314	209.37
COLGALT1	Q8NBJ5	HUMAN	Procollagen galactosyltransferase 1	18	8677.92	8531.51	8273.55	8555.61	8696.22	8746.82	8723.03	8826.8	8882.33	8769.81
COMMD1	Q8N668	HUMAN	COMM domain-containing protein 1	2	1193.65	1186.2	1185.59	1203.99	1202.21	1245.11	1231.3	1304.27	1236.84	1250.03
COMMD10	Q9Y6G5	HUMAN	COMM domain-containing protein 10	9	3743.14	3574.61	3778.26	3696.62	3452.64	3316.54	3553.09	3227.99	3311.01	3017.36
COMMD2	Q86X83	HUMAN	COMM domain-containing protein 2	2	759.818	748.561	730.71	783.273	727.131	760.039	689.829	706.32	699.757	662.655
COMMD3	Q9UBI1	HUMAN	COMM domain-containing protein 3	5	2619.72	2559.14	2619.35	2508.94	2737.25	2515.32	2634.61	2461.63	2505.87	2347.24
COMMD4	Q9H0A8	HUMAN	COMM domain-containing protein 4	5	3976.05	3957.24	4028.8	3975.86	3473.06	3385.47	3188.24	3046.35	2878.46	2673.34
COMMD5	Q9GZQ3	HUMAN	COMM domain-containing protein 5	2	1207.93	1156.86	1091.35	1122.82	1144.84	1107.88	1130.58	1081.05	1086.18	1014.46
COMMD6	Q7Z4G1	HUMAN	Isoform 2 of COMM domain-containing protein 6	3	925.304	848.969	870.088	764.372	827.387	802.28	717.073	747.201	741.724	771.52
COMMD8	Q9NX08	HUMAN	COMM domain-containing protein 8	2	1521.97	1534.99	1540.15	1567.41	1420.36	1437.02	1412.24	1345.78	1314.05	1281.86
COMMD9	Q9P000	HUMAN	COMM domain-containing protein 9	6	2319.48	2394.39	2464.41	2369.92	2388.93	2183.9	2165.32	1893.38	1816.73	1926.02
COMP	P49747	HUMAN	Cartilage oligomeric matrix protein	2	245.602	222.464	217.477	164.645	305.893	348.086	371.421	448.053	388.746	475.58
COMT	P21964	HUMAN	Catechol O-methyltransferase	9	3014.19	2517.9	2928.6	2887.63	3175.07	2851.51	3201.33	2911.68	3397.5	3033.98
COPA	P53621	HUMAN	Coatomer subunit alpha	62	29912.6	28762.8	27733.3	28435.4	29497.7	27978.3	29141.5	27423.3	28125.5	28183
COPB1	P53618	HUMAN	Coatomer subunit beta	58	18693.7	18153.2	17177.2	17857.4	17341.4	16999.1	17790.5	16646.2	17189.4	18134.1
COPB2	P35606	HUMAN	Coatomer subunit beta'	71	36077.9	36735.5	34109.7	35933.7	36194.2	35340.3	35605.6	33939	33621.8	34631.8
COPE	O14579	HUMAN	Coatomer subunit epsilon	12	1967.66	1860.31	1881.93	1849.21	2126.6	2046.44	2127.16	2071.2	2118.27	2164.88
COPG1	Q9Y678	HUMAN	Coatomer subunit gamma-1	44	21212.1	20413.1	20037.1	20377.9	20980.5	21253.3	20581	21307.8	21539.3	21932
COPG2	Q9UBF2	HUMAN	Coatomer subunit gamma-2	10	3162.06	2950.11	2954.52	2671.27	3309.23	2954.73	3064.43	2862.48	3192.67	3387.57
COPRS	Q9NQ92	HUMAN	Coordinator of PRMT5 and differentiation stimulator	3	616.502	619.972	653.202	659.28	583.138	543.623	569.379	578.306	563.894	561.921
COPS2	P61201	HUMAN	Isoform 2 of COP9 signalosome complex subunit 2	18	4169.12	4566.32	4084.03	4580.55	4096.77	4772.84	4234.65	4632.8	3985.04	4334.75
COPS3	Q9UNS2	HUMAN	COP9 signalosome complex subunit 3	14	5495.8	5598.52	6266.65	5588.1	5973.67	5560.19	5670.04	5513.51	5889.64	5637.69
COPS4	Q9BT78	HUMAN	COP9 signalosome complex subunit 4	28	10466.7	10793	11214.1	10849.3	11446.8	10940.3	11104.4	11290.9	11079.5	12095
COPS5	Q92905	HUMAN	COP9 signalosome complex subunit 5	12	5520.75	5410.19	5382.4	5512.88	5511.08	5497.28	5555.46	5563.64	5732.85	5647.38
COPS6	Q7L5N1	HUMAN	COP9 signalosome complex subunit 6	10	3449.59	3522.88	3080.49	3617.7	3289.31	3559.23	3338.2	3478.66	3196.24	3551.85
COPS7A	Q9UBW8	HUMAN	COP9 signalosome complex subunit 7a	2	723.451	695.799	715.726	773.808	716.251	710.836	746.61	729.472	787.333	697.77
COPS7B	Q9H9Q2	HUMAN	COP9 signalosome complex subunit 7b	3	1536.52	1462.18	1462.71	1584.22	1493.01	1574.66	1521.6	1556.43	1527.42	1583.43
COPS8	Q99627	HUMAN	COP9 signalosome complex subunit 8	3	591.559	588.709	656.711	636.663	551.72	625.697	618.691	604.996	626.453	640.12
COPZ1	P61923	HUMAN	Isoform 4 of Coatomer subunit zeta-1	3	3179.94	3100.91	3084.38	3242.8	2865.41	2864.89	2914.16	3061.15	2804.23	2751.17
COPZ2	Q9P299	HUMAN	Coatomer subunit zeta-2	1	430.105	449.252	465.716	391.78	470.3	448.791	453.841	426.814	455.839	448.111
COQ3	Q9NZJ6	HUMAN	Ubiquinone biosynthesis O-methyltransferase, mitochondrial	6	1981.25	1952.33	1874.21	1925.46	1987.83	1975.71	1958.02	1945.27	2036.55	2060.1
COQ5	Q5HYK3	HUMAN	2-methoxy-6-polyprenyl-1,4-benzoquinol methylase, mitochondrial	2	793.793	794.858	781.701	840.596	839.475	799.516	813.891	803.129	790.207	894.193
COQ6	Q9Y2Z9	HUMAN	Ubiquinone biosynthesis monooxygenase COQ6, mitochondrial	1	940.975	955.359	926.347	1030.79	948.161	1015.41	923.404	968.258	924.498	976.615
COQ7	Q99807	HUMAN	5-demethoxyubiquinone hydroxylase, mitochondrial	1	949.392	962.343	1004.17	969.415	997.982	1001.13	965.748	941.336	985.831	1050.58
COQ8A	Q8NI60	HUMAN	Atypical kinase COQ8A, mitochondrial	3	1601.4	1455.31	1665.06	1706.73	1469.7	1403.15	1330.25	1276.93	1296.11	1216.69
COQ9	O75208	HUMAN	Ubiquinone biosynthesis protein COQ9, mitochondrial	3	2372.44	2203.95	2239.44	2225.84	2363.7	2282.25	2228.55	2222.15	2257.97	2350.51
CORO1A	P31146	HUMAN	Coronin-1A	3	1367.65	1331.28	1363.04	1350.02	1496.44	1483.36	1531.5	1469.94	1564.07	1566.64
CORO1B	Q9BR76	HUMAN	Coronin-1B	17	6799.98	6522.45	6644.56	6424.31	6877.65	7073.99	6919.02	7119.01	7108.27	6714.39
CORO1C	Q9ULV4	HUMAN	Isoform 3 of Coronin-1C	26	13268.7	13307.1	13063.8	13107.1	13232.7	13637.2	13465.5	14337.4	13897.3	14004
CORO2A	Q92828	HUMAN	Coronin-2A	5	874.027	852.203	861.984	822.065	900.97	931.653	899.002	936.133	908.717	929.532
CORO7	P57737	HUMAN	Coronin-7	1	98.6807	94.2926	91.1829	91.4588	94.979	98.9763	92.5883	112.793	99.8241	98.3024
CORO7	P57737	HUMAN	Isoform 3 of Coronin-7	14	4240.59	4151.14	4368.05	4319.16	4385.11	4337.82	4272.56	4253.56	4294.48	4282.26
COTL1	Q14019	HUMAN	Coactosin-like protein	29	14110.5	15936.2	13578.3	14315.5	14091.6	14230	14575.7	14962.3	14455.7	15115.5
COX10	Q12887	HUMAN	Protoheme IX farnesyltransferase, mitochondrial	1	171.111	164.916	150.229	184.828	147.917	147.892	138.017	114.892	106.012	87.9097
COX17	Q14061	HUMAN	Cytochrome c oxidase copper chaperone	4	1513.42	1528.33	1414.88	1515.11	1397.68	1435.8	1345.51	1378.69	1204.6	1169.87
COX18	Q8N8Q8	HUMAN	Mitochondrial inner membrane protein COX18	1	240.828	217.519	219.287	226.881	226.557	233.819	210.238	161.843	207.845	169.854
COX19	Q49B96	HUMAN	Cytochrome c oxidase assembly protein COX19	3	1287.71	1222.6	1253.02	1278.27	1270.9	1247.34	1151.78	1126.54	1089.13	961.922
COX4I1	P13073	HUMAN	Cytochrome c oxidase subunit 4 isoform 1, mitochondrial	22	9863.36	8832.6	8997.66	8423.04	9315.01	8052.49	7948.76	6609.95	6751.38	5846.42
COX5A	P20674	HUMAN	Cytochrome c oxidase subunit 5A, mitochondrial	7	3330.81	3266.97	3247.92	3374.61	3170.24	3379.94	3278.03	3008.59	2684.62	2169.48
COX5B	P10606	HUMAN	Cytochrome c oxidase subunit 5B, mitochondrial	16	6111.66	5526.12	5611.98	5127.65	6476.91	5909.93	6103.32	5773.74	6218.03	6080.98
COX6B1	P14854	HUMAN	Cytochrome c oxidase subunit 6B1	7	2324.91	2306.26	2341.12	2243.24	2653.47	2555.12	2523.12	2462.92	2472.48	2515.66
COX6C	P09669	HUMAN	Cytochrome c oxidase subunit 6C	12	10200.6	9217.69	9208.85	8928.62	9441.3	8678.88	8968.73	8195.63	8678.21	8058.57
COX7A2	P14406	HUMAN	Cytochrome c oxidase subunit 7A2, mitochondrial	2	118.559	104.54	122.448	86.6357	124.019	119.555	130.281	103.946	124.879	111.119
COX7A2L	O14548	HUMAN	Cytochrome c oxidase subunit 7A-related protein, mitochondrial	6	6338.4	6179.34	5973.3	5900.11	5840.49	5864.03	5515.25	5438.42	5193.14	5011.78
COX7B	P24311	HUMAN	Cytochrome c oxidase subunit 7B, mitochondrial	1	703.291	1090.09	611.312	962.15	666.034	889.073	523.21	679.95	390.96	568.179
COX7C	P15954	HUMAN	Cytochrome c oxidase subunit 7C, mitochondrial	6	4334.08	3628.3	4125.15	3695.9	4066.74	3661.69	3796.25	3426.09	3621.35	3114.84
CPA4	Q9UI42	HUMAN	Carboxypeptidase A4	1	80.9828	87.785	161.11	104.539	123.589	129.745	116.937	116.209	122.58	49.583
CPD	O75976	HUMAN	Carboxypeptidase D	3	1105.51	1084.16	1194.59	1164.98	1156.24	910.745	856.824	712.103	678.018	584.474
CPNE1	Q99829	HUMAN	Copine-1	14	5851.97	6020.09	6225.81	5977	6342.16	6077.8	6042.91	6151.75	6070.7	6369.24
CPNE2	Q96FN4	HUMAN	Copine-2	1	354.906	327.823	329.875	337.175	325.458	356.396	351.562	342.439	340.302	383.092
CPNE3	O75131	HUMAN	Copine-3	30	12264.2	12421.5	12375.7	12990.1	12130.7	12920.3	12405.5	13265.8	12517.7	13132
CPNE7	Q9UBL6	HUMAN	Copine-7	1	285.278	275.861	270.988	270.21	287.541	295.36	290.687	248.151	286.216	281.323
CPNE8	Q86YQ8	HUMAN	Copine-8	1	43.451	47.4921	52.0619	50.1961	47.5822	47.8402	43.0446	37.3551	31.0177	30.1958
CPOX	P36551	HUMAN	Oxygen-dependent coproporphyrinogen-III oxidase, mitochondrial	13	3568.1	3674.96	3628.8	3876.68	3756.87	3777.39	3806.7	3700.36	3513.57	3758
CPS1	P31327	HUMAN	Isoform 3 of Carbamoyl-phosphate synthase [ammonia], mitochondrial	5	721.016	654.56	664.955	727.204	698.78	758.125	725.016	750.882	758.677	758.062
CPSF1	Q10570	HUMAN	Cleavage and polyadenylation specificity factor subunit 1	14	5009.27	4873.02	4733.09	4671.23	5109.99	4942.41	4899.03	4711.2	4836.52	5104.04
CPSF2	Q9P2I0	HUMAN	Cleavage and polyadenylation specificity factor subunit 2	14	6607.3	6314.65	6515.26	6419.77	5889.9	5782.42	5789.42	5671.18	5781.85	5435.4
CPSF3	Q9UKF6	HUMAN	Cleavage and polyadenylation specificity factor subunit 3	11	2938.85	2879.88	2931.57	2942.92	2960.57	2901.7	2910.48	2987.16	3084.84	3338.08
CPSF3L	Q5TA45	HUMAN	Isoform 5 of Integrator complex subunit 11	4	2086.37	2163.17	2175.67	2308.79	2091.54	2203.5	2000.88	2142.27	2061.91	2009.57
CPSF4	O95639	HUMAN	Cleavage and polyadenylation specificity factor subunit 4	1	657.634	504.287	704.965	500.126	649.775	554.443	681.511	522.551	694.08	603.897
CPSF6	Q16630	HUMAN	Isoform 2 of Cleavage and polyadenylation specificity factor subunit 6	24	10126.4	10030.6	9768.57	10067	9297.93	9792.33	9046.24	9854.79	9518.49	10393.6
CPSF7	Q8N684	HUMAN	Isoform 3 of Cleavage and polyadenylation specificity factor subunit 7	11	4061.93	4264	4442.73	4263.1	4552.89	4644.82	4424.39	4701.61	4517.56	4695.89
CPT1A	P50416	HUMAN	Carnitine O-palmitoyltransferase 1, liver isoform	17	6244.3	5966.89	6584.06	5660.74	6675.34	5680.03	6207.83	5514.55	6142.99	6075.19
CPT2	P23786	HUMAN	Carnitine O-palmitoyltransferase 2, mitochondrial	12	4426.72	4248.51	3993.22	4484.75	4389.92	4613.7	4393.19	4703.16	4577.81	4686.79
CRABP2	P29373	HUMAN	Cellular retinoic acid-binding protein 2	21	10085.8	9399.9	8183.29	9692.95	10136.2	10460.3	9965.75	10185.3	9142.34	9067.82
CRAMP1	Q96RY5	HUMAN	Protein cramped-like	1	36.0321	33.1484	32.2447	26.9276	28.1472	30.0798	30.6725	30.6895	33.5178	24.8757
CRBN	Q96SW2	HUMAN	Protein cereblon	3	462.046	469.767	453.771	439.126	499.728	439.588	408.109	340.51	333.674	282.31
CRCP	O75575	HUMAN	DNA-directed RNA polymerase III subunit RPC9	1	217.874	213.395	229.661	228.968	190.345	170.415	143.83	121.915	130.016	115.149
CREB1	P16220	HUMAN	Cyclic AMP-responsive element-binding protein 1	4	1449.05	1743.07	1491.05	1677.54	1527.35	1831.27	1504.42	1805.06	1555.38	1840.42
CREBBP	Q92793	HUMAN	CREB-binding protein	6	1884.2	1877.53	1988.92	2034.43	1430.59	1159.3	1052.22	999.889	967.663	966.091
CRELD2	Q6UXH1	HUMAN	Isoform 5 of Cysteine-rich with EGF-like domain protein 2	3	662.762	593.23	738.937	623.317	750.312	635.166	733.36	650.474	820.78	688.54
CRIM1	Q9NZV1	HUMAN	Cysteine-rich motor neuron 1 protein	1	189.281	247.132	203.814	142.555	111.207	73.6495	54.0653	32.1837	30.9457	32.4319
CRIP1	P50238	HUMAN	Cysteine-rich protein 1	15	10008.4	8631.72	6069.88	7345.67	7624.45	7826.88	8802.81	7748.29	7333.31	9958.7
CRIP2	P52943	HUMAN	Cysteine-rich protein 2	22	6785.2	5699.49	5051.83	5476.42	5960.05	6098.51	6514.68	6002.88	6346.05	6597.76
CRK	P46108	HUMAN	Adapter molecule crk	6	2502.56	2558.61	2546.1	2523.34	2580.03	2618.48	2583.78	2658.39	2538.95	2589.51
CRKL	P46109	HUMAN	Crk-like protein	21	3901.26	3944.06	3910.42	4027.6	4159.9	4014.51	4164.05	4125.48	4093.87	4237.3
CRLF3	Q8IUI8	HUMAN	Cytokine receptor-like factor 3	5	3444.52	3689.24	3622.17	3724.2	3445.14	3683.03	3478.27	3705.56	3352.79	3699.48
CRNKL1	Q9BZJ0	HUMAN	Crooked neck-like protein 1	15	7305.49	7238.38	6612.76	6629.83	7116.52	6154.09	5477.47	4886.02	4788.87	4660.63
CROCC	Q5TZA2	HUMAN	Rootletin	7	1746.18	1996.4	1972.04	1950.45	2029.14	2232.24	2246.75	2344.95	2172.74	2434.6
CROT	Q9UKG9	HUMAN	Peroxisomal carnitine O-octanoyltransferase	3	1045.75	966.551	1027.19	1114.97	1002.62	1044.64	985.773	990.303	990.589	909.404
CRTAP	O75718	HUMAN	Cartilage-associated protein	6	1406.9	1363.11	1211.76	1278.44	1297.15	1259.75	1123.15	1088.41	933.706	930.541
CRTC1	Q6UUV9	HUMAN	Isoform 2 of CREB-regulated transcription coactivator 1	4	834.168	861.472	855.143	889.088	886.145	929.855	885.728	948.358	939.864	941.717
CRTC2	Q53ET0	HUMAN	CREB-regulated transcription coactivator 2	4	1070.69	999.224	1042.01	1009.74	1059.03	1005.99	1054.57	952.689	1096.23	1106.92
CRTC3	Q6UUV7	HUMAN	CREB-regulated transcription coactivator 3	2	478.795	390.836	445.396	386.576	448.863	428.449	435.408	401.28	473.326	473.489
CRYBG3	Q68DQ2	HUMAN	Very large A-kinase anchor protein	20	4522.72	4492.08	4477.54	4651.27	4551.07	4651.5	4374.42	4415.43	4434.74	4241.83
CRYZ	Q08257	HUMAN	Quinone oxidoreductase	12	8519.02	8014.48	7006.23	7691.1	7743.25	7790.84	8267.94	7867.25	7800.36	8983.6
CRYZL1	O95825	HUMAN	Quinone oxidoreductase-like protein 1	4	935.931	943.775	943.444	959.723	951.218	946.58	980.349	954.77	1013.08	1032
CS	O75390	HUMAN	Citrate synthase, mitochondrial	34	15216.7	14620.6	15617.2	14850.7	15924.5	15363.5	15367.1	15405.9	15502.8	17069.6
CSDE1	O75534	HUMAN	Isoform 4 of Cold shock domain-containing protein E1	55	29545.8	30369.6	32248.3	30163.1	27422.9	26448.7	25677.2	24623.3	23630	21831.1
CSE1L	P55060	HUMAN	Exportin-2	54	27313.6	26026.9	26774.7	27095.8	26311.5	25929.5	26452.8	25948.8	26759	27203.1
CSK	P41240	HUMAN	Tyrosine-protein kinase CSK	9	5868.85	5398.21	5822.99	5363.46	5983.95	5232.49	5822.03	5160.15	5657.82	5198.53
CSNK1A1	P48729	HUMAN	Isoform 2 of Casein kinase I isoform alpha	21	6937.78	6408.28	6613.69	6307.2	6644.34	6288.97	6207.84	6149.43	6271.48	6299.28
CSNK1A1	P48729	HUMAN	Isoform 3 of Casein kinase I isoform alpha	1	255.816	226.99	228.496	197.758	238.327	219.069	223.945	217.872	249.192	229.997
CSNK1D	P48730	HUMAN	Isoform 2 of Casein kinase I isoform delta	5	1481.36	1563.99	1703.48	1528.53	1798.8	1499.2	1471.5	1389.53	1515.31	1359.03
CSNK1E	P49674	HUMAN	Casein kinase I isoform epsilon	4	1266.87	1300.93	1241.08	1148.81	1362.2	1240.66	1202.2	1218.48	1181.83	1274.41
CSNK1G1	Q9HCP0	HUMAN	Casein kinase I isoform gamma-1	1	77.4724	72.7713	69.673	65.7586	70.2955	80.3906	65.9664	65.0147	65.1981	58.3342
CSNK1G3	Q9Y6M4	HUMAN	Isoform 2 of Casein kinase I isoform gamma-3	2	1026.71	1022.28	1040.58	1033.82	958.466	906.806	890.658	772.064	770.918	699.213
CSNK2A1	P68400	HUMAN	Casein kinase II subunit alpha	14	2791.67	2940.83	2675.28	2848.67	2817.69	2735.44	2809.96	2784.2	2625.3	3060.45
CSNK2A2	P19784	HUMAN	Casein kinase II subunit alpha'	16	3650.72	3770.77	3880.25	3999.53	3955.58	4001.05	3925.9	3935.64	3954.14	3906.46
CSNK2B	P67870	HUMAN	Casein kinase II subunit beta	19	4897.6	5172.29	5234.14	5036.48	5265.42	4924.69	5009.42	4813.17	4773.81	5016.55
CSRP1	P21291	HUMAN	Cysteine and glycine-rich protein 1	31	16131.9	15279.5	15156.1	14328.8	15376.7	15149.3	15929.8	15526.6	15582.7	15558.8
CSRP2	Q16527	HUMAN	Cysteine and glycine-rich protein 2	4	543.862	717.318	568.263	658.464	612.893	737.916	581.008	688.048	494.124	635.558
CST3	P01034	HUMAN	Cystatin-C	4	2685.35	2892.32	3017.84	2795.22	2413.27	1335.03	919.672	643	519.811	429.432
CSTB	P04080	HUMAN	Cystatin-B	9	3845.95	3178.74	2857.83	3009.78	3378.01	3221.1	3738.77	3172.38	3564.19	4142.05
CSTF1	Q05048	HUMAN	Cleavage stimulation factor subunit 1	18	5529.29	5850.89	5873.52	5883.41	5742.77	5785.52	5433.17	5542.25	5344.37	5420.29
CSTF2	P33240	HUMAN	Cleavage stimulation factor subunit 2	8	3803.19	3966.47	3914.3	4150.31	3795.53	4036.59	3922.5	4176.41	3859.8	3996.68
CSTF2T	Q9H0L4	HUMAN	Cleavage stimulation factor subunit 2 tau variant	25	7472.22	7406.13	8193.91	7310.46	8246.27	7342.56	7642.04	7090.61	7354.82	7063.04
CSTF3	Q12996	HUMAN	Cleavage stimulation factor subunit 3	17	7044.85	6646.03	6807.94	6886.58	7109.11	6820.83	6829.79	6965.69	7163.91	7138.88
CTBP1	Q13363	HUMAN	C-terminal-binding protein 1	6	2508.51	2533.49	2514.74	2483.95	2686.94	2546.94	2684.02	2646.52	2575.07	2773.88
CTBP2	P56545	HUMAN	Isoform 2 of C-terminal-binding protein 2	10	3219.12	3006.88	3053.37	3070.66	3249.52	3031.45	3328.33	3219.58	3331.81	3101.98
CTCF	P49711	HUMAN	Transcriptional repressor CTCF	11	4021.04	3979.11	4122.29	3962.27	3687.23	3681.62	3733.53	3814	3837.84	3895.08
CTDP1	Q9Y5B0	HUMAN	RNA polymerase II subunit A C-terminal domain phosphatase	9	4790.01	5203.74	4876.66	5307.82	4975.97	5283.78	5242.14	5472.79	5202.66	5472.38
CTDSP1	Q9GZU7	HUMAN	Carboxy-terminal domain RNA polymerase II polypeptide A small phosphatase 1	1	182.175	183.988	189.323	184.085	218.49	208.835	205.846	180.097	207.906	212.182
CTDSPL	O15194	HUMAN	CTD small phosphatase-like protein	1	40.8893	29.4962	25.9438	46.316	30.747	40.2936	37.9104	34.8123	36.8382	34.8713
CTDSPL2	Q05D32	HUMAN	CTD small phosphatase-like protein 2	6	794.83	876.044	772.601	977.753	697.275	786.232	710.528	829.544	739.135	843.416
CTH	P32929	HUMAN	Cystathionine gamma-lyase	7	2768.36	2690.41	2606.73	2945.77	2723.01	2692.53	2597.31	2658.87	2639.44	2683.68
CTIF	O43310	HUMAN	CBP80/20-dependent translation initiation factor	1	175.838	154.879	160.104	160.352	162.99	164.257	167.655	162.044	187.232	155.901
CTNNA1	P35221	HUMAN	Isoform 2 of Catenin alpha-1	94	29415.2	28592.9	29171.2	28950.4	29077.9	28312.6	28990.2	27806.2	28289.6	27179.9
CTNNAL1	Q9UBT7	HUMAN	Alpha-catulin	4	1328.01	1380.03	1475.9	1166.29	859.818	547.155	398.501	318.017	318.012	280.602
CTNNB1	P35222	HUMAN	Catenin beta-1	21	8471.44	9151.97	8735.66	9196.75	8187.95	8095.58	8054.32	7973.85	7426.31	8469.48
CTNNBIP1	Q9NSA3	HUMAN	Beta-catenin-interacting protein 1	3	553.418	578.981	570.781	562.847	539.85	536.046	533.652	451.115	511.688	447.706
CTNNBL1	Q8WYA6	HUMAN	Beta-catenin-like protein 1	16	8738.43	8257.59	8184.38	8537.73	8286.33	8220.45	8289.29	7943.4	8091.61	8069.17
CTNND1	O60716	HUMAN	Isoform 1AC of Catenin delta-1	78	26385.5	25845.5	25483.6	26266.4	27506	26659.8	26349	26321	25342.3	27358.1
CTPS1	P17812	HUMAN	CTP synthase 1	28	12963.5	13485.5	14152.3	13398.4	13190.4	12895.6	13366.3	13663.8	13329.4	14307.6
CTPS2	Q9NRF8	HUMAN	CTP synthase 2	10	3444.2	3271.95	3209.2	3326.77	3370.01	3378.74	3530.39	3237.86	3427.89	3572.07
CTR9	Q6PD62	HUMAN	RNA polymerase-associated protein CTR9 homolog	26	11234	11059.8	11189.5	11566.8	10982.8	10800.7	10852.6	10567	10698.4	10158
CTSA	P10619	HUMAN	Lysosomal protective protein	6	4350.07	3736.61	3265.95	3440.13	4017.61	3746.23	3685.92	3330.29	3300.75	2844.17
CTSB	P07858	HUMAN	Cathepsin B	11	3132.22	2773.24	2798.11	2849.79	2826.67	2622.69	2703.74	2518.04	2779.54	2299.53
CTSC	P53634	HUMAN	Dipeptidyl peptidase 1	3	374.5	316.863	340.199	340.112	346.942	336.439	356.702	338.424	377.052	349.55
CTSH	P09668	HUMAN	Pro-cathepsin H	12	4702.53	4553.34	3924.58	4176.72	4649.49	4536.5	4373.97	4296.48	3950.32	3847.82
CTSL	P07711	HUMAN	Cathepsin L1	1	121.674	142.498	156.546	132.219	79.8689	39.9477	17.9086	16.9899	11.1789	5.94458
CTSV	O60911	HUMAN	Cathepsin L2	3	2265.34	2255.94	2188.71	2217.8	1724.56	1505.78	1874.13	1219.28	1120.67	960.553
CTSZ	Q9UBR2	HUMAN	Cathepsin Z	3	2003.52	1736.35	1498.3	1406.57	1978.71	1577.7	1644.74	1374.33	1426.35	1404.4
CTTN	Q14247	HUMAN	Src substrate cortactin	54	29728.6	28251.7	29641.1	28317.1	28553.1	27554.7	28806.2	28309.5	29568.1	28172.9
CTTNBP2NL	Q9P2B4	HUMAN	CTTNBP2 N-terminal-like protein	13	4981.1	5315.1	4772.03	4790.24	5059.05	5111.07	4803.62	4726.03	4463.44	4419.45
CTU1	Q7Z7A3	HUMAN	Cytoplasmic tRNA 2-thiolation protein 1	1	61.0104	65.3246	76.8985	73.224	63.8665	77.7426	64.6644	70.7343	60.5836	46.4946
CTU2	Q2VPK5	HUMAN	Cytoplasmic tRNA 2-thiolation protein 2	7	1975.75	2098.81	2221.89	2008.81	2130.73	2003.79	1957.08	1847.49	1807.67	1766.25
CUEDC2	Q9H467	HUMAN	CUE domain-containing protein 2	1	688.522	768.361	816.517	851.035	543.078	409.814	288.518	232.306	210.651	182.223
CUL1	Q13616	HUMAN	Cullin-1	27	12994.6	12905.1	12550.3	13199.9	12568.7	12598.8	12395.6	12270.7	12457	12674.5
CUL2	Q13617	HUMAN	Isoform 2 of Cullin-2	21	13492.5	12921	12099.4	12337.5	13005	12672.2	12539.1	12366.4	13100.3	13760.4
CUL3	Q13618	HUMAN	Cullin-3	16	8957.11	9347.41	8455.76	9176.59	8229.46	8763.8	8259.14	8554.39	8318.53	8656.42
CUL4A	Q13619	HUMAN	Cullin-4A	17	6432.44	6212.27	6389.64	6099.75	6499.95	6805.92	6475.04	6007.74	6968.85	6449.35
CUL4B	Q13620	HUMAN	Cullin-4B	32	15775	15586.6	14772.5	15502.3	15260.6	15242	15107.8	14917.5	14857.1	15929.8
CUL5	Q93034	HUMAN	Cullin-5	10	4777.14	4171.63	4502.33	4315.65	4748.88	4486.77	4819.72	4418.86	5056.42	4672.71
CUTA	O60888	HUMAN	Isoform A of Protein CutA	4	1533.85	1455.81	1231.27	1713.96	1281.34	1652.22	1494.34	1680.1	1615.85	1300.45
CUTC	Q9NTM9	HUMAN	Copper homeostasis protein cutC homolog	4	1726.62	1776.63	1750.87	1826.48	1755.15	1847.08	1778.73	1881.03	1953.33	1888.4
CUX1	P39880	HUMAN	Isoform 3 of Homeobox protein cut-like 1	24	5715.16	5607.2	5761.56	5465.1	5437.63	5971	4818.73	5087.89	5123.3	4825.65
CUX1	Q13948	HUMAN	Protein CASP	3	396.53	381.359	375.62	367.412	395.001	416.551	384.213	400.092	402.679	419.454
CWC15	Q9P013	HUMAN	Spliceosome-associated protein CWC15 homolog	6	2585.86	2970.61	2868.91	2769.6	2874.58	2710.96	2622	2670.1	2341.97	2601.48
CWC22	Q9HCG8	HUMAN	Pre-mRNA-splicing factor CWC22 homolog	10	4302.87	4110.85	4116.84	4207.81	4072.42	3967.69	4036.8	3927.61	4017.22	3873.66
CWC25	Q9NXE8	HUMAN	Pre-mRNA-splicing factor CWC25 homolog	6	1547.27	1631.87	1695.53	1662.08	1663.36	1584.43	1681.28	1474.53	1485.66	1457.35
CWC27	Q6UX04	HUMAN	Peptidyl-prolyl cis-trans isomerase CWC27 homolog	9	3254.69	3204.49	3332.62	3335.35	3537.42	3519.5	3872.94	3478.06	3707.47	3681.36
CWF19L1	Q69YN2	HUMAN	CWF19-like protein 1	12	5891.88	5662.3	5815.86	5817.3	5694.64	5830.75	5785.65	5897.6	6019.33	6055.16
CWF19L2	Q2TBE0	HUMAN	CWF19-like protein 2	18	6497.31	6332.29	6537.45	6425.79	6475.56	6334.83	6085.52	6093.15	6267.92	6059.14
CXADR	P78310	HUMAN	Coxsackievirus and adenovirus receptor	9	2918.06	3073.29	3202.49	3378.21	2731.85	2744.19	2634.28	2572.07	2639.55	2534.12
CXorf23	A2AJT9	HUMAN	Uncharacterized protein CXorf23	1	38.9344	32.1262	36.5546	34.6522	29.3734	28.0178	33.7415	28.674	22.4553	25.6676
CXorf38	Q8TB03	HUMAN	Uncharacterized protein CXorf38	7	1217.71	1239.6	1322.86	1261.23	1288.29	1233.1	1292.4	1297.84	1259.96	1269.83
CXorf56	Q9H5V9	HUMAN	UPF0428 protein CXorf56	8	3298.66	3455.93	3607.55	3687.31	3180.95	2829.5	2450.53	2277.2	2178.13	1889.98
CXXC1	Q9P0U4	HUMAN	Isoform 2 of CXXC-type zinc finger protein 1	3	395.054	379.972	431.376	411.968	402.401	370.353	390.315	362.553	405.576	407.5
CYB561	P49447	HUMAN	Cytochrome b561	1	675.399	658.355	688.844	721.047	644.612	612.127	562.06	501.905	451.925	367.813
CYB5A	P00167	HUMAN	Cytochrome b5	7	2463.98	2409	2391.63	2421.71	2453.57	2567.11	2548.3	2591.09	2605.98	2507.76
CYB5B	O43169	HUMAN	Cytochrome b5 type B	9	841.518	822.088	821.087	743.761	858.157	809.271	847.165	823.716	831.128	874.251
CYB5R1	Q9UHQ9	HUMAN	NADH-cytochrome b5 reductase 1	8	3513.22	3414.85	3206.06	3243.64	3443.7	3665.3	3578.83	3671.74	3590.58	3809.99
CYB5R3	P00387	HUMAN	Isoform 3 of NADH-cytochrome b5 reductase 3	6	1961.27	1703.62	1715.49	1841.6	1794.06	1842.14	1962.96	1900.45	1966.84	1948.96
CYBA	P13498	HUMAN	Cytochrome b-245 light chain	2	131.547	147.369	124.505	142.201	122.796	107.373	77.4766	50.5631	54.9524	42.1907
CYC1	P08574	HUMAN	Cytochrome c1, heme protein, mitochondrial	7	1313.18	1128.63	1320.21	1253.88	1190.63	1199.53	1191.89	1387.24	1367.28	1563.94
CYCS	P99999	HUMAN	Cytochrome c	14	8694.82	9051.16	9433.75	9585.48	8647.04	8646.19	8582.33	8965.66	8702.19	8988.6
CYFIP1	Q7L576	HUMAN	Cytoplasmic FMR1-interacting protein 1	37	13078.1	12757	12440.1	12242.2	13167.8	12554.6	12745.3	12171.4	12400.2	12788.1
CYP20A1	Q6UW02	HUMAN	Cytochrome P450 20A1	3	1641.79	1508.7	1457.67	1410.95	1608.1	1612.54	1433.94	1491.79	1515.62	1694.87
CYP4F12	Q9HCS2	HUMAN	Cytochrome P450 4F12	1	38.6227	33.7879	36.4959	24.5099	49.686	34.695	34.276	31.7995	33.8556	30.0619
CYP51A1	Q16850	HUMAN	Lanosterol 14-alpha demethylase	12	5246.35	5234.92	4739.23	4371.65	5025.98	5108.43	4581.86	4223.6	3663.48	3184.69
CYR61	O00622	HUMAN	Protein CYR61	17	11103.8	11561.2	9493.01	6516.33	10363.1	8330.6	7925.29	6543.39	7103.05	5845.71
CYSRT1	A8MQ03	HUMAN	Cysteine-rich tail protein 1	3	516.304	549.005	564.22	425.534	514.129	472.127	478.153	461.147	435.105	454.451
CYTH1	Q15438	HUMAN	Cytohesin-1	3	853.038	838.86	864.641	794.97	799.955	743.337	669.834	664.563	679.989	590.241
CYTH2	Q99418	HUMAN	Cytohesin-2	1	460.185	506.515	502.26	501.103	517.799	480.566	490.203	450.71	425.771	370.877
CYTH3	O43739	HUMAN	Cytohesin-3	2	560.055	577.172	585.241	512.842	574.002	499.837	489.361	469.583	471.128	451.779
D2HGDH	Q8N465	HUMAN	D-2-hydroxyglutarate dehydrogenase, mitochondrial	4	1096.79	1044.35	1045.16	1112.15	1155.47	1150.9	1100.93	1058.61	1117.49	1099.67
DAAM1	Q9Y4D1	HUMAN	Disheveled-associated activator of morphogenesis 1	13	3699.33	3391.5	3286.86	3304.53	3552.41	3340.07	3197.61	2925.49	2830.8	2638.92
DAB2IP	Q5VWQ8	HUMAN	Disabled homolog 2-interacting protein	8	2339.23	2521.14	2260.92	2338.93	2219.75	2235.74	2134.47	2191.56	2216.52	2174.94
DAD1	P61803	HUMAN	Dolichyl-diphosphooligosaccharide--protein glycosyltransferase subunit DAD1	1	101.644	107.242	110.236	90.4621	125.361	103.118	108.811	83.7765	90.4084	110.564
DAG1	Q14118	HUMAN	Dystroglycan	3	1771.11	1784.68	1587.71	1874.94	1499.28	1309.36	1213.09	1095.81	1063.35	1012.71
DAGLB	Q8NCG7	HUMAN	Sn1-specific diacylglycerol lipase beta	2	345.403	306.758	345.16	356.133	330.017	349.885	345.218	333.805	377.91	361.214
DAP	P51397	HUMAN	Death-associated protein 1	5	825.135	832.958	783.793	746.371	899.314	873.615	794.058	863.864	843.447	928.907
DAP3	P51398	HUMAN	28S ribosomal protein S29, mitochondrial	9	2259.67	2138.58	2317.45	2216.53	2234.13	2108.56	1858.01	1639.43	1441.16	1176.76
DAPK1	P53355	HUMAN	Isoform 3 of Death-associated protein kinase 1	7	2032.74	1934.14	1927.48	2005.8	1851.24	1858.09	1575.5	1308.24	1174.42	941.366
DAPK3	O43293	HUMAN	Death-associated protein kinase 3	3	1966.24	2074.26	1848.3	1944.9	1950.52	2069.37	1788.27	1958.17	1779.12	1677.2
DARS	P14868	HUMAN	Aspartate--tRNA ligase, cytoplasmic	47	25487.1	25227.7	23355.3	25003	24918.9	24933.1	24973.2	25161	25041.4	26515.7
DARS2	Q6PI48	HUMAN	Aspartate--tRNA ligase, mitochondrial	11	5251.21	5490.66	5256.33	5622.43	4981.53	5469.15	5019.58	5500.97	4956.14	5597.61
DAXX	Q9UER7	HUMAN	Death domain-associated protein 6	10	899.645	886.235	975.99	985.919	913.889	874.655	840.368	784.138	837.839	793.029
DAZAP1	Q96EP5	HUMAN	DAZ-associated protein 1	4	1540.46	1447	1370.93	1566.62	1455.11	1576.52	1533.7	1648.57	1692.3	1555.69
DBI	P07108	HUMAN	Isoform 5 of Acyl-CoA-binding protein	28	9126.48	9748.82	8848.3	9801.97	9615.24	10659.7	9858.3	11325.9	10091.7	10860
DBN1	Q16643	HUMAN	Isoform 3 of Drebrin	8	3616.28	3315.13	3480.99	3350.64	3717.54	3812.05	3540.71	3878.25	3876.02	3669.19
DBNL	Q9UJU6	HUMAN	Isoform 2 of Drebrin-like protein	27	10836	10497	11637.4	10751.3	11530.9	10789.5	11385.9	11291.5	11566.4	11277.5
DBR1	Q9UK59	HUMAN	Lariat debranching enzyme	4	2253.71	2235.92	2125.91	2194.53	2238.95	2214.16	2356.51	2137.57	2264.09	2553.3
DBT	P11182	HUMAN	Lipoamide acyltransferase component of branched-chain alpha-keto acid dehydrogenase complex, mitochondrial	11	5117.86	4840.54	4922.81	5023.05	5178.3	5036.56	5231.4	4981.57	5145.19	4788.44
DCAF12	Q5T6F0	HUMAN	DDB1- and CUL4-associated factor 12	2	88.2773	99.5203	88.4853	96.9261	84.9472	57.2682	57.018	50.7357	56.0631	50.0932
DCAF13	Q9NV06	HUMAN	DDB1- and CUL4-associated factor 13	17	9053.14	9688.91	9578.31	8982.57	7221.64	6822.61	6407.35	6150.6	5676.52	4209.46
DCAF15	Q66K64	HUMAN	DDB1- and CUL4-associated factor 15	4	342.002	334.312	358.403	335.823	362.112	336.72	293.444	239.414	205.12	173.073
DCAF16	Q9NXF7	HUMAN	DDB1- and CUL4-associated factor 16	2	850.051	913.257	914.548	931.563	816.832	827.48	788.585	752.756	743.911	694.112
DCAF6	Q58WW2	HUMAN	Isoform 3 of DDB1- and CUL4-associated factor 6	4	1224.11	1160.34	1150.53	1339.61	1135.69	1141.22	1102.59	1146.22	1145.89	1103.78
DCAF7	P61962	HUMAN	DDB1- and CUL4-associated factor 7	2	2586.09	2538.03	2338.82	2528.72	2111.86	1819.18	1720.3	1439.09	1321.41	1222.99
DCAF8	Q5TAQ9	HUMAN	DDB1- and CUL4-associated factor 8	6	2555.81	2525.7	2586.68	2822.73	2339.09	2390.17	2175.67	2117.87	2007.98	1766.55
DCAKD	Q8WVC6	HUMAN	Dephospho-CoA kinase domain-containing protein	1	409.194	383.039	382.178	458.722	321.596	589.994	377.607	431.785	438.063	331.931
DCBLD2	Q96PD2	HUMAN	Isoform 2 of Discoidin, CUB and LCCL domain-containing protein 2	5	638.177	688.051	827.386	701.858	727.202	700.849	630.457	684.995	703.804	627.165
DCK	P27707	HUMAN	Deoxycytidine kinase	4	1211.65	1193.53	1243.33	1262.51	1233.95	1217.08	1178.02	1217.64	1248.31	1208.99
DCP1A	Q9NPI6	HUMAN	mRNA-decapping enzyme 1A	2	516.593	524.406	540.9	518.16	534.002	555.105	530.595	537.191	535.029	533.645
DCP2	Q8IU60	HUMAN	m7GpppN-mRNA hydrolase	5	971.493	976.089	986.247	989.281	993.968	1049.44	1016.75	1028.92	1036.8	976.307
DCPS	Q96C86	HUMAN	m7GpppX diphosphatase	8	3885.42	4160.76	4159.53	4117.49	4228.25	4176.9	4215.3	4317.11	4007.47	4401.09
DCTD	P32321	HUMAN	Isoform 2 of Deoxycytidylate deaminase	5	2728.38	2782.57	2829.23	2893.95	2667.8	2819.55	2783.32	3005.55	2831.54	2848.54
DCTN1	Q14203	HUMAN	Dynactin subunit 1	34	13161.2	13709.1	13669	13774.6	13849.9	13914.8	13598.4	13965.8	13567.1	13986.2
DCTN2	Q13561	HUMAN	Isoform 2 of Dynactin subunit 2	17	6328.02	6159.47	6428.06	6295.86	6443.88	6426.23	6494.75	6505.9	6325.35	6206.91
DCTN3	O75935	HUMAN	Dynactin subunit 3	7	4572.13	4259.03	4675.5	4331.37	4828.88	4288.98	4635.56	4324.41	4584.51	4358.34
DCTN4	Q9UJW0	HUMAN	Isoform 3 of Dynactin subunit 4	13	3817.13	3502.2	3918.58	3652.22	3811.15	3631.34	3684.85	3534.4	3775.99	3421.1
DCTN5	Q9BTE1	HUMAN	Dynactin subunit 5	6	1889.67	1862.53	1939.06	1811.46	1838.77	1971.75	1771.63	1822.78	1798.42	1648.29
DCTN6	O00399	HUMAN	Dynactin subunit 6	9	1146.67	1088.43	1108.46	1038.01	1084.21	1104.19	1081.86	1066.64	1040.14	1064.37
DCTPP1	Q9H773	HUMAN	dCTP pyrophosphatase 1	7	1132.72	1256.84	1205.11	1308	1201.52	1314.61	1148.56	1295.34	1140	1249.8
DCUN1D1	Q96GG9	HUMAN	DCN1-like protein 1	8	1310.93	1436.93	1286.17	1414.17	1369.94	1516.29	1270.41	1428.33	1273.41	1446.54
DCUN1D3	Q8IWE4	HUMAN	DCN1-like protein 3	1	374.895	374.881	377.888	340.202	395.484	385.205	396.652	366.112	375.953	391.901
DCUN1D4	Q92564	HUMAN	Isoform 3 of DCN1-like protein 4	4	383.277	361.472	373.699	366.634	345.109	327.648	320.698	315.402	317.329	305.223
DCUN1D5	Q9BTE7	HUMAN	DCN1-like protein 5	3	1752.28	1708.46	1722.14	1636.25	1736.37	1741.88	1786.46	1759	1739.43	1696.65
DCXR	Q7Z4W1	HUMAN	L-xylulose reductase	4	3962.55	3985.05	3546.05	4045.33	3721.29	4028.79	3827.5	4211.16	3706.39	4139.65
DDA1	Q9BW61	HUMAN	DET1- and DDB1-associated protein 1	2	625.203	598.651	647.43	592.579	643.574	615.448	620.645	547.137	620.681	577.638
DDAH1	O94760	HUMAN	N(G),N(G)-dimethylarginine dimethylaminohydrolase 1	12	5031.66	4885.1	5060.52	4785.42	5135.45	5100.75	5307.54	5380.69	5456.56	5593.6
DDAH2	O95865	HUMAN	N(G),N(G)-dimethylarginine dimethylaminohydrolase 2	1	110.398	93.1736	95.8536	75.167	139.555	86.3618	120.106	97.144	123.053	108.425
DDB1	Q16531	HUMAN	DNA damage-binding protein 1	69	24301.5	23562.5	23237.1	23509.3	25027.2	23822.8	24723.6	23104.8	23826.4	24487.9
DDB2	Q92466	HUMAN	DNA damage-binding protein 2	3	1236.25	1065.66	1218.16	1091.46	1290.95	1068.15	1216.84	1132.82	1297.15	1201.31
DDHD2	O94830	HUMAN	Phospholipase DDHD2	3	216.135	196.298	165.211	182.455	198.02	185.245	181.353	170.273	185.672	198.535
DDI2	Q5TDH0	HUMAN	Isoform 3 of Protein DDI1 homolog 2	4	1311.44	1285.64	1294.87	1442.23	1255.12	1381.82	1327.86	1396.92	1403.18	1302.49
DDOST	P39656	HUMAN	Dolichyl-diphosphooligosaccharide--protein glycosyltransferase 48 kDa subunit	25	9929.96	9517.87	9740.84	9906.7	9617.86	9803.72	9822.44	9519.73	9526.01	9207.88
DDR1	Q08345	HUMAN	Isoform 4 of Epithelial discoidin domain-containing receptor 1	6	3103.13	3011.53	3078.15	3243.18	2656.5	2133.15	1440.63	1092.83	1062.16	721.486
DDRGK1	Q96HY6	HUMAN	DDRGK domain-containing protein 1	5	652.673	696.607	842.88	749.95	765.51	708.01	716.045	728.715	693.757	722.446
DDT	P30046	HUMAN	D-dopachrome decarboxylase	14	2796.43	2717.02	2939.47	2892.67	2832.99	2926.47	2996.35	3052.12	2875.57	3125.47
DDX1	Q92499	HUMAN	ATP-dependent RNA helicase DDX1	66	22927.7	20902.4	23309.4	23353.4	22610.8	22864.4	22993.2	23487	23415.4	22905.5
DDX10	Q13206	HUMAN	Probable ATP-dependent RNA helicase DDX10	9	2300.48	2334.12	2527.27	2412.81	2397.32	2225.16	2226.61	2079.34	2112.57	1971.19
DDX11	Q96FC9	HUMAN	Isoform 2 of ATP-dependent DNA helicase DDX11	6	886.815	904.463	936.131	901.542	834.938	770.836	661.225	590.751	544.095	489.59
DDX17	Q92841	HUMAN	Probable ATP-dependent RNA helicase DDX17	68	25649.5	26853.1	26810.3	25405	27097.1	25961	26292.5	26768.3	26174.8	27904.4
DDX18	Q9NVP1	HUMAN	ATP-dependent RNA helicase DDX18	43	18074.2	18557.2	19116.9	19124.8	18730.7	18548.6	18941.5	18601.9	18566.6	18102
DDX19A	Q9NUU7	HUMAN	ATP-dependent RNA helicase DDX19A	9	2613.07	2416.29	2657.57	2617.51	2535.59	2487.25	2579.61	2534.37	2737.86	2470.06
DDX19B	Q9UMR2	HUMAN	ATP-dependent RNA helicase DDX19B	29	15385.4	14889	14495.2	14678.7	15168.6	15001	15713.6	15264.8	15797	16160.2
DDX20	Q9UHI6	HUMAN	Probable ATP-dependent RNA helicase DDX20	25	9638.9	10038.1	10681.5	10018	10669.9	10156.4	9783.23	10008.9	9713.96	10122.6
DDX21	Q9NR30	HUMAN	Nucleolar RNA helicase 2	87	41352.9	42927.2	44788.4	43585.3	42061.9	43967.5	42986.9	44998.3	44272.2	43275.6
DDX23	Q9BUQ8	HUMAN	Probable ATP-dependent RNA helicase DDX23	27	9804.36	10118.8	10184.1	10248.7	10429.9	10334	10432.3	10836.7	10792.8	11457.5
DDX24	Q9GZR7	HUMAN	ATP-dependent RNA helicase DDX24	36	16095	15925.8	17269.9	15726.9	16156.1	15825.3	15615.5	15182.9	15515.7	14724.3
DDX27	Q96GQ7	HUMAN	Probable ATP-dependent RNA helicase DDX27	52	28451.2	28971.2	29268.9	30614.2	28485.6	29591.5	29307.1	29948.1	29354.4	29292.8
DDX28	Q9NUL7	HUMAN	Probable ATP-dependent RNA helicase DDX28	4	988.445	1025.36	1037.82	962.391	1158.77	950.103	924.525	683.833	637.11	521.072
DDX31	Q9H8H2	HUMAN	Probable ATP-dependent RNA helicase DDX31	11	5762.57	5702.83	5711.21	5362.91	5812.68	5695.94	5436.54	5263.25	5320.34	5030.29
DDX39A	O00148	HUMAN	ATP-dependent RNA helicase DDX39A	16	5113.57	4804.06	5430.43	5035.35	5102.5	4999.44	5232.82	5173.41	5569.03	5157.87
DDX39B	Q13838	HUMAN	Isoform 2 of Spliceosome RNA helicase DDX39B	61	20861.6	21449	21274.9	21723.4	21988.1	21793	22058.1	22681.9	22023.3	22850.1
DDX3X	O00571	HUMAN	ATP-dependent RNA helicase DDX3X	51	22787.6	24299.5	23966.4	23820	22309.7	22840.7	21133	21790.5	19757.5	19693.1
DDX41	Q9UJV9	HUMAN	Probable ATP-dependent RNA helicase DDX41	9	3494.25	3455.81	3448.88	3571.34	3815.9	3741.82	3628.66	3489.44	3702.4	3594.71
DDX42	Q86XP3	HUMAN	ATP-dependent RNA helicase DDX42	28	8450.05	8380.15	8479.7	8517.98	8387.12	8523.03	8355.47	8661.31	8456.2	8475.28
DDX46	Q7L014	HUMAN	Probable ATP-dependent RNA helicase DDX46	40	15574.6	15560.7	16062.2	16309.9	15665.9	16574.3	16210.7	17252.5	16848.6	17190.2
DDX47	Q9H0S4	HUMAN	Probable ATP-dependent RNA helicase DDX47	9	5622.87	5820.11	5631.72	5560.15	5779.53	5139.5	5015.73	4705.12	4466.9	4577.44
DDX49	Q9Y6V7	HUMAN	Probable ATP-dependent RNA helicase DDX49	6	3280.38	2854.27	3434.44	3003.74	2808.31	2003.98	1925.04	1316.5	1370.88	909.447
DDX5	P17844	HUMAN	Probable ATP-dependent RNA helicase DDX5	70	30672.1	33094.4	32002.3	30902.5	30235.2	32247.3	31311.9	32829.5	31833.1	31480.7
DDX50	Q9BQ39	HUMAN	ATP-dependent RNA helicase DDX50	20	11045.7	10942.5	11018.9	11296.2	10679.3	10574.2	10351.7	10263.2	10067.1	9713.25
DDX51	Q8N8A6	HUMAN	ATP-dependent RNA helicase DDX51	4	823.647	814.789	919.777	898.231	875.085	899.793	862.472	875.523	855.818	865.733
DDX52	Q9Y2R4	HUMAN	Probable ATP-dependent RNA helicase DDX52	3	686.488	668.405	776.48	688.389	716.592	611.023	567.063	435.395	454.323	380.63
DDX54	Q8TDD1	HUMAN	Isoform 2 of ATP-dependent RNA helicase DDX54	14	5204.04	5311.45	5329.99	5383.32	5295.03	5331.5	5210.09	4918.26	4757.51	4501.55
DDX55	Q8NHQ9	HUMAN	ATP-dependent RNA helicase DDX55	4	1565.17	1605.81	1458.55	1605.55	1433.63	1601.48	1464.57	1589.56	1529.56	1554.03
DDX56	Q9NY93	HUMAN	Probable ATP-dependent RNA helicase DDX56	12	5564.79	6014.2	6119.71	5825.92	5397.79	4756.88	4285.25	3619.96	3148.93	2657.61
DDX58	O95786	HUMAN	Probable ATP-dependent RNA helicase DDX58	13	4302.48	4677.39	4610.24	4844.02	4512.8	4498.08	4591.19	4519.86	4587.68	4437.28
DDX59	Q5T1V6	HUMAN	Probable ATP-dependent RNA helicase DDX59	5	1111.72	1123.47	1112.18	1097.45	1125.23	1172.76	1072.69	1158.17	1029.35	1101.06
DDX6	P26196	HUMAN	Probable ATP-dependent RNA helicase DDX6	16	6419.22	5413.77	5969.87	5247.81	5943.63	4897.41	5260.21	4502.92	5197.53	4364.11
DDX60	Q8IY21	HUMAN	Probable ATP-dependent RNA helicase DDX60	8	2721.14	2607.41	2757.27	3033.2	2658.26	2708.07	2594.65	2799.55	3027.91	2888.81
DDX60L	Q5H9U9	HUMAN	Probable ATP-dependent RNA helicase DDX60-like	2	485.079	495.798	520.231	503.326	406.564	336.119	293.539	272.695	298.237	268.05
DECR1	Q16698	HUMAN	2,4-dienoyl-CoA reductase, mitochondrial	9	3890.49	3710.88	3603.88	3806.57	3838.61	3989.28	3910.03	4083.3	3921.03	3943.56
DECR2	Q9NUI1	HUMAN	Peroxisomal 2,4-dienoyl-CoA reductase	1	109.509	114.048	102.737	109.567	121.36	124.581	117.984	124.121	121.342	125.383
DEF6	Q9H4E7	HUMAN	Differentially expressed in FDCP 6 homolog	6	662.47	666.735	732.232	699.775	791.751	720.613	745.99	749.408	764.141	775.111
DEK	P35659	HUMAN	Protein DEK	35	19726.8	19745.5	18971.2	20054.1	19084.8	18926.4	18624	19091.7	18731.5	19064.1
DENND1A	Q8TEH3	HUMAN	Isoform 6 of DENN domain-containing protein 1A	1	69.389	74.5731	67.911	64.2784	77.8526	77.5792	68.5577	57.9377	73.1611	64.0245
DENND2C	Q68D51	HUMAN	DENN domain-containing protein 2C	1	364.466	331.435	321.033	311.743	320.658	347.637	300.913	288.45	295.204	254.48
DENND4A	Q7Z401	HUMAN	Isoform 2 of C-myc promoter-binding protein	5	733.18	632.014	683.115	661.087	732.706	692.493	705.473	655.644	742.149	655.898
DENND4C	Q5VZ89	HUMAN	DENN domain-containing protein 4C	3	828.994	708.763	763.173	751.351	782.818	746.406	730.568	712.403	758.024	804.914
DENR	O43583	HUMAN	Density-regulated protein	10	7644.19	7444.36	7293.44	7269.64	7505.66	7466.47	7704.32	7477.89	7756.34	7272.48
DERA	Q9Y315	HUMAN	Deoxyribose-phosphate aldolase	9	2775.05	2334.54	2531	2319.47	2670	2476.08	2665.63	2502.08	2920.89	2627.2
DESI1	Q6ICB0	HUMAN	Desumoylating isopeptidase 1	2	600.063	610.825	681.919	647.199	651.901	636.792	607.696	576.724	578.081	547.68
DFFA	O00273	HUMAN	DNA fragmentation factor subunit alpha	6	3421.83	3663.24	3562.75	3766.48	3216.1	3489.13	3244.36	3506.82	3264.5	3333.62
DFNA5	O60443	HUMAN	Non-syndromic hearing impairment protein 5	2	474.255	432.605	437.101	384.986	445.655	475.483	455.207	440.242	437.462	508.183
DGCR14	Q96DF8	HUMAN	Protein DGCR14	3	581.325	552.669	579.536	517.521	597.595	574.037	558.469	542.375	574.406	480.657
DGCR2	P98153	HUMAN	Integral membrane protein DGCR2/IDD	1	38.6888	45.6941	43.8409	41.4271	33.1936	24.8097	15.9252	13.002	19.0005	10.2148
DGCR6L	Q9BY27	HUMAN	Protein DGCR6L	1	205.564	212.514	234.084	199.678	158.873	162.72	146.791	125.024	125.009	102.764
DGCR8	Q8WYQ5	HUMAN	Microprocessor complex subunit DGCR8	9	2703.4	2592.66	2729.83	2788.42	2655.03	2554.35	2552.41	2585.88	2671.12	2470.82
DGKA	P23743	HUMAN	Diacylglycerol kinase alpha	15	7221	6674.81	6858.67	6844.95	6730.93	6679.18	6900.83	6942.3	6915.07	6556.68
DGKH	Q86XP1	HUMAN	Isoform 2 of Diacylglycerol kinase eta	8	2188.09	2122.42	2132.6	2055.87	2189.12	2233.28	2060.5	2275.27	2220.31	2206.53
DGKZ	Q13574	HUMAN	Diacylglycerol kinase zeta	3	410.234	369.926	414.64	398.19	423.97	382.978	395.842	373.901	431.122	389.654
DGUOK	Q16854	HUMAN	Deoxyguanosine kinase, mitochondrial	2	1279.97	1178.16	1052.23	1055.49	1224.88	1138.76	1132.56	1097.5	1172.12	1198.55
DHCR24	Q15392	HUMAN	Delta(24)-sterol reductase	8	5150.89	4751.48	4635.29	4362.01	4858.04	4825.24	4856.13	4650.11	4797.68	4529.9
DHCR7	Q9UBM7	HUMAN	7-dehydrocholesterol reductase	5	2465.16	2544.86	2319.28	2359.3	2365.47	2503.99	2417.98	2517.24	2358.54	2545.62
DHFR	P00374	HUMAN	Dihydrofolate reductase	15	9651.65	9481.48	9776.01	10109.3	8649.29	8485.81	8143.36	7585.5	7044.82	6101.96
DHODH	Q02127	HUMAN	Dihydroorotate dehydrogenase (quinone), mitochondrial	4	1241.62	1328.22	1273.38	1281.88	1333.5	1408.75	1388.53	1341.82	1310.21	1379.63
DHPS	P49366	HUMAN	Deoxyhypusine synthase	6	2399.15	2616.73	2747.27	2733.07	2546.5	2320.26	2242.72	2193.23	1980.34	2029.78
DHRS1	Q96LJ7	HUMAN	Dehydrogenase/reductase SDR family member 1	3	2024.76	1918.81	1895.4	1864.17	1940.14	1922.61	1907.42	1835.57	1700.94	1514.96
DHRS11	Q6UWP2	HUMAN	Dehydrogenase/reductase SDR family member 11	3	827.985	843.987	866.532	837.886	888.042	830.339	924.92	925.325	877.097	963.108
DHRS3	O75911	HUMAN	Short-chain dehydrogenase/reductase 3	4	1262.15	1019.44	1097.75	1162.36	1128.86	1099.86	1064.12	1086.61	1071.52	1039.11
DHRS4	Q9BTZ2	HUMAN	Dehydrogenase/reductase SDR family member 4	9	6909.58	6983.73	7086.8	7144.92	7233.63	7466.85	7250.53	7654.17	7487.14	7419.12
DHRS7	Q9Y394	HUMAN	Dehydrogenase/reductase SDR family member 7	4	571.976	407.049	461.666	334.581	536.424	448.471	459.569	395.029	518.172	559.93
DHRS7B	Q6IAN0	HUMAN	Dehydrogenase/reductase SDR family member 7B	1	202.004	201.831	191.62	203.353	199.728	241.745	217.275	202.556	234.386	217.28
DHTKD1	Q96HY7	HUMAN	Probable 2-oxoglutarate dehydrogenase E1 component DHKTD1, mitochondrial	5	2274.06	2370.95	2291.92	2489.25	2202.27	2244.01	2039.91	1956.35	1718.84	1598.66
DHX15	O43143	HUMAN	Pre-mRNA-splicing factor ATP-dependent RNA helicase DHX15	42	18038.3	17401.5	15847.7	16525.7	18518.8	17278.9	17750	16849.3	17552.2	18430.6
DHX16	O60231	HUMAN	Putative pre-mRNA-splicing factor ATP-dependent RNA helicase DHX16	24	9734.55	10222.1	10205.3	10310.2	9826.58	9845.47	9391.68	9575.56	9251.31	9799.56
DHX29	Q7Z478	HUMAN	ATP-dependent RNA helicase DHX29	17	7650.25	7553.74	7671.48	7823.03	7199.75	7173.35	6888.43	6997.3	7147.36	7082.65
DHX30	Q7L2E3	HUMAN	Isoform 2 of Putative ATP-dependent RNA helicase DHX30	21	8934.69	9509.99	9956.13	9959.8	8817.66	8455.25	6992.22	6355.11	5753.87	4514.04
DHX32	Q7L7V1	HUMAN	Putative pre-mRNA-splicing factor ATP-dependent RNA helicase DHX32	5	1503.75	1494.01	1410.07	1550.06	1226.19	1287.66	1114.28	1130	1011.02	1071.57
DHX33	Q9H6R0	HUMAN	Putative ATP-dependent RNA helicase DHX33	6	2122.55	2264.84	2397.37	2158.06	2167.97	1985.2	1963.43	1858.23	1897.82	1944.19
DHX35	Q9H5Z1	HUMAN	Probable ATP-dependent RNA helicase DHX35	3	411.047	405.237	374.622	407.239	392.38	345.716	351.237	311.023	295.898	307.248
DHX36	Q9H2U1	HUMAN	ATP-dependent RNA helicase DHX36	15	5126.37	4959.3	5214.68	5059.85	4915.18	4440.2	4139.1	4093.99	4098.43	4206.79
DHX37	Q8IY37	HUMAN	Probable ATP-dependent RNA helicase DHX37	10	4826.36	5162.27	4988.91	5425.92	4763.53	5114.73	4671.34	4753.31	4353.75	4137.16
DHX38	Q92620	HUMAN	Pre-mRNA-splicing factor ATP-dependent RNA helicase PRP16	28	10467.1	10572.7	10811.7	10704.2	10416.9	10187.1	9746.64	9900.86	9970.73	9511.38
DHX57	Q6P158	HUMAN	Putative ATP-dependent RNA helicase DHX57	10	3980.52	3723.65	4080.67	3903.69	3771.53	3467.21	3461.85	3241.69	3418.26	3199.39
DHX8	Q14562	HUMAN	ATP-dependent RNA helicase DHX8	21	10616.9	9998.67	10261.9	9932.69	10087.2	9601.29	9019.74	8103.3	8232.17	7661.02
DHX9	Q08211	HUMAN	ATP-dependent RNA helicase A	111	37713.3	37418.4	38456.1	39082.1	39390.4	38293.1	37849	38968.7	37934	39627.8
DIABLO	Q9NR28	HUMAN	Diablo homolog, mitochondrial	8	4061.33	4235.15	4274.38	3876.94	4414.85	3981.96	4057.9	3929.33	3854.04	4357.88
DIAPH1	O60610	HUMAN	Protein diaphanous homolog 1	77	25937.9	24752.8	26301.1	25101.5	25834.4	25604.5	25687.4	26124.6	27218.7	27721.6
DIAPH3	Q9NSV4	HUMAN	Protein diaphanous homolog 3	18	8598.25	9057.39	9061.35	8569.42	8300.82	8363.24	7704.31	7724.45	7576.31	7209.75
DICER1	Q9UPY3	HUMAN	Endoribonuclease Dicer	12	2379.05	2252.74	2367.8	2302.87	2370.71	2404.58	2373.16	2444.85	2558.64	2461.67
DIDO1	Q9BTC0	HUMAN	Death-inducer obliterator 1	33	11200.5	10756.5	11246.2	10850.3	11128.4	11129	11144.9	11393.3	11356.6	11470
DIEXF	Q68CQ4	HUMAN	Digestive organ expansion factor homolog	5	2328.05	2227.42	2175.03	2089.04	2223.9	1918.76	1716.08	1358.76	1259.32	858.363
DIMT1	Q9UNQ2	HUMAN	Probable dimethyladenosine transferase	5	382.751	395.177	409.77	383.363	419.273	371.838	379.362	326.548	318.059	328.223
DIP2A	Q14689	HUMAN	Disco-interacting protein 2 homolog A	2	319.717	315.781	295.892	322.721	305.983	308.649	281.587	288.902	290.09	277.59
DIP2B	Q9P265	HUMAN	Disco-interacting protein 2 homolog B	23	6321.04	5863.7	6065.93	5807.13	6601.76	6041.94	6425.98	5893.53	6387.18	6130.26
DIS3	Q9Y2L1	HUMAN	Exosome complex exonuclease RRP44	32	13474	13288.9	13795.6	13127.7	13861	12876.6	13598.6	13008.1	13729	13164.4
DIS3L	Q8TF46	HUMAN	DIS3-like exonuclease 1	2	355.632	349.693	348.897	316.908	324.099	295.77	265.691	241.409	257.657	253.584
DIS3L2	Q8IYB7	HUMAN	DIS3-like exonuclease 2	11	4726.39	4623.18	4516.77	4720.86	4166.05	4206.76	3928.03	3889.37	4223.46	3779.61
DKC1	O60832	HUMAN	H/ACA ribonucleoprotein complex subunit 4	28	16818.8	16693.4	16188.9	15565.1	16042.5	15110.1	15706.3	14753.1	15023.3	15047.8
DKK1	O94907	HUMAN	Dickkopf-related protein 1	1	132.631	155.885	109.467	72.2796	102.329	78.7273	79.7996	65.5382	77.8202	62.0866
DLAT	P10515	HUMAN	Dihydrolipoyllysine-residue acetyltransferase component of pyruvate dehydrogenase complex, mitochondrial	15	9365.05	9914.25	9030.67	10302.4	9000.18	10230.7	9404	10521.7	9411.45	10753.3
DLD	P09622	HUMAN	Dihydrolipoyl dehydrogenase, mitochondrial	31	14285.6	12585.2	13962.8	13273.1	13742.3	13418.7	13945	13686.5	14561.2	13285.7
DLG1	Q12959	HUMAN	Isoform 2 of Disks large homolog 1	28	14422.3	13304.1	13372.6	13157.2	13899.9	12976.8	13251.9	12807.9	13367.1	13020.5
DLG3	Q92796	HUMAN	Disks large homolog 3	1	158.405	150.066	165.796	144.961	124.324	38.6683	16.7274	13.7412	14.1224	10.0183
DLG5	Q8TDM6	HUMAN	Disks large homolog 5	19	5739.11	5662.32	5701.09	5351.65	5703	5682.95	5504.92	5269.59	5086.04	4855.26
DLGAP4	Q9Y2H0	HUMAN	Disks large-associated protein 4	5	2134.07	2074.79	2058.41	2023.8	2036.98	1853.57	1757.92	1679.9	1628.04	1536.39
DLGAP5	Q15398	HUMAN	Disks large-associated protein 5	30	9349.11	9549.26	10830.9	10408.5	9704.05	9331.39	8411.05	7506.4	7134.99	6292.53
DLST	P36957	HUMAN	Dihydrolipoyllysine-residue succinyltransferase component of 2-oxoglutarate dehydrogenase complex, mitochondrial	18	6624.08	6441.29	6746.62	6307.66	7067.16	6892.05	7286.9	7288.14	7568.75	7386.67
DMAP1	Q9NPF5	HUMAN	DNA methyltransferase 1-associated protein 1	5	2230.34	2307.93	2491.55	2398.96	2280.94	2234.78	2194.91	2218.2	2281.15	2290.72
DMTN	Q08495	HUMAN	Dematin	1	64.3683	67.264	73.9962	73.34	69.6644	86.1663	64.5186	62.2858	60.9284	63.0531
DMXL1	Q9Y485	HUMAN	DmX-like protein 1	7	896.669	851.968	865.672	874.892	894.069	924.013	857.179	848.341	888	892.037
DMXL2	Q8TDJ6	HUMAN	Isoform 3 of DmX-like protein 2	5	1095.03	1068.26	959.899	994.462	1159.45	1029.31	1017.09	898.903	985.33	914.242
DNA2	P51530	HUMAN	DNA replication ATP-dependent helicase/nuclease DNA2	2	493.556	491.012	529.899	559.948	532.437	492.874	479.573	465.337	521.884	487.001
DNAAF2	Q9NVR5	HUMAN	Protein kintoun	6	1743.7	1864.49	1764.79	1764.11	1714.96	1683.95	1558.32	1649.93	1472.11	1477.49
DNAAF5	Q86Y56	HUMAN	Dynein assembly factor 5, axonemal	17	7993.78	8218.58	7905.48	8243.34	8587.04	8431.62	7718.23	7862.97	7597.18	8221.49
DNAH5	Q8TE73	HUMAN	Dynein heavy chain 5, axonemal	2	1838.13	1787.01	1823.04	1854.27	934.101	697.357	650.11	578.381	548.301	477.976
DNAJA1	P31689	HUMAN	DnaJ homolog subfamily A member 1	25	7673.95	7596.29	8533.85	7519.27	7679.14	7153.36	7291.59	7127.94	7326.65	7144.56
DNAJA2	O60884	HUMAN	DnaJ homolog subfamily A member 2	50	22126.6	21870.2	23036.7	23421.1	21832.3	22695.6	22662.9	23352.3	23418.5	22892.2
DNAJA3	Q96EY1	HUMAN	DnaJ homolog subfamily A member 3, mitochondrial	3	1626.66	1743	1765.1	1910.33	1660.04	1707.23	1577.4	1661.51	1415.79	1440.2
DNAJA4	Q8WW22	HUMAN	Isoform 2 of DnaJ homolog subfamily A member 4	6	1447.88	1463.71	1473.19	1549.94	1488.77	1477.01	1457.2	1482.96	1474.18	1464.65
DNAJB1	P25685	HUMAN	DnaJ homolog subfamily B member 1	32	17838.7	17006.9	17632.5	17001.1	18392.5	17381.2	18246.3	17659.6	18263.2	18697.5
DNAJB11	Q9UBS4	HUMAN	DnaJ homolog subfamily B member 11	14	7646.64	7316.21	8118.14	7189.88	7794.23	7410.67	8059.41	7660.97	8243.49	8119.28
DNAJB12	Q9NXW2	HUMAN	DnaJ homolog subfamily B member 12	14	5760.28	5855.44	5851.17	5859.67	5760.75	5726.19	5779.22	5646.68	5567.67	5478.92
DNAJB14	Q8TBM8	HUMAN	DnaJ homolog subfamily B member 14	3	912.716	918.695	914.509	920.85	877.406	892.225	808.116	791.891	793.456	778.469
DNAJB2	P25686	HUMAN	DnaJ homolog subfamily B member 2	1	1080.83	862.929	782.437	846.567	871.381	803.515	851.818	692.889	821.968	827.896
DNAJB4	Q9UDY4	HUMAN	DnaJ homolog subfamily B member 4	18	2176.49	1881.46	2113.39	2206.85	2306.17	1964.25	2314.95	1987.05	2280.3	2227.23
DNAJB6	O75190	HUMAN	Isoform B of DnaJ homolog subfamily B member 6	3	3905.92	4104.64	3725.84	3631.63	3456.27	3326.4	3188.63	2908.41	2876.22	2539.04
DNAJB6	O75190	HUMAN	DnaJ homolog subfamily B member 6	6	2504.62	2504.15	2656.61	2255.18	2311.26	1994.13	1995.79	1639.14	1774.72	1701.8
DNAJC10	Q8IXB1	HUMAN	DnaJ homolog subfamily C member 10	7	3141.16	3124.95	3196.99	3324.84	2949.28	3621.9	3005.24	3175.45	3207.8	2895.95
DNAJC11	Q9NVH1	HUMAN	DnaJ homolog subfamily C member 11	9	3785.32	3997.21	4041.09	3960.82	4127.39	4150.38	4018.95	3968.29	4042.86	4148.43
DNAJC13	O75165	HUMAN	DnaJ homolog subfamily C member 13	25	10811.2	10076.9	9945.67	10520.8	10447.1	10432.4	10329.3	10350.3	10839.3	10753
DNAJC14	Q6Y2X3	HUMAN	DnaJ homolog subfamily C member 14	1	262.548	275.065	293.139	296.772	298.903	309.439	306.205	316.447	364.303	409.455
DNAJC16	Q9Y2G8	HUMAN	DnaJ homolog subfamily C member 16	6	1939.45	2005.92	2128.91	2042.08	2121.1	2109.35	2012.84	2042.09	2056.58	2092.66
DNAJC17	Q9NVM6	HUMAN	DnaJ homolog subfamily C member 17	5	2024.12	2013.82	1999.55	2051.43	1863.06	1896.81	1952.39	1867.18	1918.58	1921.29
DNAJC19	Q96DA6	HUMAN	Mitochondrial import inner membrane translocase subunit TIM14	9	7556.81	7080.34	7522.43	7436.75	7700.51	7384.36	7788.01	7560.72	8015.79	7818.45
DNAJC2	Q99543	HUMAN	DnaJ homolog subfamily C member 2	29	9041.21	8861.03	9616.89	9368.81	9158.95	8714.5	9232.65	8996.08	9378.82	8769.07
DNAJC21	Q5F1R6	HUMAN	Isoform 3 of DnaJ homolog subfamily C member 21	5	770.171	925.253	810.621	921.656	597.997	650.769	468.462	502.255	405.175	390.369
DNAJC25	Q9H1X3	HUMAN	DnaJ homolog subfamily C member 25	4	738.014	646.317	765.267	713.759	735.451	693.428	717.735	714.134	778.807	737.494
DNAJC3	Q13217	HUMAN	DnaJ homolog subfamily C member 3	11	8274.05	8747.51	8046.48	8557.14	8177.21	8762.59	8249.43	8738.78	7771.47	8407.84
DNAJC5	Q9H3Z4	HUMAN	DnaJ homolog subfamily C member 5	5	3149.09	2702.39	2952.43	2940.53	2751.77	2595.27	2615.18	2637.46	2805.68	2518.57
DNAJC7	Q99615	HUMAN	DnaJ homolog subfamily C member 7	34	12739.7	12190.6	13749.8	13461.5	12239	12474.2	12290	12476.4	12852.5	11643.8
DNAJC8	O75937	HUMAN	DnaJ homolog subfamily C member 8	23	13017.4	12985.3	13148.5	13320.6	12901.4	12652.9	12674	12819.4	12379.3	12136.5
DNAJC9	Q8WXX5	HUMAN	DnaJ homolog subfamily C member 9	10	2749.76	3318.5	2784.85	3252.56	2834.01	3150.08	2613.37	2859.4	2422.33	2852.72
DNAL1	Q4LDG9	HUMAN	Dynein light chain 1, axonemal	1	140.444	97.1537	101.407	79.9285	106.353	99.7239	73.8318	69.5579	94.0567	97.5168
DNAL4	O96015	HUMAN	Dynein light chain 4, axonemal	1	58.7508	55.6723	57.6751	59.0876	60.6093	48.9843	45.0448	33.0632	30.0079	28.2291
DNASE2	O00115	HUMAN	Deoxyribonuclease-2-alpha	1	2015.73	1928.59	1978.18	2084.02	2041.06	2098.23	2007.45	2069.91	2029.35	2007.43
DNM1L	O00429	HUMAN	Isoform 4 of Dynamin-1-like protein	3	1326.23	1146.99	1413.02	1201.58	1328.95	1270.49	1346.14	1170.96	1402.76	1224.47
DNM1L	O00429	HUMAN	Isoform 6 of Dynamin-1-like protein	34	15487.8	15167.8	15719.9	14977.1	15198.4	14813.2	15622.4	15303.1	15339.7	15312.1
DNM2	P50570	HUMAN	Dynamin-2	32	11672.2	11243.1	11086.4	11464.1	11352.2	11583	11572.2	11729.7	11603.9	11642.7
DNMBP	Q6XZF7	HUMAN	Dynamin-binding protein	14	3722.5	3600.24	3944.4	3521.63	3743.83	3532.77	3569.95	3445.95	3565.06	3365.24
DNMT1	P26358	HUMAN	DNA (cytosine-5)-methyltransferase 1	55	27197.3	28677.7	30399.7	29752.8	26057.8	25192.8	21957.4	21300.1	19878.1	17631.7
DNPEP	Q9ULA0	HUMAN	Aspartyl aminopeptidase	6	1451.13	1722.37	1348.41	1791.12	1392.37	1797.79	1385.55	1827.74	1365.94	1762.8
DNPH1	O43598	HUMAN	2'-deoxynucleoside 5'-phosphate N-hydrolase 1	2	343.102	399.403	454.258	364.092	463.768	431.037	442.985	438.878	445.226	519.408
DNTTIP1	Q9H147	HUMAN	Deoxynucleotidyltransferase terminal-interacting protein 1	5	3391.49	3501.6	3814.08	3718.23	3139.35	2782.12	2736.39	2542.73	2542.63	2370.73
DNTTIP2	Q5QJE6	HUMAN	Deoxynucleotidyltransferase terminal-interacting protein 2	23	11583.8	11915.6	12297.4	11868.6	10984.3	10986.2	10515.1	10526.3	10006.8	9020.26
DOCK1	Q14185	HUMAN	Dedicator of cytokinesis protein 1	6	1296.51	1235.88	1142.81	1217.37	1254.11	1287.55	1238.25	1274.32	1256.6	1236.7
DOCK5	Q9H7D0	HUMAN	Dedicator of cytokinesis protein 5	11	4173.62	4262.45	4090.62	3981.2	4196.43	4268.16	4130.1	4264.56	4350.74	4310.24
DOCK6	Q96HP0	HUMAN	Dedicator of cytokinesis protein 6	2	388.038	325.525	329.036	322.067	391.238	363.893	373.903	375.562	405.49	339.38
DOCK7	Q96N67	HUMAN	Dedicator of cytokinesis protein 7	19	7569.74	7291.4	7347.19	7325.3	7507.97	7455.75	7398.97	7390.38	7362.82	7384.28
DOCK9	Q9BZ29	HUMAN	Isoform 4 of Dedicator of cytokinesis protein 9	16	5874.98	5794.37	5518.58	5334.95	5883.58	5618.65	5638.23	5488.26	5752.2	5955.23
DOHH	Q9BU89	HUMAN	Deoxyhypusine hydroxylase	2	599.973	659.348	773.452	670.386	672.372	599.651	576.782	572.825	464.355	434.102
DONSON	Q9NYP3	HUMAN	Protein downstream neighbor of Son	2	385.03	401.28	337.944	299.332	393.269	344.455	288.521	260.174	275.596	253.129
DOPEY1	Q5JWR5	HUMAN	Protein dopey-1	1	74.2558	119.308	115.62	126.213	168.438	126.367	144.75	115.067	101.814	92.067
DOPEY2	Q9Y3R5	HUMAN	Protein dopey-2	2	217.031	214.831	187.634	222.303	136.063	126.034	119.397	117.719	117.005	113.966
DPCD	Q9BVM2	HUMAN	Protein DPCD	10	5609.74	5419.96	5469	5196.87	5469.7	5257.06	5377.69	5226.58	5083.67	4924.8
DPF2	Q92785	HUMAN	Zinc finger protein ubi-d4	5	2043.01	2159.27	2164.41	2185.66	2018.03	1785.21	1772.64	1663.7	1697.84	1696.64
DPH1	Q9BZG8	HUMAN	Diphthamide biosynthesis protein 1	5	1188.74	1064.93	1146.17	1187.92	1102.28	1109.99	1102.04	1038.67	1157.51	1040.54
DPH2	Q9BQC3	HUMAN	Diphthamide biosynthesis protein 2	3	850.427	1000.19	1114.96	986.081	942.625	972.697	883.949	950.662	890.725	946.938
DPH5	Q9H2P9	HUMAN	Isoform 5 of Diphthine methyl ester synthase	2	1294.95	1280.79	1161.95	1313.4	1238.31	1202.91	1282.92	1157.81	1098.31	1242.46
DPH6	Q7L8W6	HUMAN	Diphthine--ammonia ligase	3	1695.43	1713.01	1695.09	1921.67	1618.42	1818.69	1524.11	1616.21	1532.67	1470.54
DPH7	Q9BTV6	HUMAN	Diphthine methyltransferase	1	56.6706	60.4463	57.8555	59.0041	57.82	53.112	51.907	46.5722	53.2952	44.4979
DPM1	O60762	HUMAN	Dolichol-phosphate mannosyltransferase subunit 1	6	1872	1770.03	1897.41	1916.54	1998.26	1917.02	1879.39	1863.64	1858.01	1954.28
DPP3	Q9NY33	HUMAN	Dipeptidyl peptidase 3	24	7455.77	7015.8	7452.57	7215.84	7683.08	7488.59	7818.89	7883.72	8072.85	8091.87
DPP8	Q6V1X1	HUMAN	Dipeptidyl peptidase 8	2	295.275	291.714	840.571	456.68	745.029	601.449	473.779	626.545	840.527	344.57
DPP9	Q86TI2	HUMAN	Isoform 2 of Dipeptidyl peptidase 9	8	6278.85	6243.16	6188.58	6169.8	6175.93	6105.18	6070.22	6025.48	6141.69	5958
DPY30	Q9C005	HUMAN	Protein dpy-30 homolog	1	959.277	1060.74	1228.71	1068.84	1193.4	1051.75	1055.22	1065.75	936.611	922.503
DPYD	Q12882	HUMAN	Dihydropyrimidine dehydrogenase [NADP(+)]	4	303.492	281.597	342.195	324.73	275.89	272.246	248.87	215.001	217.733	173.973
DPYSL2	Q16555	HUMAN	Dihydropyrimidinase-related protein 2	18	9764.98	9628.72	9293.6	9161.92	10062.7	9971.84	10087.8	10169.7	10125.1	10145.9
DPYSL3	Q14195	HUMAN	Isoform LCRMP-4 of Dihydropyrimidinase-related protein 3	7	4361.69	4155.32	4413.03	4233.75	4514.53	4365.52	4674.71	4641.26	4847.88	4797.05
DR1	Q01658	HUMAN	Protein Dr1	1	116.084	113.601	138.132	123.376	122.036	113.116	113.924	113.548	124.031	117.701
DRAP1	Q14919	HUMAN	Isoform 2 of Dr1-associated corepressor	17	7344.93	7238.77	7549.48	7442.26	6877.63	6540.46	6651.64	6378.17	6429.18	6130.32
DRG1	Q9Y295	HUMAN	Developmentally-regulated GTP-binding protein 1	9	4497.42	4588.79	4669.44	4909.58	4253.13	4366.64	4284.57	4239.23	4084.51	4029.12
DRG2	P55039	HUMAN	Developmentally-regulated GTP-binding protein 2	7	3477.3	3555.53	3572.56	3744.21	3396.94	3554.08	3477.31	3474.31	3389.92	3469.43
DROSHA	Q9NRR4	HUMAN	Ribonuclease 3	3	721.705	673.823	692.883	728.91	652.057	630.308	540.88	551.415	582.998	559.578
DSC2	Q02487	HUMAN	Desmocollin-2	12	6393.42	5792.18	5728.82	7048.56	6464.82	5800.85	5711.06	5151.45	5045.8	4694.68
DSCC1	Q9BVC3	HUMAN	Sister chromatid cohesion protein DCC1	5	970.707	789.174	825.666	851.345	766.451	779.989	720.586	733.338	685.033	675.443
DSE	Q9UL01	HUMAN	Dermatan-sulfate epimerase	3	396.355	385.455	380.932	384.433	352.314	354.796	332.63	291.334	292.263	266.858
DSG2	Q14126	HUMAN	Desmoglein-2	36	10047.1	10363.8	11660.9	11834.5	9820.58	9458.39	9406.15	9079.47	9093.31	8731.63
DSG3	P32926	HUMAN	Desmoglein-3	35	15620.8	14398.9	14153.6	16612.8	15490.6	14151.3	14030.6	13249.2	12852.4	12847.1
DSG4	Q86SJ6	HUMAN	Isoform 2 of Desmoglein-4	1	87.2209	58.8401	55.4354	72.4327	73.7323	47.8115	37.1859	27.3133	28.1627	23.2716
DSN1	Q9H410	HUMAN	Kinetochore-associated protein DSN1 homolog	8	3759.9	3727.37	3823.75	3934.57	3469.47	3473.48	3341.24	3329.68	3356.28	3201.17
DSP	P15924	HUMAN	Isoform DSPIa of Desmoplakin	3	772.548	546.905	618.173	509.297	708.829	585.451	613.942	421.092	509.793	360.9
DST	Q03001	HUMAN	Isoform 3 of Dystonin	13	3408.4	3287.8	3391.89	3024.07	3117.84	2861.64	2446.4	2113.23	1909.15	1580.64
DST	Q03001	HUMAN	Dystonin	48	13613.1	13593.5	13647.8	13016.4	13428.1	13204	12558.5	11958.7	11984.7	11662.1
DST	Q03001	HUMAN	Isoform 2 of Dystonin	1	105.115	94.5739	115.116	109.238	102.313	238.156	96.5244	109.082	243.483	96.0971
DSTN	P60981	HUMAN	Destrin	46	25380.9	24808.9	25152.6	24316.1	25335.6	25057.9	25252.9	25863.8	25651	24169.7
DTD1	Q8TEA8	HUMAN	D-tyrosyl-tRNA(Tyr) deacylase 1	8	3705.97	3778.6	3994.26	3925.61	3924.17	3938.49	3994.8	4291.51	4190.91	4013.28
DTD2	Q96FN9	HUMAN	Probable D-tyrosyl-tRNA(Tyr) deacylase 2	2	281.37	263.741	284.711	292.285	323.02	295.46	267.736	266.825	280.346	313.04
DTL	Q9NZJ0	HUMAN	Denticleless protein homolog	5	1893.18	1704.24	1809.96	1671.46	1772.92	1697.14	1583	1454.43	1303.65	1068.48
DTNBP1	Q96EV8	HUMAN	Dysbindin	3	802.719	837.344	833.676	829.865	862.035	864.719	766.219	776.963	796.855	731.903
DTWD2	Q8NBA8	HUMAN	DTW domain-containing protein 2	3	410.209	430.981	439.135	434.228	472.309	434.601	461.641	415.114	410.252	381.836
DTX2	Q86UW9	HUMAN	Probable E3 ubiquitin-protein ligase DTX2	1	62.1747	56.4843	62.0367	50.4262	62.3615	62.4281	57.7155	49.8057	62.3708	50.9572
DTX3L	Q8TDB6	HUMAN	E3 ubiquitin-protein ligase DTX3L	13	5022.2	4572.56	4698.9	4752.96	5305.46	4641.29	4664.69	4197.01	4179.46	3584.69
DTYMK	P23919	HUMAN	Thymidylate kinase	8	3228.42	3368.79	3434.39	3414	3341.88	3363.68	3357.46	3448.09	3354.12	3685.67
DUOX1	Q9NRD9	HUMAN	Dual oxidase 1	1	39.6161	35.1143	31.4139	31.211	33.4355	27.5893	26.7437	25.1008	23.5385	17.0934
DUOXA1	Q1HG43	HUMAN	Isoform 2 of Dual oxidase maturation factor 1	1	111.434	101.532	130.664	110.367	117.422	62.2484	25.4324	13.4838	14.1769	14.1609
DUS1L	Q6P1R4	HUMAN	tRNA-dihydrouridine(16/17) synthase [NAD(P)(+)]-like	3	1169.33	1250.82	1324.78	1365.93	1168.54	1148.21	1119.73	1155.44	1091.01	1036.25
DUS2	Q9NX74	HUMAN	tRNA-dihydrouridine(20) synthase [NAD(P)+]-like	5	2177.42	2263.29	2223.51	2531.61	2048.75	2296.54	1986.16	2128.89	1855.44	1921.18
DUS3L	Q96G46	HUMAN	tRNA-dihydrouridine(47) synthase [NAD(P)(+)]-like	8	2427.22	2558.86	2605.3	2597.28	2634.47	2662.51	2623.61	2640.96	2609.97	2697.73
DUSP10	Q9Y6W6	HUMAN	Dual specificity protein phosphatase 10	1	132.14	109.052	140.597	192.11	130.893	114.519	102.394	97.5233	85.9985	90.1353
DUSP11	O75319	HUMAN	RNA/RNP complex-1-interacting phosphatase	4	694.559	702.79	760.859	716.573	626.991	513.043	458.706	403.76	398.491	339.373
DUSP12	Q9UNI6	HUMAN	Dual specificity protein phosphatase 12	4	371.465	377.415	401.767	426.059	389.518	429.023	391.841	387.09	391.241	433.106
DUSP14	O95147	HUMAN	Dual specificity protein phosphatase 14	2	1087.05	1060.37	925.247	830.482	939.357	888.575	840.562	716.991	626.343	547.004
DUSP3	P51452	HUMAN	Dual specificity protein phosphatase 3	6	2856.13	2989.37	2946.48	2693.55	2905.19	2716.7	2797.62	2616.07	2776.06	2752.79
DUT	P33316	HUMAN	Deoxyuridine 5'-triphosphate nucleotidohydrolase, mitochondrial	43	8695.07	8797.36	9304.45	9825.39	8648.21	8980.18	8702.62	8489.53	8347.36	7420.96
DVL1	O14640	HUMAN	Segment polarity protein dishevelled homolog DVL-1	1	224.509	232.027	251.883	254.593	251.382	258.014	245.948	239.591	235.001	253.914
DVL2	O14641	HUMAN	Segment polarity protein dishevelled homolog DVL-2	5	1492.81	1588.7	1502.67	1600.81	1604.19	1576.23	1427.12	1569.38	1418.76	1485.54
DVL3	Q92997	HUMAN	Segment polarity protein dishevelled homolog DVL-3	1	698.217	708.135	731.29	710.883	723.814	687.875	638.48	607.739	579.977	542.75
DYM	Q7RTS9	HUMAN	Dymeclin	2	334.439	323.741	322.223	191.167	260.159	204.115	180.455	146.149	162.271	142.371
DYNC1H1	Q14204	HUMAN	Cytoplasmic dynein 1 heavy chain 1	200	73615.5	71615.4	69489.3	70616.6	75272.2	74730.1	76348.9	73604.2	75378.5	78572
DYNC1I2	Q13409	HUMAN	Isoform 3 of Cytoplasmic dynein 1 intermediate chain 2	26	10784.6	10460.3	10230.1	10441.1	10632.1	10717.7	10852.7	10850.1	11086	10900.5
DYNC1LI1	Q9Y6G9	HUMAN	Cytoplasmic dynein 1 light intermediate chain 1	18	9957.13	10047.6	10260.5	10343.6	9879.17	10593.8	10060.4	10948.4	10492.4	10958.7
DYNC1LI2	O43237	HUMAN	Cytoplasmic dynein 1 light intermediate chain 2	20	9399.78	9562.18	9097.91	9002.73	9891.42	9678.52	9501.47	10058.4	9503.31	9579.84
DYNC2H1	Q8NCM8	HUMAN	Cytoplasmic dynein 2 heavy chain 1	8	3835.86	3870.93	3963.37	4200.02	4357.43	4334.52	4091.7	4192.2	4186.7	4276.12
DYNC2LI1	Q8TCX1	HUMAN	Isoform 2 of Cytoplasmic dynein 2 light intermediate chain 1	4	1033.34	1068.99	1085.13	1043.28	1075.56	1105.74	955.329	957.494	883.332	874.144
DYNLL1	P63167	HUMAN	Dynein light chain 1, cytoplasmic	21	7489.35	7031.61	8074.99	7855.17	7422.14	7301.98	7628.64	7759.72	7942.59	7468.19
DYNLL2	Q96FJ2	HUMAN	Dynein light chain 2, cytoplasmic	3	2589.27	2579.27	1915.93	2269.9	2349.3	2451.16	2336	2478.63	2076.33	2647.53
DYNLRB1	Q9NP97	HUMAN	Dynein light chain roadblock-type 1	8	4081.17	4101.66	4078.91	4149.4	4007.24	4025.75	3943.43	3912.61	3730.43	3683.41
DYNLT1	P63172	HUMAN	Dynein light chain Tctex-type 1	2	1129.06	1152.73	1078.44	1168.46	1008.45	1082.01	1115.75	1142.6	962.128	999.061
DYRK1A	Q13627	HUMAN	Dual specificity tyrosine-phosphorylation-regulated kinase 1A	3	1277.82	1196.26	1272.24	1283.59	1210.95	1179.1	1212.6	1292.69	1226.96	1190.73
DYSF	O75923	HUMAN	Isoform 13 of Dysferlin	5	3606.58	3469.35	3383.38	3289.53	3232.42	3185.97	3371.21	3132.48	3121.15	3195.13
E2F2	Q14209	HUMAN	Transcription factor E2F2	1	77.0112	69.9669	96.9606	98.8149	92.7175	77.2854	85.3866	71.6745	67.9334	76.9248
E2F3	O00716	HUMAN	Transcription factor E2F3	1	82.101	88.9281	79.3694	73.5127	88.1481	95.2619	83.6171	85.5079	73.2406	78.381
E2F4	Q16254	HUMAN	Transcription factor E2F4	2	700.338	889.675	723.237	883.152	618.312	780.674	606.035	659.148	502.395	560.899
E4F1	Q66K89	HUMAN	Transcription factor E4F1	1	214.765	215.469	236.91	212.754	236.211	269.251	241.287	235.985	283.734	268.629
EAF1	Q96JC9	HUMAN	ELL-associated factor 1	1	315.017	401.665	364.77	370.203	335.528	378.86	371.188	403.493	318.484	346.263
EAPP	Q56P03	HUMAN	E2F-associated phosphoprotein	6	3439.11	3350.52	3390.62	3705.71	3228.45	3331.07	3274.72	3365.97	3455.54	3188.44
EARS2	Q5JPH6	HUMAN	Isoform 2 of Probable glutamate--tRNA ligase, mitochondrial	5	1546.42	1612.96	1556.28	1691.66	1639.72	1645.14	1618.57	1603.67	1548.38	1559.24
EBAG9	O00559	HUMAN	Isoform 2 of Receptor-binding cancer antigen expressed on SiSo cells	1	973.477	925.336	926.099	945.339	913.99	902.015	921.488	899.244	909.72	900.845
EBNA1BP2	Q99848	HUMAN	Probable rRNA-processing protein EBP2	23	6769.93	6646.89	6925.3	6677.9	6679.87	6603.86	6747.24	6433.89	6623.42	6550.62
ECD	O95905	HUMAN	Isoform 3 of Protein ecdysoneless homolog	3	1017.9	1045.4	1087.8	1065.28	925.579	891.704	806.643	735.926	750.265	693.765
ECE1	P42892	HUMAN	Endothelin-converting enzyme 1	3	552.657	578.977	553.058	599.349	527.695	561.942	493.117	521.31	560.892	497.991
ECH1	Q13011	HUMAN	Delta(3,5)-Delta(2,4)-dienoyl-CoA isomerase, mitochondrial	7	2014.72	1732.49	1830.68	1638.05	2202.9	1964.71	2074.65	1901.07	2051.94	2068.75
ECHDC1	Q9NTX5	HUMAN	Ethylmalonyl-CoA decarboxylase	8	3529.2	3667.15	3494.02	3642.29	3468.62	3608.22	3463.57	3712.06	3617.33	3715.55
ECHS1	P30084	HUMAN	Enoyl-CoA hydratase, mitochondrial	36	13979.6	13788.7	13380.2	13976.6	13752.2	14496.7	14206.6	15308.5	14371.6	14389.8
ECI1	P42126	HUMAN	Enoyl-CoA delta isomerase 1, mitochondrial	2	367.923	303.939	229.555	218.045	376.794	294.741	334.708	238.198	251.119	282.663
ECI2	O75521	HUMAN	Enoyl-CoA delta isomerase 2, mitochondrial	20	6646.16	6460.27	6495.1	6868.96	6494.19	6779.77	6522.92	6776.88	6717.39	6786.9
ECM1	Q16610	HUMAN	Isoform 4 of Extracellular matrix protein 1	2	551.666	511.677	526.263	378.393	520.521	404.749	395.264	237.585	249.683	189.499
ECM29	Q5VYK3	HUMAN	Proteasome-associated protein ECM29 homolog	35	13675.8	13364.4	14181.8	14374.9	13625.3	13497.5	13340.5	14010	13909.7	14225.4
ECSIT	Q9BQ95	HUMAN	Evolutionarily conserved signaling intermediate in Toll pathway, mitochondrial	4	2498.31	2417.43	2430.65	2435.19	2584.71	2430.18	2425.36	2270.51	2225.24	2204.92
ECT2	Q9H8V3	HUMAN	Isoform 3 of Protein ECT2	11	4209.49	4218.46	4159.31	3643.12	3380.25	2892.7	2586.39	2154.6	2156.31	1807.54
EDARADD	Q8WWZ3	HUMAN	Ectodysplasin-A receptor-associated adapter protein	4	777.981	714.968	743.05	747.065	774.962	785.511	782.976	742.95	800.273	728.643
EDC3	Q96F86	HUMAN	Enhancer of mRNA-decapping protein 3	10	6156.95	6416	6914.33	6758.16	6232.77	5981.28	6122.1	5855.34	5983.26	5958.85
EDC4	Q6P2E9	HUMAN	Enhancer of mRNA-decapping protein 4	20	8751.96	8495.61	8432.75	8634.15	8732.18	8450.23	8815.65	8682.06	8660.2	8990.77
EDF1	O60869	HUMAN	Endothelial differentiation-related factor 1	19	8043.75	7113.44	7412.4	6312.37	7341.4	6168.43	5599.09	4767.11	5018.63	5809.1
EDIL3	O43854	HUMAN	EGF-like repeat and discoidin I-like domain-containing protein 3	6	3534.99	3548.22	3555.6	3874.99	3470.91	3186.04	3187.17	2725.37	2761.71	2505.84
EDRF1	Q3B7T1	HUMAN	Erythroid differentiation-related factor 1	13	5414.06	5609.68	5831.54	5521.46	5548.2	5224.25	4993.96	4747.98	4720.2	4613.27
EEA1	Q15075	HUMAN	Early endosome antigen 1	51	25603.3	26000.7	25579.9	25943	25206.3	26493	26122.2	27314.4	26452.3	27334.1
EED	O75530	HUMAN	Polycomb protein EED	10	2753.17	2538.98	2576.79	2613.53	2602.95	2560.08	2451.93	2303.69	2416.2	2416.81
EEF1A1P5	Q5VTE0	HUMAN	Putative elongation factor 1-alpha-like 3	115	44884.9	48802.5	47441.7	40377.6	40831.8	35902.1	36747.5	32341.7	33733.8	34921.6
EEF1A2	Q05639	HUMAN	Elongation factor 1-alpha 2	150	73732.3	82304.7	74681.9	74054.9	74603.2	71047.9	74912.8	72781.8	70934.6	79648.8
EEF1B2	P24534	HUMAN	Elongation factor 1-beta	41	16224.8	14923.8	17035.1	15691	16304.5	16204.9	17276.3	16515	18665.4	17252.1
EEF1D	P29692	HUMAN	Isoform 3 of Elongation factor 1-delta	1	122.95	155.81	123.77	150.104	126.948	157.78	178.999	141.198	124.141	173.743
EEF1D	P29692	HUMAN	Isoform 2 of Elongation factor 1-delta	64	31680.8	30707.3	33000.4	30104	32072.7	30326.5	32675.6	31030.9	32771.5	32908.9
EEF1E1	O43324	HUMAN	Eukaryotic translation elongation factor 1 epsilon-1	7	3264.51	3081.59	3163.14	3126.65	3231.41	3085.67	3298.38	3245.57	3294.18	3161.42
EEF1G	P26641	HUMAN	Isoform 2 of Elongation factor 1-gamma	89	48007.4	46992.6	44597.5	46142.3	47884.6	47808.6	49523.8	48800.9	50966.7	51227
EEF2	P13639	HUMAN	Elongation factor 2	288	105427	110964	105096	108045	103246	107643	108049	110885	107852	112147
EEF2K	O00418	HUMAN	Eukaryotic elongation factor 2 kinase	6	2679.52	2588.18	2693.41	3052.92	2654.37	2436.14	2221.42	2012.7	1950.3	1733.95
EEFSEC	P57772	HUMAN	Selenocysteine-specific elongation factor	8	3990.59	3745.54	3350.01	3458.64	3834.37	3929.71	3636.98	3698.54	3754.22	4297.12
EFCAB14	O75071	HUMAN	EF-hand calcium-binding domain-containing protein 14	1	179.559	217.279	218.01	202.28	158.003	171.108	138.153	139.712	139.275	113.477
EFCAB7	A8K855	HUMAN	EF-hand calcium-binding domain-containing protein 7	3	514.156	523.915	535.439	561.893	541.597	488.553	422.022	398.766	390.406	373.623
EFEMP1	Q12805	HUMAN	EGF-containing fibulin-like extracellular matrix protein 1	2	645.043	609.718	659.402	490.757	317.583	161.79	115.321	76.3935	76.0931	69.8304
EFHD2	Q96C19	HUMAN	EF-hand domain-containing protein D2	11	8417.4	7783.49	7269.56	7621.04	8422.06	7682.37	7776.26	7496.07	8178.02	8344.15
EFL1	Q7Z2Z2	HUMAN	Elongation factor-like GTPase 1	13	9595.64	8449.68	8669.81	8183.72	9474.13	8892.36	9358.72	8933.48	10001.3	9523.03
EFNB1	P98172	HUMAN	Ephrin-B1	4	1922.59	2167.57	2106.29	2260.69	1699.89	1511.96	1134.09	934.751	714.298	497.298
EFNB2	P52799	HUMAN	Ephrin-B2	6	1826.74	1813.95	1864.58	1547.91	1552.42	1440.6	1476.41	1317.68	1316.34	1271.06
EFR3A	Q14156	HUMAN	Protein EFR3 homolog A	1	45.2606	45.8091	51.3611	48.5629	47.708	45.4606	52.6392	46.5677	45.1598	53.5879
EFTUD2	Q15029	HUMAN	116 kDa U5 small nuclear ribonucleoprotein component	70	26302.1	26309.9	27774	27182.3	26776.8	27357.7	27592	27615.1	27682.9	27696.5
EGFR	P00533	HUMAN	Epidermal growth factor receptor	62	22786.9	22898.4	23551.4	21739.3	22506.4	21759.3	21242.5	21347.7	21190.8	20467.7
EGLN1	Q9GZT9	HUMAN	Egl nine homolog 1	5	2057.92	2016.05	2038.64	2134.62	2099.39	2098.77	2066.42	2063.79	1985.82	1949.48
EHBP1	Q8NDI1	HUMAN	Isoform 2 of EH domain-binding protein 1	21	7626.71	7702.26	8117.52	7868.37	7547.96	7882.5	7479.81	7835.71	7888.75	7781.72
EHBP1L1	Q8N3D4	HUMAN	EH domain-binding protein 1-like protein 1	17	3774.32	3726	3834.6	3662.68	3843.04	3861.4	3692.93	3868.29	3780.91	3787.75
EHD1	Q9H4M9	HUMAN	EH domain-containing protein 1	25	10196.7	10553.5	9741.07	9607.95	10140.7	10416.8	10254.3	10288.1	9987.52	10613
EHD2	Q9NZN4	HUMAN	EH domain-containing protein 2	27	9134.1	9354	8433.6	8380.07	9203.31	8792.62	8284.58	7848.04	7441.92	7439.33
EHD4	Q9H223	HUMAN	EH domain-containing protein 4	35	12338.4	12605.7	12836.1	12073	13074.7	13029.7	12942.2	13265.3	12878.9	13149.4
EHHADH	Q08426	HUMAN	Peroxisomal bifunctional enzyme	6	1948.84	1859.23	1985.01	1894.03	2088.63	2036.06	2077.38	2081.26	2140.22	2193.92
EHMT1	Q9H9B1	HUMAN	Histone-lysine N-methyltransferase EHMT1	17	5450.27	5543.76	5591.48	5733.9	4754.4	4425.05	4163.69	4157.59	4062.67	4172.47
EHMT2	Q96KQ7	HUMAN	Histone-lysine N-methyltransferase EHMT2	10	2353.96	2347.58	2308.32	2380.41	2119.48	1885.09	1786.06	1744.18	1698.82	1653.95
EI24	O14681	HUMAN	Etoposide-induced protein 2.4 homolog	4	1006.74	1052.69	1044.86	1152.45	992.528	1045.62	974.206	1014.9	1013.73	1092.51
EIF1AD	Q8N9N8	HUMAN	Probable RNA-binding protein EIF1AD	3	684.066	896.158	811.179	776.36	723.295	805.811	695.009	736.389	609.9	703.156
EIF1AX	P47813	HUMAN	Eukaryotic translation initiation factor 1A, X-chromosomal	14	6478.77	6651.72	6744.33	6885.75	6200.29	6264.03	6310.61	6441.25	6343.04	6267.46
EIF1B	O60739	HUMAN	Eukaryotic translation initiation factor 1b	9	4705.83	4656.22	4591.91	4271	4829.62	4797.68	4682.85	4426.79	4052.35	3388.79
EIF2A	Q9BY44	HUMAN	Eukaryotic translation initiation factor 2A	54	21691.4	21947.6	22379.2	22053.6	21299	21303.6	21407.9	21705.2	21328.1	21877.9
EIF2AK1	Q9BQI3	HUMAN	Eukaryotic translation initiation factor 2-alpha kinase 1	4	887.517	959.613	948.813	967.46	641.844	478.656	365.13	310.928	304.429	295.853
EIF2AK2	P19525	HUMAN	Interferon-induced, double-stranded RNA-activated protein kinase	12	6290.21	6172.77	6387.1	6529.93	6251.66	5909.14	5743.26	5618.03	5656.92	5619.02
EIF2AK4	Q9P2K8	HUMAN	eIF-2-alpha kinase GCN2	15	4854.27	5048.57	5025.24	5226.42	4967.62	4935.25	4650.28	4673.16	4726.55	4839.89
EIF2B1	Q14232	HUMAN	Translation initiation factor eIF-2B subunit alpha	11	4902.08	4615.49	4893.65	4817.96	4707.76	4683.22	4898.31	4800.74	5020.32	4925.31
EIF2B2	P49770	HUMAN	Translation initiation factor eIF-2B subunit beta	8	1866.48	2201.35	2132.32	1942.73	2185.76	2068.57	2070.11	1996.01	1877.59	2082.44
EIF2B3	Q9NR50	HUMAN	Translation initiation factor eIF-2B subunit gamma	20	7659.33	7669.7	7909.82	8192.12	7828.41	7991.57	8010.09	8093.92	8137.33	8223.46
EIF2B4	Q9UI10	HUMAN	Isoform 2 of Translation initiation factor eIF-2B subunit delta	10	2391.46	2863.04	2089.56	2542.07	2402.9	2583.38	2435.01	2484.41	2531.43	2535.18
EIF2B4	Q9UI10	HUMAN	Translation initiation factor eIF-2B subunit delta	2	292.901	291.657	320.491	306.152	321.26	325.048	330.063	351.584	339.647	335.744
EIF2B5	Q13144	HUMAN	Translation initiation factor eIF-2B subunit epsilon	7	1818.62	1912.86	1828.8	2005.68	1762.06	1909.97	1810.37	1891.46	1827.97	1917.13
EIF2D	P41214	HUMAN	Eukaryotic translation initiation factor 2D	6	3902.61	3778.14	3965.51	3839.35	3739.87	3541.29	3446.21	3616.76	3742.95	3578.34
EIF2S1	P05198	HUMAN	Eukaryotic translation initiation factor 2 subunit 1	74	29014	28755.5	29570.9	28772.9	29547.9	29044.6	29920.6	29514.8	30646.2	30071.7
EIF2S2	P20042	HUMAN	Eukaryotic translation initiation factor 2 subunit 2	60	30837.8	30719.4	31872.2	32631.9	30594.7	30745.7	30873.2	31448.9	31038.9	29770
EIF2S3	P41091	HUMAN	Eukaryotic translation initiation factor 2 subunit 3	37	21342.1	21300.8	20885.6	21742.2	20705.5	20686.4	21035.2	21012.7	19893.8	21237
EIF3A	Q14152	HUMAN	Eukaryotic translation initiation factor 3 subunit A	124	45660.8	46690.1	45137.7	45561.4	46137.6	45889.6	46200.2	45885.5	45334.8	46399.3
EIF3B	P55884	HUMAN	Isoform 2 of Eukaryotic translation initiation factor 3 subunit B	53	30568.6	30273.3	31047.8	29908.8	30062.1	29439	30554	29634.3	30504.1	29479.3
EIF3C	Q99613	HUMAN	Eukaryotic translation initiation factor 3 subunit C	72	27837	27939.9	26754.8	27382.2	27080.1	26809.4	26403.2	26181.3	25998.1	26460.3
EIF3D	O15371	HUMAN	Eukaryotic translation initiation factor 3 subunit D	49	19165.9	18431.5	18860.2	18250.5	18371.1	17320.8	17671.6	16784.7	17720.7	17021.4
EIF3E	P60228	HUMAN	Eukaryotic translation initiation factor 3 subunit E	36	10001.7	10880.6	10387.6	10877.3	9862.96	10245.5	9397.28	9981.26	8796.18	9428.3
EIF3F	O00303	HUMAN	Eukaryotic translation initiation factor 3 subunit F	23	9339.04	9243.33	9530.82	9168.01	9618.16	8987.75	9266.48	8683.63	8725.93	8866.58
EIF3G	O75821	HUMAN	Eukaryotic translation initiation factor 3 subunit G	32	11793.8	11950.2	12190.5	12537.9	11751.9	12139.4	11876.7	12247.2	11775.2	11983.9
EIF3H	O15372	HUMAN	Eukaryotic translation initiation factor 3 subunit H	24	13216.8	13040.4	12896.8	12702.2	12536.4	12105.1	12408.2	11956.6	12064.1	11656.5
EIF3I	Q13347	HUMAN	Eukaryotic translation initiation factor 3 subunit I	34	18160.6	18842.1	19289.3	19270.2	18310	18442.1	18724	19139.9	18564.9	18749.4
EIF3J	O75822	HUMAN	Eukaryotic translation initiation factor 3 subunit J	22	10073.2	9260.33	10249.3	9612.58	9984.6	9673.51	10631.6	10028.9	10965.3	10051.9
EIF3K	Q9UBQ5	HUMAN	Eukaryotic translation initiation factor 3 subunit K	8	2132.56	2196.6	2312.4	2100.95	2099.91	1907.82	2071.2	1955.1	1976.65	2082.93
EIF3L	Q9Y262	HUMAN	Eukaryotic translation initiation factor 3 subunit L	55	29504.7	29882.2	28915.8	30218.9	28803.6	29444.6	29023.3	29618.4	28569.1	29993.4
EIF3M	Q7L2H7	HUMAN	Eukaryotic translation initiation factor 3 subunit M	19	7410.85	6893.8	6598.69	6407.74	6812.38	6805.25	6842.6	6498.77	6757.83	7075.11
EIF4A1	P60842	HUMAN	Eukaryotic initiation factor 4A-I	40	13255.4	15249	13680.8	14418.3	12687.1	13027.8	12511.8	12579.6	11581.2	11162.1
EIF4A2	Q14240	HUMAN	Isoform 2 of Eukaryotic initiation factor 4A-II	49	18265.1	18060.2	18451.9	16543.3	18426.3	16095.9	17601.7	15684.5	15996.2	15516.7
EIF4A3	P38919	HUMAN	Eukaryotic initiation factor 4A-III	34	18016.2	18118.2	15808.6	16850.2	16276.3	16020.4	15641.9	15136	13798.2	15012.8
EIF4B	P23588	HUMAN	Eukaryotic translation initiation factor 4B	62	21715	20682.8	22066.5	20589.8	21378.6	20200.1	21266.7	20171.4	22474.6	21775.6
EIF4E	P06730	HUMAN	Isoform 2 of Eukaryotic translation initiation factor 4E	17	5483.82	5505.03	5628.8	5565.52	5892.93	6202.99	6292	6403.77	6360.62	6656.63
EIF4E2	O60573	HUMAN	Eukaryotic translation initiation factor 4E type 2	5	739.044	732.063	593.34	581.842	857.644	597.478	775.849	484.331	524.684	515.3
EIF4EBP1	Q13541	HUMAN	Eukaryotic translation initiation factor 4E-binding protein 1	2	719.133	714.403	744.294	686.57	697.342	676.254	690.986	655.081	767.176	697.13
EIF4EBP2	Q13542	HUMAN	Eukaryotic translation initiation factor 4E-binding protein 2	2	1481.83	1430.55	1345.76	1407.41	1549.32	1445.68	1504.68	1315.94	1276.38	1270.26
EIF4ENIF1	Q9NRA8	HUMAN	Isoform 3 of Eukaryotic translation initiation factor 4E transporter	4	2451.35	2471.83	2359.87	2446.38	2341.78	2478.86	2583.1	2285.03	2187.77	1888.87
EIF4G1	Q04637	HUMAN	Isoform 9 of Eukaryotic translation initiation factor 4 gamma 1	134	39268.8	39037.6	41295.9	41084	37305.4	37693.7	38078.4	38727.6	38436.3	39199.8
EIF4G2	P78344	HUMAN	Isoform 2 of Eukaryotic translation initiation factor 4 gamma 2	1	351.711	389.791	415.106	429.37	335.706	361.254	344.366	366.927	300.528	277.828
EIF4G2	P78344	HUMAN	Eukaryotic translation initiation factor 4 gamma 2	63	28052.7	27665.9	29507	27767	26734.5	26522.5	26422.9	26279.7	26817.4	26114
EIF4G3	O43432	HUMAN	Isoform 3 of Eukaryotic translation initiation factor 4 gamma 3	13	3344.29	3260.06	3356.38	3255.14	3324.48	3340.94	3253.38	3112.02	3203.02	2983.79
EIF4H	Q15056	HUMAN	Eukaryotic translation initiation factor 4H	25	5234.69	5489.65	6201.91	5759.09	5974.85	5694.57	5700.08	5636.93	5671.19	5321.75
EIF5	P55010	HUMAN	Eukaryotic translation initiation factor 5	31	15611.5	16745.9	16161.1	17043.5	14787.9	15495.8	13774.5	15046.7	14084.8	15467.6
EIF5A	P63241	HUMAN	Isoform 2 of Eukaryotic translation initiation factor 5A-1	45	15886.6	17359	17193.7	19344.6	16611.5	17620	16904.1	17920	15889.5	17656.3
EIF5B	O60841	HUMAN	Eukaryotic translation initiation factor 5B	74	36485.8	34905.6	36811.2	36057.1	35346.9	35699.3	36610.9	36458.4	37643.6	35889.3
EIF6	P56537	HUMAN	Eukaryotic translation initiation factor 6	14	4841.81	4795.54	5379.45	4615.97	5182.72	4818.71	4981.71	4872.53	4964.88	5157.56
EIPR1	Q53HC9	HUMAN	Protein TSSC1	4	1634.73	1604.02	1674.57	1627.06	1593.32	1666.18	1650.53	1686.43	1677	1638.41
ELAC1	Q9H777	HUMAN	Zinc phosphodiesterase ELAC protein 1	3	686.716	685.326	743.384	713.875	674.394	700.648	678.645	706.972	735.15	733.445
ELAC2	Q9BQ52	HUMAN	Zinc phosphodiesterase ELAC protein 2	30	9745.34	10532.1	10165.8	11060.5	9793.59	10513.6	9288.54	9605.33	8716.96	8751.77
ELAVL1	Q15717	HUMAN	Isoform 2 of ELAV-like protein 1	24	11285.3	11882.9	11426.1	12415.3	11197.5	11028.1	10113.1	9824.37	8130.79	7733.23
ELAVL2	Q12926	HUMAN	ELAV-like protein 2	5	640.618	651.465	635.545	668.523	650.527	691.627	638.269	597.656	592.668	527.387
ELF1	P32519	HUMAN	ETS-related transcription factor Elf-1	5	958.841	959.841	1048.02	1119.64	999.315	859.762	794.022	781.723	752.211	778.891
ELF2	Q15723	HUMAN	ETS-related transcription factor Elf-2	5	1056.47	1027.78	1023.63	1148.32	1050.04	981.535	898.122	942.501	892.538	872.664
ELF3	P78545	HUMAN	ETS-related transcription factor Elf-3	2	132.255	115.179	149.289	225.469	144.259	120.758	118.414	96.1594	114.154	109.213
ELF4	Q99607	HUMAN	ETS-related transcription factor Elf-4	1	454.302	412.744	421.832	513.323	371.001	388.047	377.497	350.866	342.534	294.601
ELK3	P41970	HUMAN	ETS domain-containing protein Elk-3	1	82.7979	87.071	95.5971	83.2386	69.4536	58.6841	54.7458	38.3635	46.6655	36.9771
ELL	P55199	HUMAN	RNA polymerase II elongation factor ELL	6	1139.53	1212.77	999.487	1176.88	1221.37	1343.75	1294.07	1371.77	1286.74	1469.03
ELL2	O00472	HUMAN	RNA polymerase II elongation factor ELL2	7	1082.81	1211.03	1253.99	1086.28	1165.2	1148.3	1081.08	1042.21	1025.11	1040.59
ELMO2	Q96JJ3	HUMAN	Engulfment and cell motility protein 2	3	588.453	523.912	558.303	521.322	545.142	475.295	470.871	425.32	472.998	433.067
ELMO3	Q96BJ8	HUMAN	Isoform 3 of Engulfment and cell motility protein 3	3	264.619	258.559	277.391	245.501	305.745	260.986	275.185	233.011	245.518	286.397
ELMSAN1	Q6PJG2	HUMAN	ELM2 and SANT domain-containing protein 1	11	3890.25	3811.52	4042.74	3940.5	3774.46	3667.15	3447.72	3467.32	3510.86	3435.21
ELOVL1	Q9BW60	HUMAN	Elongation of very long chain fatty acids protein 1	2	1124.22	1303.44	1164	1375.72	1088.9	1133.04	1040.39	961.069	834.011	930.129
ELP2	Q6IA86	HUMAN	Isoform 6 of Elongator complex protein 2	6	2283	2278.18	2185.31	2296.69	2166.42	2238.87	2128.97	2077.12	2031.43	2045.19
ELP3	Q9H9T3	HUMAN	Elongator complex protein 3	12	4392.5	4265.49	4692.35	4487.18	4739.78	4216.16	4482.6	4232.54	4398.75	4376.81
ELP4	Q96EB1	HUMAN	Isoform 2 of Elongator complex protein 4	2	181.788	174.509	179.518	203.622	172.098	175.994	151.459	177.377	145.895	170.489
ELP6	Q0PNE2	HUMAN	Elongator complex protein 6	1	158.932	154.105	155.354	171.238	157.534	161.752	166.168	165.283	165.689	143.533
EMB	Q6PCB8	HUMAN	Embigin	2	597.053	657.356	602.128	619.761	561.943	600.2	518.517	543.103	445.249	485.826
EMC1	Q8N766	HUMAN	ER membrane protein complex subunit 1	17	7658.91	7290.37	7133.65	7146.31	7663.05	7508.13	7342.05	6987.9	7091.91	7226.55
EMC10	Q5UCC4	HUMAN	ER membrane protein complex subunit 10	2	324.214	300.122	368.256	284.737	343.271	299.349	357.605	305.599	330.501	320.633
EMC2	Q15006	HUMAN	ER membrane protein complex subunit 2	6	1270.59	1350.21	1250.33	1352.26	1315.26	1415.08	1311.1	1322.64	1277.92	1324.7
EMC3	Q9P0I2	HUMAN	ER membrane protein complex subunit 3	5	1542.16	1447.35	1524.09	1518.93	1575.1	1560.67	1576.61	1544.35	1601.68	1600.95
EMC4	Q5J8M3	HUMAN	ER membrane protein complex subunit 4	4	1169.91	1153.69	1206.18	1190.97	1107.8	1115.91	1073.17	1124.21	1137.02	1157.86
EMC7	Q9NPA0	HUMAN	ER membrane protein complex subunit 7	9	1728.78	1686.26	1736.12	1591.73	1780.16	1651.17	1699.77	1580.95	1603.86	1638.1
EMC8	O43402	HUMAN	ER membrane protein complex subunit 8	8	3890.66	3843.7	3858.76	3892.84	3801.3	3680.32	3706.12	3669.57	3756.64	3574.83
EMC9	Q9Y3B6	HUMAN	ER membrane protein complex subunit 9	1	71.8153	90.6416	91.093	71.1813	85.8537	69.2902	66.7957	56.4256	57.3331	60.174
EMD	P50402	HUMAN	Emerin	37	11420	10884.7	11707.3	11519.2	12027.9	11209.6	11748.6	11247.7	11612.3	11334.1
EMG1	Q92979	HUMAN	Ribosomal RNA small subunit methyltransferase NEP1	10	5914.39	6278.4	5678.69	6992.15	5259.41	6260.22	5264.47	5975.09	5161.9	5136.97
EML2	O95834	HUMAN	Isoform 3 of Echinoderm microtubule-associated protein-like 2	6	1231.2	1090.6	1114.65	976.175	1261.52	1190.64	1286.51	1205.49	1335.95	1220.87
EML3	Q32P44	HUMAN	Echinoderm microtubule-associated protein-like 3	7	1150.01	1220.44	1233.97	1228.69	1310.85	1278.38	1190.98	1261.29	1248.68	1299.95
EML4	Q9HC35	HUMAN	Echinoderm microtubule-associated protein-like 4	14	6564.83	6551.46	6352.64	6354.51	6714.51	6891.46	6740.51	6768.95	6847.81	6857.72
EMSY	Q7Z589	HUMAN	Isoform 7 of BRCA2-interacting transcriptional repressor EMSY	7	1652.78	1655.53	1791.4	1816.99	1690.65	1666.93	1607.43	1632.2	1612.16	1469.14
ENAH	Q8N8S7	HUMAN	Protein enabled homolog	22	10455.3	12052.3	10350.8	11717.9	10618	12079	10628.8	12336.3	10381.7	11751
ENDOD1	O94919	HUMAN	Endonuclease domain-containing 1 protein	5	924.039	914.701	863.518	884.842	931.643	962.41	1011.71	905.954	945.299	1025.35
ENDOG	Q14249	HUMAN	Endonuclease G, mitochondrial	2	616.233	633.162	630.247	657.477	572.541	565.67	414.706	344.402	248.106	183.861
ENO1	P06733	HUMAN	Alpha-enolase	254	83132.9	104433	89713.2	94269.7	88292	88610.4	91582.3	93175.3	93735.4	96332.7
ENO2	P09104	HUMAN	Gamma-enolase	2	1948.13	2115.72	2251.29	2186.02	2329.86	2165.81	2263.46	2399.22	2285.95	2388.25
ENO3	P13929	HUMAN	Beta-enolase	24	6595.27	6357.26	6935.14	6447.92	6829.87	6738.13	6900.74	6744.65	7334.37	7114.7
ENOPH1	Q9UHY7	HUMAN	Enolase-phosphatase E1	6	834.893	843.56	856.375	873.94	876.113	898.319	860.739	946.35	924.745	952.228
ENSA	O43768	HUMAN	Isoform 4 of Alpha-endosulfine	17	7881.56	7572.63	7875.66	7876.86	8214.44	7917.97	8154.45	8135.87	8022.41	7582.81
ENTPD5	O75356	HUMAN	Ectonucleoside triphosphate diphosphohydrolase 5	2	422.002	387.516	390.227	398.464	415.971	385.203	407.485	403.197	393.115	395.13
ENTPD6	O75354	HUMAN	Ectonucleoside triphosphate diphosphohydrolase 6	1	663.892	657.141	640.658	646.461	602.351	591.801	579.075	553.555	529.296	498.905
ENTPD7	Q9NQZ7	HUMAN	Ectonucleoside triphosphate diphosphohydrolase 7	1	438.158	456.217	484.332	455.364	466.517	470.628	394.19	380.972	420.407	392.591
ENY2	Q9NPA8	HUMAN	Transcription and mRNA export factor ENY2	4	2076.36	2144.37	2117.72	2094.82	1937.27	1848.01	1913.73	1753.93	1617.71	1638.43
EP300	Q09472	HUMAN	Histone acetyltransferase p300	7	1110.34	1081	1207.47	1242.92	736.951	708.223	602.224	611.47	623.407	572.842
EP400	Q96L91	HUMAN	E1A-binding protein p400	11	3180.28	3145.81	3377.13	3269.76	3162.9	3154.13	2924.71	2938.31	3060.95	3016.74
EPB41	P11171	HUMAN	Protein 4.1	4	1548.49	1646.57	1557.2	1619.3	1624.99	1587.65	1492.36	1506.62	1423.01	1567.8
EPB41L1	Q9H4G0	HUMAN	Isoform 2 of Band 4.1-like protein 1	3	547.672	490.824	466.962	544.976	519.936	535.487	567.832	615.605	541.978	521.149
EPB41L1	Q9H4G0	HUMAN	Band 4.1-like protein 1	35	19485.3	17667.8	17001.7	17900.9	19685.5	19093.8	19242	18779.4	19371	18792.2
EPB41L2	O43491	HUMAN	Band 4.1-like protein 2	14	5309.11	5284.38	5467.14	5701.62	5263.08	5394.55	5268.11	5367.92	5364.3	5224.76
EPB41L3	Q9Y2J2	HUMAN	Band 4.1-like protein 3	5	3019.53	3085.53	3028.25	3258.33	2969.59	2921.44	2852.38	2845.01	2685.13	2679.87
EPB41L5	Q9HCM4	HUMAN	Band 4.1-like protein 5	1	256.44	212.524	209.426	185.523	215.187	176.688	171.384	166.979	176.223	153.527
EPC1	Q9H2F5	HUMAN	Isoform 2 of Enhancer of polycomb homolog 1	3	153.231	170.664	169.034	149.985	177.365	186.504	150.682	161.78	152.557	168.825
EPCAM	P16422	HUMAN	Epithelial cell adhesion molecule	32	7901.21	8946.63	9642.22	10544.9	7869.28	7879.46	7637.01	7682.65	7082.19	6979.21
EPHA4	P54764	HUMAN	Ephrin type-A receptor 4	1	241.561	193.938	211.089	204.987	214.022	174.331	129.495	86.3644	93.2672	64.0153
EPHB2	P29323	HUMAN	Ephrin type-B receptor 2	5	370.459	381.129	409.918	385.387	408.972	362.362	331.034	355	316.248	346.433
EPHB3	P54753	HUMAN	Ephrin type-B receptor 3	8	1858.57	1723.77	2419.65	2193.59	2374.93	2193.64	1887.15	2074.42	2229.05	1520.77
EPHB4	P54760	HUMAN	Ephrin type-B receptor 4	2	68.9266	84.5341	80.8041	65.4218	81.4095	73.6501	72.4103	71.5985	58.893	80.1702
EPHX1	P07099	HUMAN	Epoxide hydrolase 1	6	2112.63	1892.36	1947.18	1930.4	2089.32	2098.02	2090.05	2020.65	2072.59	2141.46
EPHX2	P34913	HUMAN	Bifunctional epoxide hydrolase 2	3	572.027	607.368	581.891	597.395	659.352	675.654	684.235	626.764	647.901	613.382
EPN1	Q9Y6I3	HUMAN	Isoform 2 of Epsin-1	5	2485.15	2565.38	2469.42	2775.84	2437.64	2420.29	2308.83	2361.36	2283.29	2299.76
EPN2	O95208	HUMAN	Epsin-2	4	2293.01	2086.29	2208.68	2187.42	2075.35	2009.64	1896.07	1907.16	1982.7	1964.81
EPPK1	P58107	HUMAN	Epiplakin	103	38213.4	37811.5	36350.2	33951.7	40680.2	38084.4	40012.9	38851.3	38371.3	41287.1
EPRS	P07814	HUMAN	Bifunctional glutamate/proline--tRNA ligase	163	76778.7	73836.4	72945.3	76174	74518.5	75697.6	76002.3	77649.3	77384.9	79087.5
EPS15	P42566	HUMAN	Epidermal growth factor receptor substrate 15	25	10151.2	10077.6	10087.6	10215.1	9854.88	9915.59	9496.8	9953.76	9703.99	9776.52
EPS15L1	Q9UBC2	HUMAN	Isoform 2 of Epidermal growth factor receptor substrate 15-like 1	18	9122.27	9472.83	9350.08	10017.4	8943.77	9949.37	8946.15	9920.45	9411.1	9729.95
EPS8	Q12929	HUMAN	Epidermal growth factor receptor kinase substrate 8	6	2637.48	2530.34	2731.35	2609.09	2455.81	2427.97	2398.52	2348.73	2413.97	2309.47
EPS8L1	Q8TE68	HUMAN	Epidermal growth factor receptor kinase substrate 8-like protein 1	4	1063.43	848.765	843.562	682.312	1106.95	931.646	1097.24	951.561	1081.99	980.242
EPS8L2	Q9H6S3	HUMAN	Epidermal growth factor receptor kinase substrate 8-like protein 2	18	7972.22	7584.61	7558.32	7360.67	8051.07	7929.62	7991.29	7980.8	8188.98	8147.56
ERAL1	O75616	HUMAN	GTPase Era, mitochondrial	4	2226.91	2307.16	2706.49	2529.17	2428.39	2215.15	1830.61	1524.16	1291.13	955.626
ERAP1	Q9NZ08	HUMAN	Isoform 2 of Endoplasmic reticulum aminopeptidase 1	18	7358.38	6642.65	6350.04	6398.13	7040.93	6973.91	6920.14	6854.8	7066.11	7149.68
ERBB2	P04626	HUMAN	Receptor tyrosine-protein kinase erbB-2	8	1800.94	1841.55	1712.99	1841.96	1730.28	1718.41	1546.08	1595.21	1525.57	1541.03
ERBIN	Q96RT1	HUMAN	Isoform 8 of Erbin	6	1160.65	1121.6	1193.81	1141.18	954.302	362.761	256.708	233.504	222.396	207.771
ERC1	Q8IUD2	HUMAN	ELKS/Rab6-interacting/CAST family member 1	17	8527.73	8387.26	8337.77	8383.59	8486.21	8777.49	8374.06	8514.4	8283.85	8011.11
ERCC1	P07992	HUMAN	Isoform 3 of DNA excision repair protein ERCC-1	2	806.822	820.669	819.003	816.194	676.635	650.461	627.734	612.409	610.371	622.947
ERCC2	P18074	HUMAN	TFIIH basal transcription factor complex helicase XPD subunit	4	2234.76	2071.12	2087.78	2149.26	2300.4	2271.89	2137.11	2075.54	2252.84	2269.08
ERCC3	P19447	HUMAN	TFIIH basal transcription factor complex helicase XPB subunit	5	1240.02	1279.64	1339.66	1279.78	1252.63	1296.15	1168.55	1116.04	1200.98	1100.31
ERCC4	Q92889	HUMAN	DNA repair endonuclease XPF	1	126.627	124.976	131.269	131.779	122.253	122.482	111.519	121.234	113.555	115.567
ERCC5	P28715	HUMAN	DNA repair protein complementing XP-G cells	10	2461.18	2333.94	2448.85	2519.41	2526.58	2702.81	2611.58	2599.51	2598.93	2513.04
ERCC6	Q03468	HUMAN	DNA excision repair protein ERCC-6	10	2000.87	2056.42	1937.8	1925.64	1930.45	1814.63	1782.67	1718.65	1661.37	1707.85
ERCC6L	Q2NKX8	HUMAN	DNA excision repair protein ERCC-6-like	15	3626.57	3593.14	3709.6	3864.77	3602.47	3726.49	3613.3	3596.55	3656.41	3541.03
ERCC6L2	Q5T890	HUMAN	DNA excision repair protein ERCC-6-like 2	2	81.4031	90.3225	87.2629	83.8531	68.9011	99.8324	60.0088	60.3259	61.2979	47.6912
ERGIC1	Q969X5	HUMAN	Endoplasmic reticulum-Golgi intermediate compartment protein 1	1	738.783	711.567	680.99	664.862	669.099	657.15	656.336	542.908	570.851	616.148
ERGIC2	Q96RQ1	HUMAN	Endoplasmic reticulum-Golgi intermediate compartment protein 2	2	250.075	235.229	270.334	237.043	264.931	252.325	243.724	219.314	255.668	252.337
ERGIC3	Q9Y282	HUMAN	Isoform 3 of Endoplasmic reticulum-Golgi intermediate compartment protein 3	8	3292.14	3529.73	3393.66	3324.53	3526.2	3193.88	3060.25	2884.91	3145.74	3349.66
ERH	P84090	HUMAN	Enhancer of rudimentary homolog	16	14855.5	14899.2	15177.6	15074.7	14855.1	14065.4	14511.5	14419.1	14327.9	14031
ERI1	Q8IV48	HUMAN	3'-5' exoribonuclease 1	7	2162.72	2094.17	2262.86	2313.6	1935.09	1977.03	1847.98	1790.21	1851.45	1745.53
ERI3	O43414	HUMAN	ERI1 exoribonuclease 3	2	439.873	344.423	467.182	402.122	447.607	376.035	409.132	377.458	467.239	381.146
ERICH1	Q86X53	HUMAN	Glutamate-rich protein 1	3	914.224	893.951	837.875	804.036	838.854	810.91	784.122	765.984	783.963	790.395
ERLEC1	Q96DZ1	HUMAN	Endoplasmic reticulum lectin 1	5	2591.96	2439.18	2463.97	2408.3	2622.82	2528.21	2539.02	2525.21	2665.33	2638.21
ERLIN1	O75477	HUMAN	Erlin-1	15	8197.56	7465.57	8334.21	7652.18	8036.85	7276.64	8212.26	7301.65	7969.08	7542.9
ERLIN2	O94905	HUMAN	Erlin-2	9	4627.49	4691.33	4640.15	4692.01	4823.95	5011.91	4644.31	5225.44	4805.29	4976.07
ERO1A	Q96HE7	HUMAN	ERO1-like protein alpha	31	8752.81	8350.55	8706.69	7944.95	9170.51	8495.09	8907.63	8768.39	9264.84	9459.81
ERP29	P30040	HUMAN	Endoplasmic reticulum resident protein 29	21	7068.24	6597.1	7113.49	6857.47	7099.61	6905.41	7487.91	7288.58	7632.52	7361.04
ERP44	Q9BS26	HUMAN	Endoplasmic reticulum resident protein 44	24	11330.7	11114	10914.8	10940.6	11363.2	10938.2	11568.9	11405.2	11160.3	11338.2
ESCO1	Q5FWF5	HUMAN	N-acetyltransferase ESCO1	4	980	881.473	998.82	880.828	927.914	841.317	894.828	738.32	892.526	736.576
ESCO2	Q56NI9	HUMAN	N-acetyltransferase ESCO2	5	970.468	916.961	901.928	1008.95	971.089	910.642	710.19	657.057	624.681	561.39
ESD	P10768	HUMAN	S-formylglutathione hydrolase	19	5887.84	5492.73	5970.24	5957.38	5944.71	6083.16	6114.3	6222.66	6421.45	6404.79
ESF1	Q9H501	HUMAN	ESF1 homolog	37	15145.1	15454.1	16371.5	15699.1	14922.5	14574.3	13779.4	13051.7	12722	11375.9
ESPL1	Q14674	HUMAN	Separin	2	170.777	162.551	184.615	194.215	153.533	159.861	132.651	128.445	109.014	83.268
ESRP1	Q6NXG1	HUMAN	Epithelial splicing regulatory protein 1	12	7041.79	6357.36	6457.87	7121.97	6773.34	6179.48	5814.2	5391.65	5354.63	4666
ESRP2	Q9H6T0	HUMAN	Isoform 2 of Epithelial splicing regulatory protein 2	11	3378.69	3415.86	3572.02	3305.4	3572.71	3068.42	2820.33	2521.58	2329.77	2277.13
ESRRA	P11474	HUMAN	Steroid hormone receptor ERR1	3	1990.96	2074.23	2160.07	2195.16	1472.8	1104.66	904.867	831.968	814.583	753.127
ESYT1	Q9BSJ8	HUMAN	Isoform 2 of Extended synaptotagmin-1	23	4561.69	4649.48	4636.17	4380.11	4927.84	4455.58	4742.5	4472.84	4520.12	4891.95
ESYT2	A0FGR8	HUMAN	Isoform 6 of Extended synaptotagmin-2	8	1673.35	1641.23	1640.99	1581.49	1728.17	1720.49	1593.82	1734.57	1695.41	1737.19
ETF1	P62495	HUMAN	Eukaryotic peptide chain release factor subunit 1	38	11596.9	11553.3	11740	11390	11158.5	11213.1	11464.3	11494	11315.7	11310.7
ETFA	P13804	HUMAN	Electron transfer flavoprotein subunit alpha, mitochondrial	44	15598	14752.6	15178.3	15013.9	16010.1	15435.7	16270.5	15870.9	16504.9	16058.7
ETFB	P38117	HUMAN	Electron transfer flavoprotein subunit beta	29	13141.7	13501.2	13469.4	13519.6	14354.2	14264.9	14091	14713.5	14252.7	14902.5
ETFDH	Q16134	HUMAN	Electron transfer flavoprotein-ubiquinone oxidoreductase, mitochondrial	2	708.652	662.969	659.294	679.437	687.222	740.616	710.884	737.364	715.323	739.251
ETHE1	O95571	HUMAN	Persulfide dioxygenase ETHE1, mitochondrial	6	1314.2	1265.27	1296.45	1198.18	1385.37	1320.39	1415.73	1311.76	1405.07	1472.79
ETNK1	Q9HBU6	HUMAN	Ethanolamine kinase 1	2	722.59	729.771	751.751	774.231	615.232	500.999	378.492	301.283	274.825	252.296
ETS1	P14921	HUMAN	Protein C-ets-1	2	573.165	636.778	492.005	279.654	356.964	283.195	223.938	198.765	172.01	148.4
ETV3	P41162	HUMAN	ETS translocation variant 3	1	92.3649	99.8961	99.3769	76.4226	126.861	83.7947	91.6979	81.8838	84.6586	72.8125
EVI5	O60447	HUMAN	Isoform 2 of Ecotropic viral integration site 5 protein homolog	6	1951.84	2037.26	2093.46	1849.52	1935.5	1942.3	1829.3	1837.83	1781.72	1748.79
EVI5L	Q96CN4	HUMAN	Isoform 2 of EVI5-like protein	1	47.2211	43.7591	60.1612	44.9493	59.2118	55.8787	52.1251	41.9808	40.5287	47.5748
EVPL	Q92817	HUMAN	Envoplakin	85	40709.1	37291	36798.2	35736.6	41097.9	39126.7	39113.3	36571.9	34163.8	26698.7
EWSR1	Q01844	HUMAN	Isoform 5 of RNA-binding protein EWS	7	3704.84	3716.36	3857.07	3837.11	3566.24	3860.33	3728.57	4008.83	3842.38	3721.74
EXD2	Q9NVH0	HUMAN	Exonuclease 3'-5' domain-containing protein 2	7	2977.07	2977.38	3171.19	3162.18	3114.24	2973.14	2956.71	2903.11	2847.26	2775.22
EXOC1	Q9NV70	HUMAN	Exocyst complex component 1	13	7482.13	7556.54	6978.59	7686.73	7369.64	7689.29	7350.97	7652.24	7025.6	7550.85
EXOC2	Q96KP1	HUMAN	Exocyst complex component 2	8	2615.03	2503.04	2416.77	2323.26	2719.57	2523.52	2549.49	2401.47	2562.61	2587.43
EXOC3	O60645	HUMAN	Exocyst complex component 3	11	3820.91	3583.2	3595.77	3546.19	3879.4	3565.45	3754.84	3487.47	3835.07	3673.12
EXOC4	Q96A65	HUMAN	Exocyst complex component 4	22	9564.21	8972.77	8746.97	8986.69	9336.23	9027.96	9091.9	9136.48	9262.81	9278.72
EXOC5	O00471	HUMAN	Exocyst complex component 5	17	8544.02	8401.37	8143.32	8238.21	8585.61	8267.26	8560.03	8301.82	8454.62	8585.16
EXOC6	Q8TAG9	HUMAN	Exocyst complex component 6	7	2793.18	2712.77	2800.97	2929.69	2742.57	2764.96	2547.98	2523.57	2579.67	2424.12
EXOC6B	Q9Y2D4	HUMAN	Exocyst complex component 6B	13	5863.44	5565.49	5462.06	5561	5660.96	5605.22	5478.97	5547.74	5486.08	5321.99
EXOC7	Q9UPT5	HUMAN	Exocyst complex component 7	16	8917.3	9464.18	8919.26	9417.02	8768.07	9105.02	8432.22	9152.47	8346.64	8622.36
EXOC8	Q8IYI6	HUMAN	Exocyst complex component 8	9	4359.67	4201.42	4109.89	4134.99	4405.56	4432.96	4341.44	4279.6	4481.84	4520.69
EXOSC1	Q9Y3B2	HUMAN	Exosome complex component CSL4	2	555.338	504.522	519.294	602.649	480.076	537.425	509.719	503.554	543.817	444.213
EXOSC10	Q01780	HUMAN	Exosome component 10	28	14126.7	14245	14373	14432.2	14308.8	13995.2	13846.2	13445.9	13491	13400
EXOSC2	Q13868	HUMAN	Exosome complex component RRP4	2	621.644	717.93	614.347	741.025	635.044	737.997	655.12	753.324	619.544	708.505
EXOSC3	Q9NQT5	HUMAN	Exosome complex component RRP40	9	2834.7	3004.1	2791.18	3131.18	2797.89	2993.4	2879.19	3046.98	2861.99	3131.14
EXOSC5	Q9NQT4	HUMAN	Exosome complex component RRP46	3	1854.46	1975.1	1835.87	2121.52	1795.05	2025.06	1859.51	2039.98	1842.79	2051.4
EXOSC6	Q5RKV6	HUMAN	Exosome complex component MTR3	9	3124.44	3752.92	3334.78	3682.15	3267.22	3566.63	3121.97	3402.59	2951.5	3470.56
EXOSC7	Q15024	HUMAN	Exosome complex component RRP42	9	4116.41	3848.8	3923.78	3840.04	3804.72	3655.95	3750.39	3701.14	3740.5	3869.72
EXOSC8	Q96B26	HUMAN	Exosome complex component RRP43	11	4529.95	4499.28	4981.91	4631.4	4668.43	4411.53	4496.99	4275.92	4506.23	4306.29
EXOSC9	Q06265	HUMAN	Isoform 2 of Exosome complex component RRP45	6	2435.15	2103.19	2276.37	2061.49	2267.93	2162.45	2340.96	2155.08	2532.2	2333.85
EXPH5	Q8NEV8	HUMAN	Exophilin-5	11	1602.98	1498.1	1551.79	1581.91	1528.33	1514.73	1308.31	1210.41	1104.08	830.858
EYA3	Q99504	HUMAN	Eyes absent homolog 3	2	554.663	536.528	587.493	552.046	580.356	586.912	547.993	526.624	594.744	596.76
EZH1	Q92800	HUMAN	Isoform 2 of Histone-lysine N-methyltransferase EZH1	2	786.857	884.925	909.303	864.745	935.632	793.295	806.749	814.619	828.534	851.997
EZH2	Q15910	HUMAN	Isoform 2 of Histone-lysine N-methyltransferase EZH2	8	1749	1705.58	1860.3	1741.52	1641.88	1708.2	1554.31	1694.61	1716.42	1695.57
EZR	P15311	HUMAN	Ezrin	125	58520.5	55839.3	56424.6	52037.6	60744.3	58126.9	60860.9	59533.5	61913.8	58804.4
F11R	Q9Y624	HUMAN	Junctional adhesion molecule A	16	7091.82	6786.22	6823.31	7274.92	7176.5	6577.58	6386.07	6056.98	5844.02	5483.23
F2	P00734	HUMAN	Prothrombin	1	513.038	509.708	461.228	383.422	629.4	693.915	730.399	804.309	812.635	865.221
F3	P13726	HUMAN	Tissue factor	7	4516.54	5137.36	4237.21	2777.59	3839.39	3516.06	3374.99	2875.86	2991.42	3144.81
F8A1	P23610	HUMAN	Factor VIII intron 22 protein	1	956.636	995.096	983.466	942.268	923.002	902.303	866.746	878.203	847.012	849.623
FAAP100	Q0VG06	HUMAN	Fanconi anemia core complex-associated protein 100	2	695.933	658.498	649.949	663.148	658.698	672.869	656.668	650.969	632.786	640.728
FABP3	P05413	HUMAN	Fatty acid-binding protein, heart	1	325.304	360.343	279.113	276.851	368.214	431.624	364.231	444.758	387.88	431.215
FABP5	Q01469	HUMAN	Fatty acid-binding protein, epidermal	8	3605.32	3432.42	3499.42	3608.43	3757.97	3717.98	6595.96	3725.04	3874.81	4224.6
FADD	Q13158	HUMAN	FAS-associated death domain protein	5	1283.39	1380.51	1415.95	1339.3	1407.24	1433.82	1318.72	1280.85	1275.7	1242.7
FADS1	O60427	HUMAN	Fatty acid desaturase 1	1	379.175	370.378	381.834	384.794	395.968	353.337	326.709	280.245	231.064	153.61
FAF1	Q9UNN5	HUMAN	FAS-associated factor 1	10	4335.67	6220.46	4796.03	4927.98	4656.55	4521.11	4544.85	4632.47	4621.37	4865.03
FAF2	Q96CS3	HUMAN	FAS-associated factor 2	3	517.725	553.374	516.332	529.486	577.27	553.759	518.7	556.445	521.619	563.669
FAH	P16930	HUMAN	Fumarylacetoacetase	4	3509.18	3428.16	3520.38	3591.88	3600.56	3442.63	3598.21	3477.69	3527.4	3735.94
FAHD1	Q6P587	HUMAN	Isoform 3 of Acylpyruvase FAHD1, mitochondrial	11	3461.79	3379.97	3155.56	3299.53	3500.81	3530.42	3741.45	3585.1	3655.94	3899.03
FAHD2A	Q96GK7	HUMAN	Fumarylacetoacetate hydrolase domain-containing protein 2A	8	3552.97	3281.58	3549.61	3360.52	3578.97	3370.1	3698.42	3469.49	3610.66	3475.19
FAIM	Q9NVQ4	HUMAN	Isoform 2 of Fas apoptotic inhibitory molecule 1	2	783.728	800.139	845.514	849.565	810.584	765.787	685.819	656.713	672.098	642.338
FAM101B	Q8N5W9	HUMAN	Filamin-interacting protein FAM101B	1	351.52	325.154	364.68	325.651	350.295	325.423	302.715	303.025	351.161	298.167
FAM102B	Q5T8I3	HUMAN	Protein FAM102B	1	33.3803	34.2748	41.8759	38.2447	35.2547	38.2609	37.527	44.7583	34.3355	41.5655
FAM103A1	Q9BTL3	HUMAN	RNMT-activating mini protein	1	773.868	634.962	779.106	626.34	729.55	590.25	719.876	588.757	740.76	608.496
FAM107B	Q9H098	HUMAN	Isoform 2 of Protein FAM107B	3	1468.38	1422.3	1383.01	1423.85	1466.02	1399.98	1371.73	1426.04	1309.14	1475.99
FAM110A	Q9BQ89	HUMAN	Protein FAM110A	1	317.277	336.412	386.41	336.769	347.724	293.79	292.545	273.797	246.238	226.322
FAM110C	Q1W6H9	HUMAN	Protein FAM110C	1	29.9568	25.354	27.72	27.1966	32.7787	28.6295	25.9082	28.1428	19.7039	21.233
FAM111A	Q96PZ2	HUMAN	Protein FAM111A	2	138.528	108.644	123.074	110.587	141.939	106.353	111.112	106.791	134.339	163.541
FAM111B	Q6SJ93	HUMAN	Protein FAM111B	15	9076.83	8513.68	9462.26	8912.41	7816.43	6167.43	5668.4	4819.39	5172.99	4604.13
FAM114A1	Q8IWE2	HUMAN	Protein NOXP20	2	371.126	368.224	350.354	356.977	372.145	433.812	352.047	377.459	415.669	399.473
FAM114A2	Q9NRY5	HUMAN	Protein FAM114A2	11	5076.16	5020.43	4767.74	5085.46	5164.57	5403.34	5138.95	5506.74	5401.32	5523.23
FAM117B	Q6P1L5	HUMAN	Protein FAM117B	1	118.207	118.708	113.979	119.956	142.591	155.507	127.006	146.69	141.634	132.086
FAM118B	Q9BPY3	HUMAN	Protein FAM118B	2	413.073	454.88	430.236	452.919	419.962	540.667	444.402	496.941	480.211	441.964
FAM120A	Q9NZB2	HUMAN	Isoform F of Constitutive coactivator of PPAR-gamma-like protein 1	29	8164.18	7954.37	8058.02	8065.3	8475.23	8227.21	8283.05	8350.02	8387.63	8591.52
FAM120B	Q96EK7	HUMAN	Constitutive coactivator of peroxisome proliferator-activated receptor gamma	2	73.818	67.9972	57.0983	66.9491	66.0934	69.7573	55.5781	54.7451	52.8951	58.9076
FAM120C	Q9NX05	HUMAN	Constitutive coactivator of PPAR-gamma-like protein 2	7	1760.9	1719.97	1725.91	1724.93	1805.18	1708.49	1669.56	1629.74	1685.68	1820.13
FAM126A	Q9BYI3	HUMAN	Hyccin	2	433.017	453.738	471.763	450.626	394.318	403.396	363.371	371.542	370.203	342.693
FAM129A	Q9BZQ8	HUMAN	Protein Niban	32	15076.3	14225.2	14387.6	14549.4	14713.8	15004.6	15115.7	15111.2	15314.2	15351.1
FAM129B	Q96TA1	HUMAN	Niban-like protein 1	36	18243.2	17890.8	18175.6	18057.9	16054.8	16446.3	17002.6	16865.5	16203	17339.5
FAM133B	Q5BKY9	HUMAN	Protein FAM133B	1	305.606	346.691	418.119	527.529	314.14	299.285	266.562	235.884	245.515	221.635
FAM136A	Q96C01	HUMAN	Protein FAM136A	14	6560.75	6399.46	6567.3	6087.21	6456.4	6328.77	6047.12	6148.89	6140.03	6349.32
FAM160A1	Q05DH4	HUMAN	Protein FAM160A1	2	752.376	760.349	702.708	701.045	742.781	714.809	674.249	723.879	771.345	748.175
FAM160B1	Q5W0V3	HUMAN	Protein FAM160B1	1	715.396	722.372	553.95	709.257	652.062	749.399	638.257	709.87	625.459	764.651
FAM160B2	Q86V87	HUMAN	Protein FAM160B2	2	120.011	116.344	124.431	107.208	116.536	103.631	90.0119	79.5654	71.3975	86.3978
FAM162A	Q96A26	HUMAN	Protein FAM162A	1	30.5337	68.3597	28.3286	66.209	39.061	72.5836	36.6483	68.4946	33.3702	53.5049
FAM168B	A1KXE4	HUMAN	Myelin-associated neurite-outgrowth inhibitor	1	54.8797	64.8499	61.94	61.4323	40.6009	21.2808	13.1812	11.7823	8.38446	5.14262
FAM169A	Q9Y6X4	HUMAN	Soluble lamin-associated protein of 75 kDa	1	193.9	200.761	213.995	222.303	199.376	213.11	214.398	220.882	208.739	223.791
FAM172A	Q8WUF8	HUMAN	Protein FAM172A	2	577.598	585.743	531.512	568.366	574.57	564.744	551.851	553	590.635	566.541
FAM173A	Q9BQD7	HUMAN	Protein FAM173A	1	181.401	176.935	194.917	204.914	174.922	149.641	120.165	102.359	77.8992	59.5278
FAM173B	Q6P4H8	HUMAN	Protein FAM173B	1	98.6827	111.11	101.544	112.612	111.778	110.07	95.235	102.086	90.2778	93.8478
FAM175A	Q6UWZ7	HUMAN	BRCA1-A complex subunit Abraxas	2	771.73	759.182	803.951	800.453	851.311	847.344	813.011	837.227	842.827	811.016
FAM175B	Q15018	HUMAN	BRISC complex subunit Abro1	12	2097.76	1971.98	2135.6	2039.73	2225.11	2126.98	2207.52	2225.49	2248.59	2205.05
FAM177A1	Q8N128	HUMAN	Isoform 2 of Protein FAM177A1	2	920.695	950.877	903.934	860.516	873.822	775.696	769.058	657.766	692.246	680.21
FAM179B	Q9Y4F4	HUMAN	Crescerin-1	2	460.214	462.551	455.014	436.099	387.597	536.447	559.756	399.786	474.535	386.277
FAM185A	Q8N0U4	HUMAN	Protein FAM185A	1	78.9959	79.7494	89.9038	90.7186	98.1264	119.388	89.4259	89.0537	100.77	94.9073
FAM188A	Q9H8M7	HUMAN	Ubiquitin carboxyl-terminal hydrolase FAM188A	1	132.402	117.559	121.27	120.295	124.852	108.229	104.331	104.377	111.17	116.154
FAM192A	Q9GZU8	HUMAN	Protein FAM192A	17	9378.34	9409.74	9886.56	9611.81	10034.4	9278.49	9356.48	8909.69	9131.75	8843.58
FAM193A	P78312	HUMAN	Protein FAM193A	1	221.887	221.612	223.893	216.936	245.726	230.753	214.998	209.384	206.713	171.272
FAM204A	Q9H8W3	HUMAN	Protein FAM204A	4	674.191	773.525	771.932	793.018	490.364	409.056	326.291	277.697	254.266	219.303
FAM206A	Q9NX38	HUMAN	Protein Simiate	3	351.962	335.55	314.636	327.837	324.937	291.745	276.006	249.837	251.623	241.87
FAM207A	Q9NSI2	HUMAN	Protein FAM207A	9	1683.99	1903.01	1875.62	1765.39	1821.28	1787.53	1454.15	1330.53	1299.63	1206.91
FAM208A	Q9UK61	HUMAN	Protein TASOR	10	3538.39	3646.29	3472.79	3698.43	3459.91	3568.75	3420.46	3510.72	3379.6	3542.53
FAM208B	Q5VWN6	HUMAN	Protein FAM208B	15	4295.14	4154.99	4489.23	4310.03	4166.4	3988.13	3819.5	3687.63	3864.45	3730.55
FAM20B	O75063	HUMAN	Glycosaminoglycan xylosylkinase	6	1542.85	1681.57	1571.57	1675.78	1668.15	1653.17	1608.22	1472.73	1478.83	1581.97
FAM210B	Q96KR6	HUMAN	Protein FAM210B	2	78.1438	73.342	78.6295	74.5434	85.0519	76.9849	74.7125	80.0266	75.7122	86.6998
FAM213A	Q9BRX8	HUMAN	Redox-regulatory protein FAM213A	9	3377.54	3191.42	3250.39	3458.76	3136.51	3276.1	3335.5	3257.08	3132.72	3161.6
FAM213B	Q8TBF2	HUMAN	Isoform 8 of Prostamide/prostaglandin F synthase	2	637.9	636.426	594.034	606.624	738.937	647.307	622.796	658.896	617.321	666.878
FAM21A	Q641Q2	HUMAN	WASH complex subunit FAM21A	21	6530.42	6959.09	6596.96	6904.29	6489.05	6745.68	6360.04	6546.7	6250.46	6401.98
FAM21C	Q9Y4E1	HUMAN	Isoform 4 of WASH complex subunit FAM21C	3	994.164	979.809	959.729	947.483	968.269	969.352	888.069	904.846	947.422	991.445
FAM234A	Q9H0X4	HUMAN	Protein FAM234A	1	1076.38	921.272	1094.33	1072.87	961.295	763.404	743.66	569.7	618.765	498.51
FAM3A	P98173	HUMAN	Protein FAM3A	1	232.555	233.5	258.037	268.189	308.946	295.776	231.924	260.729	299.485	213.5
FAM3C	Q92520	HUMAN	Protein FAM3C	14	7396.68	7120.33	7368.7	6790.87	7503.24	7268.42	7330.29	6481.22	6577.64	5855.04
FAM45A	Q8TCE6	HUMAN	Protein FAM45A	6	3899.78	3594.45	3704.69	3700.92	3737.74	3788.39	3767.75	3753.66	3923.26	3598.65
FAM49B	Q9NUQ9	HUMAN	Protein FAM49B	7	1810.12	1833.93	1926.48	1885.91	1990.05	1884.1	1781.38	1798.16	1620.11	1736.31
[truncated: 5,034 more rows]

## Sheet: MS Quantification
	Total proteins	Total Peptides
All	7032	91267
Human	6956	89157
HSV-1 Canonical	67	2098
HSV-1 Novel ORF	9	12

## Sheet: TMT labelling
TMT label	Sample
126	Mock - 2h
127N	Mock - 6h
127C	Mock - 12h
128N	Mock - 18h
128C	HSV-1 - 2h
129N	HSV-1 - 4h
129C	HSV-1 - 6h
130N	HSV-1 - 9h
130C	HSV-1 - 12h
131N	HSV-1 - 18h

## Sheet: Novel 6FT-ORFs
Novel 6FT-ORF	Full sequence	Number of Peptides Quantified	Number of Unique Peptides	Unique peptide sequences		Genome co-ordinates of Peptides*
6FT_3_ORF580_100aa	KQGCTTARFARRPTAGSLAATTTLSARAARCDRQTPSAPGPPPLSSPSHALPRCHGFRGPSPLPRSDGPYGPERAGGPGD	1	1	R.SDGPYGPERAGGPGDPDSK.V		89878-89934 (+)
6FT_3_ORF631_26aa	SRHPLFPQVILGRSRTTHGVEQNASP	1	1	R.TTHGVEQNASP.-		97888-97920 (+)
6FT_3_ORF747_628aa	RPGATDARRRRRPRTTGAAAEHADRERESQRAVGADGVGIATPRLGIGIASERDTRTRGGKTRPPHPRNTGDAPRGPPTTETHRSAFFARVSTLGGQRRGDAGAEEGGRGGGGGGTRGGGGGRGAEEGDAGRRRGTRGGGGGDAGAEEGGRGGGGGGTRGRRRGLTRVRAFPQEERPRRGDRRRPLRGPLPARRGGGGATVVLRDVFWMADISPGAFVPCVKARRPALRSPPLGTRKRKRPARPLSSESEVESETALESEVESETASDSTESGDQEEAPRIGGRRAPRRLGGRFFLDMSAESTTGTETDASVSDDPDDTSDWSCDDIPPRPKRARVNLRLTSSPDRRDGVIFPKMGRVRSTRETQPRAPTPSAPSPNAMLRRSVRQAQRRSSARWTPDL…	3	2	R.NTGDAPRGPPTTETHR.S	K.TRPPHPR.N	132167-132214(+) or 145643-145690(-)	132146-132166 (+) or 145691-145711 (-)
6FT_3_ORF761_511aa	VRGWVVKLPLLKTPGPVVRGARWLALTVRRMACRKFCRVYGGQGRRKEEAVPPETKPSRVFPHGPFYTPAEDACLDSPPPETPKPSHTTPPGDAERLCHLQEILAQMYGNQDYPIEDDPSADAADDVDEDAPDDVAYPEEYAEELFLPGDATGPLIGANDHIPPPRGASPPGIRRRSRDEIGATGFTAEELDAMDRQAARAISRGGKPPSTMAKLVTGMGFTIHGALTPGSEGCVFDSSHPDYPQRVIVKAGWYTSTSHEARLLRRLDHPAILPLLDLHVVSGVTCLVLPKYQADLYTYLSRRLNPLGRPQIAAVSRQLLSAVDYIHRQGIIHRDIKTENIFINTPEDICLGDFGAACFVQGSRSSPFPYGIAGTIDTNAPEVLAGDPYTTTVDIWSAG…	1	1	K.TPGPVVRGAR.W		135026-135055 (+)
6FT_4_ORF117_99aa	GGGAARTLGGGGGRGGGGRNRRAGGRGKGGPGRGRNLIAPPVVSCSRLRTARPPPDAPRPPTQRRRRAPRDGRGVSRSPPAGRGSDSAPLGAHRATRQQ	1	1	R.NLIAPPVVSCSR.L		3829-3864 (+) or 122377-122412 (-)
6FT_4_ORF232_484aa	RGRGRLAAALRRRAAGVSDLHRSQRPVGRAATQHGSREFDRGRARQRPALRVHPALRFGRHPGAGRGGAARRPVEPRHPHAVLEVPADGGAQRPGRPRGPRGRLRPQPSRAAAAHPGAKAAGAHPVQERGRGGQVRRHRGRPARRPPSDSAVHVLYAPGGPKPPQHRHRTAAQRAPGLRLRAVPVGVLDAVDDGQARMSPAESLQSPVPPARRQPGGARGNVRAPSGPGSQRHDRLHAVHGAQGGGQRRPGPPDVPSQPVADRQAERRYVRDRGYRGIHGGGSVDRPSPRPVYHQRDPHRVRRLGHRQPEQRVSAGRGGQPGAFLSDHRPPVPHDDRPQLGPDGVEHQGLVRGRPGRGSAPQRGAVAPLRVHPAARGVSPDDVVRGASPGRHGPRPGGA…	1	1	R.TAAQRAPGLR.L		100190-100219 (-)
6FT_5_ORF413_275aa	YRPPSPRLPARALSRQGAPAVVLLCGRRDSGRGASGLPEEPAASRPQTGAVFTRAPALSGPFRRPRPDALRGDRHRALVLGAPGEDHSRVAALLSGPDRGRQLPDPLRDGLLPRHRGLLSRVQRGRRAVRRHQPRGPNPGLRAADQHDIRASRLPGLLGRVGRPPQRPPPGPLGRDSWPTRAFFRPHDPARRRGVRPAAVVLPGPHLRGPHAVRHLSRHVRPPALPAHRPDAHRVPGVPVRRPRVAEHVCARGPAQRRETHGRGDSDRVGRRHLL	1	1	R.VAEHVCAR.G		66560-66583 (-)
6FT_5_ORF558_392aa	NPGRDSMDGFALGASGPDRPPRACSGVPVASQPPKTHPPSYARLVARLCYAADPHRAPPATRTTTALPAAWIGAMLADGFETDIAIPSGISRPDAAALQRCEGRVVFLPTIRRQLTLADVAHESFVSGGVSPDTLGLLLAYRRRFPAVITRVLPTRIVACPLDVGLTHAGTVNLRNTSPVDLCNGDPISLVPPVFEGQATDVRLDSLDLTLRFPVPLPSPLAREIVARLVARGIRDLNPSPRNPGGLPDLNVLYYNGSRLSLLADVQQLGPVNAELRSLVLNMVYSITEGTTIILTLIPRLFALSAQDGYVNALLQMQSVTREAAQLIHPEAPALMQDGERRLPLYEALVAWLTHAGQLGDTLALAPVVRVCTFDGAAVVRSGDMAPVIRYP	1	1	K.THPPSYAR.L		36090-36113 (-)
6FT_6_ORF618_159aa	RRCGVGGSGAPRRGPLCGPSAPRARGRGHPERRSNPDPWYRKAAVAGRVVGSRMGSPGRRRPAGLAVEPSFYLRGPAPPLRNQAALRRRLLRELRGVGRATRPPSAAVLGAGHGPDRGLRRRTRRAPPPAVSRWAGGAAAPLSRARGAPAPPAPRPAAL	2	2	R.ARGAPAPPAPRPAAL.-	R.LLRELRGVGR.A	32035-32079 (-)	32215-32244 (-)
* From GenBank Accession Number: JQ673480.1
