# Supplementary material for: Temporal Proteomic Analysis of Herpes Simplex Virus 1 Infection Reveals Cell-Surface Remodeling via pUL56-Mediated GOPC Degradation
Source: Cell Rep. 2020 Oct 6;33(1):108235. doi: 10.1016/j.celrep.2020.108235 (PMC7539533; doi:10.1016/j.celrep.2020.108235)
Supplement: Table S2. Comparative Analysis of Whole-Cell Protein, Total RNA, Newly Synthesized RNA, and Ribosome Profiling Data from HSV-1-Infected Cells, Related to Figure 2 — Data from the HSV-1 whole cell lysate time course (Figure 1) was compared to RNA sequencing (total RNA and newly synthesized RNA) and ribosome profiling data from a recent study (Rutkowski et al., 2015). The “Plotter” worksheet includes interactive graphs displaying fold change at the latest infection time point for each dataset. The “WCL data” worksheet shows normalized values for all proteins quantified. The “Normalized RNA and RP” includes RNA sequencing and ribosome profiling data that has been normalized in an identical fashion to that described for the proteomics data. The “WCL 18 h vs RNA 8 h” worksheet includes all data from each study and compares fold changes at the latest time points for each dataset. [file mmc3.xlsx]

## Sheet: Description
Spreadsheet	Description
Plotter	Plotter showing log2 fold change (HSV-1/mock) for WCL proteomics, RNA seq and ribosome profiling experiments
WCL data	WCL proteomic timecourse - normalised data
Normalised RNA and RP	Transcriptional activity (4sU-RNA), total RNA expression (total RNA) and translational activity (ribosome profiling) were calculated using the RPKM (= reads per kilobase per million mapped reads ) model (data from Rutkowski et al., 2015, Supplementary data 1). RPKM values from Rutkowski et al., were normalised to mock, by summing the RPKM values across all quantified genes for each column/conditi…
WCL 18 h vs RNA 8 h	HSV-1/mock fold change is displayed for each experiment. Filters for quantification and downregulation are included (scored 1 for yes, 0 for no)

## Sheet: Plotter
			WCL	4sU-RNA	Total-RNA	Ribsome profiling
	TRIM27		0.0461362	0.225583	0.464114	1.37901
		log2	-4.43796	-2.14827	-1.10745	0.463636

## Sheet: WCL data
						WCL timecourse - Normalised - Signal : Noise
Gene Name	Uniprot-l	Uniprot-s	Species	Description	Peptides	Mock 2h	Mock 6h	Mock 12h	Mock 18h	HSV 2h	HSV 4h	HSV 6h	HSV 9h	HSV 12h	HSV 18h	HSV 18h/average mock
HPDL	Q96IR7	Q96IR7	HUMAN	4-hydroxyphenylpyruvate dioxygenase-like protein	1	151.732	136.923	161.855	137.875	185.141	147.645	176.687	140.169	165.823	186.383	1.26708
ZBED1	O96006	O96006	HUMAN	Zinc finger BED domain-containing protein 1	2	119.085	124.136	129.381	125.531	86.9972	90.4995	81.4451	82.3995	89.5115	79.088	0.635076
PPP1R3D	O95685	O95685	HUMAN	Protein phosphatase 1 regulatory subunit 3D	4	857.569	850.696	846.42	899.749	881.891	908.112	873.823	908.481	879.28	842.746	0.975842
THYN1	Q9P016	Q9P016	HUMAN	Thymocyte nuclear protein 1	11	6342.71	6642.35	5994.41	6452.17	6268.82	6915.95	6084.01	6696.49	6184.24	6958.98	1.09454
GEMIN8	Q9NWZ8	Q9NWZ8	HUMAN	Gem-associated protein 8	1	1294.23	1215.36	1239.01	1260.99	1275.27	1173.62	1192.52	1132.77	1252.42	1105.06	0.882358
HIST1H1D	P16402	P16402	HUMAN	Histone H1.3	117	68190.8	75976.6	66797.7	74333.8	69151.2	69128	72381.2	70602.2	74975.5	75575.9	1.0596
C1GALT1C1	Q96EU7	Q96EU7	HUMAN	C1GALT1-specific chaperone 1	1	173.131	157.109	142.119	145.125	141.617	137.78	130.978	104.593	107.04	110.583	0.716344
HIST1H1C	P16403	P16403	HUMAN	Histone H1.2	11	5916.89	5455.07	5662.63	6166.74	5701.67	5853.89	5864.23	5951.43	6088.54	6431.44	1.1088
PROSER2	Q86WR7	Q86WR7	HUMAN	Proline and serine-rich protein 2	4	548.353	582.394	569.272	522.295	586.985	519.648	520.628	489.064	466.849	448.853	0.807902
DKK1	O94907	O94907	HUMAN	Dickkopf-related protein 1	1	132.631	155.885	109.467	72.2796	102.329	78.7273	79.7996	65.5382	77.8202	62.0866	0.528102
RNF113A	O15541	O15541	HUMAN	RING finger protein 113A	5	1478.77	1458.33	1559.89	1557.61	1505.38	1485.26	1441.8	1479	1481.31	1469.46	0.970806
TCF19	Q9Y242	Q9Y242	HUMAN	Transcription factor 19	1	153.818	179.604	224.058	197.077	180.511	157.861	132.498	135.299	122.184	114.748	0.608294
MYC	P01106-2	P01106	HUMAN	Isoform 2 of Myc proto-oncogene protein	2	1465.35	1310.64	1124.09	681.86	783.282	557.51	408.79	293.904	244.707	164.153	0.143304
NUDT15	Q9NV35	Q9NV35	HUMAN	Nucleotide triphosphate diphosphatase NUDT15	1	2580.72	2337.43	2531.59	2870.93	2400.06	2531.38	2580.83	2486.61	2353.31	2575.26	0.998097
HIST2H2AB	Q8IUE6	Q8IUE6	HUMAN	Histone H2A type 2-B	2	608.04	605.641	630.638	656.89	636.496	670.548	636.733	679.427	705.055	672.729	1.07585
CDCA4	Q9BXL8	Q9BXL8	HUMAN	Cell division cycle-associated protein 4	1	95.6315	84.0109	88.2429	80.0169	83.8349	57.7165	47.445	34.5958	35.669	35.8092	0.411716
FAM210B	Q96KR6	Q96KR6	HUMAN	Protein FAM210B	2	78.1438	73.342	78.6295	74.5434	85.0519	76.9849	74.7125	80.0266	75.7122	86.6998	1.13832
FLYWCH2	Q96CP2	Q96CP2	HUMAN	FLYWCH family member 2	2	996.172	956.325	977.562	1072.28	1008.62	999.455	963.75	957.011	937.301	926.346	0.925804
HIST1H1B	P16401	P16401	HUMAN	Histone H1.5	68	25979.6	32975.7	25211.8	27729.5	25515.1	25745.1	25420.1	25742.8	27795.8	30025.3	1.07332
IRF2BPL	Q9H1B7	Q9H1B7	HUMAN	Interferon regulatory factor 2-binding protein-like	5	1248.18	1175.41	1223.23	1200.95	1116.75	993.947	884.078	858.995	851.08	867.886	0.716111
PTGS2	P35354	P35354	HUMAN	Prostaglandin G/H synthase 2	2	215.181	173.266	122.926	108.009	196.951	209.033	194.401	175.587	174.711	138.555	0.894794
TMEM109	Q9BVC6	Q9BVC6	HUMAN	Transmembrane protein 109	3	1641.88	1516.49	1969.09	1466.24	1866.48	1440.56	1936.8	1221.16	1457.52	1371.05	0.831736
CFL2	Q9Y281	Q9Y281	HUMAN	Cofilin-2	18	6842.21	10520.9	6911.72	7715.67	7035.32	7192.71	7146.19	7089.52	7498.29	7755.97	0.969786
FADD	Q13158	Q13158	HUMAN	FAS-associated death domain protein	5	1283.39	1380.51	1415.95	1339.3	1407.24	1433.82	1318.72	1280.85	1275.7	1242.7	0.917266
ALDH1B1	P30837	P30837	HUMAN	Aldehyde dehydrogenase X, mitochondrial	8	3322.97	3187.07	3429.29	3303.17	3241.32	3342.32	3240.12	3135.59	3365.89	3310.6	0.999992
JMJD4	Q9H9V9	Q9H9V9	HUMAN	JmjC domain-containing protein 4	1	43.1624	46.9057	45.2739	51.6706	44.6649	38.5001	36.1446	29.7265	34.2605	33.3694	0.713735
KANK1	Q14678	Q14678	HUMAN	KN motif and ankyrin repeat domain-containing protein 1	5	695.29	689.329	747.232	690.118	722.44	732.236	716.845	773.073	679.429	637.849	0.90412
MID1IP1	Q9NPA3	Q9NPA3	HUMAN	Mid1-interacting protein 1	1	529.317	466.669	559.932	687.48	380.554	248.058	118.677	46.4915	29.4553	20.8275	0.0371356
SDR39U1	Q9NRG7	Q9NRG7	HUMAN	Epimerase family protein SDR39U1	1	391.996	357.868	368.974	377.124	368.127	397.278	397.674	417.22	402.867	401.528	1.07363
ANXA1	P04083	P04083	HUMAN	Annexin A1	191	73403	79205.8	73122	75226.5	74660.1	75889.6	76499.1	77139.6	78441.1	80207.9	1.06604
PBK	Q96KB5-2	Q96KB5	HUMAN	Isoform 2 of Lymphokine-activated killer T-cell-originated protein kinase	24	13811.2	14620.8	15955.2	16870.1	12902.8	13516.2	12980.5	13243.9	12579.3	12287.9	0.802377
HIST1H1E	P10412	P10412	HUMAN	Histone H1.4	5	2674.29	1300.5	1811.03	1295.08	2100.55	1911.25	1596.38	1341.22	2088.78	3517.52	1.98704
FRMD6	Q96NE9	Q96NE9	HUMAN	FERM domain-containing protein 6	2	906.351	977.433	923.256	850.216	700.728	458.958	363.2	266.67	258.29	209.653	0.229301
TST	Q16762	Q16762	HUMAN	Thiosulfate sulfurtransferase	10	6082.82	5815.4	5575.36	5995.86	6002.36	6232.44	6021.05	6162.65	5853.59	5695.55	0.970719
HPS6	Q86YV9	Q86YV9	HUMAN	Hermansky-Pudlak syndrome 6 protein	1	136.116	153.613	133.776	134.305	149.18	115.831	109.023	98.2125	91.0531	82.2988	0.590157
UBL4A	P11441	P11441	HUMAN	Ubiquitin-like protein 4A	6	1950.73	2117.31	2134.12	1979	2154.61	2172.87	2084.79	2249.18	2202.35	2255.56	1.10281
PODXL	O00592	O00592	HUMAN	Podocalyxin	8	6044.13	5805.87	6033.01	5932.8	5696.02	5716.07	6019.67	5629.03	5775.91	5239.04	0.879926
F3	P13726	P13726	HUMAN	Tissue factor	7	4516.54	5137.36	4237.21	2777.59	3839.39	3516.06	3374.99	2875.86	2991.42	3144.81	0.754663
HIST1H1A	Q02539	Q02539	HUMAN	Histone H1.1	3	1166.34	1099.8	1264.34	1414.93	1201.82	1181.37	1220.5	1179.77	1259.94	1229.55	0.994501
RAB23	Q9ULC3	Q9ULC3	HUMAN	Ras-related protein Rab-23	4	1027.3	920.084	1060.82	1057.55	905.104	1005.7	1009.9	952.248	1005.11	1000.54	0.98436
FAM111B	Q6SJ93	Q6SJ93	HUMAN	Protein FAM111B	15	9076.83	8513.68	9462.26	8912.41	7816.43	6167.43	5668.4	4819.39	5172.99	4604.13	0.512066
ELK3	P41970	P41970	HUMAN	ETS domain-containing protein Elk-3	1	82.7979	87.071	95.5971	83.2386	69.4536	58.6841	54.7458	38.3635	46.6655	36.9771	0.424165
PLP2	Q04941	Q04941	HUMAN	Proteolipid protein 2	1	85.1878	95.8576	116.554	82.1021	111.859	86.818	126.019	62.3666	87.425	82.168	0.865607
RRS1	Q15050	Q15050	HUMAN	Ribosome biogenesis regulatory protein homolog	19	5048	5764.83	5845.56	5451.23	5369.11	5370.78	5242.78	5452.63	5289.63	5438.3	0.98388
IRS1	P35568	P35568	HUMAN	Insulin receptor substrate 1	3	499.577	495.993	524.263	472.505	480.411	470.775	458.701	431.282	449.088	414.131	0.831447
CTSL	P07711	P07711	HUMAN	Cathepsin L1	1	121.674	142.498	156.546	132.219	79.8689	39.9477	17.9086	16.9899	11.1789	5.94458	0.0430037
TAF9B	Q9HBM6	Q9HBM6	HUMAN	Transcription initiation factor TFIID subunit 9B	2	1364.12	1428.54	1584.75	1491.03	1422.46	1029.73	999.031	884.785	847.817	887.503	0.604933
ANKRD49	Q8WVL7	Q8WVL7	HUMAN	Ankyrin repeat domain-containing protein 49	2	163.466	161.656	181.85	187.998	172.057	204.376	181.366	177.971	189.248	174.974	1.00709
SERPINB7	O75635	O75635	HUMAN	Serpin B7	7	5780.31	5200.36	4535.59	4152.47	3980.7	3047.87	2711.74	1933.31	1901.97	1782.59	0.362523
RPS19BP1	Q86WX3	Q86WX3	HUMAN	Active regulator of SIRT1	6	3249.47	3592.19	3382.68	3438.4	2892.58	2687.39	2095.66	1789.31	1432.58	949.5	0.277982
MXRA5	Q9NR99	Q9NR99	HUMAN	Matrix-remodeling-associated protein 5	2	698.9	637.005	634.171	713.156	642.283	546.885	494.592	424.684	490.433	435.049	0.648545
MMP14	P50281	P50281	HUMAN	Matrix metalloproteinase-14	11	6326.72	6511.01	6369.74	6809.66	5976.16	5216.12	4601.82	4593.44	4243.54	3937.64	0.605392
SH3BP4	Q9P0V3	Q9P0V3	HUMAN	SH3 domain-binding protein 4	10	3747.44	3657.86	3549.45	3270.76	3468.86	3412.89	3120.76	3184.02	3123.63	2849.15	0.801138
SLC25A15	Q9Y619	Q9Y619	HUMAN	Mitochondrial ornithine transporter 1	6	1400.3	1295.48	1234.71	1314.56	1320.68	1341.88	1295.19	1228.29	1312.16	1272.9	0.970743
DARS2	Q6PI48	Q6PI48	HUMAN	Aspartate--tRNA ligase, mitochondrial	11	5251.21	5490.66	5256.33	5622.43	4981.53	5469.15	5019.58	5500.97	4956.14	5597.61	1.0356
RND3	P61587	P61587	HUMAN	Rho-related GTP-binding protein RhoE	4	2788.87	2270.53	2287.4	1880.09	2880.23	1918.19	1478.47	1185.84	982.514	845.9	0.366711
ASNS	P08243	P08243	HUMAN	Asparagine synthetase [glutamine-hydrolyzing]	30	8478.33	8743.68	8292.99	8999.3	8592.28	8506.01	8677.18	8312.39	8117.59	8443.21	0.978518
EFEMP1	Q12805	Q12805	HUMAN	EGF-containing fibulin-like extracellular matrix protein 1	2	645.043	609.718	659.402	490.757	317.583	161.79	115.321	76.3935	76.0931	69.8304	0.116146
NAE1	Q13564	Q13564	HUMAN	NEDD8-activating enzyme E1 regulatory subunit	9	4491.55	4171.63	4277.54	4109.88	3945.08	3623.62	3741.72	3568.36	3619.92	3477.73	0.815861
TPBG	Q13641	Q13641	HUMAN	Trophoblast glycoprotein	3	2696.26	2852.22	2655.16	2676.13	2459.78	2557.82	2232.98	2260.73	1929.68	1973.39	0.725527
FHL1	Q13642	Q13642	HUMAN	Four and a half LIM domains protein 1	2	55.2969	52.6085	57.316	47.1301	68.6177	61.9971	67.6004	75.1921	94.7275	80.071	1.50827
SUMO3	P55854-2	P55854	HUMAN	Isoform 2 of Small ubiquitin-related modifier 3	6	8074.85	8201.63	7857.92	7936.3	5144.96	3259.1	2693.76	2448.43	2339.01	2340.37	0.291901
ITGB1	P05556	P05556	HUMAN	Integrin beta-1	46	23896.5	24683.5	23891.1	24082.6	22325.6	23678.7	22240.4	22520	20998.3	20941.2	0.867546
TAGLN	Q01995	Q01995	HUMAN	Transgelin	5	1912.9	1898.62	1702.08	1553.57	1940.34	2015.44	1894.33	1893.28	1868.47	1948.54	1.10287
CENPV	Q7Z7K6-3	Q7Z7K6	HUMAN	Isoform 3 of Centromere protein V	5	1810.45	1830.01	1898.13	1812.86	1823.25	1833.48	1834.3	1808.86	1894.42	2092	1.13828
GLT8D1	Q68CQ7	Q68CQ7	HUMAN	Glycosyltransferase 8 domain-containing protein 1	1	543.015	503.523	533.864	524.241	528.191	432.564	440	273.057	240.041	165.886	0.315276
NIPSNAP3A	Q9UFN0	Q9UFN0	HUMAN	Protein NipSnap homolog 3A	2	567.297	538.478	439.357	435.177	574.565	496.063	549.126	496.913	454.805	614.918	1.24206
MT-ATP8	P03928	P03928	HUMAN	ATP synthase protein 8	2	767.131	732.721	724.749	758.75	756.811	769.472	763.446	734.361	714.624	753.512	1.01029
PDXP	Q96GD0	Q96GD0	HUMAN	Pyridoxal phosphate phosphatase	1	320.264	342.144	381.984	316.69	402.634	341.048	395.881	365.054	385.017	464.933	1.36636
SCD	O00767	O00767	HUMAN	Acyl-CoA desaturase	5	6105.04	5262.22	4192.53	4342.99	4119.74	3172.54	2649.49	1719.44	1337.33	908.044	0.182496
SERPINH1	P50454	P50454	HUMAN	Serpin H1	42	18660.6	17704.2	18284.5	17989	18230.5	18244.2	18489.3	18558.4	18433.6	17800.2	0.980209
ATXN7L3B	Q96GX2	Q96GX2	HUMAN	Putative ataxin-7-like protein 3B	2	679.096	674.761	662.741	676.56	655.602	602.287	594.706	570.028	537.213	505.212	0.750364
GPX8	Q8TED1	Q8TED1	HUMAN	Probable glutathione peroxidase 8	5	2207.33	2154.76	2259.07	2306.31	2452.16	2306.76	2223.45	2194.83	2164.69	2271.27	1.01766
SLC38A2	Q96QD8	Q96QD8	HUMAN	Sodium-coupled neutral amino acid transporter 2	1	425.769	357.99	437.713	318.194	364.277	234.797	248.717	187.141	223.515	167.033	0.433947
C1orf174	Q8IYL3	Q8IYL3	HUMAN	UPF0688 protein C1orf174	1	114.703	115.617	106.851	110.973	118.186	115.533	145.247	97.4819	113.298	101.695	0.907693
CDK1	P06493	P06493	HUMAN	Cyclin-dependent kinase 1	8	3020.34	3053.72	3239.8	3157.23	2944.45	2804.94	2815	2623.96	2591.12	2642.54	0.847574
MRPL55	Q7Z7F7-2	Q7Z7F7	HUMAN	Isoform 2 of 39S ribosomal protein L55, mitochondrial	5	1470.05	1439.85	1483.06	1331.46	1523.6	1447.92	1503.34	1293.04	1302.45	1289.9	0.901329
TOE1	Q96GM8	Q96GM8	HUMAN	Target of EGR1 protein 1	4	1919.94	1851.94	2001.21	1896.49	1940.9	1914.01	1940.18	1893.64	1998.78	1873.63	0.977174
MGST3	O14880	O14880	HUMAN	Microsomal glutathione S-transferase 3	3	2772.03	2486.93	2443.69	2432.9	2529.99	2543.25	2593.06	2543.86	2384.73	2385.66	0.941501
DHX32	Q7L7V1	Q7L7V1	HUMAN	Putative pre-mRNA-splicing factor ATP-dependent RNA helicase DHX32	5	1503.75	1494.01	1410.07	1550.06	1226.19	1287.66	1114.28	1130	1011.02	1071.57	0.719431
STEAP3	Q658P3-2	Q658P3	HUMAN	Isoform 2 of Metalloreductase STEAP3	1	959.416	1048.11	936.472	1068.76	850.899	641.899	449.469	460.973	383.411	417.919	0.41659
COMMD8	Q9NX08	Q9NX08	HUMAN	COMM domain-containing protein 8	2	1521.97	1534.99	1540.15	1567.41	1420.36	1437.02	1412.24	1345.78	1314.05	1281.86	0.831767
HMGN1	P05114	P05114	HUMAN	Non-histone chromosomal protein HMG-14	16	11626.2	9908.7	10104.3	9696.21	10478.6	10128.9	10329.8	10013.2	10933	11162.5	1.08019
ARHGDIB	P52566	P52566	HUMAN	Rho GDP-dissociation inhibitor 2	25	15128.8	14474.4	15003.3	14296.6	14796.5	14342.9	15492.7	14823.9	15120.8	14527.9	0.986561
ZFP36L2	P47974	P47974	HUMAN	mRNA decay activator protein ZFP36L2	2	130.483	112.106	110.98	109.545	107.93	78.6331	61.5039	34.1866	26.5448	24.6356	0.212782
TMEM261	Q96GE9	Q96GE9	HUMAN	Transmembrane protein 261	1	90.7404	90.9034	88.6573	86.3287	75.4991	64.0052	70.541	63.8995	34.6963	42.1231	0.472458
NR2F2	P24468	P24468	HUMAN	COUP transcription factor 2	2	881.39	857.976	909.257	825.684	716.881	664.846	612.338	593.939	584.096	612.853	0.705583
NAB2	Q15742	Q15742	HUMAN	NGFI-A-binding protein 2	5	1667.16	1688.78	1628.29	1744.89	1285.08	1243.71	1173.8	1138.2	1137.24	1085.2	0.645079
GALNT6	Q8NCL4	Q8NCL4	HUMAN	Polypeptide N-acetylgalactosaminyltransferase 6	6	1390.79	1435.24	1352.9	1448.69	1423.3	1403.48	1392.66	1329.65	1358.01	1394.39	0.991106
FGF1	P05230	P05230	HUMAN	Fibroblast growth factor 1	1	30.7405	24.6921	23.6491	27.4523	36.0457	26.1019	26.4577	28.6022	23.1997	25.1935	0.945934
RWDD3	Q9Y3V2	Q9Y3V2	HUMAN	RWD domain-containing protein 3	3	627.036	624.419	667.062	682.475	652.927	668.376	657.505	657.88	649.922	633.175	0.973744
MESDC1	Q9H1K6	Q9H1K6	HUMAN	Mesoderm development candidate 1	1	162.252	162.974	157.665	141.49	169.476	170.776	154.803	157.337	166.727	187.188	1.19919
TNC	P24821	P24821	HUMAN	Tenascin	27	7640.84	8981.27	9843.49	10548.9	8266.05	8544.04	8744.45	7869.52	8615	9414.39	1.01737
DHFR	P00374	P00374	HUMAN	Dihydrofolate reductase	15	9651.65	9481.48	9776.01	10109.3	8649.29	8485.81	8143.36	7585.5	7044.82	6101.96	0.625546
CSRP1	P21291	P21291	HUMAN	Cysteine and glycine-rich protein 1	31	16131.9	15279.5	15156.1	14328.8	15376.7	15149.3	15929.8	15526.6	15582.7	15558.8	1.02198
XPOT	O43592	O43592	HUMAN	Exportin-T	5	1847.75	1812.37	1422.65	1581.14	1716.17	1648.5	1435.65	1469.22	1528.56	1765.6	1.0598
LXN	Q9BS40	Q9BS40	HUMAN	Latexin	7	2551.3	2363.54	2233.11	2314.78	2453.92	2498.43	2529.33	2547.06	2529.63	2582.52	1.09166
CYR61	O00622	O00622	HUMAN	Protein CYR61	17	11103.8	11561.2	9493.01	6516.33	10363.1	8330.6	7925.29	6543.39	7103.05	5845.71	0.604609
EIF4EBP1	Q13541	Q13541	HUMAN	Eukaryotic translation initiation factor 4E-binding protein 1	2	719.133	714.403	744.294	686.57	697.342	676.254	690.986	655.081	767.176	697.13	0.973509
HNRNPF	P52597	P52597	HUMAN	Heterogeneous nuclear ribonucleoprotein F	56	14760.2	15009.5	15482.4	14699.9	14979.8	14826.2	15059.9	15212.1	15097.3	15564.1	1.03844
MDH1	P40925-3	P40925	HUMAN	Isoform 3 of Malate dehydrogenase, cytoplasmic	44	22026.1	20924.8	21286.7	21716.8	21023.8	21822.9	22411.3	22983.1	22585.5	22197.4	1.03298
LIMA1	Q9UHB6	Q9UHB6	HUMAN	LIM domain and actin-binding protein 1	4	1381.36	1073.71	1163.02	1244.6	1136.72	1267.82	1284.04	1272.75	1383.06	1081.22	0.889398
LIMA1	Q9UHB6-4	Q9UHB6	HUMAN	Isoform 4 of LIM domain and actin-binding protein 1	67	27497.8	27850.8	25365.3	26224.1	26318	27776.5	26453.8	27954.5	26008.2	28012.3	1.0478
CDC42EP4	Q9H3Q1	Q9H3Q1	HUMAN	Cdc42 effector protein 4	4	1031.35	937.576	1117.43	966.594	1230.24	925.98	1089.38	915.845	1099.01	984.185	0.971328
ZNHIT3	Q15649	Q15649	HUMAN	Zinc finger HIT domain-containing protein 3	6	2489.35	2769.59	2660.34	2558.29	2469.86	2579.72	2300.81	2398.3	2112.35	2251.3	0.859474
METTL5	Q9NRN9	Q9NRN9	HUMAN	Methyltransferase-like protein 5	3	527	543.182	563.473	558.093	539.996	500.554	480.104	466.689	460.374	405.743	0.740493
PREB	Q9HCU5	Q9HCU5	HUMAN	Prolactin regulatory element-binding protein	3	1358.4	1166.77	1450.7	1229.05	1362	1338.73	1471.55	1258.08	1492.25	1393.66	1.07103
HOXC11	O43248	O43248	HUMAN	Homeobox protein Hox-C11	1	34.6233	37.9612	38.6902	43.6103	28.1066	30.7218	23.6866	16.6345	27.2915	23.1064	0.596738
METTL17	Q9H7H0-3	Q9H7H0	HUMAN	Isoform 3 of Methyltransferase-like protein 17, mitochondrial	1	449.133	463.131	449.81	456.695	412.007	413.68	369.29	357.687	324.757	326.478	0.71802
TIMP1	P01033	P01033	HUMAN	Metalloproteinase inhibitor 1	1	182.307	216.523	205.614	173.081	88.6639	43.4068	25.1315	16.4185	12.3828	5.70044	0.0293261
FASTKD3	Q14CZ7	Q14CZ7	HUMAN	FAST kinase domain-containing protein 3, mitochondrial	4	1143.08	1131.48	1020.36	1101.15	1022.35	976.245	1161.13	840.152	779.204	717.734	0.653068
RANBP6	O60518	O60518	HUMAN	Ran-binding protein 6	1	205.376	176.493	174.052	149.77	202.718	192.301	150.666	165.163	174.102	193.058	1.09429
RIPK2	O43353	O43353	HUMAN	Receptor-interacting serine/threonine-protein kinase 2	6	752.484	776.917	809.753	753.425	819.159	739.688	743.534	735.873	730.289	695.244	0.899242
ID1	P41134	P41134	HUMAN	DNA-binding protein inhibitor ID-1	1	114.874	110.185	185.26	196.98	119.139	76.575	65.4404	51.6804	50.5681	35.3381	0.232756
TINAGL1	Q9GZM7	Q9GZM7	HUMAN	Tubulointerstitial nephritis antigen-like	2	410.126	382.248	384.88	383.281	290.782	269.259	213.862	198.343	208.86	207.918	0.532941
LEMD2	Q8NC56	Q8NC56	HUMAN	LEM domain-containing protein 2	8	3325.44	3389.58	3082.17	3431.12	3434.2	3570.58	3516.84	3385.68	3397.45	3616.02	1.09342
DTD2	Q96FN9	Q96FN9	HUMAN	Probable D-tyrosyl-tRNA(Tyr) deacylase 2	2	281.37	263.741	284.711	292.285	323.02	295.46	267.736	266.825	280.346	313.04	1.1159
NDUFAF1	Q9Y375	Q9Y375	HUMAN	Complex I intermediate-associated protein 30, mitochondrial	6	2320.05	2474.72	2382.55	2465.88	2288.52	2466.86	2304.82	2367.9	2267	2053.36	0.851734
FN1	P02751-15	P02751	HUMAN	Isoform 15 of Fibronectin	5	998.768	1040.92	1034.34	732.371	834.206	715.479	658.6	675.673	690.982	669.095	0.703127
MCFD2	Q8NI22	Q8NI22	HUMAN	Multiple coagulation factor deficiency protein 2	3	878.834	707.674	964.927	730.38	935.712	774.316	898.451	765.693	991.645	779.56	0.950158
C2orf69	Q8N8R5	Q8N8R5	HUMAN	UPF0565 protein C2orf69	1	386.883	370.778	335.331	323.657	371.905	364.474	360.759	354.642	373.055	375.303	1.05969
CEP55	Q53EZ4	Q53EZ4	HUMAN	Centrosomal protein of 55 kDa	12	11143.9	10667	11356	11602.7	8445.54	7402.42	6706.11	5982.14	5541.99	5375.86	0.480312
CAV2	P51636	P51636	HUMAN	Caveolin-2	2	245.917	275.935	239.051	227.907	230.393	196.583	158.56	149.822	164.356	142.365	0.575906
SMIM13	P0DJ93	P0DJ93	HUMAN	Small integral membrane protein 13	1	107.349	98.6878	124.005	103.626	124.602	116.314	123.5	110.021	121.379	125.139	1.15424
PELO	Q9BRX2	Q9BRX2	HUMAN	Protein pelota homolog	9	3566.48	3672.42	3801.82	3648.83	3479	3229.88	2944.88	2777.82	2638.59	2513.9	0.684539
TCIRG1	Q13488	Q13488	HUMAN	V-type proton ATPase 116 kDa subunit a isoform 3	1	182.277	191.854	185.919	188.356	212.755	182.849	188.735	175.873	170.008	187.3	1.00106
THEM6	Q8WUY1	Q8WUY1	HUMAN	Protein THEM6	1	102.624	100.648	136.379	107.769	133.639	102.043	110.989	104.811	106.035	138.597	1.23908
KRT80	Q6KB66-2	Q6KB66	HUMAN	Isoform 2 of Keratin, type II cytoskeletal 80	1	88.965	82.6555	81.2263	79.8816	87.611	74.6104	86.163	64.0041	72.9978	64.0888	0.770463
COMMD3	Q9UBI1	Q9UBI1	HUMAN	COMM domain-containing protein 3	5	2619.72	2559.14	2619.35	2508.94	2737.25	2515.32	2634.61	2461.63	2505.87	2347.24	0.910916
CMC4	P56277	P56277	HUMAN	Cx9C motif-containing protein 4	4	1357.26	1203.45	1217.79	1193.65	1424.89	1239.4	1337.6	1127.79	1453.96	1358.96	1.09326
ASTE1	Q2TB18	Q2TB18	HUMAN	Protein asteroid homolog 1	1	124.698	133.513	133.724	135.611	121.234	116.864	86.2347	95.0178	97.3009	95.5985	0.724855
VMP1	Q96GC9	Q96GC9	HUMAN	Vacuole membrane protein 1	2	738.885	754.566	771.734	756.723	699.763	695.784	709.974	614.617	586.811	558.709	0.739545
LYSMD2	Q8IV50	Q8IV50	HUMAN	LysM and putative peptidoglycan-binding domain-containing protein 2	5	1009.04	1025.06	1081.6	965.65	1037.5	1008.84	984.298	976.61	943.75	950.856	0.931904
NIPAL2	Q9H841-2	Q9H841	HUMAN	Isoform 2 of NIPA-like protein 2	1	184.426	181.029	188.505	211.479	184.078	213.678	183.113	179.946	164.544	171.053	0.893884
SKP2	Q13309	Q13309	HUMAN	S-phase kinase-associated protein 2	2	765.76	810.749	882.553	806.814	666.949	656.115	547.852	543.329	486.717	443.636	0.543359
ABHD11	Q8NFV4	Q8NFV4	HUMAN	Protein ABHD11	2	374.083	410.159	409.683	401.659	434.197	421.886	413.02	394.823	433.992	461.672	1.15738
FIGNL1	Q6PIW4	Q6PIW4	HUMAN	Fidgetin-like protein 1	7	768.792	739.844	792.315	769.978	749.119	770.262	756.193	749.936	726.678	751.249	0.97853
NUCB2	P80303-2	P80303	HUMAN	Isoform 2 of Nucleobindin-2	13	4182.47	4262.28	4045.3	4404.7	4174.12	4314.39	4249.43	4191.75	4210.15	4363.86	1.03319
PJA1	Q8NG27	Q8NG27	HUMAN	E3 ubiquitin-protein ligase Praja-1	1	460.52	481.034	488.717	539.338	388.397	283.999	177.419	143.343	142.652	145.154	0.294787
PRICKLE1	Q96MT3	Q96MT3	HUMAN	Prickle-like protein 1	3	233.445	165.559	197.06	160.038	153.872	130.315	111.546	87.9597	96.694	72.9753	0.386061
JUN	P05412	P05412	HUMAN	Transcription factor AP-1	1	60.7613	77.9622	35.7291	16.4408	60.9405	47.8251	45.0679	44.4079	41.0737	38.1626	0.799662
KLF3	P57682	P57682	HUMAN	Krueppel-like factor 3	3	620.622	536.349	630.829	759.92	567.304	494.697	478.666	415.396	419.389	385.643	0.605472
HSP90B1	P14625	P14625	HUMAN	Endoplasmin	97	44159.7	41527.5	43313.9	41203.7	44908.7	42093.1	44661	44008.4	45985.6	44018.2	1.03448
NEK7	Q8TDX7	Q8TDX7	HUMAN	Serine/threonine-protein kinase Nek7	3	2127.7	2096.9	1933.89	2028.53	1961.8	2052.42	1949.19	1948.57	1942.47	1969.48	0.962244
RPP38	P78345	P78345	HUMAN	Ribonuclease P protein subunit p38	6	2725.7	2950.44	2916.64	2847.84	3006	3005.11	2849.07	2856.06	2798.47	2891.17	1.01084
FBXO5	Q9UKT4	Q9UKT4	HUMAN	F-box only protein 5	1	215.595	234.05	225.294	218.91	200.005	165.393	129.24	140.813	120.699	116.777	0.522581
VPS18	Q9P253	Q9P253	HUMAN	Vacuolar protein sorting-associated protein 18 homolog	11	4492.1	4211.82	4317.6	4355.15	4547.91	4535.34	4373.97	4275.18	4523.03	3956.26	0.910706
ZBTB33	Q86T24	Q86T24	HUMAN	Transcriptional regulator Kaiso	2	1097.39	1116.27	1228.83	1045.7	382.458	330.326	293.223	268.235	276.783	274.352	0.244509
NCBP2	P52298-2	P52298	HUMAN	Isoform 2 of Nuclear cap-binding protein subunit 2	2	127.894	115.159	114.013	118.313	121.451	113.737	118.213	87.1775	110.993	88.5236	0.744867
NCBP2	P52298	P52298	HUMAN	Nuclear cap-binding protein subunit 2	3	1308.96	1307.03	1416.53	1290.19	1421.98	1305.73	1422.94	1321.01	1358	1499.62	1.12696
FAM114A1	Q8IWE2	Q8IWE2	HUMAN	Protein NOXP20	2	371.126	368.224	350.354	356.977	372.145	433.812	352.047	377.459	415.669	399.473	1.10452
PKMYT1	Q99640	Q99640	HUMAN	Membrane-associated tyrosine- and threonine-specific cdc2-inhibitory kinase	2	1734.71	1898.28	1813.45	1870.38	1396.53	1365.62	1192.45	1036.53	932.802	745.62	0.40762
ABHD17C	Q6PCB6	Q6PCB6	HUMAN	Protein ABHD17C	1	75.8843	49.3086	62.7441	51.075	41.9412	42.5895	42.4317	29.7089	37.4646	34.8017	0.582426
TUBB	P07437	P07437	HUMAN	Tubulin beta chain	27	7602.86	8287.25	9077.46	8540.18	8891.45	8173.99	8560.49	8609.57	8460.62	9445.18	1.12752
SEPHS2	Q99611	Q99611	HUMAN	Selenide, water dikinase 2	1	489.406	501.072	497.057	516.694	501.083	509.584	506.04	520.178	525.003	518.656	1.03512
CPT2	P23786	P23786	HUMAN	Carnitine O-palmitoyltransferase 2, mitochondrial	12	4426.72	4248.51	3993.22	4484.75	4389.92	4613.7	4393.19	4703.16	4577.81	4686.79	1.09293
NUDT12	Q9BQG2	Q9BQG2	HUMAN	Peroxisomal NADH pyrophosphatase NUDT12	8	1694.72	1632.88	1698.17	1694.04	1680.17	1720.41	1842.98	1703.82	1681.72	1607.25	0.956723
SOWAHC	Q53LP3	Q53LP3	HUMAN	Ankyrin repeat domain-containing protein SOWAHC	1	468.759	503.425	509.725	452.532	478.19	532.494	470.782	516.937	526.619	551.125	1.13961
THBS1	P07996	P07996	HUMAN	Thrombospondin-1	29	24240.9	26510.4	18940.3	10689.8	10630.6	6846.38	4667.16	3400.95	3160.09	2761.45	0.137417
TSC22D3	Q99576-3	Q99576	HUMAN	Isoform 2 of TSC22 domain family protein 3	5	1638.92	1368.42	1501.12	2071.34	1643.37	1318.36	1131.68	976.189	909.861	749.607	0.455701
TPM1	P09493-10	P09493	HUMAN	Isoform 10 of Tropomyosin alpha-1 chain	21	12023.9	11198.1	10827.4	9818.96	12095.5	12209.1	12319.9	12076.4	12566.9	11261.4	1.02684
APEX1	P27695	P27695	HUMAN	DNA-(apurinic or apyrimidinic site) lyase	20	9388.75	10482.4	9468.92	10738.3	9381.41	10860.9	9690.62	11295.6	9800.29	11238.3	1.12163
TTC30B	Q8N4P2	Q8N4P2	HUMAN	Tetratricopeptide repeat protein 30B	3	981.23	875.14	919.119	979.168	960.605	907.716	826.334	819.565	758.744	780.295	0.831282
PAICS	P22234-2	P22234	HUMAN	Isoform 2 of Multifunctional protein ADE2	45	16588.7	16409.1	16949.4	17157.5	17129.2	16998.9	17570	17621.1	17803.5	18257.1	1.08827
ERGIC1	Q969X5	Q969X5	HUMAN	Endoplasmic reticulum-Golgi intermediate compartment protein 1	1	738.783	711.567	680.99	664.862	669.099	657.15	656.336	542.908	570.851	616.148	0.881407
NT5E	P21589	P21589	HUMAN	5'-nucleotidase	5	1664.36	1746.78	1698.35	1703.42	1723.95	1627.41	1579.01	1646.22	1645.91	1643.68	0.96504
MANEA	Q5SRI9	Q5SRI9	HUMAN	Glycoprotein endo-alpha-1,2-mannosidase	1	165.128	195.27	199.932	174.062	203.598	162.133	168.741	132.993	138.064	153.707	0.837192
FEN1	P39748	P39748	HUMAN	Flap endonuclease 1	32	14214.9	14189.4	14117.8	14199.1	13879.9	14409.2	14470.3	14343.3	14320.5	14553.8	1.02634
ARPC5	O15511	O15511	HUMAN	Actin-related protein 2/3 complex subunit 5	18	5859.19	5596.47	5952.41	5554.76	5911.21	5606.66	5737.73	5744.29	5826.12	5399.12	0.940498
HINT1	P49773	P49773	HUMAN	Histidine triad nucleotide-binding protein 1	6	6266.3	5116.53	6175.89	5172.39	6148.51	5150.28	6306.37	5521.39	6448.44	5270.21	0.927401
ITM2B	Q9Y287	Q9Y287	HUMAN	Integral membrane protein 2B	1	689.502	733.392	769.651	941.59	426.048	325.791	315.967	270.074	310.392	296.853	0.378864
FST	P19883	P19883	HUMAN	Follistatin	4	1866.99	1866.54	1507.75	1081.95	1473.57	1008.43	827.428	677.941	727.489	540.154	0.341695
LIG4	P49917	P49917	HUMAN	DNA ligase 4	7	924.581	1090.54	1173.09	1104.46	1121.54	1220.99	1129.2	1233.5	1166.16	1096.55	1.02179
RHOG	P84095	P84095	HUMAN	Rho-related GTP-binding protein RhoG	10	4737.65	5281.19	6027.2	5953.17	4672.62	4689.86	4837.43	5262.14	4623.45	5839.49	1.06176
LDHB	P07195	P07195	HUMAN	L-lactate dehydrogenase B chain	53	18523.6	18546	17573.5	18860.5	17804.7	18358	18685.6	18726.1	18408.1	19574.7	1.06524
SKA1	Q96BD8	Q96BD8	HUMAN	Spindle and kinetochore-associated protein 1	7	3863.44	4385.76	4460.66	4570.38	3752.62	3773.33	3386.46	3327.11	3019.83	2950.25	0.682918
GNG12	Q9UBI6	Q9UBI6	HUMAN	Guanine nucleotide-binding protein G(I)/G(S)/G(O) subunit gamma-12	3	559.559	566.88	641.871	523.724	634.847	581.277	626.757	570.907	572.377	639.722	1.11643
ABT1	Q9ULW3	Q9ULW3	HUMAN	Activator of basal transcription 1	3	2156.56	2186.26	2267.63	2272.01	2147.87	2111.32	1948.61	1831	1958.76	1712.08	0.770993
CCDC14	Q49A88	Q49A88	HUMAN	Coiled-coil domain-containing protein 14	2	181.115	140.354	172.336	143.626	174.94	135.626	127.481	112.2	98.2104	86.4514	0.542499
MAGED2	Q9UNF1	Q9UNF1	HUMAN	Melanoma-associated antigen D2	19	5655.48	5895.58	5422.4	5832.31	5382.79	5749.23	5223.01	5491.32	5117.6	4960.66	0.870072
ZNF362	Q5T0B9	Q5T0B9	HUMAN	Zinc finger protein 362	1	39.4186	34.3644	34.7135	48.2361	32.206	22.3498	22.0592	22.1751	18.0547	21.3309	0.544389
UBE2T	Q9NPD8	Q9NPD8	HUMAN	Ubiquitin-conjugating enzyme E2 T	5	3006.55	3201.41	3460.95	3195.25	2879.22	2637.98	2418.19	2193.02	2033.58	1859.1	0.578072
AMMECR1	Q9Y4X0	Q9Y4X0	HUMAN	AMME syndrome candidate gene 1 protein	1	642.674	660.117	624.57	609.571	590.897	563.514	536.172	497.619	480.113	454.468	0.716564
RFC4	P35249	P35249	HUMAN	Replication factor C subunit 4	12	3371.59	3578.37	3542.23	3825.62	3420.79	3536.17	3373.68	3453.68	3301.58	3296.9	0.921063
FBLIM1	Q8WUP2	Q8WUP2	HUMAN	Filamin-binding LIM protein 1	8	3098.34	3016.93	2907.07	2756.07	3160.46	3186.79	3084.74	3143.72	3128.22	3224.44	1.09504
RGS3	P49796	P49796	HUMAN	Regulator of G-protein signaling 3	5	960.717	857.413	966.306	976.844	1012.16	918.39	980.396	852.741	868.777	811.175	0.862658
FOSL1	P15407	P15407	HUMAN	Fos-related antigen 1	6	2767.9	3261.23	2434.61	1597.11	2330.15	2445.94	2054.39	1999.43	1834.92	1678.52	0.667346
CCND1	P24385	P24385	HUMAN	G1/S-specific cyclin-D1	1	1002.28	870.324	691.242	490.863	263.224	122.468	67.8524	41.6698	49.0251	33.4111	0.0437503
MAPRE3	Q9UPY8	Q9UPY8	HUMAN	Microtubule-associated protein RP/EB family member 3	7	4980.93	4909.85	5110.41	4940.61	5182.63	5076.13	5065.63	5002.16	5029.75	4742.19	0.951207
SERPINB8	P50452	P50452	HUMAN	Serpin B8	15	9060.78	9160.15	9089.54	8579.6	8734.39	9072.91	9075.65	9456.73	9345.98	9186.6	1.02386
ARF5	P84085	P84085	HUMAN	ADP-ribosylation factor 5	1	44.7196	63.8469	49.0851	79.576	58.8723	74.6971	44.6724	79.0869	36.8131	72.6056	1.22424
ADO	Q96SZ5	Q96SZ5	HUMAN	2-aminoethanethiol dioxygenase	4	610.381	654.891	627.395	603.402	643.03	648.79	634.699	635.216	651.821	626.013	1.0032
FILIP1L	Q4L180	Q4L180	HUMAN	Filamin A-interacting protein 1-like	5	518.406	517.691	460.761	410.77	553.422	565.416	473.385	486.611	449.316	429.932	0.901501
RBBP7	Q16576	Q16576	HUMAN	Histone-binding protein RBBP7	45	19196.4	19499.5	19865.5	20445.2	19575.6	19218.9	19546.2	19798.8	19380.7	19746.5	0.999742
NCS1	P62166	P62166	HUMAN	Neuronal calcium sensor 1	1	154.436	154.099	189.269	177.281	198.718	175.137	161.735	167.932	182.626	194.003	1.1495
C9orf142	Q9BUH6	Q9BUH6	HUMAN	Protein PAXX	5	2493.23	2703.13	2545.8	2868.57	2627.88	2867.7	2674.76	3071.43	2745.78	2851.39	1.07491
RABAC1	Q9UI14	Q9UI14	HUMAN	Prenylated Rab acceptor protein 1	2	2082.82	1879.01	1806.04	1820.51	1822.04	1616.53	1521.07	1301.46	1341.29	1102.81	0.581315
S100A11	P31949	P31949	HUMAN	Protein S100-A11	26	6870.36	6493.01	6475.3	6473.47	6871.59	6816.88	7173.78	7247	7124.75	7144.29	1.08608
YEATS4	O95619	O95619	HUMAN	YEATS domain-containing protein 4	2	627.217	625.467	722.14	612.572	676.5	566.652	541.364	503.487	554.895	512.072	0.791641
ACAA2	P42765	P42765	HUMAN	3-ketoacyl-CoA thiolase, mitochondrial	4	522.602	499.338	523.734	478.424	574.368	554.213	531.134	569.566	554.878	544.656	1.07634
NUDT8	Q8WV74	Q8WV74	HUMAN	Nucleoside diphosphate-linked moiety X motif 8	2	596.897	566.423	535.267	558.522	603.339	627.465	613.661	584.962	633.431	609.534	1.0802
H1F0	P07305	P07305	HUMAN	Histone H1.0	27	11215	10323.4	10161.4	10360.8	11400.8	10801.4	11461.7	11262.9	11842.1	11017.7	1.04779
PSMD10	O75832	O75832	HUMAN	26S proteasome non-ATPase regulatory subunit 10	12	5674.5	5671.47	5751.34	5823.31	5893.39	5864.32	5992.38	5898.22	5883.99	5745.05	1.0026
MMP2	P08253	P08253	HUMAN	72 kDa type IV collagenase	1	195.609	222.853	204.872	192.204	171.448	111.266	92.9532	86.9057	85.9002	74.6191	0.365987
REPIN1	Q9BWE0-4	Q9BWE0	HUMAN	Isoform 2 of Replication initiator 1	2	382.787	369.649	348.044	388.863	378.379	380.149	372.064	366.934	377.461	381.68	1.0251
CETN2	P41208	P41208	HUMAN	Centrin-2	4	3211.45	3233.47	3365.72	3236.8	3011.8	2957.42	2830.36	2707.56	2651.68	2411.48	0.739296
MRI1	Q9BV20	Q9BV20	HUMAN	Methylthioribose-1-phosphate isomerase	7	1159.24	1153.24	1363.32	1185.9	1390.84	1269.75	1333.97	1301.02	1355.98	1505.99	1.23906
BRD3	Q15059	Q15059	HUMAN	Bromodomain-containing protein 3	6	1268.4	1350.96	1279.09	1434.67	1359.34	1372.39	1341.22	1426.06	1356.35	1402.32	1.05178
TAF7	Q15545	Q15545	HUMAN	Transcription initiation factor TFIID subunit 7	2	910.69	975.603	969.955	977.264	713.4	576.769	506.257	444.528	442.77	416.388	0.434471
GRAMD3	Q96HH9-3	Q96HH9	HUMAN	Isoform 3 of GRAM domain-containing protein 3	4	639.137	647.382	587.686	520.946	604.737	577.119	577.801	584.067	588.69	532.543	0.889369
DCTN3	O75935	O75935	HUMAN	Dynactin subunit 3	7	4572.13	4259.03	4675.5	4331.37	4828.88	4288.98	4635.56	4324.41	4584.51	4358.34	0.977314
ANKRD34A	Q69YU3	Q69YU3	HUMAN	Ankyrin repeat domain-containing protein 34A	2	890.539	1172.87	1384.12	1501.81	1013.33	1076.21	1014.7	988.337	914.157	885.713	0.715823
ERAP1	Q9NZ08-2	Q9NZ08	HUMAN	Isoform 2 of Endoplasmic reticulum aminopeptidase 1	18	7358.38	6642.65	6350.04	6398.13	7040.93	6973.91	6920.14	6854.8	7066.11	7149.68	1.06914
CHST3	Q7LGC8	Q7LGC8	HUMAN	Carbohydrate sulfotransferase 3	2	269.763	284.395	296.993	322.047	303.384	304.638	277.175	300.929	297.55	282.49	0.963147
KCTD15	Q96SI1	Q96SI1	HUMAN	BTB/POZ domain-containing protein KCTD15	2	986.719	1040.15	1042.66	1036.05	755.101	707.88	655.089	661.135	653.509	615.621	0.599789
CENPB	P07199	P07199	HUMAN	Major centromere autoantigen B	5	4704.48	4799.27	4825.15	4773.11	2517.35	1708.91	1222.75	975.17	892.055	768.759	0.16098
TRMT5	Q32P41	Q32P41	HUMAN	tRNA (guanine(37)-N1)-methyltransferase	17	8905.39	8895.34	8961.64	9174.19	8617.68	8932.58	8746.86	8879.69	8936.11	8892.5	0.9898
YWHAH	Q04917	Q04917	HUMAN	14-3-3 protein eta	22	11354.7	10563.4	10552	10138.6	10843.2	10741.3	10405.7	10824.6	10718.8	11994.4	1.126
CTU1	Q7Z7A3	Q7Z7A3	HUMAN	Cytoplasmic tRNA 2-thiolation protein 1	1	61.0104	65.3246	76.8985	73.224	63.8665	77.7426	64.6644	70.7343	60.5836	46.4946	0.672719
GNPNAT1	Q96EK6	Q96EK6	HUMAN	Glucosamine 6-phosphate N-acetyltransferase	12	2857.47	2842.92	2922.54	2737.21	2882.07	2824.18	2903.14	2789.88	2899.73	3085.64	1.08648
ABRACL	Q9P1F3	Q9P1F3	HUMAN	Costars family protein ABRACL	1	236.799	235.917	267.578	260.795	237.832	299.458	289.393	290.08	290.142	259.213	1.03572
FAM160B1	Q5W0V3	Q5W0V3	HUMAN	Protein FAM160B1	1	715.396	722.372	553.95	709.257	652.062	749.399	638.257	709.87	625.459	764.651	1.13241
PUS3	Q9BZE2	Q9BZE2	HUMAN	tRNA pseudouridine(38/39) synthase	6	1189.67	1210.76	1174.48	1168.57	1263.18	1181.67	1156.88	1106.36	1119.12	1223.04	1.03135
TP53RK	Q96S44	Q96S44	HUMAN	TP53-regulating kinase	3	734.848	697.405	658.833	658.114	716.707	717.233	706.365	668.069	717.527	696.145	1.01287
CEBPB	P17676	P17676	HUMAN	CCAAT/enhancer-binding protein beta	5	2003.65	2014.04	2112.8	2299.12	1957.67	1571.46	1467.93	1205.15	1137.92	1017.82	0.482974
CALU	O43852-3	O43852	HUMAN	Isoform 3 of Calumenin	5	2508.4	2276.63	2465.03	2349.31	2484.79	2234.06	2566.28	2388.94	2626.9	2413.82	1.00582
CALU	O43852-4	O43852	HUMAN	Isoform 4 of Calumenin	24	11418.8	11756.3	11302.5	11622.7	11422.2	11600.3	11929.7	12295.9	11589.8	12388.4	1.07491
VANGL1	Q8TAA9	Q8TAA9	HUMAN	Vang-like protein 1	5	2370.07	2366.31	2228.44	2040.05	2148.32	1490.12	1207.88	849.78	873.453	827.245	0.367465
EGFR	P00533	P00533	HUMAN	Epidermal growth factor receptor	62	22786.9	22898.4	23551.4	21739.3	22506.4	21759.3	21242.5	21347.7	21190.8	20467.7	0.899915
TRIM27	P14373	P14373	HUMAN	Zinc finger protein RFP	3	1875.57	1944.09	1929.6	1967.47	414.507	273.876	175.486	124.164	117.4	89.0051	0.0461362
SLC25A5	P05141	P05141	HUMAN	ADP/ATP translocase 2	57	20552.4	20071.3	20614.9	21681.7	20049.7	21275.8	20137.2	22691.6	20811.4	21160.4	1.02076
FPGT	O14772	O14772	HUMAN	Fucose-1-phosphate guanylyltransferase	3	539.235	545.393	502.191	483.44	578.834	483.107	578.661	447.195	499.866	462.699	0.893992
C15orf52	Q6ZUT6	Q6ZUT6	HUMAN	Uncharacterized protein C15orf52	8	2108.2	2286.78	2357.54	2051.08	2217.63	2060.34	1876.7	1879.37	1851.08	1917.69	0.871321
TXN	P10599	P10599	HUMAN	Thioredoxin	29	13178.1	12722	13951.7	12652.7	12617.3	12963.3	13296	13280.9	13947.2	13287.4	1.01229
CMTR2	Q8IYT2	Q8IYT2	HUMAN	Cap-specific mRNA (nucleoside-2'-O-)-methyltransferase 2	2	626.71	623.126	672.984	626.647	606.566	548.72	486.917	493.182	486.345	458.701	0.719681
SPCS3	P61009	P61009	HUMAN	Signal peptidase complex subunit 3	3	2072.99	2060.91	1877.06	1961.64	1868.21	1978.68	1674.13	1832.71	1745.53	1958.08	0.982404
SCRN1	Q12765-2	Q12765	HUMAN	Isoform 2 of Secernin-1	12	5604.69	5495.72	5596.26	5418.05	5756.46	5647.64	5898.31	5855.69	5950.95	5997.56	1.08481
SLC2A1	P11166	P11166	HUMAN	Solute carrier family 2, facilitated glucose transporter member 1	2	920.203	900.096	873.008	935.337	970.299	894.695	961.995	777.996	865.909	855.495	0.943046
FEM1B	Q9UK73	Q9UK73	HUMAN	Protein fem-1 homolog B	6	1807.42	1780.09	1667.05	1467.48	1820.51	1603.99	1468.12	1165.59	1133.82	988.196	0.588033
CHTF8	P0CG12	P0CG12	HUMAN	Chromosome transmission fidelity protein 8 homolog isoform 2	2	304.062	378.145	424.104	394.352	324.489	234.349	178.274	158.133	134.988	121.58	0.324069
ZNF692	Q9BU19-5	Q9BU19	HUMAN	Isoform 5 of Zinc finger protein 692	1	98.1513	99.1084	93.1986	98.3843	116.909	100.823	94.026	86.3251	109.415	89.5127	0.920811
RHOB	P62745	P62745	HUMAN	Rho-related GTP-binding protein RhoB	3	367.031	397.471	482.301	395.138	404.007	407.384	412.952	416.732	390.938	495.482	1.20706
SLC7A1	P30825	P30825	HUMAN	High affinity cationic amino acid transporter 1	2	881.736	1045.13	1143.27	963.454	1102.87	787.169	862.667	626.659	641.74	701.444	0.695601
MPST	P25325-2	P25325	HUMAN	Isoform 2 of 3-mercaptopyruvate sulfurtransferase	5	972.677	1029.1	957.683	1030.53	1187.78	1155.11	1076.67	1157.7	1177.12	1219.79	1.22285
AMOTL2	Q9Y2J4-4	Q9Y2J4	HUMAN	Isoform 4 of Angiomotin-like protein 2	6	1350.87	1221.77	1254.43	1189.41	1213.76	1134.05	902.41	771.033	819.06	716.797	0.571554
COL12A1	Q99715	Q99715	HUMAN	Collagen alpha-1(XII) chain	8	2008.31	2383.2	2221.07	1808.14	1624.3	1452.95	1158.82	906.239	768.267	664.953	0.315865
MAD2L1	Q13257	Q13257	HUMAN	Mitotic spindle assembly checkpoint protein MAD2A	2	1464.71	1529.34	1182.19	1385.51	1150.3	1304.44	1059.07	1070.49	900.778	1111.73	0.799553
PLIN3	O60664	O60664	HUMAN	Perilipin-3	31	10010.2	9650.52	10289	9799.91	10558.6	10149	10541.5	10503.2	10851.6	10633.2	1.07001
POP7	O75817	O75817	HUMAN	Ribonuclease P protein subunit p20	2	378.596	391.77	377.773	374.896	376.297	348.683	327.509	336.932	305.435	325.527	0.854944
USP27X	A6NNY8	A6NNY8	HUMAN	Ubiquitin carboxyl-terminal hydrolase 27	1	73.3644	67.8624	74.1746	63.6302	94.663	80.632	80.6905	84.4885	78.8943	82.4771	1.18233
CYB561	P49447	P49447	HUMAN	Cytochrome b561	1	675.399	658.355	688.844	721.047	644.612	612.127	562.06	501.905	451.925	367.813	0.53624
PDP1	Q9P0J1-2	Q9P0J1	HUMAN	Isoform 2 of [Pyruvate dehydrogenase [acetyl-transferring]]-phosphatase 1, mitochondrial	7	2858.13	2837.89	2720.22	2748.35	2954.08	3010.87	2883.72	2839.71	2794.21	2814.97	1.00853
LRRC8D	Q7L1W4	Q7L1W4	HUMAN	Volume-regulated anion channel subunit LRRC8D	4	2172.26	2295.79	2120.88	2439.98	2016.9	1878.95	1594.14	1419.56	1218.86	1308.78	0.579816
EXOSC2	Q13868	Q13868	HUMAN	Exosome complex component RRP4	2	621.644	717.93	614.347	741.025	635.044	737.997	655.12	753.324	619.544	708.505	1.05161
SLC29A1	Q99808-2	Q99808	HUMAN	Isoform 2 of Equilibrative nucleoside transporter 1	3	583.184	781.358	572.97	776.953	556.293	481.49	544.226	358.133	325.636	354.548	0.522457
TUBA1B	P68363	P68363	HUMAN	Tubulin alpha-1B chain	186	82432.6	89619	78804.6	82672.7	87092.1	87438.3	92634.8	92853.4	92523	102737	1.23212
NSMCE4A	Q9NXX6	Q9NXX6	HUMAN	Non-structural maintenance of chromosomes element 4 homolog A	1	159.958	177.783	201.94	175.088	141.435	100.678	119.934	78.6918	89.3984	84.3044	0.471785
GM2A	P17900	P17900	HUMAN	Ganglioside GM2 activator	1	483.047	474.553	367.716	456.236	479.979	414.488	584.356	363.555	389.1	390.227	0.876151
CHTOP	Q9Y3Y2-3	Q9Y3Y2	HUMAN	Isoform 2 of Chromatin target of PRMT1 protein	8	2192.44	2348.55	2407.31	2252.9	2415.83	2177.59	2206.96	2219.28	2101.24	2234.67	0.97147
CD9	P21926	P21926	HUMAN	CD9 antigen	16	9410.41	9342.45	8448.55	9034.46	8746.36	9129.7	8363.35	8392.95	7915.57	8014.5	0.884703
PHC2	Q8IXK0-5	Q8IXK0	HUMAN	Isoform 5 of Polyhomeotic-like protein 2	4	1951.19	1896.51	2000.37	1777.76	1902.77	1809.55	1816.39	1737.26	1913.91	1726.28	0.905491
PCDHGC3	Q9UN70	Q9UN70	HUMAN	Protocadherin gamma-C3	1	212.244	234.893	226.614	213.18	218.486	196.39	177.917	153.977	131.957	124.396	0.561019
ARF6	P62330	P62330	HUMAN	ADP-ribosylation factor 6	1	24.6082	18.8508	28.0925	30.8991	21.0527	31.2354	23.9046	28.5646	25.2756	25.57	0.998334
PLAU	P00749	P00749	HUMAN	Urokinase-type plasminogen activator	2	286.569	331.735	281.852	226.423	216.516	182.996	161.349	119.672	113.987	73.1704	0.259797
GEMIN2	O14893	O14893	HUMAN	Gem-associated protein 2	7	2754.55	2733.96	2808.08	2897.38	2754.05	2955.18	2922.1	3041.76	3051.95	3062.62	1.09438
CDCP1	Q9H5V8	Q9H5V8	HUMAN	CUB domain-containing protein 1	5	2700.28	2758.73	2606.02	2723.88	2609.91	2577.72	2483.32	2549.13	2321.36	2367.11	0.877606
ALDH3B1	P43353	P43353	HUMAN	Aldehyde dehydrogenase family 3 member B1	1	124.925	142.35	106.594	172.602	125.832	143.14	117.117	116.426	83.4806	91.3022	0.668303
SHROOM3	Q8TF72	Q8TF72	HUMAN	Protein Shroom3	6	2026.23	2114.17	2053.71	1925.31	1839.81	1647.9	1545.58	1251.95	1331.32	1120.53	0.552026
SOCS6	O14544	O14544	HUMAN	Suppressor of cytokine signaling 6	2	336.684	344.543	332.987	345.438	306.922	310.471	267.59	261.77	228.299	189.91	0.558703
KTI12	Q96EK9	Q96EK9	HUMAN	Protein KTI12 homolog	5	1376.46	1522.99	1622.46	1460.29	1559.76	1564.12	1591.72	1602.31	1583.23	1625.59	1.08695
EXOSC6	Q5RKV6	Q5RKV6	HUMAN	Exosome complex component MTR3	9	3124.44	3752.92	3334.78	3682.15	3267.22	3566.63	3121.97	3402.59	2951.5	3470.56	0.999132
HNRNPH2	P55795	P55795	HUMAN	Heterogeneous nuclear ribonucleoprotein H2	10	970.727	1156.55	1062.5	1087.38	1152.51	1209.88	1167.84	1222.84	1077.15	1316.43	1.23113
PRDX4	Q13162	Q13162	HUMAN	Peroxiredoxin-4	18	10563	10564.2	11352.9	10457.7	11393.6	10968.7	11216.9	10830.5	11811.4	11964.6	1.1146
UBQLN2	Q9UHD9	Q9UHD9	HUMAN	Ubiquilin-2	1	132.017	114.333	140.629	141.017	121.728	138.116	139.378	141.259	140.542	124.758	0.945144
GSPT2	Q8IYD1	Q8IYD1	HUMAN	Eukaryotic peptide chain release factor GTP-binding subunit ERF3B	3	1668.35	1646.87	1618.75	1617.01	1653.69	1700.96	1660.68	1667.11	1729.79	1673.75	1.02199
ZYX	Q15942	Q15942	HUMAN	Zyxin	21	10251.1	9881.83	10005.5	9170.24	10534.2	10140.8	10262.2	10316.6	10414.6	10607.8	1.07944
PFN2	P35080-2	P35080	HUMAN	Isoform IIb of Profilin-2	1	217.21	204.059	221.127	210.496	228.742	230.375	237.873	244.603	238.275	251.884	1.18132
BRI3BP	Q8WY22	Q8WY22	HUMAN	BRI3-binding protein	1	522.614	568.699	525.742	599.151	536.513	586.753	564.22	542.345	580.03	593.535	1.07126
TES	Q9UGI8	Q9UGI8	HUMAN	Testin	66	25921.6	25337.1	23995.7	23760.2	25858.9	26466	26360.7	27320.8	26814.2	27194.2	1.09859
BET1L	Q9NYM9	Q9NYM9	HUMAN	BET1-like protein	1	308.547	259.512	299.129	268.171	285.309	223.107	341.027	196.009	235.627	197.248	0.694926
LAMB2	P55268	P55268	HUMAN	Laminin subunit beta-2	2	84.3824	79.5329	89.5715	91.0291	80.4901	53.4066	51.13	47.7512	43.5703	48.3312	0.561149
AURKA	O14965	O14965	HUMAN	Aurora kinase A	6	2680.58	2803.14	3046.69	2777.88	2458.78	2108.1	1895.68	1518.12	1423.69	1129.91	0.399673
PARP2	Q9UGN5	Q9UGN5	HUMAN	Poly [ADP-ribose] polymerase 2	6	2002.34	1906.79	2047.54	2138.7	1849.66	1745.77	1640.69	1537.73	1351.99	1243.17	0.614265
NCK2	O43639	O43639	HUMAN	Cytoplasmic protein NCK2	3	3010.31	3123.25	3118.6	2966.27	3028.44	2839.06	2810.4	2545.08	2461.89	2251.8	0.73718
YIPF5	Q969M3-3	Q969M3	HUMAN	Isoform 3 of Protein YIPF5	2	2429.83	2407.93	2209.27	2410.79	2402.48	2370.95	2364.16	2297.02	2262.6	2339.41	0.989409
TOR1A	O14656	O14656	HUMAN	Torsin-1A	9	2919.3	2922.55	2729.73	2824.74	2853.15	2889.48	2941.75	2840.57	2871.91	3047.93	1.06979
CHAMP1	Q96JM3	Q96JM3	HUMAN	Chromosome alignment-maintaining phosphoprotein 1	9	3236.08	3238.64	3219.65	3130.64	2982.91	2996.26	2804.95	2802.84	2771.59	2748.59	0.857258
TFAP2A	P05549	P05549	HUMAN	Transcription factor AP-2-alpha	2	511.022	564.805	536.231	546.535	505.373	470.133	484.457	459.869	462.851	445.605	0.825732
TPM4	P67936	P67936	HUMAN	Tropomyosin alpha-4 chain	4	1714.27	1696.13	1693.72	1557.99	1768.53	1767.24	1776.24	1775.64	1812.46	1789.3	1.07432
TPM4	P67936-2	P67936	HUMAN	Isoform 2 of Tropomyosin alpha-4 chain	39	19003.1	18370.7	17208.8	16310.5	18921.8	19094.9	19242.4	19569.8	19638.3	18737.4	1.05722
CNN3	Q15417	Q15417	HUMAN	Calponin-3	27	10899.6	11083.4	10698.5	10082	10633.7	10674	10543.5	10640.3	10496.7	10173.2	0.951578
JTB	O76095	O76095	HUMAN	Protein JTB	2	1172.12	994.667	1155.71	940.072	1092.43	901.105	1082.18	869.995	1048.54	871.501	0.817818
KLF4	O43474	O43474	HUMAN	Krueppel-like factor 4	2	345.191	335.866	331.703	344.487	348.209	335.348	337.02	344.816	344.788	311.549	0.918178
GSTK1	Q9Y2Q3	Q9Y2Q3	HUMAN	Glutathione S-transferase kappa 1	11	2925.96	2840.98	2598.28	2582.59	2982.15	3046.05	2871.22	3093.12	2812.71	3048.32	1.11376
PHB	P35232	P35232	HUMAN	Prohibitin	31	12334.4	12339.4	12774.6	13169.5	12047.1	12575.4	12609.8	13000	12502.7	12833.1	1.01412
ARL1	P40616	P40616	HUMAN	ADP-ribosylation factor-like protein 1	3	430.543	419.041	438.792	460.987	407.885	420.803	441.159	433.97	435.931	396.179	0.905883
CASKIN2	Q8WXE0	Q8WXE0	HUMAN	Caskin-2	3	1398.26	1403.98	1490.14	1592.4	1329.92	1337.48	1246.13	1282.9	1251.32	1232.79	0.837953
RIN2	Q8WYP3-2	Q8WYP3	HUMAN	Isoform 2 of Ras and Rab interactor 2	3	179.645	157.231	159.983	159	168.565	140.608	123.778	106.636	100.633	93.1244	0.567953
REEP4	Q9H6H4	Q9H6H4	HUMAN	Receptor expression-enhancing protein 4	1	827.561	882.181	873.535	964.149	790.643	791.445	805.674	780.336	694.837	645.163	0.727472
IRF2BP2	Q7Z5L9	Q7Z5L9	HUMAN	Interferon regulatory factor 2-binding protein 2	5	1776.42	1708.9	1669.57	1475.61	1623.85	1238.16	1135.13	898.087	815.641	644.034	0.388528
IRF2BP2	Q7Z5L9-2	Q7Z5L9	HUMAN	Isoform 2 of Interferon regulatory factor 2-binding protein 2	1	155.63	158.129	151.735	135.476	126.078	126.862	101.48	91.3398	76.8358	64.3008	0.427981
FAM136A	Q96C01	Q96C01	HUMAN	Protein FAM136A	14	6560.75	6399.46	6567.3	6087.21	6456.4	6328.77	6047.12	6148.89	6140.03	6349.32	0.991512
PDCD2	Q16342	Q16342	HUMAN	Programmed cell death protein 2	2	1225.44	1306.37	1291.36	1304.34	1151.91	1144.04	1122.97	1103.43	1029.6	969.933	0.756651
L3HYPDH	Q96EM0	Q96EM0	HUMAN	Trans-3-hydroxy-L-proline dehydratase	3	1233.1	1145.16	1294.57	1187.05	1204.73	1258.46	1258.34	1202.36	1292.75	1286.87	1.05917
CCT6A	P40227	P40227	HUMAN	T-complex protein 1 subunit zeta	58	29724.7	30510.6	31195.9	31746.8	29618.7	29767.6	30080.5	30790	29878.5	30166.9	0.97962
UQCRQ	O14949	O14949	HUMAN	Cytochrome b-c1 complex subunit 8	3	2100.17	1922.1	1959.49	1876.28	1871.22	1808.8	1928.17	1696.42	1847	1861.04	0.947329
SLC17A5	Q9NRA2	Q9NRA2	HUMAN	Sialin	1	1493.92	1480.67	1368.29	1492.45	1472.85	1466.75	1405.02	1273.89	1281.89	1244.84	0.85331
ASNSD1	Q9NWL6	Q9NWL6	HUMAN	Asparagine synthetase domain-containing protein 1	1	79.648	85.9006	101.383	96.4955	77.6481	82.0806	63.7764	63.8743	63.7811	71.4206	0.78608
FBXO7	Q9Y3I1	Q9Y3I1	HUMAN	F-box only protein 7	2	544.768	539.773	521.024	549.106	516.906	584.867	521.671	534.573	464.495	510.454	0.947623
TWF1	Q12792	Q12792	HUMAN	Twinfilin-1	19	5186.78	5596.56	5011.18	5824.08	4926.39	5550.51	4805.32	5802.74	4807.46	5275.28	0.976063
ADCY3	O60266	O60266	HUMAN	Adenylate cyclase type 3	1	50.7681	49.1095	58.0668	52.2906	50.794	48.4738	52.6199	41.4078	47.7915	41.2043	0.783966
TOMM34	Q15785	Q15785	HUMAN	Mitochondrial import receptor subunit TOM34	41	13399.1	13283.4	14207.6	13689.6	13661.1	13324.2	13669.2	13373.3	13415.1	13021.7	0.954324
MEA1	Q16626	Q16626	HUMAN	Male-enhanced antigen 1	1	399.076	757.692	485.936	720.399	431.041	633.066	326.34	570.428	262.063	458.259	0.775691
SPDL1	Q96EA4	Q96EA4	HUMAN	Protein Spindly	9	2390.67	2413.74	2471.5	2231.8	2397.68	2335.41	2235.01	2079.22	2106.55	2105.34	0.88574
ARPC1B	O15143	O15143	HUMAN	Actin-related protein 2/3 complex subunit 1B	25	15808	15145.6	15048	14786.6	15871.7	15227.4	15710.6	15541.7	15897.8	15585.4	1.02555
INPP1	P49441	P49441	HUMAN	Inositol polyphosphate 1-phosphatase	2	1448.46	1408.37	1266.36	1256.37	1353.96	1426.84	1362.03	1436.54	1419.01	1474.3	1.09622
GSTO1	P78417	P78417	HUMAN	Glutathione S-transferase omega-1	30	14906.3	14517	15255.5	15260.4	15353.7	15465.8	16102.7	16576.4	16534.3	16426.6	1.09622
HSPA5	P11021	P11021	HUMAN	78 kDa glucose-regulated protein	228	86013.1	85108.1	89937.9	86224	90269.8	89865.5	90567.9	93701.8	94098.9	93342.9	1.07512
TRMT2A	Q8IZ69	Q8IZ69	HUMAN	tRNA (uracil-5-)-methyltransferase homolog A	6	1240.29	1352.52	1339.7	1362.2	1257.29	1320.22	1258.67	1288.69	1192.46	1197.03	0.904322
PGAP2	Q9UHJ9-2	Q9UHJ9	HUMAN	Isoform 1 of Post-GPI attachment to proteins factor 2	1	205.9	225.374	202.219	227.461	214.635	199.368	236.342	164.856	187.269	210.483	0.977904
TSC22D1	Q15714	Q15714	HUMAN	TSC22 domain family protein 1	2	1869.27	2004.06	1896.32	1595.41	1571.01	1568.08	1306.36	1379.75	1329.53	1242.75	0.674946
MRPL40	Q9NQ50	Q9NQ50	HUMAN	39S ribosomal protein L40, mitochondrial	6	1354.91	1432.59	1397.44	1472.7	1412.38	1373.83	1228.77	1269.37	1168.86	1075.59	0.760452
TRMT112	Q9UI30	Q9UI30	HUMAN	Multifunctional methyltransferase subunit TRM112-like protein	10	2680.36	2990.62	3141.59	2868.65	3093.83	2796.63	2565.69	2438.39	2244.41	2278.97	0.780388
CD151	P48509	P48509	HUMAN	CD151 antigen	5	3283.46	3345.6	3945.92	3291.94	3324.79	3006.87	3010.13	2841.03	2798.03	2941.84	0.848593
MAGED1	Q9Y5V3-2	Q9Y5V3	HUMAN	Isoform 2 of Melanoma-associated antigen D1	3	544.427	600.705	609.193	590.932	588.57	556.279	510.89	474.824	477.538	504.611	0.86065
NRBF2	Q96F24	Q96F24	HUMAN	Nuclear receptor-binding factor 2	1	237.943	274.839	272.182	262.703	281.761	243.898	256.008	259.893	261.972	252.09	0.962481
SRI	P30626	P30626	HUMAN	Sorcin	12	5025.36	4883.36	5198.96	4502.5	5574.47	4999.63	5621.94	5267.28	5590.49	5764.14	1.17575
CDR2L	Q86X02	Q86X02	HUMAN	Cerebellar degeneration-related protein 2-like	3	807.926	852.682	825.302	794.765	701.2	619.158	653.399	651.587	627.112	580.615	0.707921
BMI1	P35226	P35226	HUMAN	Polycomb complex protein BMI-1	2	1262.54	1231.28	1284.45	1197.63	1238.6	1224.05	1254.91	1232.46	1177.07	1277.99	1.02735
MYL9	P24844	P24844	HUMAN	Myosin regulatory light polypeptide 9	1	361.971	343.472	302.837	320.299	354.323	405.958	371.742	397.693	376.385	409.979	1.23434
PTP4A2	Q12974	Q12974	HUMAN	Protein tyrosine phosphatase type IVA 2	2	714.176	722.767	727.511	704.034	693.718	662.861	636.412	608.657	544.666	646.643	0.90172
LIPA	P38571	P38571	HUMAN	Lysosomal acid lipase/cholesteryl ester hydrolase	3	1538.82	1538.46	1564.47	1557.01	1342.58	1315.94	1132.69	1130.66	947.085	771.896	0.498097
IMP3	Q9NV31	Q9NV31	HUMAN	U3 small nucleolar ribonucleoprotein protein IMP3	1	60.9228	57.7379	59.7123	61.5278	65.7669	55.0733	69.1192	56.3314	61.554	53.9077	0.898833
LYPLA1	O75608	O75608	HUMAN	Acyl-protein thioesterase 1	1	1496.19	1073.49	1363.52	982.565	1383.74	1072.69	1387.71	1079.49	1530.88	1197.91	0.974754
SRR	Q9GZT4	Q9GZT4	HUMAN	Serine racemase	4	1775.36	1745.93	1733.02	1819.53	1885.56	1922.1	1939.23	1959.35	1980.58	2047.74	1.15793
LGALS1	P09382	P09382	HUMAN	Galectin-1	15	10934.6	10819.3	11374.7	10553	11549.9	10682.6	11660.3	11007.2	11320.5	11717.5	1.07299
TPP1	O14773	O14773	HUMAN	Tripeptidyl-peptidase 1	4	794.241	733.188	697.546	522.23	1026.73	723.277	806.662	674.836	710.812	916.099	1.33386
GORASP2	Q9H8Y8	Q9H8Y8	HUMAN	Golgi reassembly-stacking protein 2	5	2625.26	2545.74	2559.57	2579.45	2096.63	2115.96	2291.46	2194.51	2403.55	2735.8	1.06141
FAM102B	Q5T8I3	Q5T8I3	HUMAN	Protein FAM102B	1	33.3803	34.2748	41.8759	38.2447	35.2547	38.2609	37.527	44.7583	34.3355	41.5655	1.1251
LAMTOR5	O43504	O43504	HUMAN	Ragulator complex protein LAMTOR5	1	90.1107	90.8296	89.7899	104.147	88.4289	98.7615	73.9312	70.5775	70.4999	70.4969	0.752213
CAV1	Q03135	Q03135	HUMAN	Caveolin-1	29	16056.9	22033.2	16321.9	19188.6	15711.5	17278.2	14301.2	14789.6	12497.6	13399.2	0.728211
USP1	O94782	O94782	HUMAN	Ubiquitin carboxyl-terminal hydrolase 1	3	570.469	587.498	563.725	551.655	441.222	332.378	226.756	126.856	95.9721	62.4736	0.109924
GABARAPL1	Q9H0R8-2	Q9H0R8	HUMAN	Isoform 2 of Gamma-aminobutyric acid receptor-associated protein-like 1	2	1653.24	1591.89	1485.25	1547.83	1534.32	1391.26	1385.5	1248.83	1235.41	1168.46	0.744457
MED30	Q96HR3	Q96HR3	HUMAN	Mediator of RNA polymerase II transcription subunit 30	3	611.629	669.454	737.009	654.896	684.047	584.982	553.297	532.185	552.457	571.125	0.854661
PEA15	Q15121-2	Q15121	HUMAN	Isoform 2 of Astrocytic phosphoprotein PEA-15	12	6808.28	6901.96	6637.37	6443.8	6690.24	6828.88	6622.57	6631	6593.13	6483.67	0.968023
THUMPD3	Q9BV44	Q9BV44	HUMAN	THUMP domain-containing protein 3	7	3439.62	3428.93	3535.18	3337.2	3391.76	3327.22	3411.51	3361.84	3290.89	3446.95	1.00341
HIST3H2BB	Q8N257	Q8N257	HUMAN	Histone H2B type 3-B	22	7980.36	10114.6	7622.45	9024.34	7439.45	7600.14	8132.15	7879.03	8084.81	8036.59	0.925294
CSK	P41240	P41240	HUMAN	Tyrosine-protein kinase CSK	9	5868.85	5398.21	5822.99	5363.46	5983.95	5232.49	5822.03	5160.15	5657.82	5198.53	0.926097
P4HA2	O15460	O15460	HUMAN	Prolyl 4-hydroxylase subunit alpha-2	13	7493.39	6914.24	6609.12	6119.19	7344.09	6577.58	5913.63	4963.34	4416.46	3752.14	0.553087
BCAT1	P54687	P54687	HUMAN	Branched-chain-amino-acid aminotransferase, cytosolic	1	431.113	421.62	424.285	441.16	408.837	449.784	435.563	419.72	440.842	446.333	1.03908
MARCKS	P29966	P29966	HUMAN	Myristoylated alanine-rich C-kinase substrate	40	20332.1	20177.1	18411.3	19007.5	19125.6	19237.3	19004.5	19092.9	19049	21004.6	1.07815
KANK2	Q63ZY3-2	Q63ZY3	HUMAN	Isoform 2 of KN motif and ankyrin repeat domain-containing protein 2	4	2782.64	2723.71	2716.04	2832.39	2503.6	2251.42	1907.82	1594.61	1351.74	888.56	0.321512
DHCR7	Q9UBM7	Q9UBM7	HUMAN	7-dehydrocholesterol reductase	5	2465.16	2544.86	2319.28	2359.3	2365.47	2503.99	2417.98	2517.24	2358.54	2545.62	1.05097
DSTN	P60981	P60981	HUMAN	Destrin	46	25380.9	24808.9	25152.6	24316.1	25335.6	25057.9	25252.9	25863.8	25651	24169.7	0.970101
CASP4	P49662	P49662	HUMAN	Caspase-4	3	2053.31	2017.34	2009.97	1928.45	2064.31	1916.75	1919.8	1778.79	1808.12	1713.67	0.855864
CTDSP1	Q9GZU7	Q9GZU7	HUMAN	Carboxy-terminal domain RNA polymerase II polypeptide A small phosphatase 1	1	182.175	183.988	189.323	184.085	218.49	208.835	205.846	180.097	207.906	212.182	1.1476
MT-CO2	P00403	P00403	HUMAN	Cytochrome c oxidase subunit 2	2	240.239	182.649	143.156	149.225	199.523	181.568	181.003	124.425	139.928	144.741	0.809437
HMGN4	O00479	O00479	HUMAN	High mobility group nucleosome-binding domain-containing protein 4	3	1491.36	1545.99	1421.23	1493.59	1522.27	1634.83	1434.13	1606.9	1551.45	1514.9	1.01805
METTL3	Q86U44	Q86U44	HUMAN	N6-adenosine-methyltransferase 70 kDa subunit	8	4723.03	4251.01	4557.54	4558.52	4602.67	4348.01	3949.63	3837.37	3941.93	4005.09	0.885586
ATPIF1	Q9UII2	Q9UII2	HUMAN	ATPase inhibitor, mitochondrial	4	745.622	775.313	759.441	733.849	854.905	729.407	829.106	748.366	710.9	849.99	1.12797
CIAO1	O76071	O76071	HUMAN	Probable cytosolic iron-sulfur protein assembly protein CIAO1	11	1290.47	1426.73	1409.56	1384.25	1357.57	1429.5	1402.25	1463.21	1401.15	1532.17	1.11208
SERPINB2	P05120	P05120	HUMAN	Plasminogen activator inhibitor 2	57	20232	20549.8	19241.1	16989.5	19962	19561.8	20563.8	19784	20313.4	20274.8	1.05306
CCNA2	P20248	P20248	HUMAN	Cyclin-A2	2	302.639	320.3	322.419	297.824	371.851	431.772	405.304	382.336	382.521	324.984	1.04565
SSR3	Q9UNL2-2	Q9UNL2	HUMAN	Isoform 2 of Translocon-associated protein subunit gamma	6	694.918	754.707	751.341	768.04	819.105	752.797	724.871	663.621	700.686	733.408	0.988086
MRPS34	P82930	P82930	HUMAN	28S ribosomal protein S34, mitochondrial	8	4028.11	3794.31	3937.45	4136.74	3831.83	3845.37	3845.4	3721.38	3538.16	3141.75	0.790546
CBX1	P83916	P83916	HUMAN	Chromobox protein homolog 1	3	196.491	185.63	188.162	198.48	191.953	196.221	196.98	212.437	210.612	204.759	1.06539
PLA2G12A	Q9BZM1	Q9BZM1	HUMAN	Group XIIA secretory phospholipase A2	1	170.421	195.75	173.712	176.887	170.189	191.583	162.599	189.31	159.934	161.917	0.903596
HSP90AA1	P07900-2	P07900	HUMAN	Isoform 2 of Heat shock protein HSP 90-alpha	320	120674	135796	130851	135587	125957	124541	127570	129014	129823	129670	0.991914
PFN1	P07737	P07737	HUMAN	Profilin-1	58	26927.3	27486.2	28033.8	28603.6	27890.4	27547.6	27597.7	29071.3	28416.5	28524.4	1.02744
RNF41	Q9H4P4	Q9H4P4	HUMAN	E3 ubiquitin-protein ligase NRDP1	1	36.6687	50.2959	55.0708	42.6032	58.2062	43.6	47.388	40.1366	37.3347	42.6763	0.924537
PCBD1	P61457	P61457	HUMAN	Pterin-4-alpha-carbinolamine dehydratase	3	552.635	551.38	576.3	550.351	598.696	579.844	578.652	589.221	636.245	634.354	1.13752
A2M	P01023	P01023	HUMAN	Alpha-2-macroglobulin	5	1218.84	1285.77	918.437	853.277	1331.94	1422.18	1486.9	1682.61	1326.46	2106.66	1.97053
HSPA8	P11142	P11142	HUMAN	Heat shock cognate 71 kDa protein	408	150531	169593	167670	159853	153715	152255	153480	153074	156993	156025	0.963643
DAP	P51397	P51397	HUMAN	Death-associated protein 1	5	825.135	832.958	783.793	746.371	899.314	873.615	794.058	863.864	843.447	928.907	1.16541
NUDT19	A8MXV4	A8MXV4	HUMAN	Nucleoside diphosphate-linked moiety X motif 19	3	730.745	742.164	610.392	644.751	873.514	772.094	804.908	767.495	790.451	893.837	1.31059
ZYG11B	Q9C0D3	Q9C0D3	HUMAN	Protein zyg-11 homolog B	1	41.6203	35.4705	30.473	31.8028	31.0383	29.1455	27.7994	18.487	19.943	17.5539	0.50382
C1orf198	Q9H425	Q9H425	HUMAN	Uncharacterized protein C1orf198	6	2528.15	2649.42	2596.12	2438.13	2406.62	2343.46	2179.08	1988.56	1952.22	1778.9	0.696801
GSG2	Q8TF76	Q8TF76	HUMAN	Serine/threonine-protein kinase haspin	1	327.478	333.66	344.6	349.629	336.01	360.303	325.549	312.92	325.429	307.529	0.907588
PCK2	Q16822	Q16822	HUMAN	Phosphoenolpyruvate carboxykinase [GTP], mitochondrial	18	4699.6	4180.83	4135.02	4239.66	4693.35	4671.16	4722.72	4852.51	4966.72	5212.44	1.20832
IFIT5	Q13325	Q13325	HUMAN	Interferon-induced protein with tetratricopeptide repeats 5	6	2916.07	2711.27	3122.46	2685.34	2722.62	2582.23	2731.15	2552.65	2853.25	2539.04	0.888155
SSX2IP	Q9Y2D8	Q9Y2D8	HUMAN	Afadin- and alpha-actinin-binding protein	1	374.543	331.756	417.338	342.091	318.923	225.231	213.068	164.987	167.735	141.885	0.387206
AP2S1	P53680	P53680	HUMAN	AP-2 complex subunit sigma	3	1188.25	1160.93	1223.07	1212.03	1087.81	1022.67	1031.54	1011.17	1016.33	921.315	0.770285
CDKN2AIP	Q9NXV6	Q9NXV6	HUMAN	CDKN2A-interacting protein	20	6154.79	5873.02	6052.07	6013.3	6305.37	6294.34	6354.66	6287.57	6413.58	5999.22	0.996003
MSL3	Q8N5Y2	Q8N5Y2	HUMAN	Male-specific lethal 3 homolog	1	379.999	391.307	369.157	382.306	355.772	348.594	318.137	339.812	321.354	323.942	0.850929
HDDC3	Q8N4P3	Q8N4P3	HUMAN	Guanosine-3',5'-bis(diphosphate) 3'-pyrophosphohydrolase MESH1	8	1485.51	1498.29	1511.25	1529.93	1671.08	1624.86	1607.65	1641.03	1579.52	1694.97	1.12529
ZADH2	Q8N4Q0	Q8N4Q0	HUMAN	Prostaglandin reductase 3	8	2774.56	2682.16	2605.68	2712.54	2767.6	2721.36	2615.25	2603.86	2514.09	2519.84	0.935444
ZNF217	O75362	O75362	HUMAN	Zinc finger protein 217	4	1988.08	2013.26	1897.66	1728.52	1940.16	1917.13	1613.3	1522.37	1309.68	1165.66	0.611289
PRSS23	O95084	O95084	HUMAN	Serine protease 23	9	1672.65	2020.43	1797.57	1709.83	1427.18	1343.02	1216.34	1017.62	1044.02	853.076	0.4739
FHL3	Q13643	Q13643	HUMAN	Four and a half LIM domains protein 3	2	1086.23	1141.8	1205.29	1042.8	1160.05	1158.14	1139.91	1213.58	1196.23	1159.11	1.03582
LAMC2	Q13753	Q13753	HUMAN	Laminin subunit gamma-2	51	22729.6	25527.8	24009	22908.2	22407.3	20661.3	21797.2	17988.3	20044.9	19511.4	0.820024
ATL3	Q6DD88	Q6DD88	HUMAN	Atlastin-3	21	11433.9	10298	10392.2	9921.71	11107.3	10464	11316.6	10547.4	11102	11073.8	1.05349
ZCRB1	Q8TBF4	Q8TBF4	HUMAN	Zinc finger CCHC-type and RNA-binding motif-containing protein 1	1	84.6991	56.9397	60.1162	86.6074	47.2455	70.5303	51.0916	58.7933	57.1743	34.8643	0.483618
SLC44A2	Q8IWA5-2	Q8IWA5	HUMAN	Isoform 2 of Choline transporter-like protein 2	2	961.001	1025.02	915.354	1060.48	939.266	836.965	1137.93	686.897	720.72	737.404	0.744504
TRAPPC1	Q9Y5R8	Q9Y5R8	HUMAN	Trafficking protein particle complex subunit 1	1	1064.29	911.38	806.128	780.157	912.523	803.709	738.208	622.796	660.164	646.54	0.726051
DIEXF	Q68CQ4	Q68CQ4	HUMAN	Digestive organ expansion factor homolog	5	2328.05	2227.42	2175.03	2089.04	2223.9	1918.76	1716.08	1358.76	1259.32	858.363	0.389301
GMNN	O75496	O75496	HUMAN	Geminin	2	807.59	718.384	579.539	504.324	700.318	592.691	409.953	323.989	308.703	257.02	0.393925
VIMP	Q9BQE4	Q9BQE4	HUMAN	Selenoprotein S	1	211.155	215.944	244.314	179.203	198.375	178.531	179.581	135.33	142.04	117.663	0.553306
ZNF512B	Q96KM6	Q96KM6	HUMAN	Zinc finger protein 512B	2	355.788	341.465	359.052	323.286	347.643	309.184	288.918	253.328	264.01	263.264	0.763312
HMGA2	P52926	P52926	HUMAN	High mobility group protein HMGI-C	3	1055.4	1024.73	991.6	944.095	1244.32	1221.61	1138.64	1062.41	1032.6	1106.92	1.10256
NUF2	Q9BZD4	Q9BZD4	HUMAN	Kinetochore protein Nuf2	15	11150.8	10833.5	12315.2	13047.3	10221.3	9189.51	8687.42	7599.8	7626.19	6493.1	0.548556
PRKRA	O75569	O75569	HUMAN	Interferon-inducible double-stranded RNA-dependent protein kinase activator A	7	2297.88	2566.76	2317.9	2594.77	2695.09	2758.71	2634.37	2749.79	2773.16	2904.07	1.18809
SHMT2	P34897	P34897	HUMAN	Serine hydroxymethyltransferase, mitochondrial	36	13837.1	13801	14660.6	14526.7	14463.2	14139.2	14532.1	14407.2	14100.9	13871.6	0.976433
SMS	P52788	P52788	HUMAN	Spermine synthase	17	8438.44	8065.24	8711.18	8501.27	7921.34	7950.44	8407.25	8261.78	8556.34	8355.39	0.991263
SERINC3	Q13530	Q13530	HUMAN	Serine incorporator 3	1	676.888	716.064	722.016	710.273	634.645	500.876	464.215	378.583	459.986	399.092	0.565037
RPN1	P04843	P04843	HUMAN	Dolichyl-diphosphooligosaccharide--protein glycosyltransferase subunit 1	56	25867.2	25887.4	25256.8	25817	25934.6	26205.8	26224.4	25550.3	25294.3	25738.1	1.0012
RPL36AL	Q969Q0	Q969Q0	HUMAN	60S ribosomal protein L36a-like	19	14257.8	15140.4	14446.8	15188.9	14559.3	15002.3	14309	15436	14202.9	13592	0.920963
DCTPP1	Q9H773	Q9H773	HUMAN	dCTP pyrophosphatase 1	7	1132.72	1256.84	1205.11	1308	1201.52	1314.61	1148.56	1295.34	1140	1249.8	1.01969
ALCAM	Q13740-2	Q13740	HUMAN	Isoform 2 of CD166 antigen	19	13047.5	12553.3	13126.8	13508.4	12050.8	10784.3	10486.6	9634.63	9813.69	8543.04	0.654189
ARL2	P36404	P36404	HUMAN	ADP-ribosylation factor-like protein 2	2	75.6558	82.7391	106.875	98.6708	102.065	106.129	84.2297	96.616	81.4883	83.8201	0.921249
REEP3	Q6NUK4	Q6NUK4	HUMAN	Receptor expression-enhancing protein 3	3	1514.9	1382.45	1464.78	1230	1503.53	1259.31	1542.7	1104.05	1262.26	931.953	0.666617
FBXW5	Q969U6	Q969U6	HUMAN	F-box/WD repeat-containing protein 5	2	150.107	156.452	166.896	168.019	158.463	122.218	121.818	112.991	89.1821	76.44	0.476652
PROCR	Q9UNN8	Q9UNN8	HUMAN	Endothelial protein C receptor	2	650.97	586.396	571.459	514.761	629.329	535.705	435.263	354.877	407.746	419.172	0.721595
POLR2K	P53803	P53803	HUMAN	DNA-directed RNA polymerases I, II, and III subunit RPABC4	3	1419.65	1425.87	1523.12	1409.91	1345.58	1335.53	1159.9	1094.42	1053.26	887.893	0.614614
NDUFV2	P19404	P19404	HUMAN	NADH dehydrogenase [ubiquinone] flavoprotein 2, mitochondrial	6	4076.13	3842.51	4158.97	3812.38	4060.67	3504.74	3397.19	3148.94	3037.68	2765.54	0.696172
MAFK	O60675	O60675	HUMAN	Transcription factor MafK	1	45.0291	53.4982	54.9102	47.0443	54.1062	59.239	42.4052	50.1453	58.1854	56.9916	1.13709
TBCC	Q15814	Q15814	HUMAN	Tubulin-specific chaperone C	5	525.93	562.007	670.875	533.537	702.241	528.033	583.64	557.656	572.61	644.954	1.1254
SCARB2	Q14108	Q14108	HUMAN	Lysosome membrane protein 2	4	954.958	854.4	965.826	894.183	975.413	901.787	959.558	868.297	979.614	889.848	0.970029
S100A16	Q96FQ6	Q96FQ6	HUMAN	Protein S100-A16	15	3727.74	3867.93	3661.04	3527.52	3902.15	3724.61	3789.1	3746.03	3691.17	3563.38	0.964102
TRMT10C	Q7L0Y3	Q7L0Y3	HUMAN	Mitochondrial ribonuclease P protein 1	30	15155.1	15051.4	15403.6	15017.8	15481	15721.3	15349.3	15486.1	15066.8	14563.7	0.960856
TINF2	Q9BSI4-2	Q9BSI4	HUMAN	Isoform 2 of TERF1-interacting nuclear factor 2	3	626.775	632.051	639.239	650.597	608.766	655.305	588.4	643.895	605.321	596.913	0.936825
GNPDA2	Q8TDQ7	Q8TDQ7	HUMAN	Glucosamine-6-phosphate isomerase 2	3	1712.44	1696.44	1667.76	1728.82	1689.37	2344.45	1766.43	1868.61	2234.18	1715.02	1.00802
COIL	P38432	P38432	HUMAN	Coilin	13	4287.42	4351.27	4582.3	4667.22	4698.36	4958.13	4570.83	5178.92	4857.58	4898.3	1.09531
SPC24	Q8NBT2	Q8NBT2	HUMAN	Kinetochore protein Spc24	8	4622.78	4554.86	4930.22	5172.27	4420.56	4231.26	4284.69	3946.42	3913.73	3492.4	0.72456
BACH1	O14867	O14867	HUMAN	Transcription regulator protein BACH1	1	148.855	130.728	157.909	136.046	134.097	118.627	102.438	95.5671	88.4659	80.4845	0.561319
SGK223	Q86YV5	Q86YV5	HUMAN	Tyrosine-protein kinase SgK223	4	799.8	876.072	886.062	802.623	815.884	799.659	757.853	777.185	814.464	774.461	0.920729
MYL6	P60660-2	P60660	HUMAN	Isoform Smooth muscle of Myosin light polypeptide 6	47	19930.3	19710.1	19889.2	19016.5	20648.9	20300.9	20797.1	20850.3	20880.4	20693.7	1.05384
PPIL1	Q9Y3C6	Q9Y3C6	HUMAN	Peptidyl-prolyl cis-trans isomerase-like 1	11	5316.93	5367.45	5609.12	5423.61	5826.93	5724.89	5834.97	5919.5	5972.73	5949.02	1.09573
NHS	Q6T4R5	Q6T4R5	HUMAN	Nance-Horan syndrome protein	6	1233.14	1187.96	1203.33	1184.49	1138.38	1157.98	1085.83	1052.79	1053.18	1037.63	0.863086
USP53	Q70EK8	Q70EK8	HUMAN	Inactive ubiquitin carboxyl-terminal hydrolase 53	1	189.686	198.365	192.04	176.724	167.577	151.381	144.063	126.515	118.926	101.179	0.534763
PHGDH	O43175	O43175	HUMAN	D-3-phosphoglycerate dehydrogenase	58	30655.3	28915.2	28770.7	30129.5	29487.9	30453.4	31460.7	31812.4	30934.9	31099.1	1.05002
IL1B	P01584	P01584	HUMAN	Interleukin-1 beta	1	36.0386	31.4512	27.9329	18.1788	37.71	49.897	32.3693	37.8383	28.4132	23.8939	0.841325
TMEM55B	Q86T03-2	Q86T03	HUMAN	Isoform 2 of Type 1 phosphatidylinositol 4,5-bisphosphate 4-phosphatase	2	386.209	387.33	386.537	415.951	376.292	383.374	373.974	385.971	385.383	372.356	0.94505
CKAP2	Q8WWK9	Q8WWK9	HUMAN	Cytoskeleton-associated protein 2	12	4614.97	4560.44	4681.28	4156.7	4365.79	4057.29	3615.38	3286.5	3054.42	2890.57	0.641871
DDAH1	O94760	O94760	HUMAN	N(G),N(G)-dimethylarginine dimethylaminohydrolase 1	12	5031.66	4885.1	5060.52	4785.42	5135.45	5100.75	5307.54	5380.69	5456.56	5593.6	1.13215
HMGA1	P17096	P17096	HUMAN	High mobility group protein HMG-I/HMG-Y	23	12194.9	12284.7	12511.3	11646.8	13582.6	12379.7	12668.1	12658.5	12891.9	13739.7	1.12996
HMGA1	P17096-2	P17096	HUMAN	Isoform HMG-Y of High mobility group protein HMG-I/HMG-Y	1	295.107	303.808	324.151	311.455	371.149	323.652	318.843	345.36	351.431	377.82	1.22418
ZBTB14	O43829	O43829	HUMAN	Zinc finger and BTB domain-containing protein 14	2	232.743	201.116	223.51	219.303	136.747	107.063	101.401	88.3303	105.783	113.395	0.51739
F8A1	P23610	P23610	HUMAN	Factor VIII intron 22 protein	1	956.636	995.096	983.466	942.268	923.002	902.303	866.746	878.203	847.012	849.623	0.876473
SSH1	Q8WYL5	Q8WYL5	HUMAN	Protein phosphatase Slingshot homolog 1	1	87.4392	79.5554	86.1388	84.1478	88.1711	81.8501	80.626	85.3735	92.3745	89.1012	1.0567
BCAP31	P51572-2	P51572	HUMAN	Isoform 2 of B-cell receptor-associated protein 31	64	32770.9	30790.3	31737.1	30825.7	32633.9	31609.8	32960.5	32003	33415.6	31357.6	0.994499
MET	P08581	P08581	HUMAN	Hepatocyte growth factor receptor	3	790.756	821.167	875.379	766.432	643.05	483.374	396.697	318.701	311.383	270.484	0.332522
LSM4	Q9Y4Z0	Q9Y4Z0	HUMAN	U6 snRNA-associated Sm-like protein LSm4	4	800.257	780.815	847.234	811.294	881.104	799.35	817.12	837.119	821.56	786.46	0.971059
TVP23B	Q9NYZ1	Q9NYZ1	HUMAN	Golgi apparatus membrane protein TVP23 homolog B	1	105.903	118.95	115.421	109.561	76.6775	101.605	82.9467	100.299	81.2463	89.2868	0.793952
OXSM	Q9NWU1	Q9NWU1	HUMAN	3-oxoacyl-[acyl-carrier-protein] synthase, mitochondrial	1	575.91	560.972	590.822	601.074	526.741	585.093	589.203	616.76	587.038	567.603	0.974937
HEBP1	Q9NRV9	Q9NRV9	HUMAN	Heme-binding protein 1	4	2022.12	2004.74	2014.61	1960.05	2038.69	1997.22	2084.46	1953.64	2044.68	2135.75	1.06767
ZFP36L1	Q07352	Q07352	HUMAN	mRNA decay activator protein ZFP36L1	1	339.342	320.575	217.002	138.934	457.602	535.328	477.788	372.882	353.298	362.135	1.42594
TFG	Q92734	Q92734	HUMAN	Protein TFG	16	7771.82	7669.25	7236.49	7655.33	7226.64	7727.43	7398.22	7741.29	7515.87	7399.01	0.975708
DKC1	O60832	O60832	HUMAN	H/ACA ribonucleoprotein complex subunit 4	28	16818.8	16693.4	16188.9	15565.1	16042.5	15110.1	15706.3	14753.1	15023.3	15047.8	0.922242
HDHD3	Q9BSH5	Q9BSH5	HUMAN	Haloacid dehalogenase-like hydrolase domain-containing protein 3	1	233.046	219.587	219.639	198.819	353.243	408.749	468.416	471.496	503.76	569.961	2.61723
FAM3C	Q92520	Q92520	HUMAN	Protein FAM3C	14	7396.68	7120.33	7368.7	6790.87	7503.24	7268.42	7330.29	6481.22	6577.64	5855.04	0.816699
DYNLT1	P63172	P63172	HUMAN	Dynein light chain Tctex-type 1	2	1129.06	1152.73	1078.44	1168.46	1008.45	1082.01	1115.75	1142.6	962.128	999.061	0.88243
ACY1	Q03154	Q03154	HUMAN	Aminoacylase-1	2	634.449	819.61	643.247	793.273	732.287	865.135	668.327	854.26	659.534	876.545	1.21297
HEATR6	Q6AI08	Q6AI08	HUMAN	HEAT repeat-containing protein 6	4	1556.23	1624.95	1599.16	1678.86	1687.47	1685.68	1444	1620.43	1531.28	1490.64	0.923115
ZNF12	P17014	P17014	HUMAN	Zinc finger protein 12	2	97.1886	112.558	129.034	117.474	58.1716	43.106	35.3746	30.1476	34.3946	32.4596	0.284575
CD3EAP	O15446-2	O15446	HUMAN	Isoform 2 of DNA-directed RNA polymerase I subunit RPA34	12	5183.46	5309.88	5567.97	5227.78	5020.29	5172.57	5160.08	5412.53	5510.61	5323.05	1.00015
HMGN2	P05204	P05204	HUMAN	Non-histone chromosomal protein HMG-17	12	8611.5	7859.62	7811.05	7080.56	8455.76	8340.68	7536.13	7785.08	8290.4	9450.72	1.20534
PUS7	Q96PZ0	Q96PZ0	HUMAN	Pseudouridylate synthase 7 homolog	19	9328.17	9283.1	9643.38	9578.1	9152.25	9213.62	8993.24	9167.2	9373.81	8900.83	0.941072
TTC13	Q8NBP0	Q8NBP0	HUMAN	Tetratricopeptide repeat protein 13	5	1172.08	1141.95	1156.9	1190.24	1183.52	1168.73	1151.31	1071.93	1055.67	1044.5	0.89634
CHAC2	Q8WUX2	Q8WUX2	HUMAN	Putative glutathione-specific gamma-glutamylcyclotransferase 2	1	633.021	696.987	866.865	720.39	751.955	647.708	685.376	744.126	697.602	767.965	1.05299
ZNF281	Q9Y2X9	Q9Y2X9	HUMAN	Zinc finger protein 281	3	1450.86	1474.75	1578.03	1400.05	1309.36	1019.83	933.846	932.241	932.595	901.509	0.610811
NHP2	Q9NX24	Q9NX24	HUMAN	H/ACA ribonucleoprotein complex subunit 2	5	1326.76	1871.29	1460.88	1928.76	1368.71	1944.62	1414.35	2014.16	1372.59	1722.29	1.04576
DDT	P30046	P30046	HUMAN	D-dopachrome decarboxylase	14	2796.43	2717.02	2939.47	2892.67	2832.99	2926.47	2996.35	3052.12	2875.57	3125.47	1.10192
TOPORS	Q9NS56	Q9NS56	HUMAN	E3 ubiquitin-protein ligase Topors	1	222.872	200.357	222.623	204.061	194.458	135.393	107.26	77.6408	98.0453	60.6295	0.285344
PAIP1	Q9H074	Q9H074	HUMAN	Polyadenylate-binding protein-interacting protein 1	9	2679.46	2737.61	2483.77	2711.11	2496.97	2527.67	2401.19	2520.1	2400.77	2756.95	1.03919
NR1H2	P55055	P55055	HUMAN	Oxysterols receptor LXR-beta	1	130.002	129.666	133.279	131.469	137.717	133.105	130.935	128.119	126.689	143.595	1.09528
CDC42EP1	Q00587	Q00587	HUMAN	Cdc42 effector protein 1	2	588.889	633.888	588.47	541.187	629.026	532.952	537.956	526.507	578.063	585.687	0.995882
LRRC8E	Q6NSJ5	Q6NSJ5	HUMAN	Volume-regulated anion channel subunit LRRC8E	5	2346.79	2499.8	2400.74	2510.86	2111.42	1481.29	1154.58	1003.85	893.689	831.092	0.340674
REEP5	Q00765	Q00765	HUMAN	Receptor expression-enhancing protein 5	8	4747.65	3984.45	4585.86	4026.89	4598.71	4067.6	4888.27	4093.68	4913.35	4269.26	0.984559
TIPRL	O75663	O75663	HUMAN	TIP41-like protein	17	7807.64	7958.09	8192.05	8905.46	7771.44	8024.17	7732.54	8154.59	7598.9	7766.14	0.945268
NAGK	Q9UJ70-2	Q9UJ70	HUMAN	Isoform 2 of N-acetyl-D-glucosamine kinase	5	1139.06	1070.31	1066.67	1015.64	1194.39	1124.58	1140.28	1127.19	1120.97	1200.17	1.1186
ACTR1B	P42025	P42025	HUMAN	Beta-centractin	17	7416	6780.52	6701.06	6765.6	7018.15	6925.03	7265.7	7013.28	7465.03	7361.53	1.06445
MGAT2	Q10469	Q10469	HUMAN	Alpha-1,6-mannosyl-glycoprotein 2-beta-N-acetylglucosaminyltransferase	3	517.012	486.158	522.864	492.831	521.698	502.609	488.256	477.593	484.211	476.916	0.94492
WARS	P23381	P23381	HUMAN	Tryptophan--tRNA ligase, cytoplasmic	53	26988.4	26075.2	24686.4	25788	25707	26140.1	27063.6	27280.1	26774.3	27872.8	1.07681
SAYSD1	Q9NPB0	Q9NPB0	HUMAN	SAYSvFN domain-containing protein 1	1	112.684	112.527	111.994	103.566	123.71	120.192	101.383	100.14	97.6749	92.2434	0.83711
CD276	Q5ZPR3	Q5ZPR3	HUMAN	CD276 antigen	6	5712.95	5430.64	3557.22	5135.23	3628.02	4208.47	4226.02	3565.32	3281.57	5149.31	1.03837
GRPEL2	Q8TAA5	Q8TAA5	HUMAN	GrpE protein homolog 2, mitochondrial	4	535.597	503.277	545.236	519.133	546.289	498.95	494.64	417.77	439.132	343.276	0.65285
ADIRF	Q15847	Q15847	HUMAN	Adipogenesis regulatory factor	16	7405.44	6909.27	6481.37	6391.41	7739.8	8158.75	8001.23	8305.76	8312.12	7954.83	1.17037
CCNB1	P14635	P14635	HUMAN	G2/mitotic-specific cyclin-B1	5	1303.37	1449.92	1436.94	1369.85	1307.77	1218.04	925.416	738.632	651.608	572.348	0.411756
TXNRD1	Q16881	Q16881	HUMAN	Thioredoxin reductase 1, cytoplasmic	10	2885.65	3020.56	3031.96	2821.2	2969.73	2968.7	2973.31	2975.75	2999.65	3244.4	1.1036
HAUS1	Q96CS2	Q96CS2	HUMAN	HAUS augmin-like complex subunit 1	5	2529.04	2763.61	2794.94	2760	2183.64	1962	1739.1	1554.38	1451.75	1386.3	0.511193
POLE3	Q9NRF9	Q9NRF9	HUMAN	DNA polymerase epsilon subunit 3	3	4352.35	4543.22	4568.62	4545.34	3882.65	3794.3	3758.76	3588.95	3370.34	3190.11	0.708539
MORF4L2	Q15014	Q15014	HUMAN	Mortality factor 4-like protein 2	8	3636.25	3671.17	3602.67	3542.03	2772.06	2740.12	2454.38	2331.33	2210.87	2105.66	0.582796
CCDC84	Q86UT8	Q86UT8	HUMAN	Coiled-coil domain-containing protein 84	1	260.952	233.696	261.542	248.814	251.287	232.619	226.058	187.066	197.486	186.541	0.74245
BCL9L	Q86UU0	Q86UU0	HUMAN	B-cell CLL/lymphoma 9-like protein	9	1739.87	1721.05	1794.37	1683.37	1673.43	1654.69	1582.03	1546.39	1598.82	1519.08	0.875723
CNOT11	Q9UKZ1	Q9UKZ1	HUMAN	CCR4-NOT transcription complex subunit 11	2	1486.76	1514.65	1528.21	1611.42	1379.38	1321.33	1103.26	1183.13	1150.65	1156.74	0.753447
TMEM115	Q12893	Q12893	HUMAN	Transmembrane protein 115	5	1468.95	1505.78	1546.15	1616.46	1374.48	1517.43	1459.5	1566.51	1567.62	1651.59	1.07642
MED8	Q96G25-2	Q96G25	HUMAN	Isoform 2 of Mediator of RNA polymerase II transcription subunit 8	5	3182.16	3238.03	3232.01	3396.79	2784.61	2378.43	2018.08	1972.41	1951.98	1835.79	0.562739
AP1S1	P61966	P61966	HUMAN	AP-1 complex subunit sigma-1A	2	300.275	287.082	336.978	293.249	351.632	325.768	360.306	397.858	443.11	521.154	1.71209
SNX18	Q96RF0	Q96RF0	HUMAN	Sorting nexin-18	3	659.034	684.017	686.509	657.043	693.865	679.364	668.856	690.138	634.82	665.46	0.990783
FABP3	P05413	P05413	HUMAN	Fatty acid-binding protein, heart	1	325.304	360.343	279.113	276.851	368.214	431.624	364.231	444.758	387.88	431.215	1.38921
SEC13	P55735-3	P55735	HUMAN	Isoform 3 of Protein SEC13 homolog	11	5191.37	5048.63	5046.22	5162.26	5202.2	5464.2	5357.59	5526.67	5510.34	5718.44	1.1186
DUSP10	Q9Y6W6	Q9Y6W6	HUMAN	Dual specificity protein phosphatase 10	1	132.14	109.052	140.597	192.11	130.893	114.519	102.394	97.5233	85.9985	90.1353	0.628231
SNRPA1	P09661	P09661	HUMAN	U2 small nuclear ribonucleoprotein A'	25	7144.6	7558.21	7231.4	7873.7	7144.9	7740.24	6899.56	7640.8	6987.11	7059.09	0.947277
PGAM1	P18669	P18669	HUMAN	Phosphoglycerate mutase 1	57	22820.7	23319.7	22905.3	23989.3	22657.5	23821.1	23623.6	25109	24124.9	24808.3	1.06662
MTFR1L	Q9H019	Q9H019	HUMAN	Mitochondrial fission regulator 1-like	3	378.607	358.281	356.12	381.425	394.891	380.517	361.096	359.081	342.059	283.818	0.769971
RAB6A	P20340-2	P20340	HUMAN	Isoform 2 of Ras-related protein Rab-6A	4	1122.75	996.313	981.366	956.918	1026.18	1055.42	1077.82	984.394	1060.36	982.494	0.968607
NDUFS8	O00217	O00217	HUMAN	NADH dehydrogenase [ubiquinone] iron-sulfur protein 8, mitochondrial	11	2977.27	2887.53	3105.87	2832.85	3267.97	3011.72	3075.84	2970.44	3088.44	2939.47	0.996133
PDCD5	O14737	O14737	HUMAN	Programmed cell death protein 5	8	4590.84	4460.41	5058.71	4426.29	4679.81	4193.28	4562.53	4305.71	4615.45	4251.65	0.917478
MRPL44	Q9H9J2	Q9H9J2	HUMAN	39S ribosomal protein L44, mitochondrial	11	4026.91	4153.07	3967.87	4170.15	3942.54	4096.73	3815.24	3821.97	3325.66	3143.38	0.770531
FYCO1	Q9BQS8-4	Q9BQS8	HUMAN	Isoform 4 of FYVE and coiled-coil domain-containing protein 1	10	2878.39	2739.3	2783.46	2803.17	2928.17	2919.27	2939.45	2840.34	2939.36	2884.17	1.02966
TRIM56	Q9BRZ2	Q9BRZ2	HUMAN	E3 ubiquitin-protein ligase TRIM56	8	2069.41	1976.16	2259.73	1991.45	2247.58	1933.43	2006.39	1983.35	2057.3	2057	0.991713
DIS3L	Q8TF46	Q8TF46	HUMAN	DIS3-like exonuclease 1	2	355.632	349.693	348.897	316.908	324.099	295.77	265.691	241.409	257.657	253.584	0.73978
RAD21	O60216	O60216	HUMAN	Double-strand-break repair protein rad21 homolog	8	2618.6	2505.31	2672.36	2667.55	2482.32	2384.81	2358.96	2376.46	2346.66	2331.31	0.891191
PVR	P15151	P15151	HUMAN	Poliovirus receptor	3	1200.82	1238.71	1186.36	1165.16	1138.86	1177.89	1075.36	1101.02	1055.84	1043.76	0.871423
MPG	P29372	P29372	HUMAN	DNA-3-methyladenine glycosylase	1	252.925	263.762	274.897	282.724	236.675	213.163	210.24	202.388	191.616	196.734	0.732507
SERPINB6	P35237	P35237	HUMAN	Serpin B6	25	11603.7	10640.8	10077.9	11059.8	11523.7	11544.6	11882.3	12027.9	12058	11665	1.07555
FOXM1	Q08050-3	Q08050	HUMAN	Isoform 4 of Forkhead box protein M1	1	38.4926	47.1848	43.037	49.1088	31.2833	30.8207	30.4425	17.5644	24.2807	24.453	0.550051
SLC43A3	Q8NBI5	Q8NBI5	HUMAN	Solute carrier family 43 member 3	3	578.945	621.592	662.249	614.07	496.715	476.982	436.798	348.09	337.082	386.041	0.623437
GTF3A	Q92664	Q92664	HUMAN	Transcription factor IIIA	3	548.363	516.669	577.076	523.561	569.447	498.556	543.468	449.207	524.101	535.049	0.988237
C5orf51	A6NDU8	A6NDU8	HUMAN	UPF0600 protein C5orf51	4	1132.95	1222.16	1231.21	1140.5	1222.44	1206.21	1171.64	1201.81	1190.48	1213.51	1.02692
SLC1A4	P43007	P43007	HUMAN	Neutral amino acid transporter A	3	860.381	973.186	935.039	987.042	930.458	878.423	768.305	660.101	618.121	571.565	0.608753
PRDX3	P30048	P30048	HUMAN	Thioredoxin-dependent peroxide reductase, mitochondrial	25	9679.02	8372	9738.05	8892.42	9730.14	8817.16	10119.6	9284.67	10281	9467.42	1.03239
GPRIN1	Q7Z2K8	Q7Z2K8	HUMAN	G protein-regulated inducer of neurite outgrowth 1	5	2691.69	2721.37	2904.44	2769.99	2481.58	2175.38	1824.51	1459.41	1357.5	1047.35	0.377851
FAM111A	Q96PZ2	Q96PZ2	HUMAN	Protein FAM111A	2	138.528	108.644	123.074	110.587	141.939	106.353	111.112	106.791	134.339	163.541	1.36049
PLS3	P13797	P13797	HUMAN	Plastin-3	137	65690.9	63541.1	62466.5	63094.9	64414	65645.3	67159	67889.4	68180.9	67903.7	1.06602
SEPHS1	P49903	P49903	HUMAN	Selenide, water dikinase 1	7	2475.17	2286.68	2433.16	2422.96	2352.79	2302.97	2434.47	2435.38	2425.07	2386.64	0.992574
EIF2B1	Q14232	Q14232	HUMAN	Translation initiation factor eIF-2B subunit alpha	11	4902.08	4615.49	4893.65	4817.96	4707.76	4683.22	4898.31	4800.74	5020.32	4925.31	1.02455
PIGA	P37287	P37287	HUMAN	Phosphatidylinositol N-acetylglucosaminyltransferase subunit A	3	893.552	936.418	931.127	939.772	920.86	1015.83	931.228	989.284	918.371	963.021	1.04086
EXOSC8	Q96B26	Q96B26	HUMAN	Exosome complex component RRP43	11	4529.95	4499.28	4981.91	4631.4	4668.43	4411.53	4496.99	4275.92	4506.23	4306.29	0.923971
FITM2	Q8N6M3	Q8N6M3	HUMAN	Fat storage-inducing transmembrane protein 2	2	658.477	687.688	583.031	632.742	685.093	630.438	622.988	519.568	564.86	660.624	1.03144
PYCR1	P32322-3	P32322	HUMAN	Isoform 3 of Pyrroline-5-carboxylate reductase 1, mitochondrial	5	1627.4	1688.31	1763.81	1778.9	1812.71	1598.47	1533.37	1495.76	1391.49	1371.34	0.799797
PURA	Q00577	Q00577	HUMAN	Transcriptional activator protein Pur-alpha	7	5368.52	5125.26	5525.15	5038.16	5411.58	4943.26	5272.6	5120.91	5527.8	5295.23	1.00588
LPCAT4	Q643R3	Q643R3	HUMAN	Lysophospholipid acyltransferase LPCAT4	4	555.974	569.804	566.668	574.699	570.976	589.646	588.275	562.803	550.411	578.236	1.0202
SCO2	O43819	O43819	HUMAN	Protein SCO2 homolog, mitochondrial	4	920.86	862.366	892.198	813.27	923.816	859.114	825.866	771.042	809.254	837.013	0.959687
FOXJ2	Q9P0K8	Q9P0K8	HUMAN	Forkhead box protein J2	2	755.639	745.717	753.022	788.075	719.407	662.81	638.227	568.963	586.469	581.988	0.765156
SLC30A1	Q9Y6M5	Q9Y6M5	HUMAN	Zinc transporter 1	7	1449.91	1562.65	1538.4	1598.76	1374.55	1484.56	1374.44	1451.98	1491.98	1361.46	0.885542
CPA4	Q9UI42	Q9UI42	HUMAN	Carboxypeptidase A4	1	80.9828	87.785	161.11	104.539	123.589	129.745	116.937	116.209	122.58	49.583	0.456548
TRIM21	P19474	P19474	HUMAN	E3 ubiquitin-protein ligase TRIM21	8	1703.6	1675.9	1734.91	1617.47	1885.37	1796.33	1834.76	1763.51	1781.39	1833.95	1.08971
UBE2J1	Q9Y385	Q9Y385	HUMAN	Ubiquitin-conjugating enzyme E2 J1	3	245.926	230.47	258.723	242.701	226.432	228.182	206.727	248.998	259.726	238.604	0.976064
ITGA6	P23229-6	P23229	HUMAN	Isoform Alpha-6X1X2A of Integrin alpha-6	4	4215.22	4416.74	4214.03	4864.16	3897.7	4138.11	3880.48	3920.03	3540.26	3685.11	0.832315
ITGA6	P23229	P23229	HUMAN	Integrin alpha-6	67	23892.3	23536.6	24602.4	23985.5	23856.5	23440.2	23199.1	22829	22596.9	22352.5	0.931191
CBX6	O95503	O95503	HUMAN	Chromobox protein homolog 6	1	36.1998	35.396	52.8241	41.4273	34.1689	22.3708	16.3857	14.8809	14.5305	6.2743	0.151327
YAE1D1	Q9NRH1	Q9NRH1	HUMAN	Yae1 domain-containing protein 1	2	296.217	299.461	304.088	289.464	268.206	277.466	258.017	243.104	251.959	223.419	0.751474
ARV1	Q9H2C2	Q9H2C2	HUMAN	Protein ARV1	3	775.101	749.779	831.166	766.201	824.474	791.493	790.844	672.177	755.996	708.827	0.908099
HSDL1	Q3SXM5	Q3SXM5	HUMAN	Inactive hydroxysteroid dehydrogenase-like protein 1	1	654.697	624.339	543.538	604.763	633.171	597.683	614.265	564.951	560.831	576.84	0.950572
MARS2	Q96GW9	Q96GW9	HUMAN	Methionine--tRNA ligase, mitochondrial	7	1238.03	1325.44	1282.73	1260.12	1271.5	1250.26	1244.99	1261.95	1247.66	1296.07	1.01527
RPL6	Q02878	Q02878	HUMAN	60S ribosomal protein L6	64	29903.4	30690	29987	29410.7	28361.2	28891.2	29344.7	28655.1	28535.8	26277.7	0.87599
ANAPC16	Q96DE5	Q96DE5	HUMAN	Anaphase-promoting complex subunit 16	2	851.139	843.1	915.888	863.064	773.347	722.155	757.671	675.835	713.049	663.368	0.763987
GNB2	P62879	P62879	HUMAN	Guanine nucleotide-binding protein G(I)/G(S)/G(T) subunit beta-2	10	3723.73	3614.13	4071.77	3484.24	4018.57	3474.48	3788.61	3669.4	3877.55	4027.62	1.08168
TADA1	Q96BN2	Q96BN2	HUMAN	Transcriptional adapter 1	2	1052.27	1092.73	1076.35	1109.43	948.55	692.851	578.075	609.086	569.887	585.996	0.54124
RUVBL1	Q9Y265	Q9Y265	HUMAN	RuvB-like 1	43	16020.9	15540.7	16079.2	15818.3	16067.2	15840.3	15655.2	15876.2	15749.6	16902.7	1.06542
RMI1	Q9H9A7	Q9H9A7	HUMAN	RecQ-mediated genome instability protein 1	2	462.796	492.611	472.67	527.502	401.904	363.325	328.973	320.063	321.718	301.591	0.616884
IFIT3	O14879	O14879	HUMAN	Interferon-induced protein with tetratricopeptide repeats 3	20	8073.53	8782.67	8566.77	9212.96	7834.47	9097.1	8404.13	8786	7899.72	8356.51	0.965068
MAP7D1	Q3KQU3	Q3KQU3	HUMAN	MAP7 domain-containing protein 1	20	5555.47	5522.32	5411.67	5555.59	4965.66	5359.16	4922.74	5121.95	5041.45	4931.13	0.894737
GNA12	Q03113	Q03113	HUMAN	Guanine nucleotide-binding protein subunit alpha-12	5	3503.46	3363.35	3490.92	3510.22	3422.54	3379.27	3303.27	2949.05	2944.6	2682.22	0.773645
TMOD2	Q9NZR1	Q9NZR1	HUMAN	Tropomodulin-2	1	142.87	176.092	152.078	105.95	277.263	224.035	493.929	280.705	429.821	362.532	2.51327
GGCT	O75223	O75223	HUMAN	Gamma-glutamylcyclotransferase	23	11890	11359.2	11526.8	11608.1	11788.5	11601.6	12168.9	11979.8	12400.8	12009.2	1.03563
E2F2	Q14209	Q14209	HUMAN	Transcription factor E2F2	1	77.0112	69.9669	96.9606	98.8149	92.7175	77.2854	85.3866	71.6745	67.9334	76.9248	0.897728
HIST1H3A	P68431	P68431	HUMAN	Histone H3.1	105	47023.6	46518.4	47622.2	51482.7	46833.7	50244.7	48587.7	51300	50667.5	49990.6	1.03797
SOX9	P48436	P48436	HUMAN	Transcription factor SOX-9	1	1273.02	938.694	889.509	467.984	1034.3	831.15	631.366	580.825	641.931	606.091	0.679244
C14orf166	Q9Y224	Q9Y224	HUMAN	UPF0568 protein C14orf166	24	10370.7	10532.8	10841.9	10806.8	10041.2	10272.9	10157.2	10646.8	10421.5	10447	0.982042
MZT2B	Q6NZ67	Q6NZ67	HUMAN	Mitotic-spindle organizing protein 2B	4	298.096	320.129	317.996	317.08	286.803	264.116	256.966	226.915	247.723	226.799	0.723846
KCTD18	Q6PI47	Q6PI47	HUMAN	BTB/POZ domain-containing protein KCTD18	1	458.475	432.595	431.002	487.144	454.287	453.065	437.203	418.953	431.72	403.65	0.892432
ARPC1A	Q92747	Q92747	HUMAN	Actin-related protein 2/3 complex subunit 1A	6	2747.51	2405.22	2042.74	2065.58	2414.63	2262.71	2514.89	2166.44	2378	2917.31	1.26003
MCM3	P25205-2	P25205	HUMAN	Isoform 2 of DNA replication licensing factor MCM3	37	15067.1	16068.1	15941.8	16278.6	15637.6	15954.6	16041.8	16407.3	15794.8	17194.1	1.08556
ADAMTS1	Q9UHI8	Q9UHI8	HUMAN	A disintegrin and metalloproteinase with thrombospondin motifs 1	2	398.401	458.873	354.307	330.335	351.183	315.103	271.024	277.494	292.125	312.249	0.810029
MFF	Q9GZY8-2	Q9GZY8	HUMAN	Isoform 2 of Mitochondrial fission factor	3	867.744	893.199	934.411	817.004	837.105	782.269	833.478	759.895	772.432	790.317	0.900042
SRP9	P49458	P49458	HUMAN	Signal recognition particle 9 kDa protein	16	8253.17	7605.6	8235.35	8299.27	7882.58	7605.43	7461.46	7073.02	7284.93	6756.69	0.834329
CKAP2L	Q8IYA6	Q8IYA6	HUMAN	Cytoskeleton-associated protein 2-like	4	938.248	910.325	878.989	728.865	929.467	830.108	688.023	638.314	629.625	583.127	0.674832
NTN4	Q9HB63	Q9HB63	HUMAN	Netrin-4	3	439.536	467.962	463.386	534.433	392.509	369.245	309.889	314.869	312.832	284.221	0.59669
CDK2	P24941	P24941	HUMAN	Cyclin-dependent kinase 2	15	5906.75	5730.94	5672.4	5654.12	5450.03	5515.83	5600.1	5563.01	5660.94	5564.54	0.969254
TRIP13	Q15645	Q15645	HUMAN	Pachytene checkpoint protein 2 homolog	12	6473.98	6151.81	5563.67	5962.28	6168.47	6375.08	6316.42	6319.66	6497.97	6921.35	1.14631
SEC61A1	P61619	P61619	HUMAN	Protein transport protein Sec61 subunit alpha isoform 1	5	1519.54	1571.01	1682.43	1504.75	1491.73	1260.57	1326.66	1184.22	1259.23	1322.69	0.842783
PLEKHF1	Q96S99	Q96S99	HUMAN	Pleckstrin homology domain-containing family F member 1	2	548.022	604.587	610.377	501.612	571.687	586.065	556.037	598.128	582.082	574.87	1.0154
KIAA0101	Q15004	Q15004	HUMAN	PCNA-associated factor	8	6258.18	6323.91	5616.52	5154.37	4867.18	3814.5	2768.52	1655.84	1032.54	603.475	0.103366
GBA	P04062	P04062	HUMAN	Glucosylceramidase	1	518.597	489.55	515.819	511.515	471.83	411.868	369.449	322.778	312.378	254.186	0.499511
SUN2	Q9UH99-2	Q9UH99	HUMAN	Isoform 2 of SUN domain-containing protein 2	6	1537.4	1411.16	1558.88	1600.13	1476.11	1450.92	1414.12	1207.42	1243.09	1097.37	0.718697
GNA13	Q14344	Q14344	HUMAN	Guanine nucleotide-binding protein subunit alpha-13	3	2517.64	2973.94	2289.89	3010.33	2424.45	2720.05	2248.81	2440.21	1953.6	2206.01	0.817661
NBN	O60934	O60934	HUMAN	Nibrin	13	5407.54	5117.94	5921.01	5700.19	5071.27	5013.25	5087.93	5216.73	5355.21	5059.08	0.913741
ANKRD40	Q6AI12	Q6AI12	HUMAN	Ankyrin repeat domain-containing protein 40	2	174.923	191.091	180.42	179.783	214.448	170.471	180.277	161.268	164.238	144.14	0.79392
SETD7	Q8WTS6	Q8WTS6	HUMAN	Histone-lysine N-methyltransferase SETD7	2	677.27	715.716	660.719	774.635	647.682	737.427	631.677	753.56	678.465	681.601	0.963959
CSTF2T	Q9H0L4	Q9H0L4	HUMAN	Cleavage stimulation factor subunit 2 tau variant	25	7472.22	7406.13	8193.91	7310.46	8246.27	7342.56	7642.04	7090.61	7354.82	7063.04	0.929876
TMEM126A	Q9H061	Q9H061	HUMAN	Transmembrane protein 126A	2	2144.15	1937.52	1920.44	2002.4	1783.98	1825.31	1921.02	1774.4	1756.82	1881.27	0.940107
NAA40	Q86UY6	Q86UY6	HUMAN	N-alpha-acetyltransferase 40	4	255.703	233.932	275.065	284.41	240.803	251.099	197.787	181.873	182.204	165.569	0.631275
ZNF24	P17028	P17028	HUMAN	Zinc finger protein 24	2	415.928	459.124	468.143	434.061	270.702	172.311	114.36	121.865	112.997	105.615	0.237704
SSNA1	O43805	O43805	HUMAN	Sjoegren syndrome nuclear autoantigen 1	5	2719.3	2744.65	2837.85	2798.73	2563.34	2523.59	2290.78	2157.33	2139.81	1897.76	0.683844
TRIM32	Q13049	Q13049	HUMAN	E3 ubiquitin-protein ligase TRIM32	6	2810.66	2990.35	3022.99	3026.98	2828.72	2872.79	2617.24	2717.97	2456.35	2376.8	0.80223
SQLE	Q14534	Q14534	HUMAN	Squalene monooxygenase	7	3302.68	2965.82	2612.66	2219.43	2872.24	2526.32	2351.67	1973.45	2096.05	2010.35	0.724412
BIRC5	O15392-2	O15392	HUMAN	Isoform 2 of Baculoviral IAP repeat-containing protein 5	1	208.662	235.665	266.111	227.349	187.525	172.43	161.081	137.749	140.507	120.33	0.513251
COMMD9	Q9P000	Q9P000	HUMAN	COMM domain-containing protein 9	6	2319.48	2394.39	2464.41	2369.92	2388.93	2183.9	2165.32	1893.38	1816.73	1926.02	0.806862
C7orf50	Q9BRJ6	Q9BRJ6	HUMAN	Uncharacterized protein C7orf50	13	6828.92	6637.22	6796.6	6664.83	6556.15	6177.46	6435.16	6011.41	6020.76	5927.9	0.880569
BLOC1S4	Q9NUP1	Q9NUP1	HUMAN	Biogenesis of lysosome-related organelles complex 1 subunit 4	1	162.085	159.35	192.534	190.414	200.77	208.394	201.273	204.962	207.268	211.45	1.20077
FAT1	Q14517	Q14517	HUMAN	Protocadherin Fat 1	19	6343.33	6884.1	6164.47	4500.53	5567.18	5368.65	4918.36	4832.35	4730.43	4547.11	0.761264
NGRN	Q9NPE2	Q9NPE2	HUMAN	Neugrin	2	327.158	356.021	350.805	317.332	296.88	264.78	193.651	125.761	76.8269	59.8462	0.177149
GALNT5	Q7Z7M9	Q7Z7M9	HUMAN	Polypeptide N-acetylgalactosaminyltransferase 5	13	5416.97	5403.16	5243.18	5473.43	4702.2	4483.48	4551.92	3939.98	4009.81	3728.08	0.692413
C18orf21	Q32NC0	Q32NC0	HUMAN	UPF0711 protein C18orf21	4	280.907	310.783	295.701	310.887	281.872	313.73	273.915	281.913	295.685	285.784	0.953982
AGA	P20933	P20933	HUMAN	N(4)-(beta-N-acetylglucosaminyl)-L-asparaginase	2	315.079	310.637	320.238	315.656	338.918	343.183	344.222	323.471	340.289	383.862	1.21705
WDR81	Q562E7	Q562E7	HUMAN	WD repeat-containing protein 81	1	121.605	106.696	107.784	123.082	110.47	107.337	117.562	109.127	97.8226	103.747	0.903786
PPP1CA	P62136	P62136	HUMAN	Serine/threonine-protein phosphatase PP1-alpha catalytic subunit	10	1342.92	1351.65	1417.52	1403.11	1408.31	1389.66	1382.49	1391.57	1405.87	1395.94	1.01243
CSTB	P04080	P04080	HUMAN	Cystatin-B	9	3845.95	3178.74	2857.83	3009.78	3378.01	3221.1	3738.77	3172.38	3564.19	4142.05	1.28512
FAM206A	Q9NX38	Q9NX38	HUMAN	Protein Simiate	3	351.962	335.55	314.636	327.837	324.937	291.745	276.006	249.837	251.623	241.87	0.727436
URI1	O94763	O94763	HUMAN	Unconventional prefoldin RPB5 interactor 1	4	3268.14	3057.11	3311.5	3199.37	3326.61	3087.3	3214.14	3086.07	3381.42	3047.1	0.949539
MOCS2	O96007	O96007	HUMAN	Molybdopterin synthase catalytic subunit	3	1385.33	1220.81	1478.77	1301.38	1339.48	1167.42	1288.58	1153.98	1358.52	1131.64	0.840387
FOSL2	P15408	P15408	HUMAN	Fos-related antigen 2	3	1137.09	1115.66	954.6	1057.4	1111.62	1086.37	1052.62	991.363	969.049	983.336	0.922291
TXNDC9	O14530	O14530	HUMAN	Thioredoxin domain-containing protein 9	9	3967.16	4437.96	4386.37	4251.2	3829.08	3646.64	3374.58	3140.59	2910.8	2901.18	0.680921
MPHOSPH10	O00566	O00566	HUMAN	U3 small nucleolar ribonucleoprotein protein MPP10	9	6457.62	6784.4	6802.08	7219.03	6127.71	6533.51	6256.42	6602.43	6019.79	5795.22	0.850265
RTN4	Q9NQC3	Q9NQC3	HUMAN	Reticulon-4	2	95.3697	81.9132	145.451	85.8663	89.3443	88.789	88.9835	101.709	114.302	123.066	1.20475
YWHAB	P31946	P31946	HUMAN	14-3-3 protein beta/alpha	46	19465.5	19882.2	18825	19988.4	19285.6	20026.5	20021.1	21138.8	19418.3	20348.4	1.04136
KLC1	Q07866-6	Q07866	HUMAN	Isoform N of Kinesin light chain 1	36	17615.6	17362.3	18432.8	17961.1	16824.4	16559.5	16854.3	16831.5	17183.7	16393.7	0.918777
LSM7	Q9UK45	Q9UK45	HUMAN	U6 snRNA-associated Sm-like protein LSm7	5	3952.22	4037	4063.01	4197.44	3792.68	3915.47	4022.98	4044.6	3791.8	3743.09	0.921395
NRG1	Q02297-2	Q02297	HUMAN	Isoform 2 of Pro-neuregulin-1, membrane-bound isoform	4	1914.98	2288.01	2406.97	2039.61	1529.99	1119.8	723.017	692.77	619.856	532.227	0.246129
UBASH3B	Q8TF42	Q8TF42	HUMAN	Ubiquitin-associated and SH3 domain-containing protein B	7	1368.1	1550.37	1375.55	1440.21	1390.59	1413.46	1208.62	1298.15	1190.56	1101.27	0.76821
GOPC	Q9HD26	Q9HD26	HUMAN	Golgi-associated PDZ and coiled-coil motif-containing protein	6	5974.02	5789.54	5638.03	5284.7	1290.45	720.566	538.477	487.014	463.408	457.578	0.0806792
DUSP14	O95147	O95147	HUMAN	Dual specificity protein phosphatase 14	2	1087.05	1060.37	925.247	830.482	939.357	888.575	840.562	716.991	626.343	547.004	0.560577
SUMF2	Q8NBJ7	Q8NBJ7	HUMAN	Sulfatase-modifying factor 2	4	842.205	784.557	893.522	840.037	992.764	1038.17	896.796	927.221	1037.47	851.499	1.01359
AKR1A1	P14550	P14550	HUMAN	Alcohol dehydrogenase [NADP(+)]	21	5703.82	5420.28	5334.52	5544.75	5837.64	5759.74	5969.32	5875.39	5685.96	5842.19	1.06205
RASSF1	Q9NS23-5	Q9NS23	HUMAN	Isoform E of Ras association domain-containing protein 1	1	216.93	242.323	219.305	205.807	209.055	209.844	206.137	195.128	187.003	159.811	0.722827
GNE	Q9Y223-2	Q9Y223	HUMAN	Isoform 2 of Bifunctional UDP-N-acetylglucosamine 2-epimerase/N-acetylmannosamine kinase	3	1059.16	1040.96	956.793	1024.59	1163.9	1091.52	1063.67	1092.31	1073.24	1166.13	1.14285
FAM160B2	Q86V87	Q86V87	HUMAN	Protein FAM160B2	2	120.011	116.344	124.431	107.208	116.536	103.631	90.0119	79.5654	71.3975	86.3978	0.738453
WEE1	P30291	P30291	HUMAN	Wee1-like protein kinase	2	549.382	548.146	499.539	507.803	660.31	696.335	592.822	515.404	493.785	424.576	0.806845
BASP1	P80723	P80723	HUMAN	Brain acid soluble protein 1	16	7890.42	7562.74	8945.45	8494.31	8127.03	7733.98	8091.66	7946.68	8634.04	7766.36	0.944442
TMEM184C	Q9NVA4	Q9NVA4	HUMAN	Transmembrane protein 184C	2	823.614	883.126	883.412	944.172	788.336	800.75	792.034	768.265	798.941	754.504	0.853916
DUT	P33316	P33316	HUMAN	Deoxyuridine 5'-triphosphate nucleotidohydrolase, mitochondrial	43	8695.07	8797.36	9304.45	9825.39	8648.21	8980.18	8702.62	8489.53	8347.36	7420.96	0.810541
PSMD7	P51665	P51665	HUMAN	26S proteasome non-ATPase regulatory subunit 7	13	8813.14	9156.41	9512.77	9603.06	9072.41	8642.02	7871.51	7905.22	7428.8	7384.46	0.796482
TGFBR2	P37173-2	P37173	HUMAN	Isoform 2 of TGF-beta receptor type-2	1	141.61	145.286	142.891	113.872	96.5872	89.0552	68.6343	60.5692	53.2264	47.6899	0.350881
FAM83D	Q9H4H8	Q9H4H8	HUMAN	Protein FAM83D	4	869.47	976.07	1091.45	1056.27	931.46	800.029	708.538	591.183	485.587	380.004	0.380645
GYG1	P46976	P46976	HUMAN	Glycogenin-1	6	4048.83	4164.14	3968.55	4240.94	3989.52	4236.07	4403.49	4287.65	4245.75	4402.85	1.0724
HSPB1	P04792	P04792	HUMAN	Heat shock protein beta-1	49	20314.7	20882.6	18488	17535.1	22159.5	19993	21837.2	20022.7	20223.2	21128.1	1.09443
BANF1	O75531	O75531	HUMAN	Barrier-to-autointegration factor	11	3243.51	3700.13	3014.19	3910.66	3091.93	4070.91	3464.92	4363.12	3485.52	3916.33	1.12956
FOXK1	P85037	P85037	HUMAN	Forkhead box protein K1	9	3268.47	3023.38	2984.83	2904.81	3068.56	3105.86	2905.99	2709.21	2892.64	2714.71	0.89142
SUV39H1	O43463	O43463	HUMAN	Histone-lysine N-methyltransferase SUV39H1	2	386.615	424.784	470.862	402.302	392.195	345.126	307.715	220.82	217.454	169.233	0.401844
FN3KRP	Q9HA64	Q9HA64	HUMAN	Ketosamine-3-kinase	6	2974.53	2818.95	3004.84	2804.36	3200.74	3033.1	3199.12	3116.66	3301.01	3392.12	1.16943
MIEF1	Q9NQG6	Q9NQG6	HUMAN	Mitochondrial dynamics protein MID51	1	259.913	233.512	273.696	245.405	251.049	263.804	245.047	262.954	242.923	250.166	0.988286
ZCCHC9	Q8N567	Q8N567	HUMAN	Zinc finger CCHC domain-containing protein 9	3	272.203	286.072	310.384	279.96	263.185	194.385	176.366	111.22	94.4469	65.7315	0.228906
ARCN1	P48444	P48444	HUMAN	Coatomer subunit delta	50	25978.4	26009	25649.9	25619.7	25572.4	25734	25221.7	25589.8	25232.7	25500.1	0.987832
EI24	O14681	O14681	HUMAN	Etoposide-induced protein 2.4 homolog	4	1006.74	1052.69	1044.86	1152.45	992.528	1045.62	974.206	1014.9	1013.73	1092.51	1.02662
TMA7	Q9Y2S6	Q9Y2S6	HUMAN	Translation machinery-associated protein 7	2	577.888	563.185	540.491	545.103	539.795	522.499	570.864	481.017	519.879	516.79	0.928365
PURB	Q96QR8	Q96QR8	HUMAN	Transcriptional activator protein Pur-beta	7	6713.76	6763.3	7031.87	6266.76	6794.28	6276.39	6514.48	6360.64	6403.3	6337.68	0.946781
UACA	Q9BZF9	Q9BZF9	HUMAN	Uveal autoantigen with coiled-coil domains and ankyrin repeats	51	28331.4	28278.1	28904.2	27598.1	27740	28309.8	27151.2	28281.2	27436.1	26979.2	0.954072
NDUFB6	O95139	O95139	HUMAN	NADH dehydrogenase [ubiquinone] 1 beta subcomplex subunit 6	8	1845.25	1889.09	1949.66	2002.87	1798.78	1812.3	1652.06	1517.69	1456.93	1336.46	0.69545
MECOM	Q03112-3	Q03112	HUMAN	Isoform 2 of MDS1 and EVI1 complex locus protein EVI1	2	187.172	166.408	168.335	192.338	116.67	103.749	68.0407	61.5532	57.3181	40.9444	0.229299
SSB	P05455	P05455	HUMAN	Lupus La protein	78	36963.5	35370.6	36273.4	36731.4	35979.3	36285.7	38195.2	37324.8	38812.5	37719.4	1.03811
NDUFA8	P51970	P51970	HUMAN	NADH dehydrogenase [ubiquinone] 1 alpha subcomplex subunit 8	4	1935.64	1830.71	1897.78	1800.8	1838.36	1746.38	1726.35	1577.47	1520.31	1308.18	0.700971
HTATSF1	O43719	O43719	HUMAN	HIV Tat-specific factor 1	31	12253.4	12746.9	12683.2	13145	11530.4	11702.1	11499.7	12309.3	12259.6	13383	1.05319
TICAM1	Q8IUC6	Q8IUC6	HUMAN	TIR domain-containing adapter molecule 1	2	118.063	145.426	130.833	120.498	125.804	133.251	116.756	122.901	118.984	122.989	0.955588
LAMB1	P07942	P07942	HUMAN	Laminin subunit beta-1	10	3581.98	3813.94	4104.08	4492.11	2985.46	2723.31	2388.52	2274.83	2320.29	2281.58	0.570677
AIMP2	Q13155	Q13155	HUMAN	Aminoacyl tRNA synthase complex-interacting multifunctional protein 2	24	11030.3	10642.9	11300.8	10966.5	10949.4	10987.9	10984.3	10857.7	10868.3	10672.3	0.971521
PDHB	P11177	P11177	HUMAN	Pyruvate dehydrogenase E1 component subunit beta, mitochondrial	16	3765.24	3659.61	4065.25	3627.2	4216.8	3909.03	4261.11	4162.86	4438.66	4313.36	1.1413
CMPK1	P30085	P30085	HUMAN	UMP-CMP kinase	25	4758.15	4859.83	4778.69	5108.78	4783.43	5225.08	5093.69	5356.07	5204.23	5126.01	1.05119
AVL9	Q8NBF6	Q8NBF6	HUMAN	Late secretory pathway protein AVL9 homolog	2	302.485	314.663	268.762	316.439	295.625	334.496	295.382	352.247	306.496	349.563	1.16293
C2CD5	Q86YS7-4	Q86YS7	HUMAN	Isoform 4 of C2 domain-containing protein 5	11	4128.21	3922.98	4022.44	4140.88	4249.47	4030.09	3789.21	3813.88	4046.46	4032.42	0.994769
CMAS	Q8NFW8	Q8NFW8	HUMAN	N-acylneuraminate cytidylyltransferase	12	8937.64	8627.67	8271.15	8474.86	8814.26	8801.45	8675.4	8705.61	8256.89	7039.97	0.820717
SMG9	Q9H0W8	Q9H0W8	HUMAN	Protein SMG9	6	1450.45	1428	1550.67	1391.62	1539.24	1394.19	1477.51	1275.83	1459.99	1314.35	0.90322
HMGB1	P09429	P09429	HUMAN	High mobility group protein B1	106	54906.5	61408.5	54359.4	63337.2	56015.8	60275.3	57451.8	63337.9	58331.2	61620	1.05328
C16orf74	Q96GX8	Q96GX8	HUMAN	Uncharacterized protein C16orf74	1	63.2862	41.7384	101.122	73.8158	95.9469	69.7848	70.3361	93.465	88.6663	61.1758	0.874056
CLIC1	O00299	O00299	HUMAN	Chloride intracellular channel protein 1	45	15298.4	13363.6	13452.8	12626.1	14702.1	14808.9	13771.1	14095.1	15213.5	16458.1	1.20262
RBBP9	O75884	O75884	HUMAN	Putative hydrolase RBBP9	4	1890.39	1827.01	1831.65	1737.35	2000.9	1920.07	1971.79	1964.99	2026.79	2112.59	1.15974
TGOLN2	O43493	O43493	HUMAN	Trans-Golgi network integral membrane protein 2	8	2398.05	2350.3	2394.37	2097.71	2197.31	1934.74	1784.52	1534.25	1482.43	1208.73	0.523234
RAB9A	P51151	P51151	HUMAN	Ras-related protein Rab-9A	3	1211.14	1195.75	1256.82	1322.27	1238.4	1198.82	1274.85	1169.98	1142.86	1071.95	0.859971
GMFB	P60983	P60983	HUMAN	Glia maturation factor beta	6	2072.31	1948.29	2010.45	1942.14	2012.39	2052.25	2144.85	2081.33	2138.35	2018.62	1.0127
SIX4	Q9UIU6	Q9UIU6	HUMAN	Homeobox protein SIX4	3	366.289	360.641	390.054	371.207	381.253	383.375	370.066	386.709	395.153	400.777	1.07722
REST	Q13127	Q13127	HUMAN	RE1-silencing transcription factor	3	457.621	443.472	467.361	422.58	325.72	187.463	118.212	58.8831	55.5274	38.0237	0.0849201
ATP2B4	P23634	P23634	HUMAN	Plasma membrane calcium-transporting ATPase 4	6	2429.34	2281.6	2101.83	2214.16	2401.52	2572.87	2389.6	2377.42	2236.6	2246.66	0.995538
RECQL	P46063	P46063	HUMAN	ATP-dependent DNA helicase Q1	42	17709.3	17647	16641.3	17304	16864.1	16960.1	16549.7	16886.8	16560.7	17269	0.996745
PIK3R2	O00459	O00459	HUMAN	Phosphatidylinositol 3-kinase regulatory subunit beta	3	1104.12	1032.42	1007.91	1065.69	1081.26	1031.26	961.434	979.253	979.701	1021.18	0.970214
CALD1	Q05682	Q05682	HUMAN	Caldesmon	10	3999.97	4012.58	3676.78	3339.97	4147.83	4248.55	4119.8	4242.65	4330.47	4131.5	1.09959
MGAT4B	Q9UQ53-3	Q9UQ53	HUMAN	Isoform 3 of Alpha-1,3-mannosyl-glycoprotein 4-beta-N-acetylglucosaminyltransferase B	1	168.288	168.055	168.493	176.017	168.663	176.615	183.77	146.205	167.196	157.096	0.922936
XPO7	Q9UIA9	Q9UIA9	HUMAN	Exportin-7	13	6397.74	5880.7	6180.39	6020.32	6279.13	5845.92	6286.09	5951.92	6479.89	6443.54	1.0529
UHRF1BP1	Q6BDS2	Q6BDS2	HUMAN	UHRF1-binding protein 1	5	1179.09	1223.49	1167.44	1246.73	1196.02	1189.19	1133.35	1125.78	1153.7	1136.61	0.943878
DTYMK	P23919	P23919	HUMAN	Thymidylate kinase	8	3228.42	3368.79	3434.39	3414	3341.88	3363.68	3357.46	3448.09	3354.12	3685.67	1.09647
CDC7	O00311	O00311	HUMAN	Cell division cycle 7-related protein kinase	2	998.116	959.489	1031.59	935.071	878.29	734.682	609.871	522.489	522.342	406.819	0.414671
TMEM126B	Q8IUX1	Q8IUX1	HUMAN	Complex I assembly factor TMEM126B, mitochondrial	1	710.138	571.974	265.802	456.14	308.177	335.708	414.071	221.507	196.186	351.54	0.701657
ADAM9	Q13443	Q13443	HUMAN	Disintegrin and metalloproteinase domain-containing protein 9	13	6892.61	6999.91	7353.2	7139.41	6305.93	6097.29	5821.56	5686.68	6022.69	5510.15	0.776484
TSPO	P30536	P30536	HUMAN	Translocator protein	1	316.674	270.249	294.576	211.225	368.703	256.309	320.056	210.821	280.97	337.439	1.23522
TUBE1	Q9UJT0	Q9UJT0	HUMAN	Tubulin epsilon chain	4	1232.32	1373.14	1445.91	1416.64	1374.01	1268.45	1234.64	1131.67	1142.8	1098.82	0.80382
FAM45A	Q8TCE6	Q8TCE6	HUMAN	Protein FAM45A	6	3899.78	3594.45	3704.69	3700.92	3737.74	3788.39	3767.75	3753.66	3923.26	3598.65	0.96609
NDUFB10	O96000	O96000	HUMAN	NADH dehydrogenase [ubiquinone] 1 beta subcomplex subunit 10	10	2486.68	2817.7	2794.42	2701.37	2741.08	2536.77	2413.14	2219.27	1905.28	2056.95	0.761821
ZHX3	Q9H4I2	Q9H4I2	HUMAN	Zinc fingers and homeoboxes protein 3	2	732.077	737.072	814.378	793.968	741.354	747.972	746.459	743.054	741.047	721.273	0.937481
KIF23	Q02241	Q02241	HUMAN	Kinesin-like protein KIF23	26	10385.5	10991	12625.8	11597.1	9833.72	9029.16	8147.39	7941.13	7684.89	6818.94	0.598162
KIF23	Q02241-3	Q02241	HUMAN	Isoform 3 of Kinesin-like protein KIF23	2	247.38	262.093	323.958	246.063	263.181	241.243	205.893	200.934	218.626	196.273	0.727276
SEMA3C	Q99985	Q99985	HUMAN	Semaphorin-3C	1	963.207	1021.32	911.124	862.686	841.413	710.019	723.401	484.198	589.004	397.079	0.422611
PLAA	Q9Y263	Q9Y263	HUMAN	Phospholipase A-2-activating protein	14	7042.62	6920.71	6897.22	7381.71	6584.43	6996.09	6637.62	7070.82	6842.07	7049.12	0.99838
C19orf53	Q9UNZ5	Q9UNZ5	HUMAN	Leydig cell tumor 10 kDa protein homolog	20	10331.7	10521.3	10385.2	10994.7	9026.95	8399.28	7813.05	7140.83	6568.98	5166.15	0.489301
TMEM87B	Q96K49	Q96K49	HUMAN	Transmembrane protein 87B	4	1110.45	1092.38	1201.03	1065.32	1116.65	1167.66	1083.45	1030.36	1061.83	979.889	0.877019
TUBB6	Q9BUF5	Q9BUF5	HUMAN	Tubulin beta-6 chain	12	3550.89	3852.52	3851.95	3616.76	3680.44	3622.49	3851.96	3885.45	3530.38	3963.17	1.06593
HSPD1	P10809	P10809	HUMAN	60 kDa heat shock protein, mitochondrial	199	64564.9	71881.4	66960.5	71881.4	64993.3	68964.6	68266.3	72450.6	70561.3	70492.3	1.02427
FAM129B	Q96TA1	Q96TA1	HUMAN	Niban-like protein 1	36	18243.2	17890.8	18175.6	18057.9	16054.8	16446.3	17002.6	16865.5	16203	17339.5	0.958414
C1QBP	Q07021	Q07021	HUMAN	Complement component 1 Q subcomponent-binding protein, mitochondrial	17	3414.46	3077.42	3238.76	3383.15	3521.49	3201.68	3578.33	2893.24	3695.85	3379.37	1.03078
GNPDA1	P46926	P46926	HUMAN	Glucosamine-6-phosphate isomerase 1	10	7017.08	6723.95	6228.44	6582.59	6879.68	6665.83	6870.03	6712.94	6906.5	7078.56	1.06637
PSAT1	Q9Y617	Q9Y617	HUMAN	Phosphoserine aminotransferase	54	22705.4	22978.6	23883	25845.5	22896.6	23084	23444.1	24276.7	23391.6	24087.7	1.00983
KIF14	Q15058	Q15058	HUMAN	Kinesin-like protein KIF14	22	8046.68	8169.98	8538.81	8955.64	7476.69	7606.52	7078.68	6961.3	6854.83	6523.73	0.774074
CYB5R1	Q9UHQ9	Q9UHQ9	HUMAN	NADH-cytochrome b5 reductase 1	8	3513.22	3414.85	3206.06	3243.64	3443.7	3665.3	3578.83	3671.74	3590.58	3809.99	1.1392
UBR7	Q8N806	Q8N806	HUMAN	Putative E3 ubiquitin-protein ligase UBR7	17	5623.89	5310.14	5861.13	5652.84	5520.23	5368.08	5366.21	5249.7	5424.8	5190.89	0.924963
SERF2	P84101	P84101	HUMAN	Small EDRK-rich factor 2	3	496.086	488.082	514.88	478.728	450.172	399.683	322.934	272.641	235.677	191.607	0.38752
DAXX	Q9UER7	Q9UER7	HUMAN	Death domain-associated protein 6	10	899.645	886.235	975.99	985.919	913.889	874.655	840.368	784.138	837.839	793.029	0.846397
RPL15	P61313	P61313	HUMAN	60S ribosomal protein L15	40	17794.9	17644.8	16811.3	16725.1	16955.1	16387.4	17058.1	16079.2	15521.6	16034.5	0.929859
MCM5	P33992	P33992	HUMAN	DNA replication licensing factor MCM5	45	16470.6	17097.2	16858.4	17913.7	17286.8	18234.9	17449.5	18608.8	18123.9	18672.2	1.0929
APEH	P13798	P13798	HUMAN	Acylamino-acid-releasing enzyme	14	5368.39	4856.57	5057.61	5034.37	5204.56	4998.71	5187.41	4967.14	5201.36	5268.49	1.03726
TIMM8B	Q9Y5J9	Q9Y5J9	HUMAN	Mitochondrial import inner membrane translocase subunit Tim8 B	4	2021.63	2105.8	2181.83	2041.52	2023.42	1730.25	1581.36	1216.74	1016.06	737.016	0.353028
LPCAT1	Q8NF37	Q8NF37	HUMAN	Lysophosphatidylcholine acyltransferase 1	5	1617.1	1679.8	1787.24	1688.24	1752.7	1662.78	1715.94	1630.24	1609.33	1817.07	1.07323
UBIAD1	Q9Y5Z9	Q9Y5Z9	HUMAN	UbiA prenyltransferase domain-containing protein 1	1	59.735	66.1343	73.5431	57.1446	81.2387	60.1475	64.0643	61.757	68.6205	71.9046	1.12107
PRIM1	P49642	P49642	HUMAN	DNA primase small subunit	13	4514.73	4436.67	4444.06	4581.61	4594.64	4299.81	4017.8	3980.16	4042.47	3920.35	0.872301
CTNNAL1	Q9UBT7	Q9UBT7	HUMAN	Alpha-catulin	4	1328.01	1380.03	1475.9	1166.29	859.818	547.155	398.501	318.017	318.012	280.602	0.209787
TMPO	P42166	P42166	HUMAN	Lamina-associated polypeptide 2, isoform alpha	27	12716.4	12610.8	13374.9	13078	13631.1	13524.6	13810	13575.7	13887.2	13754.4	1.06252
TMPO	P42167	P42167	HUMAN	Lamina-associated polypeptide 2, isoforms beta/gamma	17	7591.2	7157.42	7238.1	7871.08	7197.03	7588.78	7417.03	7556.85	7468.7	7300.68	0.978059
ZWINT	O95229	O95229	HUMAN	ZW10 interactor	2	1362.62	1397.18	1533.72	1438.42	1334.97	1238.03	1134.05	1059.83	1093.58	1122.4	0.783257
TRIM2	Q9C040-2	Q9C040	HUMAN	Isoform 2 of Tripartite motif-containing protein 2	1	112.566	101.744	108.183	108.296	109.065	116.219	102.938	113.908	109.112	97.6392	0.906608
GMPPA	Q96IJ6-2	Q96IJ6	HUMAN	Isoform 2 of Mannose-1-phosphate guanyltransferase alpha	11	2861.98	2788.92	2759.28	3023.75	2736.21	2760.64	2683.77	2725.14	2641.14	2577.22	0.901605
PAFAH1B1	P43034	P43034	HUMAN	Platelet-activating factor acetylhydrolase IB subunit alpha	31	17046.5	17302.7	15791.1	16913.1	16046.5	16364	16228.9	16406.1	15737	16664.1	0.994079
ASF1A	Q9Y294	Q9Y294	HUMAN	Histone chaperone ASF1A	2	971.925	1016.01	993.622	997.215	981.867	859.854	972.88	755.351	705.233	718.807	0.722642
BCAR1	P56945-3	P56945	HUMAN	Isoform 3 of Breast cancer anti-estrogen resistance protein 1	20	10274.1	10442.3	9805.92	8932.31	9570.46	9495.28	9107.55	8967.93	8934.49	8731.06	0.885175
ATP6V1G1	O75348	O75348	HUMAN	V-type proton ATPase subunit G 1	5	2476.99	2099.16	2482.08	1872.86	2504.87	2033.09	2460.51	2127.15	2495.81	2283.83	1.02287
KNOP1	Q1ED39	Q1ED39	HUMAN	Lysine-rich nucleolar protein 1	17	6872.25	7213.92	6947.64	7185.05	6637.33	6599.32	6045.14	5581.12	5430.77	5365.99	0.760624
PDCL3	Q9H2J4	Q9H2J4	HUMAN	Phosducin-like protein 3	12	4641.24	4308.23	5027.85	4099.31	4505.85	3955.45	4262.73	3749.36	4136.49	3644.67	0.806494
TXNDC12	O95881	O95881	HUMAN	Thioredoxin domain-containing protein 12	15	5427.08	5432.96	5524.26	5748.53	5483.8	5554.23	5489.18	5631.14	5499.87	5394.65	0.97496
EFR3A	Q14156	Q14156	HUMAN	Protein EFR3 homolog A	1	45.2606	45.8091	51.3611	48.5629	47.708	45.4606	52.6392	46.5677	45.1598	53.5879	1.1223
IAH1	Q2TAA2	Q2TAA2	HUMAN	Isoamyl acetate-hydrolyzing esterase 1 homolog	3	497.804	513.155	567.813	496.75	585.496	530.181	554.239	550.418	598.495	597.23	1.151
CHML	P26374	P26374	HUMAN	Rab proteins geranylgeranyltransferase component A 2	3	490.579	431.361	438.112	442.339	480.05	431.183	422.446	401.674	479.147	514.157	1.14105
FKBP2	P26885	P26885	HUMAN	Peptidyl-prolyl cis-trans isomerase FKBP2	6	2706.08	2437.48	2539.2	2503.54	2757.81	2660.91	2834.46	2691.98	2958.44	2838.53	1.11465
PSMF1	Q92530	Q92530	HUMAN	Proteasome inhibitor PI31 subunit	14	5665.09	5510.15	5437.71	5705.1	5671.08	5739.45	5659.73	5655.98	5831.53	5641.66	1.01114
C6orf47	O95873	O95873	HUMAN	Uncharacterized protein C6orf47	1	398.702	374.318	373.988	412.558	406.914	416	381.277	419.192	426.864	455.318	1.16781
LCMT2	O60294	O60294	HUMAN	tRNA wybutosine-synthesizing protein 4	2	703.663	739.271	697.883	742.236	668.022	727.078	666.204	695.732	658.571	716.817	0.994525
TTC39C	Q8N584	Q8N584	HUMAN	Tetratricopeptide repeat protein 39C	5	1264.46	1299.3	1354.88	1389.07	1308.54	1354.82	1220.05	1251.96	1228.43	1174.92	0.885446
RNF219	Q5W0B1	Q5W0B1	HUMAN	RING finger protein 219	15	6972.56	7108.35	7396.7	7012.14	6750.99	6555.55	5910.32	6017.85	5781.88	5399.98	0.758165
SLC35F6	Q8N357	Q8N357	HUMAN	Solute carrier family 35 member F6	2	168.763	189.545	265.843	174.607	204.816	167.452	186.699	165.982	182.504	191.489	0.958934
AURKB	Q96GD4-5	Q96GD4	HUMAN	Isoform 5 of Aurora kinase B	5	2389.51	2541.24	2550.99	2389.73	2088.05	1941.64	1612.45	1430.05	1320.94	1238.54	0.501865
TMED3	Q9Y3Q3	Q9Y3Q3	HUMAN	Transmembrane emp24 domain-containing protein 3	1	491.335	495.223	393.915	460.438	477.228	408.853	439.379	415.524	426.79	444.478	0.965779
ACP1	P24666	P24666	HUMAN	Low molecular weight phosphotyrosine protein phosphatase	1	226.6	254.824	266.798	223.547	279.64	254.741	259.59	255.681	241.301	255.83	1.05305
ACP1	P24666-2	P24666	HUMAN	Isoform 2 of Low molecular weight phosphotyrosine protein phosphatase	12	8275.45	8584.14	8684.53	9266.65	8889.11	9324.36	8761.5	9589.12	9195.27	8859.87	1.01806
COPS7A	Q9UBW8	Q9UBW8	HUMAN	COP9 signalosome complex subunit 7a	2	723.451	695.799	715.726	773.808	716.251	710.836	746.61	729.472	787.333	697.77	0.959534
ETS1	P14921	P14921	HUMAN	Protein C-ets-1	2	573.165	636.778	492.005	279.654	356.964	283.195	223.938	198.765	172.01	148.4	0.299555
DAB2IP	Q5VWQ8	Q5VWQ8	HUMAN	Disabled homolog 2-interacting protein	8	2339.23	2521.14	2260.92	2338.93	2219.75	2235.74	2134.47	2191.56	2216.52	2174.94	0.919616
MTHFD2	P13995	P13995	HUMAN	Bifunctional methylenetetrahydrofolate dehydrogenase/cyclohydrolase, mitochondrial	7	4046.17	4093.91	4262.52	4187.38	3863.58	3952.56	3651.16	3244.19	2846.94	2177.94	0.525121
COMT	P21964	P21964	HUMAN	Catechol O-methyltransferase	9	3014.19	2517.9	2928.6	2887.63	3175.07	2851.51	3201.33	2911.68	3397.5	3033.98	1.0694
MRPL52	Q86TS9	Q86TS9	HUMAN	39S ribosomal protein L52, mitochondrial	3	1267.71	1385.58	1227.26	1327.07	1295.86	1282.41	1148.01	1167.9	1081.35	1018.22	0.782099
RAC2	P15153	P15153	HUMAN	Ras-related C3 botulinum toxin substrate 2	6	1372.37	1318.79	1653.52	1646.21	1397.42	1282.26	1378.64	1506.35	1247.45	1538.09	1.02695
NXT1	Q9UKK6	Q9UKK6	HUMAN	NTF2-related export protein 1	1	483.652	496.096	494.541	480.228	544.562	458.103	504.504	454.448	465.901	511.08	1.04595
LACTB2	Q53H82	Q53H82	HUMAN	Endoribonuclease LACTB2	18	9025.27	8361.16	8924.69	8082.45	9213.18	8672.8	9123.73	8667.67	9260.77	8847.44	1.02896
E2F3	O00716	O00716	HUMAN	Transcription factor E2F3	1	82.101	88.9281	79.3694	73.5127	88.1481	95.2619	83.6171	85.5079	73.2406	78.381	0.967932
PUS7L	Q9H0K6	Q9H0K6	HUMAN	Pseudouridylate synthase 7 homolog-like protein	8	1840.71	2042.26	1980.38	2065.19	1772.18	2038.61	1762.28	1961.2	1753.82	1814.2	0.915276
HJURP	Q8NCD3	Q8NCD3	HUMAN	Holliday junction recognition protein	3	938.936	1165.69	1054.79	999.771	1032.34	916.929	709.431	570.55	502.876	351.852	0.338385
MIOS	Q9NXC5	Q9NXC5	HUMAN	WD repeat-containing protein mio	4	938.081	887.506	949.774	910.917	963.717	917.236	882.841	851.722	910.425	900.42	0.977051
CAPG	P40121	P40121	HUMAN	Macrophage-capping protein	26	13915.2	12849.1	12325	12347.4	14105.7	14133.2	14464.3	14557.6	14678.5	14345	1.11554
LGALS3	P17931	P17931	HUMAN	Galectin-3	27	15524.5	15617.3	15998.2	13959	17312.7	15739.3	16893.7	16414.1	16182	17900.6	1.17191
RECQL4	O94761	O94761	HUMAN	ATP-dependent DNA helicase Q4	1	52.7941	49.5717	51.017	60.2591	56.7545	45.0081	46.1358	42.6656	42.936	40.7203	0.762403
SLC9A7	Q96T83	Q96T83	HUMAN	Sodium/hydrogen exchanger 7	1	95.7637	74.1469	91.3789	82.2508	84.9245	73.1608	73.912	66.764	94.4856	60.1797	0.700701
PSMA1	P25786-2	P25786	HUMAN	Isoform Long of Proteasome subunit alpha type-1	65	24572.1	25327.1	25349.8	26840	25108.9	26234	25380.9	27058.2	25435.1	26326.4	1.03151
PDF	Q9HBH1	Q9HBH1	HUMAN	Peptide deformylase, mitochondrial	1	127.492	111.023	233.58	126.827	172.805	110.193	148.211	126.273	168.778	228.598	1.52673
DNMBP	Q6XZF7	Q6XZF7	HUMAN	Dynamin-binding protein	14	3722.5	3600.24	3944.4	3521.63	3743.83	3532.77	3569.95	3445.95	3565.06	3365.24	0.910215
PIK3R1	P27986-4	P27986	HUMAN	Isoform 4 of Phosphatidylinositol 3-kinase regulatory subunit alpha	3	887.238	791.684	909.195	845.088	877.828	868.487	884.44	829.475	982.512	832.426	0.969853
C8orf33	Q9H7E9-2	Q9H7E9	HUMAN	Isoform 2 of UPF0488 protein C8orf33	5	1372.77	1570.02	1676.91	1523.78	1532.55	1373.42	1355.54	1185.06	1098.88	1072.01	0.697984
MBNL1	Q9NR56	Q9NR56	HUMAN	Muscleblind-like protein 1	16	5613.51	5492.91	5500.92	5668.64	5304.06	5226.69	5168.26	5104.29	5107.01	4988.87	0.89583
NMRAL1	Q9HBL8	Q9HBL8	HUMAN	NmrA-like family domain-containing protein 1	3	485.272	514.737	512.045	562.608	460.823	476.737	439.966	435.679	377.768	383.952	0.740269
GNG5	P63218	P63218	HUMAN	Guanine nucleotide-binding protein G(I)/G(S)/G(O) subunit gamma-5	6	3418.67	3653.23	4237.26	4526.69	3022.43	3447.2	3434.73	3654.85	3106.83	3651.74	0.922398
NACC1	Q96RE7	Q96RE7	HUMAN	Nucleus accumbens-associated protein 1	1	1651.04	1631.74	1663.88	1794.11	118.801	116.811	66.1855	61.7711	66.2028	66.695	0.0395771
CEP170	Q5SW79	Q5SW79	HUMAN	Centrosomal protein of 170 kDa	22	5248.39	5308.42	5447.85	5323.92	5434.86	5668.59	5439.32	5752.54	5670.55	5719.66	1.07268
CBX3	Q13185	Q13185	HUMAN	Chromobox protein homolog 3	18	9543.25	13312.2	9490.3	13491	8589.22	11704.8	8167.81	11646.5	8098.22	11231	0.980089
SYPL1	Q16563	Q16563	HUMAN	Synaptophysin-like protein 1	1	1021.23	943.707	718.28	815.683	894.594	844.658	995.576	776.417	969.92	990.162	1.13197
RDX	P35241	P35241	HUMAN	Radixin	36	17029.2	16942.6	15955.4	17045.9	16236.6	17584.6	16848.7	17408.3	17135.9	17431	1.04107
ITGB5	P18084	P18084	HUMAN	Integrin beta-5	4	1179.89	1066.75	1064.14	1073.89	1029.32	982.587	988.518	880.69	930.428	878.987	0.801874
RMI2	Q96E14	Q96E14	HUMAN	RecQ-mediated genome instability protein 2	2	811.85	1125.8	934.59	1158.03	911.136	1075.45	822.411	1052.75	673.739	910.04	0.903205
SMAD3	P84022	P84022	HUMAN	Mothers against decapentaplegic homolog 3	1	863.602	849.912	781.02	790.097	797.585	749.615	596.647	591.402	577.502	546.048	0.664974
DLGAP5	Q15398	Q15398	HUMAN	Disks large-associated protein 5	30	9349.11	9549.26	10830.9	10408.5	9704.05	9331.39	8411.05	7506.4	7134.99	6292.53	0.627093
MRPL19	P49406	P49406	HUMAN	39S ribosomal protein L19, mitochondrial	5	4512.49	3818.24	3956.41	3796.19	4346.8	3801.72	3959.46	3452.41	3689.13	3222.81	0.801529
NCOA5	Q9HCD5	Q9HCD5	HUMAN	Nuclear receptor coactivator 5	13	3656.24	3700.43	3886.06	3685.89	3904.76	3841.91	3843.82	3874.34	3669.9	3853.23	1.03244
FANCE	Q9HB96	Q9HB96	HUMAN	Fanconi anemia group E protein	1	51.7537	54.7832	60.6288	64.5808	49.4563	35.8653	33.8894	39.9299	42.2591	37.1549	0.641303
CLIC4	Q9Y696	Q9Y696	HUMAN	Chloride intracellular channel protein 4	18	3664.75	3803.45	3391.83	3436.94	3711.33	3944.96	3780.86	3860.17	3710.53	4028.89	1.1272
CANX	P27824-2	P27824	HUMAN	Isoform 2 of Calnexin	61	29161.1	27247.1	28372.3	28208.7	28671.7	28365.6	30543.6	27943.2	29974.4	31276.9	1.10725
TSTA3	Q13630	Q13630	HUMAN	GDP-L-fucose synthase	14	5893.95	5671.35	5558.96	5757.89	5661.88	5673.78	5950.45	5951.53	6060.11	5976.21	1.04469
UFL1	O94874	O94874	HUMAN	E3 UFM1-protein ligase 1	26	13967.6	13599.5	13337.3	13977.1	13591.8	13974.3	14163	14283.2	14239.2	14597.1	1.0639
FAM168B	A1KXE4	A1KXE4	HUMAN	Myelin-associated neurite-outgrowth inhibitor	1	54.8797	64.8499	61.94	61.4323	40.6009	21.2808	13.1812	11.7823	8.38446	5.14262	0.0846166
NOP10	Q9NPE3	Q9NPE3	HUMAN	H/ACA ribonucleoprotein complex subunit 3	1	23.194	24.9746	24.2633	22.7104	27.5505	31.1085	28.012	27.7823	30.2766	25.8952	1.08869
CDCA8	Q53HL2	Q53HL2	HUMAN	Borealin	3	604.873	564.555	570.096	654.436	460.142	568.961	452.374	495.536	435.207	364.901	0.609702
HIST1H4A	P62805	P62805	HUMAN	Histone H4	97	33553.8	39393.7	36280.9	36259.3	34863.5	33322.6	34835.7	33937.8	34867.8	36560.3	1.00518
GDE1	Q9NZC3	Q9NZC3	HUMAN	Glycerophosphodiester phosphodiesterase 1	1	255.766	258.638	258.575	256.423	284.095	231.462	251.836	215.028	231.613	245.328	0.953283
TAF9	Q16594	Q16594	HUMAN	Transcription initiation factor TFIID subunit 9	4	926.105	970.157	1034.35	1030.06	902.27	725.074	695.96	620.42	603.937	579.135	0.584886
THOC7	Q6I9Y2	Q6I9Y2	HUMAN	THO complex subunit 7 homolog	4	525.927	568.294	551.331	547.499	563.063	527.339	519.316	567.998	522.165	593.079	1.08174
EMD	P50402	P50402	HUMAN	Emerin	37	11420	10884.7	11707.3	11519.2	12027.9	11209.6	11748.6	11247.7	11612.3	11334.1	0.99572
SRXN1	Q9BYN0	Q9BYN0	HUMAN	Sulfiredoxin-1	3	1544.82	1709.32	1915.89	1691.18	1702.7	1556.19	1523.37	1522.44	1436.39	1508.6	0.879493
DCK	P27707	P27707	HUMAN	Deoxycytidine kinase	4	1211.65	1193.53	1243.33	1262.51	1233.95	1217.08	1178.02	1217.64	1248.31	1208.99	0.984717
RPUSD2	Q8IZ73	Q8IZ73	HUMAN	RNA pseudouridylate synthase domain-containing protein 2	10	2393.69	2318.36	2449.26	2349.5	2396.67	2435.96	2434.68	2313.23	2507.31	2450.22	1.0305
SLC44A1	Q8WWI5	Q8WWI5	HUMAN	Choline transporter-like protein 1	3	1355.24	1287.58	1291.69	1464.22	1168.66	807.701	507.064	353.952	315.91	249.861	0.185126
TGFB1I1	O43294	O43294	HUMAN	Transforming growth factor beta-1-induced transcript 1 protein	3	427.834	437.016	430.508	345.2	508.741	480.933	463.501	433.954	430.402	440.513	1.07406
RAB31	Q13636	Q13636	HUMAN	Ras-related protein Rab-31	1	202.327	199.798	205.101	195.111	184.166	171.056	191.707	174.858	171.439	187.108	0.932817
CTBP1	Q13363	Q13363	HUMAN	C-terminal-binding protein 1	6	2508.51	2533.49	2514.74	2483.95	2686.94	2546.94	2684.02	2646.52	2575.07	2773.88	1.10506
HEG1	Q9ULI3	Q9ULI3	HUMAN	Protein HEG homolog 1	1	227.598	214.576	241.032	225.172	256.339	226.463	221.764	194.867	237.984	229.638	1.0112
C14orf119	Q9NWQ9	Q9NWQ9	HUMAN	Uncharacterized protein C14orf119	5	2561.33	3092.09	2739.16	2542.67	2037.43	1590.63	1264.56	915.262	525.362	409.353	0.149737
GPATCH11	Q8N954	Q8N954	HUMAN	G patch domain-containing protein 11	2	722.139	848.813	765.922	890.469	702.629	803.27	633.777	726.736	612.629	692.061	0.857748
KIAA2013	Q8IYS2-2	Q8IYS2	HUMAN	Isoform 2 of Uncharacterized protein KIAA2013	3	731.564	746.087	773.888	783.713	762.81	759.564	795.034	740.626	753.05	713.68	0.940522
KIAA1143	Q96AT1	Q96AT1	HUMAN	Uncharacterized protein KIAA1143	6	3487.97	3430.9	3465.29	3487.09	3404.12	3183.49	3145.91	2930.02	2960.26	2864.75	0.826097
MFSD6	Q6ZSS7	Q6ZSS7	HUMAN	Major facilitator superfamily domain-containing protein 6	1	61.8883	45.2739	62.8516	47.8116	79.8349	81.728	114.616	81.417	134.812	99.5408	1.8279
RBMX2	Q9Y388	Q9Y388	HUMAN	RNA-binding motif protein, X-linked 2	3	981.868	1013.75	986.789	1012.79	912.492	863.277	800.459	808.208	773.795	728.659	0.729534
CPOX	P36551	P36551	HUMAN	Oxygen-dependent coproporphyrinogen-III oxidase, mitochondrial	13	3568.1	3674.96	3628.8	3876.68	3756.87	3777.39	3806.7	3700.36	3513.57	3758	1.01922
BCL7B	Q9BQE9	Q9BQE9	HUMAN	B-cell CLL/lymphoma 7 protein family member B	4	2576.6	2752.2	2690.65	2646.4	2455.32	2644.33	2465.27	2519.97	2430.03	2420.1	0.907604
SLC39A7	Q92504	Q92504	HUMAN	Zinc transporter SLC39A7	1	60.1314	49.6445	57.6491	54.7171	54.8831	48.3993	58.676	53.4869	59.2844	59.5822	1.07287
SCHIP1	Q9P0W5-5	Q9P0W5	HUMAN	Isoform 5 of Schwannomin-interacting protein 1	1	36.6355	41.0932	45.9593	35.8682	49.6248	36.5247	30.9818	43.7734	41.5891	38.1204	0.95566
RHBDF2	Q6PJF5	Q6PJF5	HUMAN	Inactive rhomboid protein 2	3	422.964	410.823	502.299	510.968	299.34	298.479	257.662	257.986	277.683	314.023	0.680051
VASP	P50552	P50552	HUMAN	Vasodilator-stimulated phosphoprotein	20	8553.32	6685.79	8092.65	7454.68	8447.93	7878.47	8575.5	7929.26	9022.18	8113.06	1.05411
TTK	P33981	P33981	HUMAN	Dual specificity protein kinase TTK	6	2504.78	2429.2	3082.6	2841.18	2565.99	2321.39	2129.4	2155.98	2131.43	1743.4	0.64227
MTX2	O75431	O75431	HUMAN	Metaxin-2	7	3282.47	3268.7	3389.52	3175.32	3463.41	3307.4	3439.54	3410.63	3392.82	3625.2	1.10558
COL4A2	P08572	P08572	HUMAN	Collagen alpha-2(IV) chain	5	1135.54	1104.32	1115.68	1128.96	1050.8	886.579	817.105	694.184	681.355	581.455	0.518636
THAP11	Q96EK4	Q96EK4	HUMAN	THAP domain-containing protein 11	1	186.099	172.371	205.801	177.206	189.746	145.167	134.023	121.854	135.183	107.624	0.580594
SNX6	Q9UNH7	Q9UNH7	HUMAN	Sorting nexin-6	17	10539.8	10066	10252.3	10424.5	10366.8	10259.3	10507.5	10430.9	10508.6	10243.1	0.992488
SFXN3	Q9BWM7	Q9BWM7	HUMAN	Sideroflexin-3	9	1650.89	1744.68	1679.8	1631.35	1862.58	1874.58	1779.7	1831.21	1767.44	2000.66	1.19322
PDIA4	P13667	P13667	HUMAN	Protein disulfide-isomerase A4	79	36129.8	34557.1	36240.9	35244.9	37095.9	35915.2	37879.9	37070.7	38605.2	37459.2	1.05391
ELOVL1	Q9BW60	Q9BW60	HUMAN	Elongation of very long chain fatty acids protein 1	2	1124.22	1303.44	1164	1375.72	1088.9	1133.04	1040.39	961.069	834.011	930.129	0.748989
L3MBTL3	Q96JM7	Q96JM7	HUMAN	Lethal(3)malignant brain tumor-like protein 3	3	837.077	799.386	880.438	843.866	861.756	738.951	871.311	872.302	950.507	1088.64	1.29571
TGM2	P21980	P21980	HUMAN	Protein-glutamine gamma-glutamyltransferase 2	5	1021.49	892.614	782.236	748.633	1067.92	1056.86	1113.89	1142.42	1092.5	1102.2	1.27978
MED10	Q9BTT4	Q9BTT4	HUMAN	Mediator of RNA polymerase II transcription subunit 10	8	1242.11	1307.17	1255.77	1227.31	1080.02	859.198	716.171	706.929	667.039	632.897	0.503061
ARHGEF17	Q96PE2	Q96PE2	HUMAN	Rho guanine nucleotide exchange factor 17	2	128.207	131.865	115.426	127.387	145.5	146.649	135.042	143.747	145.095	139.238	1.10752
COL6A1	P12109	P12109	HUMAN	Collagen alpha-1(VI) chain	1	26.232	20.0706	26.7583	22.4233	30.7928	36.5326	41.135	40.7437	36.2002	44.3345	1.85725
SPIN1	Q9Y657	Q9Y657	HUMAN	Spindlin-1	7	2216.04	2195.05	2067.88	2134.6	1878.7	1643.27	1598.1	1372.55	1310.52	1189.41	0.552341
AP3M1	Q9Y2T2	Q9Y2T2	HUMAN	AP-3 complex subunit mu-1	8	3090.01	2954.42	3010.89	3074.62	3029.55	2906.6	2941.42	2900.9	2913.05	3037.39	1.00162
VDAC1	P21796	P21796	HUMAN	Voltage-dependent anion-selective channel protein 1	75	25789.3	24555.5	26103.9	26145.1	25397.8	24823.2	26764.6	24983.2	25551.5	25423.9	0.991245
CBR3	O75828	O75828	HUMAN	Carbonyl reductase [NADPH] 3	16	4007.2	4008.14	4294.22	4321.31	4392.55	4245.21	4318.65	4486.89	4330.58	4613.89	1.10972
CDYL	Q9Y232	Q9Y232	HUMAN	Chromodomain Y-like protein	11	2526.78	2500.43	2616.21	2619.88	2568.78	2569.92	2440.67	2565.19	2611.86	2434.22	0.948709
HEXB	P07686	P07686	HUMAN	Beta-hexosaminidase subunit beta	16	5366.09	5163.05	5209.86	5256.56	5191.74	4957.81	4948.41	4711.7	4584.29	4462.51	0.850181
LRRFIP1	Q32MZ4	Q32MZ4	HUMAN	Leucine-rich repeat flightless-interacting protein 1	40	20980.4	20866.7	20695.3	20502.2	20568.8	20767	21190.8	21708.9	21228.2	20965.8	1.00986
HMGN3	Q15651	Q15651	HUMAN	High mobility group nucleosome-binding domain-containing protein 3	7	6293.97	5697.51	4150.79	5118.67	4775.76	4745.66	5522.58	4442.99	4563.7	6593.79	1.24054
OCIAD2	Q56VL3	Q56VL3	HUMAN	OCIA domain-containing protein 2	7	5329.37	5313.49	5030.37	4910.44	4965.64	4800.3	4584.69	4412.34	4175.52	4070.26	0.790968
PHC1	P78364	P78364	HUMAN	Polyhomeotic-like protein 1	1	81.9812	76.9528	89.6203	85.5446	85.7022	86.2867	83.4093	83.9393	100.025	86.7424	1.03852
MRPL16	Q9NX20	Q9NX20	HUMAN	39S ribosomal protein L16, mitochondrial	7	3936.53	3837.88	3550.93	3780.08	3741.32	3679.08	3652.27	3563.02	3341.24	3103.68	0.821871
BAG3	O95817	O95817	HUMAN	BAG family molecular chaperone regulator 3	21	8526.4	8698.49	8234.42	8480.34	8278.63	8459.91	8030.61	8145.24	7546.25	7667.58	0.903672
CDV3	Q9UKY7	Q9UKY7	HUMAN	Protein CDV3 homolog	27	9254.95	9259.38	9829.78	9329.36	9520.06	9680.19	9305.6	10177.9	9972.01	9378.2	0.995735
AGGF1	Q8N302	Q8N302	HUMAN	Angiogenic factor with G patch and FHA domains 1	1	135.274	150.586	126.817	160.447	128.935	84.6182	57.3173	63.4812	54.4781	47.496	0.331488
BCL10	O95999	O95999	HUMAN	B-cell lymphoma/leukemia 10	8	3910.4	3694.85	3742.14	3698.75	3741.72	3761.31	3577.33	3511.73	3560.39	3206.96	0.852568
FDPS	P14324	P14324	HUMAN	Farnesyl pyrophosphate synthase	17	14894.4	13273.7	14120.6	12671.1	13918.2	12599.8	14030.9	12459.5	13956.8	12780.6	0.930179
TRAPPC3	O43617	O43617	HUMAN	Trafficking protein particle complex subunit 3	3	468.555	420.599	460.735	468.339	424.288	400.024	412.537	358.453	367.889	340.363	0.748779
ARHGAP11A	Q6P4F7	Q6P4F7	HUMAN	Rho GTPase-activating protein 11A	4	475.377	498.151	503.553	445.159	331.323	278.047	211.444	149.644	151.656	105.181	0.218871
CAP1	Q01518	Q01518	HUMAN	Adenylyl cyclase-associated protein 1	70	35951.9	35263.5	34526.9	34986	35383.8	37052.9	37253.7	38432.6	38249.2	38461.3	1.09321
CDC42	P60953	P60953	HUMAN	Cell division control protein 42 homolog	6	2858.05	2963.4	3257.12	3630.85	2301.72	2839.56	2645.18	3226.25	2582.91	3085.14	0.970979
PSMA3	P25788	P25788	HUMAN	Proteasome subunit alpha type-3	31	18924	18794.5	18454.8	19080.8	19552	18896.4	19831	19834.3	19337.7	20201	1.07375
PSIP1	O75475	O75475	HUMAN	PC4 and SFRS1-interacting protein	20	5873.47	6008.37	5764.35	6473.84	5895.98	6497.2	5994.06	6454.08	5960.01	6285.1	1.0423
FKBP9	O95302	O95302	HUMAN	Peptidyl-prolyl cis-trans isomerase FKBP9	9	1209.61	1209.84	1269.44	1226.26	1326.21	1429.35	1330.25	1379.06	1342.88	1372	1.11655
IER3IP1	Q9Y5U9	Q9Y5U9	HUMAN	Immediate early response 3-interacting protein 1	1	359.76	316.76	339.683	333.917	318.789	277.949	364.257	229.437	337.425	310.558	0.92009
KLHL36	Q8N4N3	Q8N4N3	HUMAN	Kelch-like protein 36	1	103.227	103.294	116.036	118.483	116.151	95.938	87.867	88.9229	91.9407	106.596	0.966764
ESD	P10768	P10768	HUMAN	S-formylglutathione hydrolase	19	5887.84	5492.73	5970.24	5957.38	5944.71	6083.16	6114.3	6222.66	6421.45	6404.79	1.09915
PDIA3	P30101	P30101	HUMAN	Protein disulfide-isomerase A3	148	56322	55905.5	56389.7	55536.7	57582	56888.1	58858	58912.6	60195.3	60440.5	1.07855
MSRB2	Q9Y3D2	Q9Y3D2	HUMAN	Methionine-R-sulfoxide reductase B2, mitochondrial	1	605.401	591.578	535.116	559.102	662	650.768	602.273	599.619	619.401	593.025	1.03531
PTPN9	P43378	P43378	HUMAN	Tyrosine-protein phosphatase non-receptor type 9	3	1699.74	1548.61	1569.65	1570.85	1660.61	1628.31	1596.49	1576.78	1663.63	1624.19	1.01689
SEC24D	O94855-2	O94855	HUMAN	Isoform 2 of Protein transport protein Sec24D	9	2578.49	2443.35	2636.92	2429.82	2651.76	2612.27	2460.1	2607.56	2566.02	2629.58	1.0426
PAPSS2	O95340-2	O95340	HUMAN	Isoform B of Bifunctional 3'-phosphoadenosine 5'-phosphosulfate synthase 2	1	349.1	330.779	308.215	324.673	353.068	369.49	342.461	354.55	343.488	335.007	1.02077
NTMT1	Q9BV86	Q9BV86	HUMAN	N-terminal Xaa-Pro-Lys N-methyltransferase 1	5	2872.75	2952.72	3035.3	3128.03	2745.44	2889.71	2869.06	2952.07	2906.42	2830.24	0.944294
NUDT21	O43809	O43809	HUMAN	Cleavage and polyadenylation specificity factor subunit 5	17	10447.3	10555.3	10207.3	10781	9860.81	10061.9	9891.34	10010.2	9170.99	9567.38	0.911376
CDCA3	Q99618	Q99618	HUMAN	Cell division cycle-associated protein 3	4	1299.15	1519.52	1520.93	1544.41	1276.5	1337.08	1177.42	1099.71	946.434	845.949	0.575084
PFAS	O15067	O15067	HUMAN	Phosphoribosylformylglycinamidine synthase	26	8826.23	9898.67	9576.06	10314.6	9705.71	9814.16	9330.25	10043.4	9281.6	10490.4	1.08665
ITGAV	P06756	P06756	HUMAN	Integrin alpha-V	16	6292.18	6114.65	6163.39	6117.41	5850.6	5724.19	5394.71	5533.06	5351.46	5332.07	0.863926
TMEM106B	Q9NUM4	Q9NUM4	HUMAN	Transmembrane protein 106B	1	139.299	134.551	128.395	135.483	121.501	112.412	136.567	103.559	123.788	103.686	0.771287
TOMM6	Q96B49	Q96B49	HUMAN	Mitochondrial import receptor subunit TOM6 homolog	3	1813.22	1616.63	1490.36	1387.1	1924.02	1901.96	1881.16	1815.69	1964.02	2008.84	1.27397
MRPS17	Q9Y2R5	Q9Y2R5	HUMAN	28S ribosomal protein S17, mitochondrial	6	2211.65	2131.97	2240.71	2182.7	2234.62	2217.47	2230.33	2179.22	2106.42	1913.11	0.872867
SSR1	P43307	P43307	HUMAN	Translocon-associated protein subunit alpha	3	1134.6	1191.1	1081.54	1239.2	1084.98	1276.82	1190.3	1279.65	1189.51	1375.53	1.18416
ARRDC1	Q8N5I2	Q8N5I2	HUMAN	Arrestin domain-containing protein 1	3	915.927	873.849	1034.7	868.193	899.108	803.317	749.532	672.64	701.437	691.752	0.749324
EXD2	Q9NVH0	Q9NVH0	HUMAN	Exonuclease 3'-5' domain-containing protein 2	7	2977.07	2977.38	3171.19	3162.18	3114.24	2973.14	2956.71	2903.11	2847.26	2775.22	0.903404
MRPL17	Q9NRX2	Q9NRX2	HUMAN	39S ribosomal protein L17, mitochondrial	8	2773.99	2653.99	2688.38	2713.48	2879.33	2810.91	2632.73	2502.95	2445.5	2165.25	0.799736
STARD7	Q9NQZ5	Q9NQZ5	HUMAN	StAR-related lipid transfer protein 7, mitochondrial	1	50.5918	40.8744	47.2083	45.936	39.0529	37.3637	25.7848	27.7797	19.3983	16.2079	0.351181
MAVS	Q7Z434	Q7Z434	HUMAN	Mitochondrial antiviral-signaling protein	10	3001.25	2962.91	2855.05	2926.5	2930.89	2925.02	3053.91	2754.85	2693.89	2797.4	0.952654
MICAL2	O94851	O94851	HUMAN	[F-actin]-methionine sulfoxide oxidase MICAL2	6	514.385	500.357	492.999	403.44	476.719	449.388	437.523	444.871	444.071	424.248	0.887929
AHCY	P23526	P23526	HUMAN	Adenosylhomocysteinase	88	42606.6	41146	42348.6	42237	43503.8	42486.6	44244.7	44597.6	45448.7	44911.4	1.06717
ARFGEF2	Q9Y6D5	Q9Y6D5	HUMAN	Brefeldin A-inhibited guanine nucleotide-exchange protein 2	16	6151.78	6483.94	6316.27	6583.36	6360.4	6496.39	6161.23	6550.67	6217.02	6588.65	1.03208
NUP62	P37198	P37198	HUMAN	Nuclear pore glycoprotein p62	7	5649.87	5182.7	5911.11	5303.17	5655.44	5087.54	5769.27	5154.76	5841.12	4893.04	0.887754
ING3	Q9NXR8	Q9NXR8	HUMAN	Inhibitor of growth protein 3	1	511.74	481.806	557.57	523.168	521.142	473.239	528.064	474.34	498.151	463.386	0.893582
PTPN1	P18031	P18031	HUMAN	Tyrosine-protein phosphatase non-receptor type 1	17	7529.15	6954.66	6273.26	6236.25	7048.6	7383.42	7056.64	6367.19	7840.33	6846.8	1.01459
JUNB	P17275	P17275	HUMAN	Transcription factor jun-B	10	5642.82	4950.37	4708.27	3795.45	6217.74	5205.8	4915.19	3597.37	3820.01	3088.31	0.646871
BCAR3	O75815	O75815	HUMAN	Breast cancer anti-estrogen resistance protein 3	8	1369.48	1333.85	1433.29	1264.35	1358.04	1218.66	1218.63	1068.14	1019.92	862.501	0.638774
HINT3	Q9NQE9	Q9NQE9	HUMAN	Histidine triad nucleotide-binding protein 3	3	372.694	338.764	301.585	383.362	308.122	382.832	327.502	326.388	320.039	285.518	0.817865
EXOC6	Q8TAG9	Q8TAG9	HUMAN	Exocyst complex component 6	7	2793.18	2712.77	2800.97	2929.69	2742.57	2764.96	2547.98	2523.57	2579.67	2424.12	0.862938
RHOC	P08134	P08134	HUMAN	Rho-related GTP-binding protein RhoC	13	10546.8	9165.62	10933.1	10563.3	9304.44	10012.4	10457.7	10079.9	10524.6	11004.6	1.06818
MT2A	P02795	P02795	HUMAN	Metallothionein-2	4	1120.2	1249.18	1360.55	1138.04	1008.53	879.634	677.833	479.13	344.843	171.258	0.140722
GADD45GIP1	Q8TAE8	Q8TAE8	HUMAN	Growth arrest and DNA damage-inducible proteins-interacting protein 1	4	2318.13	2133.38	2127.62	1988.9	2315.9	2052.8	1968.38	1896.31	1807.91	1590.05	0.742318
FTSJ1	Q9UET6	Q9UET6	HUMAN	Putative tRNA (cytidine(32)/guanosine(34)-2'-O)-methyltransferase	2	712.98	718.198	690.528	715.981	646.035	648.905	576.1	566.844	557.841	536.98	0.756926
TAGLN2	P37802-2	P37802	HUMAN	Isoform 2 of Transgelin-2	100	28110.2	29189.3	28951.9	28289	30027.1	28996.6	29481.6	30301.3	29789	29046.7	1.01437
PDE5A	O76074	O76074	HUMAN	cGMP-specific 3',5'-cyclic phosphodiesterase	3	729.715	631.167	638.492	670.497	697.87	724.596	711.399	705.194	732.359	714.442	1.07038
TPD52L2	O43399-7	O43399	HUMAN	Isoform 7 of Tumor protein D54	38	11112.5	10592.7	11136.1	10619	11306	11100.9	11647.3	11841.6	11989.4	11299.1	1.03994
TBC1D2B	Q9UPU7	Q9UPU7	HUMAN	TBC1 domain family member 2B	5	2341.27	2346.35	2394.01	2515.42	2353.87	2319.89	2278.23	2301.66	2200.03	2056.34	0.85707
ENTPD7	Q9NQZ7	Q9NQZ7	HUMAN	Ectonucleoside triphosphate diphosphohydrolase 7	1	438.158	456.217	484.332	455.364	466.517	470.628	394.19	380.972	420.407	392.591	0.856217
UBAC2	Q8NBM4	Q8NBM4	HUMAN	Ubiquitin-associated domain-containing protein 2	4	595.768	605.404	614.213	597.666	618.712	570.405	555.91	475.662	477.217	518.696	0.859818
CSTF1	Q05048	Q05048	HUMAN	Cleavage stimulation factor subunit 1	18	5529.29	5850.89	5873.52	5883.41	5742.77	5785.52	5433.17	5542.25	5344.37	5420.29	0.937074
NDUFB3	O43676	O43676	HUMAN	NADH dehydrogenase [ubiquinone] 1 beta subcomplex subunit 3	3	1310.07	1199.14	1279.26	1202.32	1100.75	958.979	925.599	856.752	842.123	803.48	0.64397
ISOC2	Q96AB3-2	Q96AB3	HUMAN	Isoform 2 of Isochorismatase domain-containing protein 2	4	759.844	734.347	745.489	723.276	848.966	808.436	812.589	836.104	817.199	908.319	1.22623
CUTA	O60888-2	O60888	HUMAN	Isoform A of Protein CutA	4	1533.85	1455.81	1231.27	1713.96	1281.34	1652.22	1494.34	1680.1	1615.85	1300.45	0.876475
SLC3A2	P08195	P08195	HUMAN	4F2 cell-surface antigen heavy chain	54	26777.2	26952.1	29502.3	30449	25873.3	25530.4	25982	24034.3	24518.8	22529.7	0.792737
NCOA4	Q13772-4	Q13772	HUMAN	Isoform 4 of Nuclear receptor coactivator 4	5	3273.64	3438.14	3559.8	3025.93	2065.65	1547.31	985.213	767.64	618.055	411.942	0.123915
PSMB5	P28074	P28074	HUMAN	Proteasome subunit beta type-5	9	4377.97	4165.1	4087.81	4069.35	4337.35	4146.16	4501.36	4294.46	4513.41	4475.08	1.07186
TBRG4	Q969Z0	Q969Z0	HUMAN	Protein TBRG4	11	6947.22	6548.94	6934.37	6985.11	6494.7	6125.48	6081.86	5264.26	4683.39	3530.56	0.515117
C1orf109	Q9NX04	Q9NX04	HUMAN	Uncharacterized protein C1orf109	1	270.205	233.692	269.296	254.974	233.87	230.808	237.356	196.791	234.253	207.935	0.808954
TXNRD3	Q86VQ6	Q86VQ6	HUMAN	Thioredoxin reductase 3	1	130.962	115.23	100.173	128.139	113.442	109.988	114.091	108.898	102.947	109.741	0.925107
GPNMB	Q14956	Q14956	HUMAN	Transmembrane glycoprotein NMB	2	1349.58	1060.74	1004.89	902.031	1365.07	1107.96	1317.54	1116.69	1175.1	993.553	0.920545
SHCBP1	Q8NEM2	Q8NEM2	HUMAN	SHC SH2 domain-binding protein 1	7	2690.74	2849.18	3107.96	2936.84	2681.95	2704.18	2594.92	2499.61	2317.84	2254.04	0.778279
MAK16	Q9BXY0	Q9BXY0	HUMAN	Protein MAK16 homolog	9	3040.65	3304.67	3308.79	3255.79	3116.85	3254.16	3210.72	3279.23	3040.57	2855.47	0.884738
RPL29	P47914	P47914	HUMAN	60S ribosomal protein L29	55	21885	21023.2	23463.7	22419.9	22308.8	21787.2	22047.4	22701.6	22094.2	22460.8	1.01184
ISCA2	Q86U28	Q86U28	HUMAN	Iron-sulfur cluster assembly 2 homolog, mitochondrial	6	1099.85	1128.66	1233.94	1128.37	1173.44	1039.53	954.46	910.437	855.297	890.417	0.775824
MCAT	Q8IVS2	Q8IVS2	HUMAN	Malonyl-CoA-acyl carrier protein transacylase, mitochondrial	4	847.357	834.533	909.311	846.158	876.237	909.47	882.483	882.138	879.122	901.119	1.04862
VPS37C	A5D8V6	A5D8V6	HUMAN	Vacuolar protein sorting-associated protein 37C	1	97.4095	93.0842	113.35	93.1409	107.503	97.66	97.1741	93.3263	94.1092	90.6766	0.913653
CAMKK2	Q96RR4-3	Q96RR4	HUMAN	Isoform 3 of Calcium/calmodulin-dependent protein kinase kinase 2	1	592.694	568.925	587.415	620.22	580.24	528.006	516.8	492.622	523.908	490.226	0.827646
APEX2	Q9UBZ4	Q9UBZ4	HUMAN	DNA-(apurinic or apyrimidinic site) lyase 2	1	56.5761	61.2177	64.0463	39.3269	39.3679	16.7689	15.5888	11.6031	10.7098	9.6073	0.173756
SPATA20	Q8TB22-2	Q8TB22	HUMAN	Isoform 2 of Spermatogenesis-associated protein 20	2	98.6786	99.271	91.8414	102.372	116.825	108.393	117.322	100.458	103.131	98.3307	1.00296
HMGB3	O15347	O15347	HUMAN	High mobility group protein B3	23	8971.94	8307.04	8912.76	8870.2	9163.07	8782.97	9253.81	9083.81	9606.68	9262.15	1.05666
TCEAL1	Q15170-2	Q15170	HUMAN	Isoform 2 of Transcription elongation factor A protein-like 1	5	947.363	992.73	1062.51	1050.99	934.869	837.271	776.105	682.539	668.158	557.564	0.550193
RBFA	Q8N0V3	Q8N0V3	HUMAN	Putative ribosome-binding factor A, mitochondrial	1	195.928	237.407	213.452	221.973	217.156	226.809	218.065	193.987	212.586	211.859	0.975457
EIF4EBP2	Q13542	Q13542	HUMAN	Eukaryotic translation initiation factor 4E-binding protein 2	2	1481.83	1430.55	1345.76	1407.41	1549.32	1445.68	1504.68	1315.94	1276.38	1270.26	0.896828
MINPP1	Q9UNW1	Q9UNW1	HUMAN	Multiple inositol polyphosphate phosphatase 1	2	272.303	288.6	309.482	272.333	331.104	305.344	310.466	288.955	298.575	301.49	1.05535
TK1	P04183	P04183	HUMAN	Thymidine kinase, cytosolic	12	6902.62	6729.35	7411.18	6652.56	6663.68	6220.14	6406.54	5810.94	5973.23	5288.85	0.763851
UBE2C	O00762	O00762	HUMAN	Ubiquitin-conjugating enzyme E2 C	12	4122.57	4359.83	4855.38	4445.56	3999.07	3896.81	3252.99	2699	2310.21	1768.86	0.397868
NEDD8	Q15843	Q15843	HUMAN	NEDD8	20	4481.95	4509.02	4534.72	4651	4648.51	4713.91	4469.21	4740.23	4660.57	4343.99	0.955948
TALDO1	P37837	P37837	HUMAN	Transaldolase	59	26340.8	26663.8	26243.5	25821.7	27225	26971.7	27982.7	28137.2	27596.1	28790.2	1.09604
COG2	Q14746	Q14746	HUMAN	Conserved oligomeric Golgi complex subunit 2	20	8388.34	7948.49	8023.32	8195.16	8279.31	8275.26	8430.88	8221.68	8569.78	8736.77	1.07347
CCT8	P50990	P50990	HUMAN	T-complex protein 1 subunit theta	125	48815.9	47761.3	50211.9	50310.7	48073.7	48087.5	50374.9	49856	52131.2	50227.8	1.01934
RRM1	P23921	P23921	HUMAN	Ribonucleoside-diphosphate reductase large subunit	52	26708.1	24801.2	24944.7	26255.9	23849.2	22792.8	23686.4	22097.3	22833.1	20483.7	0.797729
ZNF146	Q15072	Q15072	HUMAN	Zinc finger protein OZF	1	239.843	246.698	263.492	229.896	146.253	66.9192	48.3521	36.466	37.5966	31.662	0.129242
RPUSD1	Q9UJJ7	Q9UJJ7	HUMAN	RNA pseudouridylate synthase domain-containing protein 1	1	386.538	547.199	419.719	414.099	408.877	444.188	404.274	448.534	396.119	461.868	1.04521
MOB3A	Q96BX8	Q96BX8	HUMAN	MOB kinase activator 3A	1	410.191	407.456	368.225	412.223	396.912	402.138	347.37	350.409	330.015	328.201	0.82148
POGK	Q9P215	Q9P215	HUMAN	Pogo transposable element with KRAB domain	2	383.296	406.935	398.218	392.389	380.87	403.943	413.523	387.287	423.968	426.273	1.0786
PIK3C2B	O00750	O00750	HUMAN	Phosphatidylinositol 4-phosphate 3-kinase C2 domain-containing subunit beta	2	684.29	661.096	675.11	775.796	677.489	654.073	613.605	658.729	620.644	615.045	0.879801
EPRS	P07814	P07814	HUMAN	Bifunctional glutamate/proline--tRNA ligase	163	76778.7	73836.4	72945.3	76174	74518.5	75697.6	76002.3	77649.3	77384.9	79087.5	1.05543
CDKN2AIPNL	Q96HQ2	Q96HQ2	HUMAN	CDKN2AIP N-terminal-like protein	1	388.007	450.082	513.13	419.207	533.801	465.17	503.084	477.22	473.109	563.813	1.27385
LSM1	O15116	O15116	HUMAN	U6 snRNA-associated Sm-like protein LSm1	3	332.939	328.976	309.98	324.776	327.37	366.215	320.667	351.674	336.804	367.26	1.13293
PLAUR	Q03405	Q03405	HUMAN	Urokinase plasminogen activator surface receptor	1	21.8712	27.0923	31.167	24.4392	27.6831	28.9557	29.453	23.9304	24.4549	24.4274	0.934397
MAP2K7	O14733-2	O14733	HUMAN	Isoform 2 of Dual specificity mitogen-activated protein kinase kinase 7	3	1018.92	1009.83	1042.52	1103.61	993.345	906.161	864.087	861.415	794.105	745.672	0.714437
CEP57	Q86XR8	Q86XR8	HUMAN	Centrosomal protein of 57 kDa	1	195.897	223.58	228.616	232.873	123.018	85.4161	70.7058	66.2201	64.8242	70.3762	0.319541
IFT27	Q9BW83	Q9BW83	HUMAN	Intraflagellar transport protein 27 homolog	10	2842.03	2936	2870.73	2895.34	3128.86	2980.36	3076.14	2906.47	2950.71	3011.68	1.04354
CD59	P13987	P13987	HUMAN	CD59 glycoprotein	6	6370.15	6352.67	6516.96	5665.82	6526.57	5729.31	6288.85	5582.37	5743.37	5413.27	0.869406
SP1	P08047	P08047	HUMAN	Transcription factor Sp1	3	659.165	600.537	665.861	630.161	662.22	680.729	602.568	669.246	650.61	880.608	1.37825
NDUFB4	O95168	O95168	HUMAN	NADH dehydrogenase [ubiquinone] 1 beta subcomplex subunit 4	6	1408.28	1452.14	1410.4	1363.09	1455.95	1223.49	1238.5	1148.57	1122.18	1170.11	0.83076
PRRC1	Q96M27-2	Q96M27	HUMAN	Isoform 2 of Protein PRRC1	12	5128.35	5100.94	4886.25	4754.22	5378.78	5405.63	5133.67	5309.3	5434.53	5834.12	1.17447
ZFYVE19	Q96K21	Q96K21	HUMAN	Abscission/NoCut checkpoint regulator	6	812.5	769.804	760.265	771.535	887.761	845.284	802.053	839.031	844.171	853.232	1.09596
CKAP4	Q07065	Q07065	HUMAN	Cytoskeleton-associated protein 4	28	14994.7	15479.4	15884.6	15432.5	15897.9	15900.1	16120.4	16203	15515.2	16676.5	1.07954
CBR1	P16152	P16152	HUMAN	Carbonyl reductase [NADPH] 1	38	7753.81	7678.81	8193.68	7893.34	8460.03	7824.46	8337.57	7894.36	8015.52	8099.26	1.02784
YWHAZ	P63104	P63104	HUMAN	14-3-3 protein zeta/delta	93	27573	30051.7	26489.1	26329.4	28533.3	27589.8	28823.1	28573.8	28619.6	31352.1	1.1355
CD46	P15529-2	P15529	HUMAN	Isoform B of Membrane cofactor protein	7	3816.12	3545.52	3134.54	3352.43	3361.67	3187.02	3100.39	2890.49	3040.5	3015.71	0.871052
SH3BGRL	O75368	O75368	HUMAN	SH3 domain-binding glutamic acid-rich-like protein	6	3999.46	3566.06	3389.11	3268.11	3732.85	3734.31	3588.03	3712.46	3765.46	4175.64	1.17436
TARBP1	Q13395	Q13395	HUMAN	Probable methyltransferase TARBP1	1	60.2627	64.55	69.631	72.6311	57.7933	54.741	52.4282	62.883	63.1976	59.5104	0.891292
COG1	Q8WTW3	Q8WTW3	HUMAN	Conserved oligomeric Golgi complex subunit 1	11	3005.96	2773.22	2922.11	2759.25	3087.64	2986.05	3277.45	2991.31	3228.22	3185.86	1.11194
GBP1	P32455	P32455	HUMAN	Guanylate-binding protein 1	2	328.986	305.713	286.635	249.665	329.715	359.27	364.426	422.715	344.732	363.097	1.2403
LENG9	Q96B70	Q96B70	HUMAN	Leukocyte receptor cluster member 9	1	64.4694	51.1861	62.4366	59.9482	70.0087	79.1688	70.4274	72.5421	79.7058	71.5532	1.20237
PALLD	Q8WX93	Q8WX93	HUMAN	Palladin	5	830.065	861.211	796.793	762.807	855.845	936.981	858.872	914.585	854.095	939.549	1.15606
COPZ2	Q9P299	Q9P299	HUMAN	Coatomer subunit zeta-2	1	430.105	449.252	465.716	391.78	470.3	448.791	453.841	426.814	455.839	448.111	1.03201
E4F1	Q66K89	Q66K89	HUMAN	Transcription factor E4F1	1	214.765	215.469	236.91	212.754	236.211	269.251	241.287	235.985	283.734	268.629	1.22118
H6PD	O95479	O95479	HUMAN	GDH/6PGL endoplasmic bifunctional protein	3	646.183	630.326	603.441	626.467	662.133	736.779	677.314	720.848	654.234	706.518	1.12753
SH3YL1	Q96HL8	Q96HL8	HUMAN	SH3 domain-containing YSC84-like protein 1	1	996.943	962.354	753.889	731.745	823.618	677.768	575.908	529.356	482.296	444.818	0.51649
NDUFS5	O43920	O43920	HUMAN	NADH dehydrogenase [ubiquinone] iron-sulfur protein 5	4	1405.35	1330.48	1353.26	1264.03	1446.14	1385.3	1450.99	1361.38	1412.74	1292.63	0.965887
WDR45B	Q5MNZ6	Q5MNZ6	HUMAN	WD repeat domain phosphoinositide-interacting protein 3	2	819.892	794.871	831.585	758.716	792.173	765.072	671.624	736.444	726.552	742.547	0.926717
ILVBL	A1L0T0	A1L0T0	HUMAN	Acetolactate synthase-like protein	2	1012.28	988.076	1053.51	994.77	1085.12	1047.15	1052.21	1073.15	1052.94	1075.08	1.06217
MRPL41	Q8IXM3	Q8IXM3	HUMAN	39S ribosomal protein L41, mitochondrial	5	2458.7	3031.68	2354.17	2954.56	2478.57	3015.46	2352.13	2803.03	2097.33	2399.57	0.888805
TMED5	Q9Y3A6	Q9Y3A6	HUMAN	Transmembrane emp24 domain-containing protein 5	6	1029.52	990.841	1046.69	1056.86	1191	1071.62	1067.55	966.594	1080.45	1028.3	0.997401
ERCC4	Q92889	Q92889	HUMAN	DNA repair endonuclease XPF	1	126.627	124.976	131.269	131.779	122.253	122.482	111.519	121.234	113.555	115.567	0.89822
PXN	P49023	P49023	HUMAN	Paxillin	3	986.913	1008.45	1023.1	897.159	1174.69	982.498	999.059	824.073	864.449	822.927	0.84066
PXN	P49023-3	P49023	HUMAN	Isoform Gamma of Paxillin	23	9557.5	9852.52	10236.1	8964.73	9819.07	9416.98	9525.65	9426.3	9202.64	10967	1.13616
ERLEC1	Q96DZ1	Q96DZ1	HUMAN	Endoplasmic reticulum lectin 1	5	2591.96	2439.18	2463.97	2408.3	2622.82	2528.21	2539.02	2525.21	2665.33	2638.21	1.06558
TFDP1	Q14186	Q14186	HUMAN	Transcription factor Dp-1	4	2458.65	2599.98	2582.08	2502.11	2182.98	2030.73	1849.8	1763.17	1740.68	1713.86	0.67589
MRPS11	P82912	P82912	HUMAN	28S ribosomal protein S11, mitochondrial	8	4387.84	4615.41	4334.58	4750.89	4369.06	4571.86	4045.91	4205.38	3606.86	3274.97	0.724202
MELK	Q14680	Q14680	HUMAN	Maternal embryonic leucine zipper kinase	3	1625.9	1658.57	1521.62	1494.84	1444.25	1247.64	988.023	915.479	869.267	799.407	0.507486
MAFG	O15525	O15525	HUMAN	Transcription factor MafG	1	830.039	871.319	814.89	747.256	743.915	676.628	577.06	583.169	540.539	485.218	0.59472
ATP8B2	P98198-3	P98198	HUMAN	Isoform 3 of Phospholipid-transporting ATPase ID	1	46.4376	68.6991	328.932	175.05	257.072	209.4	160.503	274.479	304.697	97.0566	0.627063
KXD1	Q9BQD3	Q9BQD3	HUMAN	KxDL motif-containing protein 1	2	222.476	245.807	259.061	218.41	224.164	234.355	201.198	171.589	200.42	175.92	0.744042
MCM6	Q14566	Q14566	HUMAN	DNA replication licensing factor MCM6	39	15294.3	16505	16253.6	16529.3	15430.5	15855.5	15433.7	16065.7	14885.3	16246.7	1.00626
RHOA	P61586	P61586	HUMAN	Transforming protein RhoA	12	2466.61	2388.48	2463.01	2572.7	2365.62	2594.72	2568.92	2529.21	2622.51	2576.35	1.04192
CDH2	P19022	P19022	HUMAN	Cadherin-2	4	1114.06	1231.79	1289.69	1230.92	1079.44	1006.04	1012.58	917.995	853.609	904.458	0.743421
CNN2	Q99439	Q99439	HUMAN	Calponin-2	24	11000.5	11569.9	11218.5	10942	10952.9	11587.7	10856	11492.5	10785.3	10434.3	0.933072
CDK2AP2	O75956	O75956	HUMAN	Cyclin-dependent kinase 2-associated protein 2	2	212.609	211.595	206.517	218.882	219.193	228.803	232.926	224.177	223.193	212.906	1.00238
SEMA3D	O95025	O95025	HUMAN	Semaphorin-3D	3	1061.33	1196.34	1147.04	1157.13	1046.03	967.368	913.259	835.721	874.841	782.171	0.685838
ACTR10	Q9NZ32	Q9NZ32	HUMAN	Actin-related protein 10	11	6015.95	6241.64	6226.54	6195.99	5575.2	5470.42	5256.87	5448.55	5219.6	5268.93	0.853955
ARL6IP5	O75915	O75915	HUMAN	PRA1 family protein 3	1	1306.96	1180.13	1206.42	1215	1170.96	1142.76	1214.84	1162.31	1157.98	1136.05	0.92578
DBI	P07108-5	P07108	HUMAN	Isoform 5 of Acyl-CoA-binding protein	28	9126.48	9748.82	8848.3	9801.97	9615.24	10659.7	9858.3	11325.9	10091.7	10860	1.15761
DGUOK	Q16854	Q16854	HUMAN	Deoxyguanosine kinase, mitochondrial	2	1279.97	1178.16	1052.23	1055.49	1224.88	1138.76	1132.56	1097.5	1172.12	1198.55	1.05001
PLXNA1	Q9UIW2	Q9UIW2	HUMAN	Plexin-A1	17	2918	3233.75	3162.67	2952.71	2921.15	2870.9	2725.34	2707.85	2695.89	2739.88	0.893405
RNF145	Q96MT1-5	Q96MT1	HUMAN	Isoform 5 of RING finger protein 145	1	345.288	347.498	386.318	401.584	281.817	241.872	166.917	93.0312	80.5149	32.4797	0.0877423
KIFC1	Q9BW19	Q9BW19	HUMAN	Kinesin-like protein KIFC1	6	1382.97	1520.46	1402.12	1302.53	1448.91	1526.9	1288.15	1306.79	1115.47	1173.89	0.837286
RPS15	P62841	P62841	HUMAN	40S ribosomal protein S15	11	6716.27	5829.59	6879.91	6156.85	6905.37	6008.21	7033.94	5928.18	6959.31	5345.56	0.835811
EEFSEC	P57772	P57772	HUMAN	Selenocysteine-specific elongation factor	8	3990.59	3745.54	3350.01	3458.64	3834.37	3929.71	3636.98	3698.54	3754.22	4297.12	1.18176
TGFB1	P01137	P01137	HUMAN	Transforming growth factor beta-1	2	652.602	734.67	749.791	738.154	551.998	543.163	474.034	467.258	429.325	417.811	0.581258
TERF2IP	Q9NYB0	Q9NYB0	HUMAN	Telomeric repeat-binding factor 2-interacting protein 1	15	5381.66	5669.05	5871.34	5909.88	5880.95	5832.05	5734.67	5612.97	5426.74	5409.6	0.947725
AASDHPPT	Q9NRN7	Q9NRN7	HUMAN	L-aminoadipate-semialdehyde dehydrogenase-phosphopantetheinyl transferase	10	4573.05	4712.65	4943.33	4796.2	4750.23	4715.66	4814.79	4800.25	4619.16	4661.29	0.980022
PGM1	P36871	P36871	HUMAN	Phosphoglucomutase-1	26	9500.31	9160.49	9499.36	9398.23	9716.25	9683.65	10003.3	10054.5	10187.1	10246.9	1.0913
DNAJC16	Q9Y2G8	Q9Y2G8	HUMAN	DnaJ homolog subfamily C member 16	6	1939.45	2005.92	2128.91	2042.08	2121.1	2109.35	2012.84	2042.09	2056.58	2092.66	1.03133
JADE1	Q6IE81	Q6IE81	HUMAN	Protein Jade-1	1	247.07	270.593	285.626	283.421	247.977	256.745	216.197	227.758	218.703	212.945	0.783814
CCDC25	Q86WR0	Q86WR0	HUMAN	Coiled-coil domain-containing protein 25	10	4117.11	4325.73	4171.42	4548.43	4061.85	4303.37	3911.18	4209.71	4019.74	4517.01	1.05275
SZRD1	Q7Z422	Q7Z422	HUMAN	SUZ domain-containing protein 1	3	910.412	927.076	899.712	922.806	859.989	779.872	715.24	680.338	722.43	793.796	0.867535
GOLGA5	Q8TBA6	Q8TBA6	HUMAN	Golgin subfamily A member 5	17	5706.34	5438.63	5815.52	5509.22	5661	5449.38	5463.69	5343.09	5598.46	5440.59	0.96852
RGS19	P49795	P49795	HUMAN	Regulator of G-protein signaling 19	2	1394.28	1092.52	1419.09	1066.37	1342.74	985.182	1255.9	966.595	1380.15	1019.12	0.819841
NRIP1	P48552	P48552	HUMAN	Nuclear receptor-interacting protein 1	1	79.8129	505.368	183.226	265.865	89.2245	364.693	425.515	436.07	146.424	115.696	0.447448
RAP2B	P61225	P61225	HUMAN	Ras-related protein Rap-2b	8	3994.87	4355.4	3630.11	4410.4	3810.59	4375.58	3703.08	3986.28	3462.02	3895.86	0.950743
TMEM43	Q9BTV4	Q9BTV4	HUMAN	Transmembrane protein 43	6	3639.67	3577.41	3529.4	3527.69	3888.89	3617.13	3792.74	3574.77	3723.95	4074.36	1.14174
SET	Q01105-2	Q01105	HUMAN	Isoform 2 of Protein SET	6	1562.98	1451.15	1557.89	1500.56	1520.19	1536.44	1676.02	1640.86	1772.25	1657.53	1.09182
SET	Q01105	Q01105	HUMAN	Protein SET	32	16845.5	17487.8	17153.6	18024.9	17502.3	17927.8	17955.2	18374.7	18001.2	18860.7	1.08532
PCID2	Q5JVF3	Q5JVF3	HUMAN	PCI domain-containing protein 2	16	8565.49	7707.7	7980.4	7683.68	8216.53	7697.87	7573.51	7497.17	7721.09	7614.77	0.953715
LAMC1	P11047	P11047	HUMAN	Laminin subunit gamma-1	22	6361.41	6363.45	7011.27	6940.1	5612.55	4760.54	3814.39	3289.55	3288.42	3101.21	0.465016
CCDC85C	A6NKD9	A6NKD9	HUMAN	Coiled-coil domain-containing protein 85C	2	341.507	951.581	421.692	502.987	416.158	389.79	351.548	347.227	369.613	420.359	0.758167
SLC30A5	Q8TAD4	Q8TAD4	HUMAN	Zinc transporter 5	1	52.9145	62.9721	47.5611	55.4442	55.3159	48.6532	51.4425	51.7464	54.1637	56.6719	1.03561
NRBP1	Q9UHY1	Q9UHY1	HUMAN	Nuclear receptor-binding protein	4	1057.37	1129.35	1069.95	1085.25	984.291	1068.41	954.946	1104.61	1320.82	1472.24	1.3563
SLC25A20	O43772	O43772	HUMAN	Mitochondrial carnitine/acylcarnitine carrier protein	2	1127.32	993.304	995.148	968.892	974.377	1018.31	946.842	911.693	971.271	1011.62	0.990652
PSMD6	Q15008	Q15008	HUMAN	26S proteasome non-ATPase regulatory subunit 6	16	9041.78	9548.36	9157.95	10307.4	8977.84	10533.1	9397.75	10746.2	9832.38	10274.8	1.07998
LRP1	Q07954	Q07954	HUMAN	Prolow-density lipoprotein receptor-related protein 1	6	679.85	563.305	554.915	742.064	655.101	580.387	534.182	513.881	574.424	511.257	0.805086
DCTD	P32321-2	P32321	HUMAN	Isoform 2 of Deoxycytidylate deaminase	5	2728.38	2782.57	2829.23	2893.95	2667.8	2819.55	2783.32	3005.55	2831.54	2848.54	1.01424
CD82	P27701	P27701	HUMAN	CD82 antigen	3	1383.06	1192.73	1277.03	1090.05	1156.4	938.358	999.824	725.381	882.047	752.273	0.608775
TAX1BP3	O14907	O14907	HUMAN	Tax1-binding protein 3	8	5466.8	5155	4998.61	5467.37	5032.12	5288.88	5110.73	4941.82	4927.98	4327.14	0.820786
FGD1	P98174	P98174	HUMAN	FYVE, RhoGEF and PH domain-containing protein 1	2	566.753	548.978	609.459	618.846	609.36	645.522	651.649	667.301	740.107	714.942	1.22002
RAB24	Q969Q5	Q969Q5	HUMAN	Ras-related protein Rab-24	2	505.642	501.02	508.212	516.654	513.812	533.519	511.623	513.619	541.389	519.643	1.02316
C7orf43	Q8WVR3	Q8WVR3	HUMAN	Uncharacterized protein C7orf43	1	447.123	454.163	424.507	468.584	477.843	515.14	445.398	471.552	447.683	463.522	1.03328
DTNBP1	Q96EV8	Q96EV8	HUMAN	Dysbindin	3	802.719	837.344	833.676	829.865	862.035	864.719	766.219	776.963	796.855	731.903	0.886187
RIC8A	Q9NPQ8-3	Q9NPQ8	HUMAN	Isoform 3 of Synembryn-A	8	1915.28	1824.97	1846.91	1842.17	1827.02	1884.15	1840.54	1907.82	1965.42	1956.41	1.05334
B4GALT1	P15291	P15291	HUMAN	Beta-1,4-galactosyltransferase 1	1	627.156	633.332	579.586	630.264	629.623	628.743	604.429	526.868	535.96	529.641	0.857601
TBC1D2	Q9BYX2	Q9BYX2	HUMAN	TBC1 domain family member 2A	21	11468.3	11675.9	11739.3	10967.8	11467.6	11731.5	11610.8	11667.7	11346	11012.4	0.960709
TROVE2	P10155	P10155	HUMAN	60 kDa SS-A/Ro ribonucleoprotein	19	8915.56	8261.05	8653.54	8229.48	8824.78	8634.91	8919.33	8939.68	9217.63	9025.78	1.06
AP4B1	Q9Y6B7	Q9Y6B7	HUMAN	AP-4 complex subunit beta-1	2	1017.86	1043.18	1001.07	1054.41	1019.51	1106.69	990.526	1087.56	1042.75	1069.16	1.0389
GATA2	P23769	P23769	HUMAN	Endothelial transcription factor GATA-2	2	166.125	188.321	219.476	217.347	164.106	109.286	65.2393	55.02	48.8141	36.7988	0.186024
NARS	O43776	O43776	HUMAN	Asparagine--tRNA ligase, cytoplasmic	36	12737.5	12120.1	12292.8	12225.2	13191.1	12602	12370.9	12792.6	12992.1	13317.4	1.07886
ADH5	P11766	P11766	HUMAN	Alcohol dehydrogenase class-3	35	16189.8	14921.2	15703.7	15771.8	15686.4	16336.7	16823.6	17214.7	17735.9	16707.4	1.0678
DNASE2	O00115	O00115	HUMAN	Deoxyribonuclease-2-alpha	1	2015.73	1928.59	1978.18	2084.02	2041.06	2098.23	2007.45	2069.91	2029.35	2007.43	1.0029
EXOSC9	Q06265-2	Q06265	HUMAN	Isoform 2 of Exosome complex component RRP45	6	2435.15	2103.19	2276.37	2061.49	2267.93	2162.45	2340.96	2155.08	2532.2	2333.85	1.05173
CORO1B	Q9BR76	Q9BR76	HUMAN	Coronin-1B	17	6799.98	6522.45	6644.56	6424.31	6877.65	7073.99	6919.02	7119.01	7108.27	6714.39	1.01767
GOLPH3	Q9H4A6	Q9H4A6	HUMAN	Golgi phosphoprotein 3	7	3317.59	3313.36	3490.28	3139.88	3465.62	3191.42	3264.55	2974.92	3066.65	2965.27	0.894425
TSPYL1	Q9H0U9	Q9H0U9	HUMAN	Testis-specific Y-encoded-like protein 1	5	1468.13	1547.49	1651.01	1388.85	1414.35	1261.84	1325.6	1153.37	1096.55	1009.55	0.666867
FKBP1A	P62942	P62942	HUMAN	Peptidyl-prolyl cis-trans isomerase FKBP1A	17	2511.91	2526.45	2447.71	2493.78	2589.84	2751.98	2776.75	2754.78	2822.06	2716.9	1.08895
ORC6	Q9Y5N6	Q9Y5N6	HUMAN	Origin recognition complex subunit 6	6	2253.2	2462.71	2497.75	2450.32	1978.09	1802.6	1519.77	1244.51	946.682	649.918	0.269006
TRADD	Q15628	Q15628	HUMAN	Tumor necrosis factor receptor type 1-associated DEATH domain protein	1	97.6791	87.1878	93.1452	85.5238	102.636	91.0674	92.7092	97.3609	96.565	96.567	1.06253
GINS3	Q9BRX5	Q9BRX5	HUMAN	DNA replication complex GINS protein PSF3	8	1413.56	1477.96	1504.22	1558.59	1483.85	1502.44	1456.81	1468.73	1506.57	1540.48	1.03486
TMPPE	Q6ZT21	Q6ZT21	HUMAN	Transmembrane protein with metallophosphoesterase domain	1	189.932	190.926	183.061	198.416	197.352	198.215	206.744	186.471	213.381	224.521	1.17807
PCTP	Q9UKL6	Q9UKL6	HUMAN	Phosphatidylcholine transfer protein	4	686.039	762.517	675.851	739.311	763.301	841.028	834.401	844.595	798.776	839.139	1.1721
LAMTOR1	Q6IAA8	Q6IAA8	HUMAN	Ragulator complex protein LAMTOR1	8	1893.2	2037.85	2119.07	1856.18	2081.23	1787.06	1859.31	1725.28	1717.96	1719.02	0.869698
ETFB	P38117	P38117	HUMAN	Electron transfer flavoprotein subunit beta	29	13141.7	13501.2	13469.4	13519.6	14354.2	14264.9	14091	14713.5	14252.7	14902.5	1.11147
PDK1	Q15118	Q15118	HUMAN	[Pyruvate dehydrogenase (acetyl-transferring)] kinase isozyme 1, mitochondrial	3	919.164	854.235	895.901	860.911	900.367	916.91	861.76	803.644	808.787	720.326	0.816184
SRSF9	Q13242	Q13242	HUMAN	Serine/arginine-rich splicing factor 9	19	6351.91	6735.69	6733.49	7013.13	6286.66	6355.16	6093.17	6489.59	6078.67	6119.15	0.912141
CASC4	Q6P4E1-4	Q6P4E1	HUMAN	Isoform 4 of Protein CASC4	3	555.973	581.541	529.719	553.565	553.541	536.929	561.228	428.048	473.627	454.755	0.819083
EEF1E1	O43324	O43324	HUMAN	Eukaryotic translation elongation factor 1 epsilon-1	7	3264.51	3081.59	3163.14	3126.65	3231.41	3085.67	3298.38	3245.57	3294.18	3161.42	1.00077
SLC38A10	Q9HBR0	Q9HBR0	HUMAN	Putative sodium-coupled neutral amino acid transporter 10	4	381.276	372.846	368.386	358.955	384.485	379.072	371.405	323.16	329.215	315.557	0.852015
COA6	Q5JTJ3-2	Q5JTJ3	HUMAN	Isoform 2 of Cytochrome c oxidase assembly factor 6 homolog	4	1725.32	1663.26	1683.71	1749.13	1766.24	1644.92	1668.26	1684.45	1708.94	1606.84	0.942229
COL4A1	P02462	P02462	HUMAN	Collagen alpha-1(IV) chain	1	671.135	713.368	638.399	591.836	664.186	566.456	537.929	466.326	432.371	452.259	0.691861
TNFRSF1A	P19438	P19438	HUMAN	Tumor necrosis factor receptor superfamily member 1A	1	42.4251	40.9588	52.165	66.416	22.1206	16.5198	12.284	7.05401	9.36827	8.45347	0.167424
RNF138	Q8WVD3	Q8WVD3	HUMAN	E3 ubiquitin-protein ligase RNF138	2	132.974	132.938	131.007	127.278	112.317	91.8366	67.288	53.5902	44.867	33.8299	0.258146
SNAPIN	O95295	O95295	HUMAN	SNARE-associated protein Snapin	2	376.488	342.912	393.796	378.416	395.135	407.262	382.643	334.18	335.499	314.015	0.842083
NLN	Q9BYT8	Q9BYT8	HUMAN	Neurolysin, mitochondrial	10	3507.16	3704.02	3533.14	3974.84	3333.05	3746.04	3494.59	3835.68	3525.25	3731.33	1.01401
MSH6	P52701	P52701	HUMAN	DNA mismatch repair protein Msh6	25	11896.5	12220.8	12780.3	12519.3	13399.3	12780.3	12384.7	12492.6	12800.1	12133.1	0.982103
LRR1	Q96L50	Q96L50	HUMAN	Leucine-rich repeat protein 1	5	1621.72	1609.2	1593.05	1479.12	1742.06	1690.04	1592.98	1467.72	1419.48	1164.73	0.739149
RAI14	Q9P0K7-2	Q9P0K7	HUMAN	Isoform 2 of Ankycorbin	13	3249.06	3258.55	3418.01	3638.1	3402.14	3559.65	3627.94	3757.11	4029.35	4067.74	1.19959
MSN	P26038	P26038	HUMAN	Moesin	69	24152.7	24048.4	24247.7	23776.5	25051	24836.4	24928.8	25515.1	25153.7	25240.2	1.04921
SNX12	Q9UMY4	Q9UMY4	HUMAN	Sorting nexin-12	13	9687.54	9701.94	9498.74	9520.03	9659.82	9589.27	9315.29	9321.19	9213.93	8890.91	0.925938
RIOK2	Q9BVS4	Q9BVS4	HUMAN	Serine/threonine-protein kinase RIO2	5	1521.95	1590.21	1578.65	1595.28	1456.12	1394.23	1276.61	1285.37	1230.29	1100.88	0.700516
MT1X	P80297	P80297	HUMAN	Metallothionein-1X	1	223.304	234.174	219.821	220.003	185.337	157.479	119.597	68.3877	44.3135	23.712	0.105703
MGAT1	P26572	P26572	HUMAN	Alpha-1,3-mannosyl-glycoprotein 2-beta-N-acetylglucosaminyltransferase	3	2129.75	2273.15	2258	2107.54	2321.48	2018.07	2068.03	1857.18	1836.2	1754.31	0.800285
DHRS1	Q96LJ7	Q96LJ7	HUMAN	Dehydrogenase/reductase SDR family member 1	3	2024.76	1918.81	1895.4	1864.17	1940.14	1922.61	1907.42	1835.57	1700.94	1514.96	0.786672
VDAC3	Q9Y277-2	Q9Y277	HUMAN	Isoform 2 of Voltage-dependent anion-selective channel protein 3	32	15152.6	13821.1	14173.7	14648.4	14390.4	14263.5	14536.5	13908.2	14313.6	13937.9	0.964633
CHMP6	Q96FZ7	Q96FZ7	HUMAN	Charged multivesicular body protein 6	5	976.083	896.727	873.729	1035.83	791.138	1045.26	900.24	1030.83	915.793	977.876	1.03414
TFB1M	Q8WVM0	Q8WVM0	HUMAN	Dimethyladenosine transferase 1, mitochondrial	4	1170.34	1041.03	977.694	925.61	1118.41	1010.96	834.552	735.088	739.512	625.612	0.608176
EIF6	P56537	P56537	HUMAN	Eukaryotic translation initiation factor 6	14	4841.81	4795.54	5379.45	4615.97	5182.72	4818.71	4981.71	4872.53	4964.88	5157.56	1.05081
SUPT7L	O94864	O94864	HUMAN	STAGA complex 65 subunit gamma	1	80.3138	85.8906	70.4987	83.2378	79.6581	62.0028	50.8127	43.1995	46.5097	46.8425	0.585639
ERAL1	O75616	O75616	HUMAN	GTPase Era, mitochondrial	4	2226.91	2307.16	2706.49	2529.17	2428.39	2215.15	1830.61	1524.16	1291.13	955.626	0.39126
PDCD4	Q53EL6	Q53EL6	HUMAN	Programmed cell death protein 4	8	2148.73	1613.63	1755.45	3164.16	2041.39	1358.55	1113.56	978.496	917.064	897.439	0.413472
HPS3	Q969F9	Q969F9	HUMAN	Hermansky-Pudlak syndrome 3 protein	3	353.303	324.227	370.351	328.664	365.403	290.561	275.266	242.316	259.098	242.283	0.704032
ZFR	Q96KR1	Q96KR1	HUMAN	Zinc finger RNA-binding protein	25	12654.4	12864	13283.9	13454.2	12875.9	13276.5	12305.1	13571.4	12659.6	12618.9	0.965919
PPP1R18	Q6NYC8	Q6NYC8	HUMAN	Phostensin	15	3782.43	3851.67	4013.98	3855.79	4073.37	3714.27	3616	3676.38	3910.32	4106.55	1.05949
HSF2	Q03933	Q03933	HUMAN	Heat shock factor protein 2	1	709.728	709.993	718.881	765.393	614.812	428.682	396.797	404.998	370.352	375.208	0.516817
GID4	Q8IVV7	Q8IVV7	HUMAN	Glucose-induced degradation protein 4 homolog	1	230.509	225.496	211.453	197.103	228.756	202.524	230.093	204.251	216.205	214.124	0.990672
SNX33	Q8WV41	Q8WV41	HUMAN	Sorting nexin-33	4	2625.52	2517.25	2426.4	2447.96	2547.49	2389.81	2406.95	2257.83	2210.16	2154.4	0.860285
MRGBP	Q9NV56	Q9NV56	HUMAN	MRG/MORF4L-binding protein	6	1499.58	1486.2	1515.25	1503.89	1702.85	1755.97	1729.54	1795.92	1819.63	1703.59	1.1348
COPG2	Q9UBF2	Q9UBF2	HUMAN	Coatomer subunit gamma-2	10	3162.06	2950.11	2954.52	2671.27	3309.23	2954.73	3064.43	2862.48	3192.67	3387.57	1.1544
RAB1B	Q9H0U4	Q9H0U4	HUMAN	Ras-related protein Rab-1B	11	3273.7	2480.6	2805.33	2436.37	3108.98	2770.21	2687.39	2432.23	3034.53	3053.26	1.11068
RBM3	P98179	P98179	HUMAN	RNA-binding protein 3	9	2714.03	2669.65	2793.19	2658.87	2547.6	2831.44	2616.59	2599.26	2277.24	1698.82	0.627117
SRPK1	Q96SB4-3	Q96SB4	HUMAN	Isoform 1 of SRSF protein kinase 1	12	5317.96	5348.18	5431.28	5500.83	4836.98	5340.96	4721.06	5373.76	4839.85	5044.74	0.934286
DCAF7	P61962	P61962	HUMAN	DDB1- and CUL4-associated factor 7	2	2586.09	2538.03	2338.82	2528.72	2111.86	1819.18	1720.3	1439.09	1321.41	1222.99	0.489604
UQCRH	P07919	P07919	HUMAN	Cytochrome b-c1 complex subunit 6, mitochondrial	4	2148.81	2517.98	2644.01	2207.21	2750.01	2430.22	2485.06	2476.57	2419.36	2729.73	1.14718
PARK7	Q99497	Q99497	HUMAN	Protein deglycase DJ-1	32	13227.7	13899.6	13276.3	13945.1	12972	13200.1	13285.4	13710.7	12879.5	14124.7	1.03957
TDP1	Q9NUW8	Q9NUW8	HUMAN	Tyrosyl-DNA phosphodiesterase 1	3	518.62	482.909	509.166	523.067	449.476	494.078	451.822	507.071	474.482	472.805	0.929911
HMGXB4	Q9UGU5	Q9UGU5	HUMAN	HMG domain-containing protein 4	2	329.655	325.418	315.93	315.943	311.28	327.705	306.124	336.097	328.386	338.437	1.05191
RHBDD3	Q9Y3P4	Q9Y3P4	HUMAN	Rhomboid domain-containing protein 3	1	54.9265	45.6218	47.1064	51.3422	48.8035	60.0621	48.0926	55.6712	52.3858	38.484	0.77356
DNAJC19	Q96DA6	Q96DA6	HUMAN	Mitochondrial import inner membrane translocase subunit TIM14	9	7556.81	7080.34	7522.43	7436.75	7700.51	7384.36	7788.01	7560.72	8015.79	7818.45	1.05668
GLO1	Q04760	Q04760	HUMAN	Lactoylglutathione lyase	17	6400.63	7211.94	6619.44	7150.15	6797.5	7215.22	6810.55	7443.92	6612.33	7278.85	1.0633
BLVRA	P53004	P53004	HUMAN	Biliverdin reductase A	8	3141.41	2972.64	2894.48	3045.77	3091.48	3114.99	3195.03	3224.49	3144.64	3087.86	1.02465
SPTBN1	Q01082	Q01082	HUMAN	Spectrin beta chain, non-erythrocytic 1	130	60910.5	60170.2	57209.2	57261.4	59708	57838.4	56151.7	53501.2	52062.5	52366.3	0.889255
SPTBN1	Q01082-3	Q01082	HUMAN	Isoform 2 of Spectrin beta chain, non-erythrocytic 1	2	254.688	279.088	321.946	271.928	309.477	245.71	273.678	248.585	245.506	308.158	1.0931
VCL	P18206	P18206	HUMAN	Vinculin	168	76999.8	71838.4	71001.2	66295.6	77344.3	75731.1	78112.1	76882.4	80578.9	80560.4	1.12619
IGFBP3	P17936-2	P17936	HUMAN	Isoform 2 of Insulin-like growth factor-binding protein 3	3	1926.7	1841.89	1525.17	1412.26	1524.44	1227.68	1178.13	884.467	971.414	794.994	0.474197
SNX17	Q15036	Q15036	HUMAN	Sorting nexin-17	4	1233.74	1204.12	1297.72	1150.85	1254.51	1119.38	1005.16	906.321	946.243	745.928	0.610612
TBL2	Q9Y4P3	Q9Y4P3	HUMAN	Transducin beta-like protein 2	9	2653.06	2624.05	2841.98	2691.99	2782.75	2718.22	2809.95	2841.34	2825.6	2926.28	1.0827
PDIA6	Q15084-2	Q15084	HUMAN	Isoform 2 of Protein disulfide-isomerase A6	17	3777.03	3862.99	3926.92	3886.76	3979.9	4162.8	4075.36	4345.21	4213.19	4336	1.12232
GMPS	P49915	P49915	HUMAN	GMP synthase [glutamine-hydrolyzing]	46	21438.8	23281.7	23127.9	23364.1	21658.3	22661.1	21915.7	23411.6	21631.8	23516.3	1.03128
XPNPEP1	Q9NQW7-3	Q9NQW7	HUMAN	Isoform 3 of Xaa-Pro aminopeptidase 1	21	8491.51	8561.51	8949.94	8329.15	8850.19	8566.21	8580.89	8875.82	9012.57	9275.72	1.0807
ASAP2	O43150	O43150	HUMAN	Arf-GAP with SH3 domain, ANK repeat and PH domain-containing protein 2	7	2452.05	2464.11	2468.8	2335.86	2563.75	2512.93	2561.01	2628.03	2594.89	2572.92	1.05873
AIP	O00170	O00170	HUMAN	AH receptor-interacting protein	15	6843.94	7000.7	6872.62	6803.22	7103.14	6810.46	6833.47	6764.72	6455.64	6664.2	0.968618
FAM98A	Q8NCA5	Q8NCA5	HUMAN	Protein FAM98A	12	4975.76	4648.24	4930.52	4820.37	4774.71	4558.25	4696.66	4397.58	4586.58	4268.57	0.881259
PAK1IP1	Q9NWT1	Q9NWT1	HUMAN	p21-activated protein kinase-interacting protein 1	8	3360.14	3654.2	3258.33	3522.26	3830.11	4291.46	4700.57	4724.93	5022.6	5128.56	1.48709
WDR82	Q6UXN9	Q6UXN9	HUMAN	WD repeat-containing protein 82	10	5988.85	6077.23	5447.26	5906.84	5766.87	6116.73	5742.1	6176.45	5935.27	6328.45	1.08085
PSME1	Q06323	Q06323	HUMAN	Proteasome activator complex subunit 1	53	22533.7	21859.2	21435	21826.2	23638.4	23549.6	24333.6	24690.2	24156.6	25080.6	1.14452
ARGLU1	Q9NWB6	Q9NWB6	HUMAN	Arginine and glutamate-rich protein 1	14	7029.08	7605.85	7102.2	6766.2	7174.62	6846.18	7023.57	6814.48	7074.53	7250.16	1.01745
LDLRAP1	Q5SW96	Q5SW96	HUMAN	Low density lipoprotein receptor adapter protein 1	7	1640.54	1601	1585.71	1616.06	1622.12	1520.58	1527.18	1421.67	1436.52	1401.16	0.869836
CNP	P09543	P09543	HUMAN	2',3'-cyclic-nucleotide 3'-phosphodiesterase	16	6627.19	6327.16	6834.1	6945.05	5736.55	6130.94	6070.3	5823.76	5690.6	5857.7	0.876458
PRKCDBP	Q969G5	Q969G5	HUMAN	Protein kinase C delta-binding protein	18	3922.53	4028.65	4160.72	3885.47	4282.81	3995.47	3828.18	3860.07	3687.65	3917.07	0.979429
RAD51C	O43502	O43502	HUMAN	DNA repair protein RAD51 homolog 3	4	542.724	608.972	658.04	614.053	565.734	537.922	492.433	496.016	456.129	482.205	0.795787
WASF3	Q9UPY6	Q9UPY6	HUMAN	Wiskott-Aldrich syndrome protein family member 3	1	61.5594	54.5383	46.4956	56.1308	68.8256	54.1017	52.8541	55.9336	48.8329	49.4292	0.903956
ZC3H11A	O75152	O75152	HUMAN	Zinc finger CCCH domain-containing protein 11A	22	12408.9	12436.1	12191	12233.9	11890.7	12197.4	11934.8	12451.9	12280.8	12245.6	0.994161
DCBLD2	Q96PD2-2	Q96PD2	HUMAN	Isoform 2 of Discoidin, CUB and LCCL domain-containing protein 2	5	638.177	688.051	827.386	701.858	727.202	700.849	630.457	684.995	703.804	627.165	0.878545
CTSB	P07858	P07858	HUMAN	Cathepsin B	11	3132.22	2773.24	2798.11	2849.79	2826.67	2622.69	2703.74	2518.04	2779.54	2299.53	0.796142
MCM4	P33991	P33991	HUMAN	DNA replication licensing factor MCM4	49	17921.1	18382.2	18790.3	18314.2	18416.8	18307.2	18520.7	18344.5	18233.5	19314.7	1.05246
DGCR2	P98153	P98153	HUMAN	Integral membrane protein DGCR2/IDD	1	38.6888	45.6941	43.8409	41.4271	33.1936	24.8097	15.9252	13.002	19.0005	10.2148	0.240844
SLC35B2	Q8TB61	Q8TB61	HUMAN	Adenosine 3'-phospho 5'-phosphosulfate transporter 1	4	1088.47	1109.53	1099.6	1176.97	1083.1	1103.93	1079.73	984.281	960.046	1008.62	0.901644
ELF4	Q99607	Q99607	HUMAN	ETS-related transcription factor Elf-4	1	454.302	412.744	421.832	513.323	371.001	388.047	377.497	350.866	342.534	294.601	0.653869
BLOC1S1	P78537	P78537	HUMAN	Biogenesis of lysosome-related organelles complex 1 subunit 1	5	2746.72	2681.16	2737.93	2737.8	2668.23	2714.01	2608.68	2670.68	2664.72	2591.69	0.950763
TMED10	P49755	P49755	HUMAN	Transmembrane emp24 domain-containing protein 10	13	6431.18	6189.45	6423.62	6432.74	6500.9	6269.29	6512.81	6090.45	6509.92	6169.11	0.968577
PRNP	P04156	P04156	HUMAN	Major prion protein	4	2706.69	2405.55	2523.81	1980.08	2288	1876.21	1984.43	1463.16	1763.31	1620.24	0.673966
SIRT6	Q8N6T7	Q8N6T7	HUMAN	NAD-dependent protein deacetylase sirtuin-6	4	1484.26	1512.79	1532.1	1583.51	1582.18	1607.22	1505.14	1639.08	1627.99	1606.01	1.05094
ATP5A1	P25705	P25705	HUMAN	ATP synthase subunit alpha, mitochondrial	69	30389.7	28888.5	29479.8	28877.8	30366.1	30070.8	30547.5	30904.2	31437.6	31983.3	1.08754
ZBTB41	Q5SVQ8	Q5SVQ8	HUMAN	Zinc finger and BTB domain-containing protein 41	1	111.53	101.792	105.263	93.6864	75.7551	78.755	62.3571	62.588	71.8847	74.5937	0.723734
NONO	Q15233	Q15233	HUMAN	Non-POU domain-containing octamer-binding protein	70	25519.5	26436.2	26252.5	26293.2	26145.1	26669	26542.4	26966.6	27322.9	27015.3	1.03406
GALNT7	Q86SF2	Q86SF2	HUMAN	N-acetylgalactosaminyltransferase 7	8	4768.82	4695.74	4581.56	4900.17	4839.05	4653.06	4827.39	4462.08	4564.7	4613.04	0.97392
C16orf58	Q96GQ5	Q96GQ5	HUMAN	RUS1 family protein C16orf58	3	975.909	972.548	978.089	974.716	1067.9	981.539	983.953	931.191	995.004	1055.01	1.08171
ROMO1	P60602	P60602	HUMAN	Reactive oxygen species modulator 1	1	187.566	182.716	163.988	206.827	150.064	163.425	112.157	112.907	88.0776	64.8044	0.349776
MRPS6	P82932	P82932	HUMAN	28S ribosomal protein S6, mitochondrial	3	1179	1290.66	1256.33	1221.29	1273.3	1167.85	1218.39	1232.44	1127.6	1218.17	0.984922
PANX1	Q96RD7	Q96RD7	HUMAN	Pannexin-1	1	468.577	424.121	470.621	487.801	420.374	422.269	411.367	421.759	460.178	471.418	1.01867
DPH2	Q9BQC3	Q9BQC3	HUMAN	Diphthamide biosynthesis protein 2	3	850.427	1000.19	1114.96	986.081	942.625	972.697	883.949	950.662	890.725	946.938	0.958521
DHRS4	Q9BTZ2	Q9BTZ2	HUMAN	Dehydrogenase/reductase SDR family member 4	9	6909.58	6983.73	7086.8	7144.92	7233.63	7466.85	7250.53	7654.17	7487.14	7419.12	1.05516
UBXN4	Q92575	Q92575	HUMAN	UBX domain-containing protein 4	10	5688.86	5251.65	5539.58	5526.81	5455.37	5633.19	5559.8	5527.84	5612.15	5177.75	0.941114
CLTC	Q00610-2	Q00610	HUMAN	Isoform 2 of Clathrin heavy chain 1	134	65113.2	62023.4	61718.6	62630	63729.9	63584.3	63465.2	64711.4	65322.6	65757.2	1.0459
CRYZ	Q08257	Q08257	HUMAN	Quinone oxidoreductase	12	8519.02	8014.48	7006.23	7691.1	7743.25	7790.84	8267.94	7867.25	7800.36	8983.6	1.15061
M6PR	P20645	P20645	HUMAN	Cation-dependent mannose-6-phosphate receptor	4	2760.95	2517.99	2612.62	2478.04	2384.58	2295.15	2348.45	2268.23	2520.63	2522.92	0.973198
KIF20A	O95235	O95235	HUMAN	Kinesin-like protein KIF20A	13	2688.68	2969.64	3240.43	3926.22	2668.6	2668.91	2204.38	1932.02	1704.45	1611.58	0.502638
ZNF367	Q7RTV3	Q7RTV3	HUMAN	Zinc finger protein 367	1	141.024	140.341	128.985	135.971	190.56	136.92	114.417	91.5525	73.9353	77.7132	0.568993
OBSL1	O75147	O75147	HUMAN	Obscurin-like protein 1	6	2310.52	2319.81	2445.59	2313.49	2395.02	2110.56	1888.35	1883.94	1863.74	1855.54	0.790481
TIMM9	Q9Y5J7	Q9Y5J7	HUMAN	Mitochondrial import inner membrane translocase subunit Tim9	9	3726.53	3267.81	3668.67	3321.62	3658.99	3357.76	3753.4	3495.92	3843.53	3448.55	0.986385
GABARAP	O95166	O95166	HUMAN	Gamma-aminobutyric acid receptor-associated protein	2	1912.84	1614.75	1719.51	1635.17	1656.34	1434.38	1516.63	1222.78	1366.09	1122.25	0.652254
PAFAH1B2	P68402	P68402	HUMAN	Platelet-activating factor acetylhydrolase IB subunit beta	2	4700.75	3576.38	4093.81	3458.01	4208.44	3688.45	3399.96	3049.12	4110.5	3551.01	0.897346
NDUFAF4	Q9P032	Q9P032	HUMAN	NADH dehydrogenase [ubiquinone] 1 alpha subcomplex assembly factor 4	4	1939.33	2021.94	2184.66	2144.03	1593.81	1630.09	1878.31	1943.15	1770.7	2207.6	1.06519
ATIC	P31939	P31939	HUMAN	Bifunctional purine biosynthesis protein PURH	61	21406.9	20327.2	22355.8	21420.6	21447	21164.3	21369.8	21831.2	22207.3	22851.5	1.06894
UBE2E1	P51965	P51965	HUMAN	Ubiquitin-conjugating enzyme E2 E1	1	1525.02	1635.03	1577.01	1679.95	1248.94	1095.72	1024.89	934.202	847.29	733.146	0.457002
MTIF3	Q9H2K0	Q9H2K0	HUMAN	Translation initiation factor IF-3, mitochondrial	1	63.5007	40.2949	48.8032	56.0489	56.0699	50.9516	55.7474	42.2471	63.6733	44.1036	0.845513
RAB32	Q13637	Q13637	HUMAN	Ras-related protein Rab-32	4	2078.86	1777.24	1706.75	1606.51	2024.56	1713.88	1836.36	1631.52	1779.29	1805.02	1.00707
MIEN1	Q9BRT3	Q9BRT3	HUMAN	Migration and invasion enhancer 1	1	190.823	204.008	211.856	222.012	237.082	192.228	180.669	189.303	177.52	228.489	1.10288
TMX3	Q96JJ7	Q96JJ7	HUMAN	Protein disulfide-isomerase TMX3	11	5403.9	5399.8	5411.44	5258.87	5311.81	5068.57	5338.63	4824.76	4940.63	5152.01	0.959674
PRPS1	P60891	P60891	HUMAN	Ribose-phosphate pyrophosphokinase 1	12	4554.77	4701.03	4873.58	4897.74	4947.36	4878.13	5019.49	4925.98	4972.98	5129.11	1.07827
TRABD	Q9H4I3	Q9H4I3	HUMAN	TraB domain-containing protein	2	118.557	108.59	110.998	102.841	97.7007	151.967	114.316	133.844	205.76	118.494	1.0748
PIGT	Q969N2	Q969N2	HUMAN	GPI transamidase component PIG-T	3	1310.23	1307.52	1297.22	1356.99	1417.14	1410.35	1359.75	1400.88	1372.24	1427.62	1.08318
AKR1B1	P15121	P15121	HUMAN	Aldose reductase	20	10361.9	9602.8	9292.91	9560.69	10216.9	10218.8	10614.2	10496.9	10797.2	11023.1	1.13586
CAT	P04040	P04040	HUMAN	Catalase	28	14125.2	13458.3	13726.3	13396.1	14584.6	13951.3	14337	14275.7	14001.9	13417.9	0.981095
FBXO33	Q7Z6M2	Q7Z6M2	HUMAN	F-box only protein 33	1	95.3387	109.503	537.09	239.307	456.077	420.377	267.716	491.402	608.726	174.676	0.712064
IGFBP6	P24592	P24592	HUMAN	Insulin-like growth factor-binding protein 6	3	655.274	610.683	697.75	753.418	602.638	390.493	290.881	195.272	187.883	157.353	0.231646
CHRAC1	Q9NRG0	Q9NRG0	HUMAN	Chromatin accessibility complex protein 1	3	561.894	599.15	529.416	656.294	509.688	659.352	563.247	618.501	620.788	532.041	0.906855
GMPR2	Q9P2T1-2	Q9P2T1	HUMAN	Isoform 2 of GMP reductase 2	11	5693.04	5703.1	5539.26	5958	5596.98	5950.58	5822.58	6137.39	5631.24	5753.79	1.00532
NIT1	Q86X76-3	Q86X76	HUMAN	Isoform 4 of Nitrilase homolog 1	5	1958.75	1854.71	1848.07	1934.98	2013.62	2060.75	2019.53	2135.13	2118.06	2083.64	1.09716
SOD1	P00441	P00441	HUMAN	Superoxide dismutase [Cu-Zn]	15	8067.4	7363.68	8107.68	7653.88	8138.92	7636.99	8549.74	8002.44	8535.16	8132.01	1.04281
WDR61	Q9GZS3	Q9GZS3	HUMAN	WD repeat-containing protein 61	6	3592.62	3700.59	3726.54	3752.43	3720.8	3445.17	3364.51	3381.7	3336.92	3371.58	0.912955
ANXA5	P08758	P08758	HUMAN	Annexin A5	47	15778	16604.6	15874.7	15783.2	17052.2	16945.5	17111.2	17805.4	17255.7	18777.4	1.17285
GARS	P41250	P41250	HUMAN	Glycine--tRNA ligase	48	21872.4	20667.2	21079.8	21138.5	21544.7	20727.2	22152.7	21247.4	22652.8	21717.1	1.0249
H2AFY	O75367	O75367	HUMAN	Core histone macro-H2A.1	36	11720.2	11609.2	11578.2	11893.7	11652.7	12072.7	11537.8	12215.5	12047.3	12208.4	1.04343
GHITM	Q9H3K2	Q9H3K2	HUMAN	Growth hormone-inducible transmembrane protein	8	4255.06	4475.95	4138.81	4781.91	3892.96	3437.13	3158.31	2457.43	2356.94	2090.05	0.473619
HSCB	Q8IWL3	Q8IWL3	HUMAN	Iron-sulfur cluster co-chaperone protein HscB, mitochondrial	4	1256.62	1278.97	1319.05	1273.23	1391.95	1331.03	1329.37	1377.71	1324.55	1442.27	1.12505
SBDS	Q9Y3A5	Q9Y3A5	HUMAN	Ribosome maturation protein SBDS	28	15127.2	15866.2	15580	15726.6	14766.9	15067	14472.3	14866.2	14023.2	13807.7	0.88653
ATOX1	O00244	O00244	HUMAN	Copper transport protein ATOX1	7	4515.71	3584.92	4582.99	4192.76	4446.31	3948.62	4523.55	4076.31	4536.42	3796.96	0.899948
PSMA5	P28066	P28066	HUMAN	Proteasome subunit alpha type-5	37	13838.4	14520	14178.4	15296.6	13979.7	14781	14609.6	15144.2	14446.6	14801.4	1.02372
SSFA2	P28290	P28290	HUMAN	Sperm-specific antigen 2	13	2123.67	2176.17	2332.29	2324.47	1981.73	1896.4	1753.5	1734.91	1736.72	1735.72	0.775167
HDDC2	Q7Z4H3	Q7Z4H3	HUMAN	HD domain-containing protein 2	1	237.993	258.008	241.61	248.893	236.348	254.344	242.84	249.284	248.656	246.688	1.00025
CDK10	Q15131	Q15131	HUMAN	Cyclin-dependent kinase 10	1	71.9561	70.8113	94.8023	81.1927	79.481	77.3553	84.8049	74.285	86.0146	71.1939	0.893378
ITGA2	P17301	P17301	HUMAN	Integrin alpha-2	26	18053.5	17374.7	16731.8	15843.2	17645.6	17459.5	17545.8	17063.5	17035.7	16791.4	0.987682
MIS18BP1	Q6P0N0	Q6P0N0	HUMAN	Mis18-binding protein 1	10	3989.55	4151.73	4312.21	4496.73	3301.93	2542.87	2038.85	1671.74	1561.47	1405.77	0.331742
DNAJB11	Q9UBS4	Q9UBS4	HUMAN	DnaJ homolog subfamily B member 11	14	7646.64	7316.21	8118.14	7189.88	7794.23	7410.67	8059.41	7660.97	8243.49	8119.28	1.07288
CDC20	Q12834	Q12834	HUMAN	Cell division cycle protein 20 homolog	9	1581.52	1799.38	1958.91	1633.35	1592.63	1270.2	965.869	934.456	833.953	793.333	0.455078
NCDN	Q9UBB6-3	Q9UBB6	HUMAN	Isoform 3 of Neurochondrin	3	918.01	879.251	926.44	943.314	859.288	840.248	781.422	771.688	740.617	654.758	0.714214
METTL9	Q9H1A3	Q9H1A3	HUMAN	Methyltransferase-like protein 9	1	101.888	112.142	107.007	111.473	93.3992	103.188	89.1506	78.7237	74.8175	70.4696	0.651726
GRN	P28799	P28799	HUMAN	Granulins	2	966.897	1004.73	872.505	803.286	865.102	548.768	460.796	296.7	295.292	255.59	0.280298
PSMC5	P62195	P62195	HUMAN	26S protease regulatory subunit 8	42	11468.1	12090.5	12352.1	12723.8	11716.6	11922.9	11774.5	11972.7	11660.4	11620	0.955697
DHCR24	Q15392	Q15392	HUMAN	Delta(24)-sterol reductase	8	5150.89	4751.48	4635.29	4362.01	4858.04	4825.24	4856.13	4650.11	4797.68	4529.9	0.958725
CHCHD2	Q9Y6H1	Q9Y6H1	HUMAN	Coiled-coil-helix-coiled-coil-helix domain-containing protein 2	2	501.673	483.452	560.675	574.257	377.815	228.872	142.671	81.2123	62.1437	45.3141	0.085496
ABCB10	Q9NRK6	Q9NRK6	HUMAN	ATP-binding cassette sub-family B member 10, mitochondrial	3	1520.61	1431.44	1684.7	1519.18	1631.02	1546.29	1512.9	1510.67	1663.34	1562.9	1.01554
MDK	P21741	P21741	HUMAN	Midkine	7	3567.49	3294.73	4003.21	4601.72	3222.3	2324.54	2577.8	1760.07	2269.61	1479.09	0.382513
VPS26B	Q4G0F5	Q4G0F5	HUMAN	Vacuolar protein sorting-associated protein 26B	5	2422.73	2289.45	2107.91	2071.68	2458.61	2242.29	2285.1	2202.28	2296.72	2435.31	1.09554
PGRMC1	O00264	O00264	HUMAN	Membrane-associated progesterone receptor component 1	12	3180.51	3363.37	3348.43	3222.52	3724.69	3653.33	3623.77	3644	3833.66	4138.15	1.26213
CCPG1	Q9ULG6-5	Q9ULG6	HUMAN	Isoform 5 of Cell cycle progression protein 1	2	164.828	172.076	194.205	171.255	124.103	91.1822	72.3757	69.6323	57.6734	55.9126	0.318425
MYBBP1A	Q9BQG0-2	Q9BQG0	HUMAN	Isoform 2 of Myb-binding protein 1A	55	23809.8	23557.2	23422	23998.9	23226.5	22290.5	21911.4	21891.1	21854.6	23345.8	0.985183
MUL1	Q969V5	Q969V5	HUMAN	Mitochondrial ubiquitin ligase activator of NFKB 1	2	605.806	629.985	669.972	575.714	561.549	539.498	477.628	415.406	357.886	311.169	0.501587
CMIP	Q8IY22	Q8IY22	HUMAN	C-Maf-inducing protein	1	108.603	100.904	110.151	110.225	99.626	70.8141	64.2766	59.6332	40.2747	41.4736	0.385906
NEDD1	Q8NHV4-3	Q8NHV4	HUMAN	Isoform 3 of Protein NEDD1	12	3961.58	3614.3	3754	3577.31	3551.15	3326.54	3121.63	2833.49	2755.45	2346.12	0.629528
GRSF1	Q12849	Q12849	HUMAN	G-rich sequence factor 1	10	5838.96	6159.12	6124.34	6024.12	5738.68	5411.15	4598.26	3919.04	3141.95	2183.55	0.361717
DDX17	Q92841	Q92841	HUMAN	Probable ATP-dependent RNA helicase DDX17	68	25649.5	26853.1	26810.3	25405	27097.1	25961	26292.5	26768.3	26174.8	27904.4	1.06589
WDFY1	Q8IWB7	Q8IWB7	HUMAN	WD repeat and FYVE domain-containing protein 1	4	1564.08	1625.85	1590.91	1676.28	1632.31	1563.31	1563.82	1463.48	1527.18	1541.06	0.95464
EIF2B4	Q9UI10-2	Q9UI10	HUMAN	Isoform 2 of Translation initiation factor eIF-2B subunit delta	10	2391.46	2863.04	2089.56	2542.07	2402.9	2583.38	2435.01	2484.41	2531.43	2535.18	1.02575
EIF2B4	Q9UI10	Q9UI10	HUMAN	Translation initiation factor eIF-2B subunit delta	2	292.901	291.657	320.491	306.152	321.26	325.048	330.063	351.584	339.647	335.744	1.1088
TMEM70	Q9BUB7	Q9BUB7	HUMAN	Transmembrane protein 70, mitochondrial	2	1594	1547.26	1350.32	1582.1	1521.79	1403.83	1377.51	1328.03	1260.8	1387.59	0.913836
HM13	Q8TCT9	Q8TCT9	HUMAN	Minor histocompatibility antigen H13	9	1860.38	1656.57	2026.99	1697.44	1905.48	1558.29	1843.08	1370.72	1668.7	1670.44	0.922718
PRKAR2A	P13861	P13861	HUMAN	cAMP-dependent protein kinase type II-alpha regulatory subunit	16	5082.03	4928.71	4946.33	4931.2	4897.98	4978.55	5096.84	5032.71	5103.46	5081.1	1.02193
CDK9	P50750-2	P50750	HUMAN	Isoform 2 of Cyclin-dependent kinase 9	5	1563.03	1438.2	1522.78	1521.73	1404.87	1318.19	1187.43	1157.99	1226.84	1062.25	0.70281
MBNL2	Q5VZF2	Q5VZF2	HUMAN	Muscleblind-like protein 2	4	989.597	924.071	895.614	856.189	888.999	840.24	824.228	741.818	714.833	754.656	0.823529
ACOT2	P49753	P49753	HUMAN	Acyl-coenzyme A thioesterase 2, mitochondrial	5	1478.12	1396.17	1469.28	1286.54	1621.25	1451.45	1585.48	1447.32	1554.84	1615.38	1.14767
OGFOD2	Q6N063	Q6N063	HUMAN	2-oxoglutarate and iron-dependent oxygenase domain-containing protein 2	1	161.406	179.042	162.773	178.58	161.494	193.445	162.605	179.678	163.094	175.844	1.03165
HECTD1	Q9ULT8	Q9ULT8	HUMAN	E3 ubiquitin-protein ligase HECTD1	28	8299.71	8811.15	9154.08	9356.03	7634.23	7535.38	6566.18	6068.74	5185.09	4670.34	0.524449
SULF2	Q8IWU5	Q8IWU5	HUMAN	Extracellular sulfatase Sulf-2	7	3009.28	3295.76	3825.04	3430.73	3113.71	2774.6	2466.91	2297.35	2714.78	1902.05	0.561043
HDAC7	Q8WUI4-8	Q8WUI4	HUMAN	Isoform 8 of Histone deacetylase 7	3	1448.42	1546.83	1525.29	1487.72	1408.5	1394.05	1302.69	1338.61	1241.81	1240.15	0.825628
FAF2	Q96CS3	Q96CS3	HUMAN	FAS-associated factor 2	3	517.725	553.374	516.332	529.486	577.27	553.759	518.7	556.445	521.619	563.669	1.06508
PLEKHF2	Q9H8W4	Q9H8W4	HUMAN	Pleckstrin homology domain-containing family F member 2	4	1360.82	1356.31	1374.86	1299.59	1423	1425.22	1315.8	1447.07	1412.64	1451.42	1.07681
PIGK	Q92643	Q92643	HUMAN	GPI-anchor transamidase	5	2049.42	2083.74	2147.02	2175.39	2139.3	2147.6	2158.73	2099.78	2045.75	2175.83	1.0293
CTU2	Q2VPK5	Q2VPK5	HUMAN	Cytoplasmic tRNA 2-thiolation protein 2	7	1975.75	2098.81	2221.89	2008.81	2130.73	2003.79	1957.08	1847.49	1807.67	1766.25	0.850666
NR3C1	P04150-3	P04150	HUMAN	Isoform Alpha-2 of Glucocorticoid receptor	7	2920.62	2876.44	2924.41	2981.27	2805.7	2674.37	2590.03	2624.52	2506.78	2328.92	0.796027
PRTFDC1	Q9NRG1	Q9NRG1	HUMAN	Phosphoribosyltransferase domain-containing protein 1	4	2069.43	1975.56	1987.47	2168.31	2173.52	2237.6	2226.86	2220.26	2354.57	2316.95	1.13012
SNRPB	P14678-3	P14678	HUMAN	Isoform SM-B1 of Small nuclear ribonucleoprotein-associated proteins B and B'	21	10911.2	12340.5	11648.8	12092.7	11099.4	11249.4	10444.2	10821.5	10089	10659.7	0.907337
DLD	P09622	P09622	HUMAN	Dihydrolipoyl dehydrogenase, mitochondrial	31	14285.6	12585.2	13962.8	13273.1	13742.3	13418.7	13945	13686.5	14561.2	13285.7	0.982185
ZNF532	Q9HCE3	Q9HCE3	HUMAN	Zinc finger protein 532	2	229.15	215.696	231.029	236.083	232.316	238.005	222.535	217.104	232.545	218.933	0.960276
COX5B	P10606	P10606	HUMAN	Cytochrome c oxidase subunit 5B, mitochondrial	16	6111.66	5526.12	5611.98	5127.65	6476.91	5909.93	6103.32	5773.74	6218.03	6080.98	1.08698
OTUD7B	Q6GQQ9	Q6GQQ9	HUMAN	OTU domain-containing protein 7B	10	2139.12	2031.3	2282.35	2029.95	2245.93	2135.61	2142.88	2107.38	2110.38	2211.23	1.0427
WBP2	Q969T9	Q969T9	HUMAN	WW domain-binding protein 2	1	499.565	509.221	475.72	520.868	509.239	521.431	519.33	540.632	504.729	542.163	1.08142
EHD1	Q9H4M9	Q9H4M9	HUMAN	EH domain-containing protein 1	25	10196.7	10553.5	9741.07	9607.95	10140.7	10416.8	10254.3	10288.1	9987.52	10613	1.05867
DRAP1	Q14919-2	Q14919	HUMAN	Isoform 2 of Dr1-associated corepressor	17	7344.93	7238.77	7549.48	7442.26	6877.63	6540.46	6651.64	6378.17	6429.18	6130.32	0.829109
MRPL15	Q9P015	Q9P015	HUMAN	39S ribosomal protein L15, mitochondrial	7	2796.39	2861.56	2706.88	2794.85	2752.71	2758.68	2473.03	2459.75	2306.3	2169.12	0.777485
EIF4G1	Q04637-9	Q04637	HUMAN	Isoform 9 of Eukaryotic translation initiation factor 4 gamma 1	134	39268.8	39037.6	41295.9	41084	37305.4	37693.7	38078.4	38727.6	38436.3	39199.8	0.97581
CAPN2	P17655	P17655	HUMAN	Calpain-2 catalytic subunit	20	6877.4	6854.54	6778.95	6561.31	6701.17	6841.38	6748.44	6915.7	6770.14	7220.87	1.06691
HMGB2	P26583	P26583	HUMAN	High mobility group protein B2	18	10612.3	10155.5	9814.51	10932.4	11102.8	10986.6	11553.6	11352.3	11394.6	11455.3	1.10374
ZFP64	Q9NTW7	Q9NTW7	HUMAN	Zinc finger protein 64 homolog, isoforms 3 and 4	3	287.739	287.133	465.955	319.292	416.463	374.916	298.14	346.331	449.012	301.049	0.885359
ZFP64	Q9NPA5	Q9NPA5	HUMAN	Zinc finger protein 64 homolog, isoforms 1 and 2	2	955.523	916.531	1000.55	1015.79	974.822	968.268	929.101	899.208	990.323	910.072	0.936195
FBXW11	Q9UKB1	Q9UKB1	HUMAN	F-box/WD repeat-containing protein 11	3	425.127	426.931	386.514	433.419	407.054	393.543	301.892	275.611	283.185	276.645	0.661833
ANLN	Q9NQW6	Q9NQW6	HUMAN	Anillin	40	20564.3	21112.4	20678.2	18433.4	19041.5	18962.3	17422.1	16889.3	15478.9	14431.2	0.714521
MBIP	Q9NS73	Q9NS73	HUMAN	MAP3K12-binding inhibitory protein 1	3	379.91	405.801	406.952	419.679	346.473	280.119	245.353	231.497	235.124	182.496	0.452748
ACAD8	Q9UKU7	Q9UKU7	HUMAN	Isobutyryl-CoA dehydrogenase, mitochondrial	4	1308.77	1248.91	1306.42	1247.93	1337.82	1341.2	1295.87	1384.11	1410.62	1336.63	1.04587
TBCA	O75347	O75347	HUMAN	Tubulin-specific chaperone A	23	10664.1	10975.7	11510.4	10860.9	11000.7	10554.3	11006.3	10690.2	11053	10739.1	0.976032
RHBDD2	Q6NTF9-2	Q6NTF9	HUMAN	Isoform 2 of Rhomboid domain-containing protein 2	1	174.511	172.39	164.753	166.4	177.139	176.878	170.299	160.67	164.687	173.1	1.02116
RNF146	Q9NTX7	Q9NTX7	HUMAN	E3 ubiquitin-protein ligase RNF146	1	81.122	87.1045	81.4061	85.0479	95.8678	83.4753	78.2773	64.3397	62.9841	63.3132	0.7567
ELP6	Q0PNE2	Q0PNE2	HUMAN	Elongator complex protein 6	1	158.932	154.105	155.354	171.238	157.534	161.752	166.168	165.283	165.689	143.533	0.897602
C9orf78	Q9NZ63	Q9NZ63	HUMAN	Uncharacterized protein C9orf78	15	8366.94	8589.95	8793.76	8881.44	8222.39	8160.21	7935.28	7813.03	7633.79	7195.93	0.831128
EDF1	O60869	O60869	HUMAN	Endothelial differentiation-related factor 1	19	8043.75	7113.44	7412.4	6312.37	7341.4	6168.43	5599.09	4767.11	5018.63	5809.1	0.804529
DDR1	Q08345-5	Q08345	HUMAN	Isoform 4 of Epithelial discoidin domain-containing receptor 1	6	3103.13	3011.53	3078.15	3243.18	2656.5	2133.15	1440.63	1092.83	1062.16	721.486	0.232064
INTS12	Q96CB8	Q96CB8	HUMAN	Integrator complex subunit 12	3	226.271	236.888	238.865	227.732	245.871	242.857	209.363	199.939	207.935	239.77	1.03154
SCYL1	Q96KG9	Q96KG9	HUMAN	N-terminal kinase-like protein	13	5341.6	5210.78	5495.13	5595.3	5162.98	5380.42	5357.81	5155.29	5492.68	5307.27	0.980883
GCNT1	Q02742	Q02742	HUMAN	Beta-1,3-galactosyl-O-glycosyl-glycoprotein beta-1,6-N-acetylglucosaminyltransferase	1	126.69	131.505	155.801	143.569	124.586	130.779	144.043	116.915	119.501	112.618	0.807927
SDC1	P18827	P18827	HUMAN	Syndecan-1	2	1838.13	1711.6	1695.61	1917.55	1465.04	850.139	521.299	373.084	304.875	265.213	0.148104
TRAF6	Q9Y4K3	Q9Y4K3	HUMAN	TNF receptor-associated factor 6	2	76.1372	68.2411	73.0619	71.3302	65.9726	47.8451	50.2153	42.1269	45.5944	43.7365	0.605831
PPP3R1	P63098	P63098	HUMAN	Calcineurin subunit B type 1	5	4205.43	4174.93	4343.06	4128.18	3771.32	3766.99	3948.87	3793.76	3585.79	3643.04	0.864735
ARHGAP1	Q07960	Q07960	HUMAN	Rho GTPase-activating protein 1	16	6006.02	5456.4	5659.43	5373.33	5667.32	5439.15	5881.06	5602.51	5787.28	5672.81	1.00872
RPL7A	P62424	P62424	HUMAN	60S ribosomal protein L7a	88	60932.8	63932.9	64742.9	63969.2	60396.5	60433.6	58195.1	60939.6	57305.6	53382.7	0.842072
TADA3	O75528	O75528	HUMAN	Transcriptional adapter 3	1	831.12	824.624	873.55	862.918	718.598	408.311	331.806	283.017	300.597	277.32	0.327008
PRKAR1A	P10644	P10644	HUMAN	cAMP-dependent protein kinase type I-alpha regulatory subunit	7	3978.29	4034.74	4322.9	3877.02	3898	3485.76	3412.06	3221.69	3340.89	3198.79	0.789194
SSRP1	Q08945	Q08945	HUMAN	FACT complex subunit SSRP1	45	18290.4	18654	16888.3	19608	17200	18230.7	17820.8	18677.1	18314.3	18997.3	1.0347
PPCS	Q9HAB8	Q9HAB8	HUMAN	Phosphopantothenate--cysteine ligase	2	1678.05	1613.07	1649.35	1665.85	1742.67	1702.64	1843.33	1821.68	1820	1794.72	1.08667
GLS	O94925-3	O94925	HUMAN	Isoform 3 of Glutaminase kidney isoform, mitochondrial	6	1600.65	1501.78	1777.34	1388.29	1752.71	1577.88	1599.77	1404.46	1628	1287.29	0.821491
GLS	O94925	O94925	HUMAN	Glutaminase kidney isoform, mitochondrial	10	3038.87	3033.21	3215.74	2839.4	3377.96	3129.72	3055.39	3075.73	2982.11	2904.14	0.957891
ATP5H	O75947	O75947	HUMAN	ATP synthase subunit d, mitochondrial	29	9317.55	8435.46	9036.4	8961.9	9258.41	9140.19	9564.49	9524.28	9697.18	8961.75	1.00268
SUMO2	P61956	P61956	HUMAN	Small ubiquitin-related modifier 2	4	3408.85	3270.15	3292.96	3363.65	1992.98	1345.27	1120.98	1028.39	1023.93	855.496	0.256605
CRIP2	P52943	P52943	HUMAN	Cysteine-rich protein 2	22	6785.2	5699.49	5051.83	5476.42	5960.05	6098.51	6514.68	6002.88	6346.05	6597.76	1.14679
CDT1	Q9H211	Q9H211	HUMAN	DNA replication factor Cdt1	6	1014.69	816.087	931.739	888.298	841.525	462.242	326.475	269.01	247.435	228.648	0.250518
RDH14	Q9HBH5	Q9HBH5	HUMAN	Retinol dehydrogenase 14	7	2188.27	2041.44	1983.01	2024.39	2081.67	2135.53	2173.94	2060.77	2147.91	2344.62	1.13856
IMPDH1	P20839-6	P20839	HUMAN	Isoform 6 of Inosine-5'-monophosphate dehydrogenase 1	14	8466.64	7990.22	8715.59	8963.78	7882.76	8109.45	8285.11	8353.25	8474.83	7260.81	0.850804
SNX3	O60493	O60493	HUMAN	Sorting nexin-3	9	5197.68	5459.49	5936.92	5144.65	5589.15	4724.08	4667.8	4379.15	4294.74	4162.39	0.765894
MED22	Q15528	Q15528	HUMAN	Mediator of RNA polymerase II transcription subunit 22	3	706.471	625.312	743.878	668.753	677.953	551.906	602.647	529.797	566.1	503.15	0.733345
COX7C	P15954	P15954	HUMAN	Cytochrome c oxidase subunit 7C, mitochondrial	6	4334.08	3628.3	4125.15	3695.9	4066.74	3661.69	3796.25	3426.09	3621.35	3114.84	0.789394
PLEKHB2	Q96CS7-2	Q96CS7	HUMAN	Isoform 2 of Pleckstrin homology domain-containing family B member 2	1	164.231	182.447	210.903	176.357	137.022	80.9847	66.6474	33.2393	28.8251	23.7639	0.129515
ENO1	P06733	P06733	HUMAN	Alpha-enolase	254	83132.9	104433	89713.2	94269.7	88292	88610.4	91582.3	93175.3	93735.4	96332.7	1.03709
TUBGCP5	Q96RT8-2	Q96RT8	HUMAN	Isoform 2 of Gamma-tubulin complex component 5	3	706.993	695.74	696.545	742.717	678.883	893.282	587.207	628.707	723.566	570.814	0.803399
MRPS21	P82921	P82921	HUMAN	28S ribosomal protein S21, mitochondrial	1	589.31	555.307	599.353	578.519	612.219	638.745	537.156	519.468	484.414	375.394	0.646537
EEF2K	O00418	O00418	HUMAN	Eukaryotic elongation factor 2 kinase	6	2679.52	2588.18	2693.41	3052.92	2654.37	2436.14	2221.42	2012.7	1950.3	1733.95	0.629723
PGRMC2	O15173-2	O15173	HUMAN	Isoform 2 of Membrane-associated progesterone receptor component 2	6	808.861	847.743	895.11	823.71	917.552	903.471	944.312	939.286	949.16	996.444	1.18082
EMC8	O43402	O43402	HUMAN	ER membrane protein complex subunit 8	8	3890.66	3843.7	3858.76	3892.84	3801.3	3680.32	3706.12	3669.57	3756.64	3574.83	0.923374
YWHAG	P61981	P61981	HUMAN	14-3-3 protein gamma	42	15837.5	16514.3	15818.9	16141.1	16193.3	16955.5	16443	17430.2	16720.2	17369.8	1.08035
ZNF646	O15015-2	O15015	HUMAN	Isoform 2 of Zinc finger protein 646	1	108.847	121.125	104.722	70.8802	161.517	152.526	155.791	195.271	184.669	226.334	2.23224
COMMD4	Q9H0A8	Q9H0A8	HUMAN	COMM domain-containing protein 4	5	3976.05	3957.24	4028.8	3975.86	3473.06	3385.47	3188.24	3046.35	2878.46	2673.34	0.670937
TRIM4	Q9C037	Q9C037	HUMAN	E3 ubiquitin-protein ligase TRIM4	4	1239.49	1136.15	1217.95	1198.76	1260.65	1176.52	1148.16	1084.64	1111.59	1033.24	0.862407
OSTF1	Q92882	Q92882	HUMAN	Osteoclast-stimulating factor 1	8	2382.38	2454.08	2552.51	2502.61	2588.25	2464	2592.93	2486.92	2506.23	2529.31	1.02282
NAPG	Q99747	Q99747	HUMAN	Gamma-soluble NSF attachment protein	8	1802.01	2081.36	1851.86	2044.13	1804.3	2032.39	1768.58	2066.81	1799.44	2009.84	1.03342
IRAK4	Q9NWZ3	Q9NWZ3	HUMAN	Interleukin-1 receptor-associated kinase 4	3	430.492	435.201	434.522	463.456	471.305	476.571	432.207	454.667	466.701	467.772	1.0609
PDLIM4	P50479	P50479	HUMAN	PDZ and LIM domain protein 4	11	4384.06	4479.85	4401.14	4335.43	4615.48	4506.26	4282.85	4323.75	4205.91	4318.91	0.981544
SHKBP1	Q8TBC3	Q8TBC3	HUMAN	SH3KBP1-binding protein 1	1	54.8068	50.3886	50.9469	54.9658	40.7525	36.5975	34.4162	25.255	22.331	12.6355	0.239413
LZTS2	Q9BRK4	Q9BRK4	HUMAN	Leucine zipper putative tumor suppressor 2	1	87.1111	97.3643	104	101.989	101.367	105.415	98.484	95.5315	82.6796	99.0396	1.01459
SCRN3	Q0VDG4	Q0VDG4	HUMAN	Secernin-3	1	187.626	163.202	175.032	177.911	177.043	176.342	184.665	169.452	178.754	182.065	1.0348
STUB1	Q9UNE7	Q9UNE7	HUMAN	E3 ubiquitin-protein ligase CHIP	13	2773.99	2800.14	3076.47	2823.58	3058.12	2701.25	2807.75	2761.91	2819.42	2727.89	0.950965
ZMYM3	Q14202	Q14202	HUMAN	Zinc finger MYM-type protein 3	8	1719.53	1723.39	1780.74	1855.28	1732.34	1805.32	1737.97	1823.97	1834.2	1829.32	1.03367
LAMB3	Q13751	Q13751	HUMAN	Laminin subunit beta-3	43	17999.2	21170.2	20348.3	17753	17767.4	15334.2	14518.5	12665.5	13480.7	14179.4	0.734013
UFSP2	Q9NUQ7	Q9NUQ7	HUMAN	Ufm1-specific protease 2	4	694.414	716.243	695.484	734.837	737.956	719.226	715.638	718.263	757.367	756.682	1.06538
IFNGR1	P15260	P15260	HUMAN	Interferon gamma receptor 1	1	395.1	321.647	360.318	276.381	326.372	235.04	237.524	212.397	285.538	182.601	0.539663
NXN	Q6DKJ4	Q6DKJ4	HUMAN	Nucleoredoxin	7	2486.93	2417.91	2313.95	2181.45	2584.37	2419.83	2619.21	2615.34	2622.15	2825.02	1.20211
MPZL1	O95297	O95297	HUMAN	Myelin protein zero-like protein 1	1	1226.88	1221.27	1300.6	1238.35	996.829	833.539	772.678	667.136	634.067	607.544	0.487293
C20orf27	Q9GZN8-2	Q9GZN8	HUMAN	Isoform 2 of UPF0687 protein C20orf27	5	1234.92	1341.65	1409.62	1303.89	1334.43	1315.39	1321.48	1320.63	1345.7	1454.18	1.09955
MEX3D	Q86XN8-3	Q86XN8	HUMAN	Isoform 3 of RNA-binding protein MEX3D	1	160.657	157.364	196.34	142.355	183.65	158.538	163.424	138.442	163.211	141.812	0.863766
CCP110	O43303	O43303	HUMAN	Centriolar coiled-coil protein of 110 kDa	3	633.068	692.263	736.228	699.419	566.146	573.551	524.963	485.782	519.102	480.948	0.696779
H1FX	Q92522	Q92522	HUMAN	Histone H1x	14	4103.86	3875.27	3863.62	4338.43	4311.23	4369.19	4711.7	4698.85	4853.35	4914.15	1.21478
LMNB1	P20700	P20700	HUMAN	Lamin-B1	69	30322	31160.2	30818.3	32544.2	30991	32541.1	32558.2	34565.5	32354.8	33967.7	1.08832
TPRG1L	Q5T0D9	Q5T0D9	HUMAN	Tumor protein p63-regulated gene 1-like protein	2	595.199	488.509	576.266	497.139	559.128	511.677	576.84	507.661	577.327	483.06	0.895752
PSAP	P07602-3	P07602	HUMAN	Isoform Sap-mu-9 of Prosaposin	16	11365.7	10035.7	8852.64	9081.12	10062.7	8017.65	7723.84	7805.95	9528.71	7408.86	0.753409
ANKRD13A	Q8IZ07	Q8IZ07	HUMAN	Ankyrin repeat domain-containing protein 13A	4	973.623	950.701	979.662	938.485	938.378	919.131	928.103	909.128	952.548	1028.95	1.07113
MB21D2	Q8IYB1	Q8IYB1	HUMAN	Protein MB21D2	2	211.136	219.053	240.024	196.576	235.123	220.315	207.52	197.113	196.843	200.171	0.923734
MIS12	Q9H081	Q9H081	HUMAN	Protein MIS12 homolog	2	524.474	550.731	505.219	578.282	531.191	568.484	511.873	580.975	524.414	573.692	1.06303
AKIRIN2	Q53H80	Q53H80	HUMAN	Akirin-2	2	756.014	795.534	843.717	824.547	686.737	521.005	393.539	328.293	315.454	302.739	0.376095
RAP1B	P61224	P61224	HUMAN	Ras-related protein Rap-1b	16	10931.7	11271.2	11559.5	12504.6	8882.42	10562	10097.1	11063.6	9395.47	10681.5	0.923469
TTC14	Q96N46	Q96N46	HUMAN	Tetratricopeptide repeat protein 14	4	559.642	508.324	559.553	511.443	545.515	527.244	527.14	506.706	522.956	504.408	0.943277
BLM	P54132	P54132	HUMAN	Bloom syndrome protein	8	2416.37	2506.34	2401.87	2331.06	2101.44	1322.95	802.788	756.279	707.57	653.532	0.270736
HOMER3	Q9NSC5	Q9NSC5	HUMAN	Homer protein homolog 3	5	2888.08	2993.51	2862.18	2652.07	2850.18	2664.03	2686.29	2589.09	2444.64	2297	0.80626
RNH1	P13489	P13489	HUMAN	Ribonuclease inhibitor	26	9962.94	9493.98	9697.61	9877.03	9852.19	10257	10466	10686.1	10628.1	10452.7	1.07121
MOB1B	Q7L9L4-2	Q7L9L4	HUMAN	Isoform 2 of MOB kinase activator 1B	4	5301.18	4993.93	4888.9	4678.48	4277.49	3846.52	3749.97	3324.32	3339.05	3257.27	0.655964
VCP	P55072	P55072	HUMAN	Transitional endoplasmic reticulum ATPase	100	35925.2	36007.4	35412	37562.1	34984.4	36786.3	36033.5	37679.4	35914.6	37757.8	1.04227
POLD1	P28340	P28340	HUMAN	DNA polymerase delta catalytic subunit	21	7530.02	7367.44	7470.51	7616.57	7569.39	7374.29	7482.6	7199.78	7184.33	7791.82	1.03944
CENPT	Q96BT3	Q96BT3	HUMAN	Centromere protein T	1	373.856	458.044	415.645	426.919	241.839	201.426	142.017	127.815	120.955	111.77	0.267
ATP5C1	P36542	P36542	HUMAN	ATP synthase subunit gamma, mitochondrial	36	15425.5	14290.1	14694.2	14340.6	15694.7	14306.7	15498.2	14781.5	15666.5	15270.9	1.03971
RELA	Q04206	Q04206	HUMAN	Transcription factor p65	9	2366.92	2299.83	2363.15	2308.87	2453.08	2468.19	2377.68	2243.18	2342.84	2189.2	0.937683
IRAK1	P51617	P51617	HUMAN	Interleukin-1 receptor-associated kinase 1	4	1113.38	1127.91	1143.5	1242.27	1070.1	1078.81	1029.77	1007.51	1034.1	989.755	0.855622
PGM3	O95394-4	O95394	HUMAN	Isoform 3 of Phosphoacetylglucosamine mutase	13	6958.68	7004.96	7054.28	7061.96	7033.03	7516.59	7406.25	7502.5	7318.91	7609.29	1.08395
MMGT1	Q8N4V1-2	Q8N4V1	HUMAN	Isoform 2 of Membrane magnesium transporter 1	3	1323.59	1289.25	1301.51	1320.76	1301.02	1266.72	1259.54	1245.47	1240.39	1222.19	0.933842
RALB	P11234-2	P11234	HUMAN	Isoform 2 of Ras-related protein Ral-B	14	6921.19	6351.06	6900.3	6506	6525.34	6431.03	6733.06	6191.53	6373.23	6615.68	0.991911
UBFD1	O14562	O14562	HUMAN	Ubiquitin domain-containing protein UBFD1	9	5747.26	5499.66	5528.25	5697.09	5741.8	5730.08	5775.93	5718.5	5912.61	5964.99	1.06175
SSR2	P43308	P43308	HUMAN	Translocon-associated protein subunit beta	3	1654.3	1497.42	1697.65	1484.25	1835.78	1683.79	1626.8	1631.65	1821.8	1541.82	0.973739
CCT5	P48643	P48643	HUMAN	T-complex protein 1 subunit epsilon	109	54181.5	55072.9	55444.9	56774.9	53352.6	54193.3	54652.9	55752.9	54697.6	55261.9	0.998074
TMEM245	Q9H330	Q9H330	HUMAN	Transmembrane protein 245	1	68.2931	60.4844	70.6456	68.7388	62.8985	72.8582	58.8868	69.3021	69.6704	87.2571	1.30156
DCTN2	Q13561-2	Q13561	HUMAN	Isoform 2 of Dynactin subunit 2	17	6328.02	6159.47	6428.06	6295.86	6443.88	6426.23	6494.75	6505.9	6325.35	6206.91	0.984778
TRIM13	O60858-3	O60858	HUMAN	Isoform 3 of E3 ubiquitin-protein ligase TRIM13	1	411.244	390.46	393.779	376.699	415.17	394.607	357.914	291.824	266.21	200.889	0.511109
NDEL1	Q9GZM8-2	Q9GZM8	HUMAN	Isoform 2 of Nuclear distribution protein nudE-like 1	2	882.128	900.608	1024.87	848.353	914.192	752.174	712.222	691.241	656.061	656.077	0.717816
BRAT1	Q6PJG6	Q6PJG6	HUMAN	BRCA1-associated ATM activator 1	2	313.238	302.516	337.367	363.777	320.968	319.199	265.486	295.09	276.355	264.063	0.802076
PHLDB2	Q86SQ0	Q86SQ0	HUMAN	Pleckstrin homology-like domain family B member 2	25	8040.7	8396.23	7352.61	6805.53	7332.29	6697.19	5743.12	5721.04	5104.98	5174.11	0.676463
PHLDB2	Q86SQ0-3	Q86SQ0	HUMAN	Isoform 3 of Pleckstrin homology-like domain family B member 2	1	129.219	113.237	118.009	96.9501	128.068	94.9178	94.1847	88.5263	94.6315	84.9425	0.742804
RAN	P62826	P62826	HUMAN	GTP-binding nuclear protein Ran	70	38238.7	39143.2	39842.5	40698.2	38087.6	39666	38940.3	41307	40405.5	41666	1.05535
INPP5A	Q14642	Q14642	HUMAN	Type I inositol 1,4,5-trisphosphate 5-phosphatase	2	574.088	560.081	482.299	550.418	503.031	596.331	529.649	555.015	514.622	475.771	0.878257
PTER	Q96BW5	Q96BW5	HUMAN	Phosphotriesterase-related protein	6	1653.74	1636.02	1726.57	1708.37	1843.04	1719.55	1765.43	1778.05	1774.25	1879.09	1.11772
IARS2	Q9NSE4	Q9NSE4	HUMAN	Isoleucine--tRNA ligase, mitochondrial	26	12587.8	11824.6	12349.7	12019.1	12469.3	12280.9	12860.2	12491.2	12914.2	12865.8	1.05498
CNBP	P62633	P62633	HUMAN	Cellular nucleic acid-binding protein	1	1312.99	1023.19	1483.61	784.817	1178.22	945.953	1227.8	803.474	1068.15	913.26	0.793345
CNBP	P62633-4	P62633	HUMAN	Isoform 4 of Cellular nucleic acid-binding protein	19	6449.14	6626.31	7939.8	5846.1	6977.04	6516.62	6430.22	6127.43	5883.17	6214	0.925344
ACTN1	P12814	P12814	HUMAN	Alpha-actinin-1	72	29240	30839.1	29746	29575.5	29561.5	31204.2	30417.4	32179.4	30805.3	32490.4	1.08845
TM7SF3	Q9NS93	Q9NS93	HUMAN	Transmembrane 7 superfamily member 3	2	620.436	654.436	684.277	697.686	559.572	514.32	524.916	412.437	400.861	347.676	0.523444
MPI	P34949	P34949	HUMAN	Mannose-6-phosphate isomerase	12	3705.51	3570.82	3539.72	3946.71	3750.01	4018.69	3849.24	4043.34	3777.49	3892.91	1.05479
CGGBP1	Q9UFW8	Q9UFW8	HUMAN	CGG triplet repeat-binding protein 1	1	222.149	227.722	210.936	228.502	193.278	206.889	201.424	188.088	195.715	178.993	0.805086
DSN1	Q9H410	Q9H410	HUMAN	Kinetochore-associated protein DSN1 homolog	8	3759.9	3727.37	3823.75	3934.57	3469.47	3473.48	3341.24	3329.68	3356.28	3201.17	0.839893
HMGXB3	Q12766	Q12766	HUMAN	HMG domain-containing protein 3	1	63.1074	65.0988	53.6255	64.8916	49.2834	41.4909	35.5526	44.2759	36.9872	38.2757	0.620545
PSMB4	P28070	P28070	HUMAN	Proteasome subunit beta type-4	24	6580.57	5956.48	5472.7	5971.82	6341.28	6317.13	6422.26	6133.13	6635.01	6508.75	1.08563
LDHA	P00338-3	P00338	HUMAN	Isoform 3 of L-lactate dehydrogenase A chain	124	47975.8	48651.6	48423.1	51477	48266.5	51388.7	49395.4	53032.1	50901.8	53064.8	1.08005
GSPT1	P15170-3	P15170	HUMAN	Isoform 3 of Eukaryotic peptide chain release factor GTP-binding subunit ERF3A	48	24136.1	25050	25166.4	25672.9	24169.5	25482.1	25870.9	26609.9	25585.6	26383.6	1.05507
ATXN7L3	Q14CW9-2	Q14CW9	HUMAN	Isoform 2 of Ataxin-7-like protein 3	1	772.273	860.417	899.759	786.051	854.282	698.48	722.102	680.521	725.702	729.793	0.879666
GCFC2	P16383	P16383	HUMAN	GC-rich sequence DNA-binding factor 2	6	1110.35	1109.16	1216.65	1164.64	1144.31	1202.26	1180.25	1220.19	1224.6	1239.21	1.07738
ST5	P78524	P78524	HUMAN	Suppression of tumorigenicity 5 protein	1	93.2169	114.43	73.846	112.752	89.8944	124.788	81.8881	121.808	83.6119	113.564	1.15221
ASPH	Q12797	Q12797	HUMAN	Aspartyl/asparaginyl beta-hydroxylase	14	5649.67	5771.67	5529.7	6160.86	5333.73	5623.81	5472.75	5477.09	5408.41	5290.79	0.915681
LAMTOR2	Q9Y2Q5	Q9Y2Q5	HUMAN	Ragulator complex protein LAMTOR2	2	520.291	463.046	497.536	453.535	501.337	461.648	481.599	454.711	494.22	462.03	0.955393
INTS10	Q9NVR2	Q9NVR2	HUMAN	Integrator complex subunit 10	5	1654.24	1682.46	1715.33	1634.32	1631.84	1550.17	1552.41	1492.31	1575.8	1613.84	0.965455
RPL17	P18621-3	P18621	HUMAN	Isoform 3 of 60S ribosomal protein L17	44	17698.4	17142	18306.7	17429.4	17822.6	16691.6	17702.8	16880.9	17157.8	15080.3	0.854693
DNPEP	Q9ULA0	Q9ULA0	HUMAN	Aspartyl aminopeptidase	6	1451.13	1722.37	1348.41	1791.12	1392.37	1797.79	1385.55	1827.74	1365.94	1762.8	1.11693
FZD6	O60353	O60353	HUMAN	Frizzled-6	4	1323.73	1277.86	1352.05	1483.29	1247.11	971.161	841.753	681.841	648.37	691.707	0.508896
ITGA4	P13612	P13612	HUMAN	Integrin alpha-4	1	312.171	259.031	287.964	259.773	330.224	296.207	328.967	290.762	347.017	307.305	1.09856
RAB14	P61106	P61106	HUMAN	Ras-related protein Rab-14	16	8153.66	7951.04	8165.01	8044.5	8356.88	7716.78	8221.44	7633.14	7683.94	7621.7	0.943448
ATP5O	P48047	P48047	HUMAN	ATP synthase subunit O, mitochondrial	26	11597.4	11173.8	11468.9	11999.3	11987	12205.6	12124.8	12684.2	12714.7	11830.2	1.02339
EBNA1BP2	Q99848	Q99848	HUMAN	Probable rRNA-processing protein EBP2	23	6769.93	6646.89	6925.3	6677.9	6679.87	6603.86	6747.24	6433.89	6623.42	6550.62	0.969743
LRRC8A	Q8IWT6	Q8IWT6	HUMAN	Volume-regulated anion channel subunit LRRC8A	5	1588.33	1574.1	1545.88	1453.24	1556.49	1348.9	1153.6	1008.01	1010.76	959.413	0.622838
NRP1	O14786	O14786	HUMAN	Neuropilin-1	2	350.081	428.94	422.71	294.527	363.014	310.895	289.859	260.417	263.889	273.321	0.730678
ARL6IP4	Q66PJ3	Q66PJ3	HUMAN	ADP-ribosylation factor-like protein 6-interacting protein 4	3	480.913	614.434	525.372	636.539	516.363	579.113	471.315	548.185	408.63	402.993	0.714128
ITGA3	P26006	P26006	HUMAN	Integrin alpha-3	9	2488.47	2842.77	2943.25	2840.1	2588.83	2487.32	2287.38	2371.94	2273.97	2614.47	0.940914
MEF2D	Q14814	Q14814	HUMAN	Myocyte-specific enhancer factor 2D	2	831.581	828.807	846.335	842.788	757.808	760.503	711.43	697.184	710.225	700.409	0.836431
NOB1	Q9ULX3	Q9ULX3	HUMAN	RNA-binding protein NOB1	17	10176.3	11402.2	11975.6	10678.2	10671.2	10178.3	9911.04	9275.28	8676.01	8296.51	0.750269
RPL27	P61353	P61353	HUMAN	60S ribosomal protein L27	14	4750.17	4804.16	5375.68	4767.67	5027.08	4608.65	4981.74	4790.17	4760.5	4333.7	0.880043
ATP8B1	O43520	O43520	HUMAN	Phospholipid-transporting ATPase IC	4	645.994	619.715	681.53	634.377	686.893	639.376	591.728	588.369	586.234	579.602	0.898046
HNRNPDL	O14979	O14979	HUMAN	Heterogeneous nuclear ribonucleoprotein D-like	39	15334.1	15013	15831.3	15370.5	14732.9	14654	14985.2	14992.8	15077.2	14876	0.966777
MTAP	Q13126	Q13126	HUMAN	S-methyl-5'-thioadenosine phosphorylase	17	5632.28	5361.79	4767.08	4988.34	5050.52	5237.66	5541.03	5251.85	5210.43	5926.88	1.14256
IDE	P14735	P14735	HUMAN	Insulin-degrading enzyme	32	15262.8	14367.1	15156.9	14707.5	15355.6	14731.7	15315.8	14916.2	15572.8	14819.5	0.996362
ATP1A1	P05023-4	P05023	HUMAN	Isoform 4 of Sodium/potassium-transporting ATPase subunit alpha-1	104	46105.9	45150.9	48816.8	49139	46637.7	44189.5	44355.8	41877.5	41877.6	40318.2	0.852338
FAM114A2	Q9NRY5	Q9NRY5	HUMAN	Protein FAM114A2	11	5076.16	5020.43	4767.74	5085.46	5164.57	5403.34	5138.95	5506.74	5401.32	5523.23	1.10743
RPP25L	Q8N5L8	Q8N5L8	HUMAN	Ribonuclease P protein subunit p25-like protein	2	632.197	586.162	625.466	606.605	665.753	580.422	653.287	555.623	626.372	534.334	0.872229
ABCE1	P61221	P61221	HUMAN	ATP-binding cassette sub-family E member 1	42	22501.3	21553.1	23320.8	22748.2	21723.8	20822.7	21217.3	20601.9	21570.7	20384.8	0.90475
KPNA2	P52292	P52292	HUMAN	Importin subunit alpha-1	19	9152.58	10290.4	10461.9	10506	8545.49	8727.59	7906.25	8047.43	7366.65	7778.27	0.769918
METAP1	P53582	P53582	HUMAN	Methionine aminopeptidase 1	10	3806.91	3648.17	4032.53	3585.67	4070.68	3726.65	4030.93	3706.63	3943.65	3926.5	1.04198
C5orf24	Q7Z6I8	Q7Z6I8	HUMAN	UPF0461 protein C5orf24	4	1147.49	1141.09	1145.09	1087.38	1073.32	877.862	835.327	700.406	798.982	766.613	0.67826
RP2	O75695	O75695	HUMAN	Protein XRP2	3	1267.44	1233.44	1212.47	1287.51	1358.77	1756.99	1646.76	1575.08	1264.53	1147.06	0.917491
SCAMP4	Q969E2	Q969E2	HUMAN	Secretory carrier-associated membrane protein 4	3	792.075	814.671	828.796	817.755	829.537	798.317	792.055	814.952	783.059	828.758	1.01898
KPNA3	O00505	O00505	HUMAN	Importin subunit alpha-4	16	4644.16	4591.18	4866.18	4950.56	4739.82	4919.25	4896.27	4989.29	4990.25	5070.78	1.06461
ERLIN2	O94905	O94905	HUMAN	Erlin-2	9	4627.49	4691.33	4640.15	4692.01	4823.95	5011.91	4644.31	5225.44	4805.29	4976.07	1.0672
ALG3	Q92685	Q92685	HUMAN	Dol-P-Man:Man(5)GlcNAc(2)-PP-Dol alpha-1,3-mannosyltransferase	2	416.385	340.798	378.688	412.499	311.051	266.27	258.942	280.788	321.99	260.689	0.673453
SPR	P35270	P35270	HUMAN	Sepiapterin reductase	12	4548	4366.7	4516.52	4471.75	4602.54	4659.19	4889.12	4705.93	4833.24	4991.55	1.11524
DHX29	Q7Z478	Q7Z478	HUMAN	ATP-dependent RNA helicase DHX29	17	7650.25	7553.74	7671.48	7823.03	7199.75	7173.35	6888.43	6997.3	7147.36	7082.65	0.922865
TRIM47	Q96LD4	Q96LD4	HUMAN	Tripartite motif-containing protein 47	11	2608.14	2614.9	2897.4	2521.93	3007.56	2755.11	2776.49	2649.74	2680.15	2565.08	0.9641
IDH1	O75874	O75874	HUMAN	Isocitrate dehydrogenase [NADP] cytoplasmic	39	19383.1	17198.7	17399.1	17545.5	18988.7	18067.6	19818.6	19178.7	19539.2	19750.8	1.10453
RPA2	P15927-3	P15927	HUMAN	Isoform 3 of Replication protein A 32 kDa subunit	9	4639.23	4511.8	4511.45	4666.46	4572.49	4602.05	4636.05	4662.38	4378.59	4683.42	1.02208
AHR	P35869	P35869	HUMAN	Aryl hydrocarbon receptor	4	2902.56	2748.95	2977.66	2409.44	2855.94	1983.47	1587.17	1086.13	1044.55	883.481	0.320142
DDX28	Q9NUL7	Q9NUL7	HUMAN	Probable ATP-dependent RNA helicase DDX28	4	988.445	1025.36	1037.82	962.391	1158.77	950.103	924.525	683.833	637.11	521.072	0.519253
RPL36A	P83881	P83881	HUMAN	60S ribosomal protein L36a	3	1580.7	1410.59	1647.57	1523.47	1628.94	1467.15	1611.24	1551.15	1644.83	1278.25	0.829721
GCLM	P48507	P48507	HUMAN	Glutamate--cysteine ligase regulatory subunit	16	5570.98	5702.28	5553.84	5255.12	5292.26	5335.84	5508.07	5405.81	5304.11	5436.09	0.9847
APP	P05067	P05067	HUMAN	Amyloid beta A4 protein	2	1086.59	908.821	1085.15	859.77	564.252	376.417	314.665	201.475	212.993	128.502	0.130448
EHBP1L1	Q8N3D4	Q8N3D4	HUMAN	EH domain-binding protein 1-like protein 1	17	3774.32	3726	3834.6	3662.68	3843.04	3861.4	3692.93	3868.29	3780.91	3787.75	1.01023
UNC119B	A6NIH7	A6NIH7	HUMAN	Protein unc-119 homolog B	2	214.538	233.801	254.156	252.472	240.84	249.467	234.413	214.794	214.046	209.758	0.878598
COPRS	Q9NQ92	Q9NQ92	HUMAN	Coordinator of PRMT5 and differentiation stimulator	3	616.502	619.972	653.202	659.28	583.138	543.623	569.379	578.306	563.894	561.921	0.881806
UQCRFS1	P47985	P47985	HUMAN	Cytochrome b-c1 complex subunit Rieske, mitochondrial	12	7124.38	7403.09	6977.5	7133	7382.11	7254.68	7226.81	7051.13	6646.24	6568.36	0.917434
PHF6	Q8IWS0	Q8IWS0	HUMAN	PHD finger protein 6	16	8936.48	8755.42	8776.64	9014.31	8616.22	8593.15	8328.36	8607.17	8187.08	7767.36	0.875619
FERMT2	Q96AC1-3	Q96AC1	HUMAN	Isoform 3 of Fermitin family homolog 2	12	5394.84	4909.79	4781.34	4430.54	5230.34	5056.68	5153.19	5017.94	5186.66	5075.91	1.04033
PCBP1	Q15365	Q15365	HUMAN	Poly(rC)-binding protein 1	20	4576.01	5037.27	5485.33	4885.24	5495.6	5064.83	5398.66	5261.57	5063.06	5529.19	1.10673
DDI2	Q5TDH0-3	Q5TDH0	HUMAN	Isoform 3 of Protein DDI1 homolog 2	4	1311.44	1285.64	1294.87	1442.23	1255.12	1381.82	1327.86	1396.92	1403.18	1302.49	0.976709
CSTF2	P33240	P33240	HUMAN	Cleavage stimulation factor subunit 2	8	3803.19	3966.47	3914.3	4150.31	3795.53	4036.59	3922.5	4176.41	3859.8	3996.68	1.00963
CUL4B	Q13620	Q13620	HUMAN	Cullin-4B	32	15775	15586.6	14772.5	15502.3	15260.6	15242	15107.8	14917.5	14857.1	15929.8	1.0338
LSM6	P62312	P62312	HUMAN	U6 snRNA-associated Sm-like protein LSm6	7	4773.41	5051.86	5231.1	4878.64	5141.78	4890.5	5170.73	5083.79	4961.76	5392.88	1.08209
ALAD	P13716-2	P13716	HUMAN	Isoform 2 of Delta-aminolevulinic acid dehydratase	4	1336.57	1316.78	1221.27	1400.1	1321.88	1363.82	1378.25	1460.83	1332.48	1382.18	1.04815
C12orf29	Q8N999	Q8N999	HUMAN	Uncharacterized protein C12orf29	5	2800.43	2846.95	3009.31	2852.08	2642.84	2655.4	2443.46	2593.06	2532.52	2336.49	0.812071
PSMC6	P62333	P62333	HUMAN	26S protease regulatory subunit 10B	28	12281.9	12978.4	12803.9	13556.6	12323.2	13034.4	12260.4	12951.1	11894.6	12351.4	0.957087
SNRPC	P09234	P09234	HUMAN	U1 small nuclear ribonucleoprotein C	4	1541.94	1638.89	1609.82	1631.59	1652.75	1700.29	1690.71	1622.56	1641.82	1629.25	1.01476
TMUB1	Q9BVT8	Q9BVT8	HUMAN	Transmembrane and ubiquitin-like domain-containing protein 1	2	744.502	843.346	787.876	794.127	811.992	795.251	758.427	801.729	754.326	800.02	1.00954
AIFM1	O95831	O95831	HUMAN	Apoptosis-inducing factor 1, mitochondrial	26	7359.76	6875.95	7211.39	7421.14	7172.96	7454.06	7515.34	7715.81	7964.78	7749.45	1.07377
ARFRP1	Q13795	Q13795	HUMAN	ADP-ribosylation factor-related protein 1	3	308.161	297.532	289.849	315.066	283.38	307.836	297.028	310.502	261.221	306.057	1.01125
NCAPG	Q9BPX3	Q9BPX3	HUMAN	Condensin complex subunit 3	11	4995.7	4784.28	5254.91	5290.62	4604.6	4647.09	4337.24	4560.95	4483.8	4455.03	0.876736
ZCCHC14	Q8WYQ9-2	Q8WYQ9	HUMAN	Isoform 2 of Zinc finger CCHC domain-containing protein 14	3	482.518	520.307	494.892	539.157	511.54	507.783	446.415	463.519	448.692	410.942	0.807004
IMP4	Q96G21	Q96G21	HUMAN	U3 small nucleolar ribonucleoprotein protein IMP4	6	4620.54	4525.55	4024.94	4461.05	4416.64	4211.85	4135.07	3954.24	4033.08	3866.64	0.877183
DPYSL2	Q16555	Q16555	HUMAN	Dihydropyrimidinase-related protein 2	18	9764.98	9628.72	9293.6	9161.92	10062.7	9971.84	10087.8	10169.7	10125.1	10145.9	1.07224
LCLAT1	Q6UWP7	Q6UWP7	HUMAN	Lysocardiolipin acyltransferase 1	2	830.201	844.107	871.823	878.932	944.012	931.8	959.007	891.718	910.025	883.73	1.03207
ARPC2	O15144	O15144	HUMAN	Actin-related protein 2/3 complex subunit 2	15	8506.03	8167.64	7865.28	7690.47	8129.73	7972.6	8542.98	7962.24	8487.74	8187.28	1.01612
NDUFC2	O95298	O95298	HUMAN	NADH dehydrogenase [ubiquinone] 1 subunit C2	3	3058.32	2447.59	3209.77	2434.21	2986.15	2171.91	2682.32	1974.07	2631.83	2062.66	0.739974
POLR1D	Q9Y2S0-2	Q9Y2S0	HUMAN	Isoform 2 of DNA-directed RNA polymerases I and III subunit RPAC2	1	675.542	727.641	731.431	767.764	559.097	512.902	406.491	343.89	268.751	218.775	0.301512
POLR1D	Q9Y2S0	Q9Y2S0	HUMAN	DNA-directed RNA polymerases I and III subunit RPAC2	4	696.831	827.842	780.624	825.023	806.474	892.827	768.045	808.103	722.272	785.548	1.00379
RRP36	Q96EU6	Q96EU6	HUMAN	Ribosomal RNA processing protein 36 homolog	4	1487.97	1918.89	1749.4	1665.15	1344.74	1323.6	1212.16	1185.18	1013.31	800.237	0.46925
BTF3L4	Q96K17	Q96K17	HUMAN	Transcription factor BTF3 homolog 4	20	11034.1	11283.9	10424.4	11166.3	11056.2	11459.4	11254.8	11455.9	11307.5	11402.4	1.03874
FAM20B	O75063	O75063	HUMAN	Glycosaminoglycan xylosylkinase	6	1542.85	1681.57	1571.57	1675.78	1668.15	1653.17	1608.22	1472.73	1478.83	1581.97	0.977769
MBTPS2	O43462	O43462	HUMAN	Membrane-bound transcription factor site-2 protease	1	42.8223	41.5904	36.8555	38.0312	32.3299	27.4271	37.7378	27.2066	25.3265	30.962	0.777454
LRRC47	Q8N1G4	Q8N1G4	HUMAN	Leucine-rich repeat-containing protein 47	21	8882.29	9259.6	9324.9	9448.67	9455.97	9698.5	9674.19	10130.7	9718.24	10111.7	1.09566
PKM	P14618	P14618	HUMAN	Pyruvate kinase PKM	233	73659	81050.8	75733.8	74553.2	75943.6	76383.9	77934.7	80032.5	81414.1	83289.4	1.09233
PKM	P14618-2	P14618	HUMAN	Isoform M1 of Pyruvate kinase PKM	6	3662.09	3782.72	3799.99	3588.76	3969.85	3803.15	3910.88	4043.41	3968.16	4439.46	1.19714
PTRH2	Q9Y3E5	Q9Y3E5	HUMAN	Peptidyl-tRNA hydrolase 2, mitochondrial	8	4460.08	4527.45	4422.82	4569.39	4209.47	4609.38	4365.9	4642.14	4176.85	4349.04	0.967542
LMNB2	Q03252	Q03252	HUMAN	Lamin-B2	74	30626	29690	31318.8	30104.9	30874.9	30871.8	30827.5	31482.6	31791.8	33882.6	1.11328
SH3GLB2	Q9NR46	Q9NR46	HUMAN	Endophilin-B2	10	3096.65	3040.68	3031.02	2893.81	3070.26	3149.12	3089.94	3201.63	3241.96	3064.03	1.01608
MBOAT7	Q96N66	Q96N66	HUMAN	Lysophospholipid acyltransferase 7	6	1857.61	1956.89	1794.67	2012.94	1863.77	2005.77	1891.59	1980.72	1801.06	1921.45	1.00836
TCEAL4	Q96EI5-2	Q96EI5	HUMAN	Isoform 2 of Transcription elongation factor A protein-like 4	7	3128	3104.01	3091.28	3099.43	2737.49	2322.43	1974.21	1644.56	1454.15	1212.37	0.390371
EIF5A	P63241-2	P63241	HUMAN	Isoform 2 of Eukaryotic translation initiation factor 5A-1	45	15886.6	17359	17193.7	19344.6	16611.5	17620	16904.1	17920	15889.5	17656.3	1.01205
HMG20B	Q9P0W2	Q9P0W2	HUMAN	SWI/SNF-related matrix-associated actin-dependent regulator of chromatin subfamily E member 1-related	1	172.196	175.895	164.703	199.85	156.527	133.423	127.178	113.093	109.754	110.217	0.618636
MCUR1	Q96AQ8	Q96AQ8	HUMAN	Mitochondrial calcium uniporter regulator 1	6	1933.29	2001.04	1974.28	2038.12	1882.21	1993.21	1884.52	1927.72	1930.38	2039.08	1.02637
RANGRF	Q9HD47	Q9HD47	HUMAN	Ran guanine nucleotide release factor	2	547.063	567.741	579.853	507.263	550.635	537.285	537.441	531.589	523.096	519.878	0.94441
MRPL9	Q9BYD2	Q9BYD2	HUMAN	39S ribosomal protein L9, mitochondrial	5	4177.64	3822.79	3980.26	3961.38	4228.26	3670.43	3401.04	3163.86	3045.51	3107.95	0.77981
IBTK	Q9P2D0	Q9P2D0	HUMAN	Inhibitor of Bruton tyrosine kinase	2	229.219	226.949	233.678	256.948	202.925	193.274	166.454	156.411	151.378	139.406	0.588959
AP2M1	Q96CW1	Q96CW1	HUMAN	AP-2 complex subunit mu	17	6701.67	6442.45	6761.9	6646.21	6375.75	6431.51	6394.71	6318.55	7005.2	6006.33	0.904833
KRAS	P01116-2	P01116	HUMAN	Isoform 2B of GTPase KRas	4	2701.84	2903.61	2618.93	2991.88	2538.43	2977.88	2660.85	3018.2	2581.68	2815.53	1.00409
C17orf80	Q9BSJ5	Q9BSJ5	HUMAN	Uncharacterized protein C17orf80	4	734.572	791.836	762.08	829.427	705.359	714.54	689.652	695.295	679.395	649.278	0.832964
TOMM5	Q8N4H5-2	Q8N4H5	HUMAN	Isoform 2 of Mitochondrial import receptor subunit TOM5 homolog	2	1217.29	1005.4	1372.85	898.866	1314.39	928.396	1293.63	990.369	1254.78	1351.58	1.2029
SRPRB	Q9Y5M8	Q9Y5M8	HUMAN	Signal recognition particle receptor subunit beta	18	13685.5	12932.3	14508.5	13487.2	13581.6	13376	13973.1	12806.4	13473	12104.4	0.886551
LTA4H	P09960	P09960	HUMAN	Leukotriene A-4 hydrolase	63	23144.4	21657.1	22459.3	22022.4	23795.8	22855.6	23729.9	23505	24063.8	24407	1.09346
DPYSL3	Q14195-2	Q14195	HUMAN	Isoform LCRMP-4 of Dihydropyrimidinase-related protein 3	7	4361.69	4155.32	4413.03	4233.75	4514.53	4365.52	4674.71	4641.26	4847.88	4797.05	1.11795
SMURF2	Q9HAU4	Q9HAU4	HUMAN	E3 ubiquitin-protein ligase SMURF2	3	520.405	611.824	588.99	549.628	564.291	506.433	524.383	510.058	477.199	494.219	0.870547
TMEM192	Q8IY95	Q8IY95	HUMAN	Transmembrane protein 192	2	685.73	687.379	735.588	773.114	702.526	726.121	722.587	722.317	719.869	683.803	0.949129
MAP7D3	Q8IWC1	Q8IWC1	HUMAN	MAP7 domain-containing protein 3	20	8245.48	8374.78	9192.89	8093.13	8138.32	7768.71	7666.93	7311.48	7205.57	6245.89	0.736842
NDC80	O14777	O14777	HUMAN	Kinetochore protein NDC80 homolog	22	9799.78	9833.24	10858.2	12533.9	8696.13	8237.01	7165.39	6760.95	6075.59	5379.11	0.50009
DNAAF2	Q9NVR5	Q9NVR5	HUMAN	Protein kintoun	6	1743.7	1864.49	1764.79	1764.11	1714.96	1683.95	1558.32	1649.93	1472.11	1477.49	0.828061
NOA1	Q8NC60	Q8NC60	HUMAN	Nitric oxide-associated protein 1	9	1662.28	1697.31	1853.2	1863.81	1820.74	1712.93	1547.99	1371.85	1339.28	1083.87	0.612648
NME1	P15531-2	P15531	HUMAN	Isoform 2 of Nucleoside diphosphate kinase A	2	1594.56	2059.05	1843.66	2004.62	1838.12	1938.56	1907.67	2085.19	1638.32	2080.75	1.10945
CRK	P46108	P46108	HUMAN	Adapter molecule crk	6	2502.56	2558.61	2546.1	2523.34	2580.03	2618.48	2583.78	2658.39	2538.95	2589.51	1.02245
CHD1L	Q86WJ1	Q86WJ1	HUMAN	Chromodomain-helicase-DNA-binding protein 1-like	7	2445.07	2313.84	2363.33	2494.82	2277.86	2340.14	2292.09	2269.29	2251.09	2054.13	0.854369
PSMB6	P28072	P28072	HUMAN	Proteasome subunit beta type-6	22	8994.73	9631.14	9004.79	9180.54	9765.38	9693.96	9333.25	9649.07	9172.78	10741.7	1.16722
MLX	Q9UH92	Q9UH92	HUMAN	Max-like protein X	1	379.232	392.671	391.945	381.022	358.663	315.7	274.191	262.007	263.948	244.077	0.631969
CAP2	P40123	P40123	HUMAN	Adenylyl cyclase-associated protein 2	5	1312.07	1296.63	1323.01	1331.86	1475.41	1435.43	1391.53	1406.58	1394.28	1373.67	1.04391
SGPP1	Q9BX95	Q9BX95	HUMAN	Sphingosine-1-phosphate phosphatase 1	2	904.411	1041.01	1044.86	1031.34	1138.8	1078.71	1082.6	1054.73	1058.74	1051.64	1.04599
WDR6	Q9NNW5	Q9NNW5	HUMAN	WD repeat-containing protein 6	1	77.6065	78.099	70.5234	58.8342	70.6524	56.5374	63.3413	39.9168	46.3503	40.2652	0.565001
DDX1	Q92499	Q92499	HUMAN	ATP-dependent RNA helicase DDX1	66	22927.7	20902.4	23309.4	23353.4	22610.8	22864.4	22993.2	23487	23415.4	22905.5	1.01248
BRK1	Q8WUW1-2	Q8WUW1	HUMAN	Isoform 2 of Protein BRICK1	6	2752.7	2650.04	2665.08	2538.54	2983.23	3216.17	3000.37	4007.37	3230.47	3393.7	1.27987
TOP2A	P11388-4	P11388	HUMAN	Isoform 4 of DNA topoisomerase 2-alpha	47	31523	32974.8	36174.3	38245.2	30234.8	30054.1	28745.5	28595.3	27220.4	26827.6	0.772478
GAPDH	P04406	P04406	HUMAN	Glyceraldehyde-3-phosphate dehydrogenase	236	104269	107512	108137	104285	105363	104428	103255	104631	107308	112669	1.0624
ARHGEF40	Q8TER5	Q8TER5	HUMAN	Rho guanine nucleotide exchange factor 40	1	116.034	100.028	81.5494	105.696	116.816	106.368	105.147	83.1009	102.877	86.2188	0.855119
TXNDC5	Q8NBS9	Q8NBS9	HUMAN	Thioredoxin domain-containing protein 5	30	10792.4	10581.2	11448.7	10713.6	11117.5	10849.6	11384.3	11157.5	11310	11338.1	1.04172
ASPM	Q8IZT6	Q8IZT6	HUMAN	Abnormal spindle-like microcephaly-associated protein	1	231.773	231.639	270.153	248.594	290.37	198.635	162.299	126.817	133.357	96.1844	0.391727
UROS	P10746	P10746	HUMAN	Uroporphyrinogen-III synthase	4	1057.78	1072	1083.33	1075.34	1071.98	1095.68	1098.67	1080.06	1104.94	1102.42	1.02827
KCTD10	Q9H3F6	Q9H3F6	HUMAN	BTB/POZ domain-containing adapter for CUL3-mediated RhoA degradation protein 3	1	356.708	316.272	326.199	286.989	321.981	307.601	298.056	266.129	290.878	275.165	0.855765
RAB34	Q9BZG1	Q9BZG1	HUMAN	Ras-related protein Rab-34	5	1696.6	1622.81	1584.78	1652.76	1591.41	1414.84	1475.9	1370.58	1349.24	1412.53	0.861697
ILK	Q13418	Q13418	HUMAN	Integrin-linked protein kinase	17	6285.8	6167.04	6151.6	5899.28	6171.42	5898.04	5874.44	5651.71	5669.53	5425.1	0.885596
MT1E	P04732	P04732	HUMAN	Metallothionein-1E	16	3770.02	3934.8	4657.48	3859.63	3635.14	3394.25	2793.55	2813.23	2406.93	1939.13	0.478152
ATXN10	Q9UBB4	Q9UBB4	HUMAN	Ataxin-10	11	6180.72	5808.61	6679.09	6078.57	5703.05	4678.96	4440.13	3682.55	3570.58	3153.59	0.509734
SF3B4	Q15427	Q15427	HUMAN	Splicing factor 3B subunit 4	2	376.385	472.248	343.997	404.739	580.519	593.288	653.495	591.837	574.725	542.49	1.35846
KBTBD2	Q8IY47	Q8IY47	HUMAN	Kelch repeat and BTB domain-containing protein 2	1	477.282	455.355	450.73	443.617	441.341	395.741	440.99	442.739	374.878	356.476	0.780468
MLKL	Q8NB16	Q8NB16	HUMAN	Mixed lineage kinase domain-like protein	7	3743.59	3728.69	3774.92	3879.5	3695.55	3529.24	3411.34	3347.77	3395.77	3325.22	0.879297
ZNHIT1	O43257	O43257	HUMAN	Zinc finger HIT domain-containing protein 1	1	88.0062	93.4116	108.303	88.3684	85.961	92.059	78.1387	83.4982	81.904	82.3787	0.871526
TLDC1	Q6P9B6	Q6P9B6	HUMAN	TLD domain-containing protein 1	11	4970.68	4483.36	4902.21	4482.14	4646.91	4668.68	4851.37	4656.09	4762.97	4678.38	0.993372
HLCS	P50747	P50747	HUMAN	Biotin--protein ligase	2	923.018	920.503	916.221	936.161	935.401	910.806	958.335	961.764	980.436	940.025	1.01737
ALDH18A1	P54886	P54886	HUMAN	Delta-1-pyrroline-5-carboxylate synthase	30	10928.8	11440.8	11428.8	11340.9	11463.2	11522.9	11314.9	11703.1	11129.5	11593.2	1.02733
MBD4	O95243-2	O95243	HUMAN	Isoform 2 of Methyl-CpG-binding domain protein 4	2	785.699	839.273	844.212	851.654	683.567	639.488	562.283	532.569	481.486	454.8	0.547813
MKI67	P46013-2	P46013	HUMAN	Isoform Short of Proliferation marker protein Ki-67	1	195.989	196.381	282.123	264	142.2	83.7419	89.3339	68.4142	92.5115	85.6679	0.36513
MKI67	P46013	P46013	HUMAN	Proliferation marker protein Ki-67	156	75573.1	79473.6	83567.5	88504.8	68361.1	69949	57477.6	47090.4	44348	39790.6	0.486559
NDUFA4	O00483	O00483	HUMAN	Cytochrome c oxidase subunit NDUFA4	7	2977.53	2882.66	2916.9	2938.59	2598	2686.23	2581.26	2554.21	2318.42	2129.04	0.726902
SLC15A4	Q8N697	Q8N697	HUMAN	Solute carrier family 15 member 4	1	469.803	444.099	548.304	472.406	508.702	448.675	499.393	411.987	454.008	403.911	0.835126
ATP2B1	P20020	P20020	HUMAN	Plasma membrane calcium-transporting ATPase 1	16	4649.85	4690.46	4725.83	4647.09	4638.4	4553.67	4505.1	4269.78	4381.59	4356.51	0.931214
C8orf59	Q8N0T1	Q8N0T1	HUMAN	Uncharacterized protein C8orf59	2	1459.2	1345.98	1360.01	1212.78	1080.62	889.03	720.866	465.452	402.874	233.014	0.17331
GIT1	Q9Y2X7-3	Q9Y2X7	HUMAN	Isoform 3 of ARF GTPase-activating protein GIT1	11	3113.3	3311.42	3241.25	3111.25	3156.93	3128.9	3024.82	3027.86	2821.01	2932.97	0.918187
TSR2	Q969E8	Q969E8	HUMAN	Pre-rRNA-processing protein TSR2 homolog	1	1727.38	1768.9	1666.06	1675.15	1661.62	1704.05	1750.92	1737.44	1667.58	1557.75	0.911299
SLBP	Q14493	Q14493	HUMAN	Histone RNA hairpin-binding protein	2	564.526	545.688	504.813	513.084	512.494	505.079	428.303	415.037	389.891	366.619	0.689098
AP1S2	P56377	P56377	HUMAN	AP-1 complex subunit sigma-2	2	443.112	414.807	464.498	434.464	462.161	443.745	457.151	444.236	494.684	457.665	1.04199
ARPC3	O15145	O15145	HUMAN	Actin-related protein 2/3 complex subunit 3	18	11487.9	11862.4	10553.4	11632.6	10995.9	11870.2	11233.5	12135.9	10991.6	12181.3	1.07003
CASC5	Q8NG31	Q8NG31	HUMAN	Protein CASC5	33	15097	15919.4	17034.4	16948.5	14833.4	14879.6	13720.6	13825.2	13247.7	12359.1	0.760566
KLHL12	Q53G59-2	Q53G59	HUMAN	Isoform 2 of Kelch-like protein 12	1	120.516	112.051	134.655	112.693	119.798	119.648	100.984	98.8756	113.304	83.7197	0.697789
TXNL4B	Q9NX01	Q9NX01	HUMAN	Thioredoxin-like protein 4B	1	1813.89	1597.23	1945.36	1599.43	1620.95	1345.48	1485.77	1142.42	1304.75	1028.57	0.591481
DICER1	Q9UPY3	Q9UPY3	HUMAN	Endoribonuclease Dicer	12	2379.05	2252.74	2367.8	2302.87	2370.71	2404.58	2373.16	2444.85	2558.64	2461.67	1.0585
FASTKD5	Q7L8L6	Q7L8L6	HUMAN	FAST kinase domain-containing protein 5, mitochondrial	10	5124.69	5358.73	5122.5	5241.19	4885.19	4737.46	4368.75	4244.29	3923.47	3599.74	0.690693
POMP	Q9Y244	Q9Y244	HUMAN	Proteasome maturation protein	3	808.762	840.934	875.735	834.21	816.796	651.605	663.491	597.436	592.83	565.103	0.672814
NSUN5	Q96P11-2	Q96P11	HUMAN	Isoform 2 of Probable 28S rRNA (cytosine-C(5))-methyltransferase	8	2484.2	2609.94	2753.87	2669.14	2510.29	2321.88	2013.65	1857.07	1622.7	1310.46	0.498408
RUNX1	Q01196-8	Q01196	HUMAN	Isoform AML-1G of Runt-related transcription factor 1	2	901.727	934.183	949.812	750.136	970.035	880.705	912.826	846.232	872.962	872.508	0.987039
PSMA4	P25789	P25789	HUMAN	Proteasome subunit alpha type-4	28	12737.8	11471.5	12586.8	12332.6	12091.8	11492	12638.7	11793.4	12944	11630.4	0.946932
DNAJB4	Q9UDY4	Q9UDY4	HUMAN	DnaJ homolog subfamily B member 4	18	2176.49	1881.46	2113.39	2206.85	2306.17	1964.25	2314.95	1987.05	2280.3	2227.23	1.06334
SH3BP5L	Q7L8J4	Q7L8J4	HUMAN	SH3 domain-binding protein 5-like	4	1430.24	1365.61	1375.07	1341.07	1447.55	1322.14	1399.29	1319.59	1458.98	1406.03	1.02034
SH3PXD2B	A1X283	A1X283	HUMAN	SH3 and PX domain-containing protein 2B	5	1699.13	1638.76	1667.97	1584.44	1800.39	1858.6	1849.38	1887.11	1914.89	1773.42	1.07638
S100A6	P06703	P06703	HUMAN	Protein S100-A6	24	11443.6	13509	9869.13	10264.8	10900.7	11329.7	11896.4	11448.9	11452.2	12952.4	1.14911
E2F4	Q16254	Q16254	HUMAN	Transcription factor E2F4	2	700.338	889.675	723.237	883.152	618.312	780.674	606.035	659.148	502.395	560.899	0.701913
PPP2R3A	Q06190	Q06190	HUMAN	Serine/threonine-protein phosphatase 2A regulatory subunit B'' subunit alpha	1	343.376	290.374	344.132	299.912	313.469	291.115	294.741	270.879	314.753	259.106	0.811103
HSD17B4	P51659	P51659	HUMAN	Peroxisomal multifunctional enzyme type 2	29	12400.3	11271.5	11159	10751.6	12223.6	11672.8	11952.2	10900.6	11671.2	12169.6	1.06792
NDUFA12	Q9UI09	Q9UI09	HUMAN	NADH dehydrogenase [ubiquinone] 1 alpha subcomplex subunit 12	3	587.075	539.323	544.056	586.29	535.909	575.353	550.481	533.017	519.035	451.581	0.800412
TSC22D4	Q9Y3Q8	Q9Y3Q8	HUMAN	TSC22 domain family protein 4	3	995.885	1023.48	1044.54	1064.59	881.688	1122.48	1077.35	1152.46	1095.71	1125.43	1.09041
NCK1	P16333	P16333	HUMAN	Cytoplasmic protein NCK1	7	2607.91	2461.46	2706.23	2513.47	2695.87	2520.06	2426.47	2245.12	2282.88	1999.62	0.777378
RALA	P11233	P11233	HUMAN	Ras-related protein Ral-A	13	7735.17	7376.89	7535.07	7599.33	6932.94	7474.9	7501.33	7415.57	7100.32	7437.19	0.983545
USF2	Q15853	Q15853	HUMAN	Upstream stimulatory factor 2	3	931.457	916.683	959.969	1003.77	931.465	943.42	942.65	962.553	969.175	984.458	1.03304
GLA	P06280	P06280	HUMAN	Alpha-galactosidase A	4	2069.9	1889.36	2013.65	1941.14	2089.58	1942.52	1811	1808.5	1817.05	1696.3	0.857363
OVCA2	Q8WZ82	Q8WZ82	HUMAN	Esterase OVCA2	3	574.062	561.6	663.667	575.599	602.652	583.246	650.893	637.166	631.15	593.013	0.998788
IDH2	P48735	P48735	HUMAN	Isocitrate dehydrogenase [NADP], mitochondrial	7	4380.03	4099.87	3843.9	4090.81	4173.37	4489.54	4490.16	4598.11	4478.36	4449	1.08416
EXOC1	Q9NV70	Q9NV70	HUMAN	Exocyst complex component 1	13	7482.13	7556.54	6978.59	7686.73	7369.64	7689.29	7350.97	7652.24	7025.6	7550.85	1.01681
CTTN	Q14247	Q14247	HUMAN	Src substrate cortactin	54	29728.6	28251.7	29641.1	28317.1	28553.1	27554.7	28806.2	28309.5	29568.1	28172.9	0.971994
PRC1	O43663	O43663	HUMAN	Protein regulator of cytokinesis 1	11	3852.29	3851.12	3728.62	3686.38	3816.46	3582.47	3185.16	3108.65	2943.96	2917.9	0.772011
TBC1D9B	Q66K14	Q66K14	HUMAN	TBC1 domain family member 9B	10	3503.3	3257.36	3464.19	3314.2	3488.71	3381.06	3479.18	3272.16	3515.3	3330.56	0.983987
WDR13	Q9H1Z4	Q9H1Z4	HUMAN	WD repeat-containing protein 13	2	524.222	518.474	502.046	568.377	538.299	504.674	534.806	547.998	514.246	524.649	0.993128
JUND	P17535	P17535	HUMAN	Transcription factor jun-D	3	700.744	676.721	577.15	465.269	669.103	572.007	566.049	577.988	600.428	591.819	0.97826
RARG	P13631	P13631	HUMAN	Retinoic acid receptor gamma	1	46.2938	49.4092	59.2193	64.5845	60.5057	50.2401	42.4632	37.4711	30.3324	45.7229	0.833194
PIP4K2C	Q8TBX8	Q8TBX8	HUMAN	Phosphatidylinositol 5-phosphate 4-kinase type-2 gamma	2	854.806	805.501	868.964	777.645	874.883	832.643	903.4	801.765	882.156	801.176	0.969091
PPIH	O43447	O43447	HUMAN	Peptidyl-prolyl cis-trans isomerase H	10	6420.3	6013.84	6693.84	6267.55	6439.11	6256.56	6763.45	6438.84	6934.77	6412.31	1.00999
ACTL6A	O96019	O96019	HUMAN	Actin-like protein 6A	16	6420.99	5752.95	6539.26	5887.57	6220.97	5403.97	5939.88	5284.7	5850.36	5279.23	0.858384
GSN	P06396-2	P06396	HUMAN	Isoform 2 of Gelsolin	1	510.119	608.717	434.872	537.571	524.884	674.502	524.117	694.81	513.718	662.508	1.26718
GSN	P06396	P06396	HUMAN	Gelsolin	35	19255.3	18005.5	16850.5	15729.9	19797.8	19597.2	20087.8	20613.8	20061.3	20466.1	1.17215
HNRNPK	P61978-2	P61978	HUMAN	Isoform 2 of Heterogeneous nuclear ribonucleoprotein K	95	26867.2	30653	28407.4	27538.1	28233	26657.3	27625.2	26634.7	27687.5	27480	0.96875
HNRNPK	P61978-3	P61978	HUMAN	Isoform 3 of Heterogeneous nuclear ribonucleoprotein K	7	1052.97	1060.2	1025.52	1091.17	1085.71	1122.52	1104.72	1160.17	1095.07	1124.08	1.06299
TRUB1	Q8WWH5	Q8WWH5	HUMAN	Probable tRNA pseudouridine synthase 1	9	6450.64	6948.52	6676.75	6692.77	6249.71	6434.46	5683	5655.61	5146.88	4852.51	0.725102
TMEM59	Q9BXS4	Q9BXS4	HUMAN	Transmembrane protein 59	1	574.292	603.647	640.091	697.345	371.027	231.703	161.496	137.9	135.632	121.341	0.192959
CBS	P35520-2	P35520	HUMAN	Isoform 2 of Cystathionine beta-synthase	2	574.659	575.792	457.96	550.472	512.553	530.571	502.765	558.826	494.85	534.465	0.990262
FAM208A	Q9UK61	Q9UK61	HUMAN	Protein TASOR	10	3538.39	3646.29	3472.79	3698.43	3459.91	3568.75	3420.46	3510.72	3379.6	3542.53	0.98706
NPC1	O15118	O15118	HUMAN	Niemann-Pick C1 protein	2	802.391	806.875	812.542	875.252	778.662	772.615	761.826	739.156	681.189	676.459	0.820681
MVB12A	Q96EY5	Q96EY5	HUMAN	Multivesicular body subunit 12A	3	1199.36	1128.39	1190.13	1149.11	1039.99	1081.55	1033.83	1057.12	1009.91	1018.31	0.872775
TWF2	Q6IBS0	Q6IBS0	HUMAN	Twinfilin-2	9	2737.16	2565.11	2725.94	2703.93	2815.88	2831.04	2942.16	3027.47	3070.08	2913.73	1.08598
MT-ATP6	P00846	P00846	HUMAN	ATP synthase subunit a	1	38.7645	31.7994	34.13	29.4685	39.0467	36.2538	36.6229	32.1079	28.0534	40.1412	1.19679
CASP3	P42574	P42574	HUMAN	Caspase-3	3	863.855	878.715	951.556	826.462	971.06	891.74	926.322	895.702	882.402	1002.06	1.13852
TBC1D4	O60343	O60343	HUMAN	TBC1 domain family member 4	8	4273.89	4370.97	4093.1	4537.17	4054	4458.43	4137.97	4427.47	4165.82	4134.49	0.957328
SLC20A1	Q8WUM9	Q8WUM9	HUMAN	Sodium-dependent phosphate transporter 1	1	143.222	172.823	174.738	144.305	120.674	97.2302	54.5471	53.7937	61.1512	31.8008	0.200292
SFXN1	Q9H9B4	Q9H9B4	HUMAN	Sideroflexin-1	11	5145.27	5173.38	5546	5214	5485.97	5259.64	5379.69	5240.47	5468.77	5651.22	1.07241
PDLIM7	Q9NR12	Q9NR12	HUMAN	PDZ and LIM domain protein 7	16	9604.26	9462.12	9842.56	8804.76	9946.1	9846.48	9599.13	9519.46	9263.4	8986.6	0.953139
BROX	Q5VW32	Q5VW32	HUMAN	BRO1 domain-containing protein BROX	9	6727.72	6218.88	6328.45	6454.96	5995.73	5840.28	6237.7	5799.64	5778.16	5915.67	0.919654
CRELD2	Q6UXH1-5	Q6UXH1	HUMAN	Isoform 5 of Cysteine-rich with EGF-like domain protein 2	3	662.762	593.23	738.937	623.317	750.312	635.166	733.36	650.474	820.78	688.54	1.05191
WDR1	O75083	O75083	HUMAN	WD repeat-containing protein 1	33	14876	14013.3	14495.1	13814.9	14613.8	14284.6	15426.5	14987.1	15428.2	15024.2	1.05066
ZFPL1	O95159	O95159	HUMAN	Zinc finger protein-like 1	2	478.873	516.031	547.521	493.179	568.882	508.512	516.414	482.915	480.926	552.255	1.08519
CTNNBIP1	Q9NSA3	Q9NSA3	HUMAN	Beta-catenin-interacting protein 1	3	553.418	578.981	570.781	562.847	539.85	536.046	533.652	451.115	511.688	447.706	0.790293
HS1BP3	Q53T59	Q53T59	HUMAN	HCLS1-binding protein 3	3	604.977	575.009	610.173	606.173	663.35	640.245	622.969	653.374	639.954	662.359	1.10562
PTGES3	Q15185	Q15185	HUMAN	Prostaglandin E synthase 3	48	17269	19780.1	18408.6	20931.6	17977.9	20242.4	17975.6	21332.1	18897.4	18950.3	0.992303
NANP	Q8TBE9	Q8TBE9	HUMAN	N-acylneuraminate-9-phosphatase	2	428.448	426.077	441.844	411.266	429.268	452.159	437.386	406.7	418.072	450.73	1.0558
COPG1	Q9Y678	Q9Y678	HUMAN	Coatomer subunit gamma-1	44	21212.1	20413.1	20037.1	20377.9	20980.5	21253.3	20581	21307.8	21539.3	21932	1.06933
SNF8	Q96H20	Q96H20	HUMAN	Vacuolar-sorting protein SNF8	7	2363.27	2243.67	2387.94	2225.94	2309.11	2083.41	2155.31	1916.11	2131.33	1932.47	0.838306
RNASEH1	O60930	O60930	HUMAN	Ribonuclease H1	1	822.011	941.554	993.506	847.487	853.305	775.018	728.723	686.186	621.722	615.604	0.68314
SPAG7	O75391	O75391	HUMAN	Sperm-associated antigen 7	9	5395.79	5362.98	5205.98	5391.09	5291.03	4930.78	4839.1	4630.84	4710.39	4689.61	0.878376
SAMD4B	Q5PRF9	Q5PRF9	HUMAN	Protein Smaug homolog 2	2	291.3	281.126	289.435	282.373	280.314	279.909	298.593	292.337	298.349	258.055	0.902105
MBTPS1	Q14703	Q14703	HUMAN	Membrane-bound transcription factor site-1 protease	1	232.544	215.223	218.214	238.068	202.75	216.875	181.193	175.285	158.704	141.493	0.626043
SNAP29	O95721	O95721	HUMAN	Synaptosomal-associated protein 29	11	5326.1	5495.73	5646.92	5135.93	5413.73	4946.77	4880.47	4655.84	4502.64	4461.72	0.826065
TAF5L	O75529	O75529	HUMAN	TAF5-like RNA polymerase II p300/CBP-associated factor-associated factor 65 kDa subunit 5L	4	653.548	582.96	639.103	606.571	573.877	405.346	370.984	316.2	335.623	271.206	0.437044
TMED2	Q15363	Q15363	HUMAN	Transmembrane emp24 domain-containing protein 2	5	3082.9	2850.03	2721.02	2859.57	2660.53	2504.58	2708.78	2305.12	2353.69	2715.73	0.943491
BIRC2	Q13490	Q13490	HUMAN	Baculoviral IAP repeat-containing protein 2	11	3290.31	3275.58	3398.84	3173.32	3263.09	2984.54	2977.02	2689.33	2595.96	2201.14	0.670158
CAD	P27708	P27708	HUMAN	CAD protein	54	23054.6	23290.6	23204.5	23930.2	24082.1	23046.3	23671.1	23068.9	22714.8	23980	1.0261
HP1BP3	Q5SSJ5	Q5SSJ5	HUMAN	Heterochromatin protein 1-binding protein 3	49	18940.5	18747.3	18084.4	19079.6	19249.9	20059.8	19590.1	20603.1	19832.4	19901.1	1.06349
TMEM11	P17152	P17152	HUMAN	Transmembrane protein 11, mitochondrial	2	363.376	354.716	317.705	307.672	353.012	330.773	332.617	317.491	311.533	373.249	1.1113
TP53I3	Q53FA7	Q53FA7	HUMAN	Quinone oxidoreductase PIG3	3	1052.14	862.286	999.401	884.104	1051.03	951.685	1061.49	918.6	1068.2	948.589	0.999059
PTPRF	P10586	P10586	HUMAN	Receptor-type tyrosine-protein phosphatase F	2	728.668	689.991	716.171	840.519	592.63	438.209	373.637	329.887	346.872	315.613	0.424304
PAFAH1B3	Q15102	Q15102	HUMAN	Platelet-activating factor acetylhydrolase IB subunit gamma	14	3574.04	3489.55	3545.8	3481.94	3975.7	4161.57	4137.46	4255.69	4234.03	4268.81	1.21175
HADH	Q16836-2	Q16836	HUMAN	Isoform 2 of Hydroxyacyl-coenzyme A dehydrogenase, mitochondrial	9	4774.56	4073.77	4445.38	3981.72	4662.43	4268.59	4879.47	4528.17	5222.96	4630.29	1.07211
DMAP1	Q9NPF5	Q9NPF5	HUMAN	DNA methyltransferase 1-associated protein 1	5	2230.34	2307.93	2491.55	2398.96	2280.94	2234.78	2194.91	2218.2	2281.15	2290.72	0.971801
PARP16	Q8N5Y8-3	Q8N5Y8	HUMAN	Isoform 3 of Mono [ADP-ribose] polymerase PARP16	2	498.605	378.287	492.088	417.479	500.752	401.169	497.843	402.085	523.117	421.185	0.943061
SAMD9	Q5K651	Q5K651	HUMAN	Sterile alpha motif domain-containing protein 9	28	13041.9	11355.8	10463.3	11086.5	12712.3	12289.3	12579.7	12122.6	12481.2	12365.6	1.0765
LGALS8	O00214-2	O00214	HUMAN	Isoform 2 of Galectin-8	6	4237.76	4463.79	4439.46	4158.79	3719.69	3296.74	3163.05	2838.05	2636.84	2584.31	0.597536
LENG1	Q96BZ8	Q96BZ8	HUMAN	Leukocyte receptor cluster member 1	1	200.311	222.307	238.07	216.819	228.521	212.974	200.848	180.218	177.211	184.6	0.841473
SRSF10	O75494	O75494	HUMAN	Serine/arginine-rich splicing factor 10	5	629.684	726.481	744.312	707.232	813.567	1077.98	1122.93	1114.13	1090.82	1149.85	1.63813
RMDN1	Q96DB5	Q96DB5	HUMAN	Regulator of microtubule dynamics protein 1	7	5470.69	5630.5	5730.92	5405.87	5843.34	5448.25	5607.08	5671.21	5458.99	5967.75	1.07343
CLTB	P09497-2	P09497	HUMAN	Isoform Non-brain of Clathrin light chain B	20	12975.6	12535.7	12412.3	11855.2	12722.9	12846.7	12630.1	12985.2	13053.7	13299.4	1.06868
NDUFV1	P49821	P49821	HUMAN	NADH dehydrogenase [ubiquinone] flavoprotein 1, mitochondrial	12	5018.73	5107.54	5184.24	5336.5	4971.71	5014.48	4428.81	4719.84	4530.72	4639.27	0.898779
SPECC1L	Q69YQ0	Q69YQ0	HUMAN	Cytospin-A	21	5935.96	6020.79	6114.05	5653.9	6240.68	6001.37	6268.2	6042.94	6354.05	6482.65	1.09298
CLPP	Q16740	Q16740	HUMAN	ATP-dependent Clp protease proteolytic subunit, mitochondrial	4	2107.88	2125.95	2118.83	2193.84	2144.79	2202.41	2227.2	2267.62	2223.79	2284.62	1.06927
TAPBP	O15533-3	O15533	HUMAN	Isoform 3 of Tapasin	3	935.966	874.466	933.551	813.543	988.1	887.637	888.494	762.516	838.572	932.135	1.04807
RPN2	P04844	P04844	HUMAN	Dolichyl-diphosphooligosaccharide--protein glycosyltransferase subunit 2	20	9838.44	8600.09	9200.79	8584.06	9850.71	8406.16	9314.27	7692.63	8937.7	8537.29	0.942738
ALDOA	P04075-2	P04075	HUMAN	Isoform 2 of Fructose-bisphosphate aldolase A	139	49251.1	51200.2	50774.9	52279.3	48639.5	50801.6	50044	51452.2	49313.1	47310.5	0.929912
EHD4	Q9H223	Q9H223	HUMAN	EH domain-containing protein 4	35	12338.4	12605.7	12836.1	12073	13074.7	13029.7	12942.2	13265.3	12878.9	13149.4	1.05505
GBAS	O75323	O75323	HUMAN	Protein NipSnap homolog 2	5	3032.25	2817.53	2868.21	2867.13	2992.41	2996.56	3105	3125.98	3262.08	3069.68	1.05987
SNRPD2	P62316	P62316	HUMAN	Small nuclear ribonucleoprotein Sm D2	44	17020.1	17632.6	17364.7	18556.2	17504.2	19974.7	18297.6	20255.6	19202.5	19439.9	1.10182
COASY	Q13057-2	Q13057	HUMAN	Isoform 2 of Bifunctional coenzyme A synthase	15	5010.31	4908.43	4985.26	5272.76	5007.51	5003.46	5114.03	5135.22	4848.5	4971.12	0.985514
MPHOSPH6	Q99547	Q99547	HUMAN	M-phase phosphoprotein 6	6	4276.79	3724	4112.07	3646.01	3927.87	3461.81	3720.95	3298.22	3831.31	3398.69	0.862673
CCNH	P51946	P51946	HUMAN	Cyclin-H	3	342.498	443.569	345.016	379.128	348.996	410.616	308.863	324.238	295.031	341.521	0.904565
ARPP19	P56211	P56211	HUMAN	cAMP-regulated phosphoprotein 19	5	4979.82	4910.09	4733.72	4656.75	4489.31	4373.72	4406.91	4009.59	3954.54	4023.01	0.834633
AIMP1	Q12904-2	Q12904	HUMAN	Isoform 2 of Aminoacyl tRNA synthase complex-interacting multifunctional protein 1	33	13974.6	14422.1	14406.6	14526.8	14672.2	14834.3	14792.3	15452.5	14930.3	15561.7	1.08576
TEX30	Q5JUR7	Q5JUR7	HUMAN	Testis-expressed sequence 30 protein	4	2308.78	2378.34	2457.4	2523.89	2068.87	1914.21	1701.04	1575.28	1535.69	1482.23	0.613226
CLN5	O75503	O75503	HUMAN	Ceroid-lipofuscinosis neuronal protein 5	2	564.265	472.874	563.405	503.163	545.832	459.329	417.81	376.55	457.439	379.39	0.721375
CNDP2	Q96KP4	Q96KP4	HUMAN	Cytosolic non-specific dipeptidase	55	18818.3	18436.4	18674.5	18804	18567.9	18946.5	19389.4	19607.4	19516.2	19631.5	1.05075
BTBD1	Q9H0C5	Q9H0C5	HUMAN	BTB/POZ domain-containing protein 1	2	320.32	356.545	382.942	310.824	292.748	250.202	212.486	182.16	171.028	105.027	0.306508
PPT2	Q9UMR5-3	Q9UMR5	HUMAN	Isoform 3 of Lysosomal thioesterase PPT2	1	220.423	167.835	136.51	194.563	199.627	168.462	165.975	137.302	124.384	115.668	0.6432
MLEC	Q14165	Q14165	HUMAN	Malectin	16	7531.44	8241.87	7264.5	8248.62	7579.76	8152.54	7516.87	8241.36	7259.19	8376.33	1.07092
DGCR6L	Q9BY27	Q9BY27	HUMAN	Protein DGCR6L	1	205.564	212.514	234.084	199.678	158.873	162.72	146.791	125.024	125.009	102.764	0.482549
STMN3	Q9NZ72	Q9NZ72	HUMAN	Stathmin-3	5	1408.96	1508.6	1813.11	1810.61	1136.19	892.599	753.071	713.372	729.52	652.374	0.398927
TPGS2	Q68CL5	Q68CL5	HUMAN	Tubulin polyglutamylase complex subunit 2	2	394.31	370.783	382.09	386.254	202.716	128.987	100.042	88.8933	88.3126	73.1061	0.190699
N4BP1	O75113	O75113	HUMAN	NEDD4-binding protein 1	12	6263.69	6113.94	6196.48	6860.76	5552.33	4862.12	4287.44	3936.25	3822.72	3499.8	0.550394
SLFN5	Q08AF3	Q08AF3	HUMAN	Schlafen family member 5	8	2348.33	2291.74	2323.13	2307.82	1842.5	1516.97	1391.07	1382.37	1356.14	1430.6	0.617234
ZFYVE21	Q9BQ24-2	Q9BQ24	HUMAN	Isoform 2 of Zinc finger FYVE domain-containing protein 21	2	530.572	475.379	452.389	412.368	442.702	358.788	295.637	268.427	234.032	195.996	0.419084
QSOX2	Q6ZRP7	Q6ZRP7	HUMAN	Sulfhydryl oxidase 2	6	2832.94	2711.98	3058.66	2889.67	2898.5	2589.53	2700.58	2260.97	2557.87	2273.76	0.791336
EIF4G2	P78344-2	P78344	HUMAN	Isoform 2 of Eukaryotic translation initiation factor 4 gamma 2	1	351.711	389.791	415.106	429.37	335.706	361.254	344.366	366.927	300.528	277.828	0.70071
EIF4G2	P78344	P78344	HUMAN	Eukaryotic translation initiation factor 4 gamma 2	63	28052.7	27665.9	29507	27767	26734.5	26522.5	26422.9	26279.7	26817.4	26114	0.924449
CDC42BPB	Q9Y5S2	Q9Y5S2	HUMAN	Serine/threonine-protein kinase MRCK beta	15	5987.59	5737.97	5699.18	5785.33	5896.11	5917.2	5947.38	5866.79	5912.14	5766.01	0.993709
DHTKD1	Q96HY7	Q96HY7	HUMAN	Probable 2-oxoglutarate dehydrogenase E1 component DHKTD1, mitochondrial	5	2274.06	2370.95	2291.92	2489.25	2202.27	2244.01	2039.91	1956.35	1718.84	1598.66	0.678394
RUSC1	Q9BVN2	Q9BVN2	HUMAN	RUN and SH3 domain-containing protein 1	2	413.254	414.801	474.189	387.9	454.605	396.885	422.767	379.765	389.476	443.968	1.05072
ADAR	P55265-4	P55265	HUMAN	Isoform 4 of Double-stranded RNA-specific adenosine deaminase	55	27026.2	27121.2	26465.2	27143.6	25557.9	24865.8	24036.1	23831.8	23511.4	22972.9	0.852772
DAG1	Q14118	Q14118	HUMAN	Dystroglycan	3	1771.11	1784.68	1587.71	1874.94	1499.28	1309.36	1213.09	1095.81	1063.35	1012.71	0.577172
NUP37	Q8NFH4	Q8NFH4	HUMAN	Nucleoporin Nup37	17	4235.31	3951.78	4287.06	4071.29	4003.98	3814.02	3884.42	3525.14	3806.24	3611.99	0.87323
TTC37	Q6PGP7	Q6PGP7	HUMAN	Tetratricopeptide repeat protein 37	28	8193.35	7653.95	7904.32	8188.38	7582.57	7698.62	7531.84	7492.65	7762.82	7737.86	0.969049
COX17	Q14061	Q14061	HUMAN	Cytochrome c oxidase copper chaperone	4	1513.42	1528.33	1414.88	1515.11	1397.68	1435.8	1345.51	1378.69	1204.6	1169.87	0.783607
BCL2L2	Q92843-2	Q92843	HUMAN	Isoform 3 of Bcl-2-like protein 2	20	5352.97	4917.93	5286.45	5150.17	5625.2	5512.87	5774.8	5652.97	6133.93	5425.7	1.04806
SNRPD1	P62314	P62314	HUMAN	Small nuclear ribonucleoprotein Sm D1	7	2603.61	2782.63	2673.51	2798.2	2685.07	2759.2	2737.57	2720.1	2500.15	2596.07	0.956377
EPS15	P42566	P42566	HUMAN	Epidermal growth factor receptor substrate 15	25	10151.2	10077.6	10087.6	10215.1	9854.88	9915.59	9496.8	9953.76	9703.99	9776.52	0.964829
GNPAT	O15228	O15228	HUMAN	Dihydroxyacetone phosphate acyltransferase	6	2283.12	2326.33	2165.38	2522.08	2150.02	2353.99	2152.51	2389.14	2077.96	2306.42	0.992336
ANP32B	Q92688	Q92688	HUMAN	Acidic leucine-rich nuclear phosphoprotein 32 family member B	26	13451.9	13063.1	14277.1	13559.6	14108.8	13339.4	14171.9	13815.2	14135.6	13813.3	1.01659
LLGL1	Q15334	Q15334	HUMAN	Lethal(2) giant larvae protein homolog 1	15	3715.07	3679.84	3469.46	3714.9	3646.85	3647.92	3439.29	3403.93	3316.91	3294.86	0.903985
TTLL12	Q14166	Q14166	HUMAN	Tubulin--tyrosine ligase-like protein 12	31	8855.48	8638.39	8489.92	8815.74	8787.16	8893.52	9165.13	9192.44	9005.01	9536.44	1.09616
TRIM14	Q14142	Q14142	HUMAN	Tripartite motif-containing protein 14	2	234.227	207.399	267.846	253.365	222.059	215.997	220.345	187.625	200.547	170.304	0.707507
MRPL54	Q6P161	Q6P161	HUMAN	39S ribosomal protein L54, mitochondrial	2	803.305	900.35	923.612	870.14	877.374	898.323	784.22	848.476	821.539	807.062	0.92304
EFNB2	P52799	P52799	HUMAN	Ephrin-B2	6	1826.74	1813.95	1864.58	1547.91	1552.42	1440.6	1476.41	1317.68	1316.34	1271.06	0.720842
KEAP1	Q14145	Q14145	HUMAN	Kelch-like ECH-associated protein 1	5	1362.22	1457.08	1496.04	1559.69	1360.57	1260.37	1215.18	1105.19	1088.59	1007.9	0.686222
LONP2	Q86WA8	Q86WA8	HUMAN	Lon protease homolog 2, peroxisomal	2	659.067	697.497	637.816	671.466	537.879	437.016	322.617	259.329	207.161	191.221	0.28692
SLC25A11	Q02978	Q02978	HUMAN	Mitochondrial 2-oxoglutarate/malate carrier protein	5	2109.8	1823.06	1626.67	1724.28	2087.16	1859.43	1937.13	1747.59	1875.58	1995.22	1.0957
TBCB	Q99426	Q99426	HUMAN	Tubulin-folding cofactor B	14	5652.95	6178.25	6001.06	6141.52	6031.19	6361.58	6017.22	6380.14	5885.74	6323.46	1.05506
TRMT61B	Q9BVS5	Q9BVS5	HUMAN	tRNA (adenine(58)-N(1))-methyltransferase, mitochondrial	1	212.794	198.918	207.647	200.24	186.353	191.893	188.334	180.84	160.043	156.162	0.762139
AHSA1	O95433	O95433	HUMAN	Activator of 90 kDa heat shock protein ATPase homolog 1	34	9049.02	8666.65	9505.41	8843.19	9559.11	8882.05	9360.87	9091.16	9529.4	9378.38	1.04018
TCP11L1	Q9NUJ3	Q9NUJ3	HUMAN	T-complex protein 11-like protein 1	1	201.125	211.876	207.239	190.221	198.889	205.769	212.817	198.061	192.837	222.687	1.09906
EDIL3	O43854	O43854	HUMAN	EGF-like repeat and discoidin I-like domain-containing protein 3	6	3534.99	3548.22	3555.6	3874.99	3470.91	3186.04	3187.17	2725.37	2761.71	2505.84	0.690609
ANXA2	P07355-2	P07355	HUMAN	Isoform 2 of Annexin A2	47	17360.3	17775.8	18312.2	15557.5	19480	16984.5	18852.2	17728	17598.9	20875.6	1.21008
BLOC1S3	Q6QNY0	Q6QNY0	HUMAN	Biogenesis of lysosome-related organelles complex 1 subunit 3	3	1172.94	1234.37	1207.9	1185.79	1197.33	1116.78	1115.01	1071.73	1084.53	1138.75	0.948761
GALNT4	Q8N4A0	Q8N4A0	HUMAN	Polypeptide N-acetylgalactosaminyltransferase 4	6	767.084	780.835	768.742	728.888	805.982	783.312	827.219	755.966	759.784	748.514	0.983093
MLF2	Q15773	Q15773	HUMAN	Myeloid leukemia factor 2	2	551.317	653.627	668.158	590.689	552.408	429.761	423.58	297.497	284.89	277.257	0.45013
ABHD4	Q8TB40	Q8TB40	HUMAN	Protein ABHD4	1	390.056	375.6	373.863	488.137	360.253	272.234	251.645	175.9	139.414	88.2528	0.216883
PDCD6IP	Q8WUM4	Q8WUM4	HUMAN	Programmed cell death 6-interacting protein	49	22697.5	21226	22682.5	21613.5	22510.3	22035	23041.3	22576.5	23541.4	22760.3	1.03198
ECI2	O75521	O75521	HUMAN	Enoyl-CoA delta isomerase 2, mitochondrial	20	6646.16	6460.27	6495.1	6868.96	6494.19	6779.77	6522.92	6776.88	6717.39	6786.9	1.02558
MINOS1	Q5TGZ0	Q5TGZ0	HUMAN	MICOS complex subunit MIC10	1	1738.28	1641.39	1657.32	1524.33	1703.93	1497.81	1672.35	1479.92	1437.88	1454.82	0.886906
TMTC3	Q6ZXV5	Q6ZXV5	HUMAN	Transmembrane and TPR repeat-containing protein 3	12	5607.62	5821.53	5402.58	6063.21	5464.81	5926.39	5576.52	6034.9	5349.39	5934.99	1.03691
ADI1	Q9BV57	Q9BV57	HUMAN	1,2-dihydroxy-3-keto-5-methylthiopentene dioxygenase	5	2569.75	1936.32	2893.3	2195.3	2600.88	1858.41	2388.74	1715.06	2437.04	1690.9	0.704932
MSL2	Q9HCI7	Q9HCI7	HUMAN	E3 ubiquitin-protein ligase MSL2	1	32.9104	30.7562	39.3505	37.6867	35.3678	28.9532	27.6951	29.9531	33.6747	30.2481	0.859909
ARPC5L	Q9BPX5	Q9BPX5	HUMAN	Actin-related protein 2/3 complex subunit 5-like protein	15	4541.15	4781.86	4061.47	4515.68	4188.97	4561.19	4037.57	4387.62	3927.84	4952.83	1.10677
ANKMY2	Q8IV38	Q8IV38	HUMAN	Ankyrin repeat and MYND domain-containing protein 2	7	4075.61	3862.19	3816.94	4073.17	4275.7	3850.13	3695.35	3391.11	3283.85	2912.42	0.736021
UBLCP1	Q8WVY7	Q8WVY7	HUMAN	Ubiquitin-like domain-containing CTD phosphatase 1	6	2204.25	1994.65	1879.96	1812.21	2074.88	1871.58	2108.11	1873.67	1978.36	1975.09	1.00117
PDHA1	P08559-4	P08559	HUMAN	Isoform 4 of Pyruvate dehydrogenase E1 component subunit alpha, somatic form, mitochondrial	5	2229.57	1998.39	2407.94	2007.56	2472.07	2001.4	2367.45	2052.01	2420.63	2266.3	1.04879
VPS13C	Q709C8	Q709C8	HUMAN	Vacuolar protein sorting-associated protein 13C	19	5025.01	4721.45	4748.17	4923.43	5008.5	4822.1	4753.62	4718.23	4760.48	4655.97	0.9591
PRDX5	P30044	P30044	HUMAN	Peroxiredoxin-5, mitochondrial	43	19893.7	18592	18323	17784	20689.1	20075.7	20948.7	20950.1	20558.5	20661.6	1.10797
SFT2D2	O95562	O95562	HUMAN	Vesicle transport protein SFT2B	1	214.499	185.722	420.078	235.181	207.044	185.376	218.244	206.837	243.8	258.333	0.979014
RPS14	P62263	P62263	HUMAN	40S ribosomal protein S14	32	9708.87	9533.66	10106	10068.1	9716.9	10118.4	9618.73	10054.2	9732.67	8055.08	0.81743
PPP5C	P53041	P53041	HUMAN	Serine/threonine-protein phosphatase 5	23	7993.28	7958	8466.14	8262.72	8237.64	8286.62	8373.54	8606.49	8602.68	8535.66	1.04475
ABCC3	O15438-4	O15438	HUMAN	Isoform 4 of Canalicular multispecific organic anion transporter 2	4	1406.69	1394	1374.1	1447.46	1348.66	1104.08	845.275	705.713	660.3	655.047	0.466039
HSD17B10	Q99714	Q99714	HUMAN	3-hydroxyacyl-CoA dehydrogenase type-2	20	12518.6	11841.9	12300.7	12171.8	12723.3	12711.3	13449.9	13373.2	13620.8	13621.7	1.11578
CHTF18	Q8WVB6-2	Q8WVB6	HUMAN	Isoform 2 of Chromosome transmission fidelity protein 18 homolog	4	1558.74	1494.98	1524.47	1518.81	1583.51	1584.26	1513.57	1511.85	1621.6	1665.9	1.09293
RNF7	Q9UBF6	Q9UBF6	HUMAN	RING-box protein 2	1	225.087	224.583	249.814	224.548	235.431	238.743	233.469	205.154	199.022	199.475	0.863501
VPS36	Q86VN1	Q86VN1	HUMAN	Vacuolar protein-sorting-associated protein 36	8	3208.3	3034.43	3044.83	3130.34	3061.24	3229.75	3235.1	3161.88	3284.39	3262.52	1.05091
ANKRD52	Q8NB46	Q8NB46	HUMAN	Serine/threonine-protein phosphatase 6 regulatory ankyrin repeat subunit C	4	1134.96	1218.49	1177.44	1178.03	1042.49	1091.62	902.778	883.617	843.964	772.63	0.656313
DRG2	P55039	P55039	HUMAN	Developmentally-regulated GTP-binding protein 2	7	3477.3	3555.53	3572.56	3744.21	3396.94	3554.08	3477.31	3474.31	3389.92	3469.43	0.967116
IFI16	Q16666	Q16666	HUMAN	Gamma-interferon-inducible protein 16	38	24194.8	22699	23509.4	24235.3	15268.2	6305.6	4994.59	4792.12	4861.42	4546.15	0.192148
RPL19	P84098	P84098	HUMAN	60S ribosomal protein L19	33	12832.8	13251	13759.6	13177.9	13684.7	13513.2	13413.6	13560.3	13483.4	11598.6	0.875015
PFDN5	Q99471	Q99471	HUMAN	Prefoldin subunit 5	18	4995.29	5214.02	4987.76	5569.93	4965.37	5235.34	5124.33	5273.31	4750.03	5078.24	0.978135
PPA2	Q9H2U2-2	Q9H2U2	HUMAN	Isoform 2 of Inorganic pyrophosphatase 2, mitochondrial	13	7097.79	7357.65	6857.28	7527.07	7225.87	7747.99	7442.06	8060.65	7625.29	7965.78	1.10483
ALG13	Q9NP73-2	Q9NP73	HUMAN	Isoform 2 of Putative bifunctional UDP-N-acetylglucosamine transferase and deubiquitinase ALG13	4	1912.65	1890.44	1905.27	1830.45	1873.76	1915.04	1817.34	1861.83	1829.99	1744.17	0.925437
BAG5	Q9UL15-2	Q9UL15	HUMAN	Isoform 2 of BAG family molecular chaperone regulator 5	14	6804.31	6910.34	6681.91	6892.08	6303.94	6805.88	6660.83	6793.89	6465.25	6814.23	0.998838
CDC16	Q13042	Q13042	HUMAN	Cell division cycle protein 16 homolog	10	3389.36	3481.2	3205.91	3518.85	3383.34	3330.29	3117.72	3110.53	3159.96	3355.77	0.987332
DSP	P15924-3	P15924	HUMAN	Isoform DSPIa of Desmoplakin	3	772.548	546.905	618.173	509.297	708.829	585.451	613.942	421.092	509.793	360.9	0.589965
PSMD2	Q13200	Q13200	HUMAN	26S proteasome non-ATPase regulatory subunit 2	56	35251.2	34271	37640.5	35348.8	34188.5	32316.5	33558.2	30989.7	32023.4	30422.8	0.853905
ARF4	P18085	P18085	HUMAN	ADP-ribosylation factor 4	5	2655.03	2582.18	2689.48	2611.72	2505.15	2421.84	2656.78	2380.73	2338.94	2464.88	0.93558
CAMKK1	Q8N5S9-2	Q8N5S9	HUMAN	Isoform 2 of Calcium/calmodulin-dependent protein kinase kinase 1	2	213.511	216.638	220.883	229.636	190.269	224.576	229.691	202.03	197.637	195.08	0.886054
RANGAP1	P46060	P46060	HUMAN	Ran GTPase-activating protein 1	38	19272.2	19559.1	20088.3	19707	18155.3	18635.5	18170.9	18529.2	18343.5	18303.8	0.931176
TSPAN6	O43657	O43657	HUMAN	Tetraspanin-6	1	228.57	159.418	229.558	193.784	210.628	168.561	201.019	146.766	177.071	131.021	0.645955
LPIN3	Q9BQK8	Q9BQK8	HUMAN	Phosphatidate phosphatase LPIN3	1	277.348	264.634	292.326	289.509	254.539	297.143	248.309	271.75	288.269	258.402	0.919729
LPIN3	Q9BQK8-2	Q9BQK8	HUMAN	Isoform 2 of Phosphatidate phosphatase LPIN3	3	739.201	668.647	647.737	693.448	721.452	715.668	686.888	683.052	684.885	695.832	1.01248
PDLIM2	Q96JY6-5	Q96JY6	HUMAN	Isoform 5 of PDZ and LIM domain protein 2	9	1730.81	1914.51	1919.28	1683.72	1821.86	1808.67	1753.52	1800.98	1668.23	1792.87	0.9894
USP22	Q9UPT9	Q9UPT9	HUMAN	Ubiquitin carboxyl-terminal hydrolase 22	4	4556.99	4679.24	4767.19	4701.64	4304.78	4157.04	3646.06	3401.33	3310.96	2900	0.620154
SF3B5	Q9BWJ5	Q9BWJ5	HUMAN	Splicing factor 3B subunit 5	7	4766.88	4744.72	4615.57	4749.04	4584.85	4421.64	4625.99	4147.69	4229.1	4169.3	0.883505
SOCS2	O14508	O14508	HUMAN	Suppressor of cytokine signaling 2	1	27.8309	39.9033	30.1024	31.1947	36.7632	29.6013	40.7441	16.8962	16.0066	20.3495	0.630841
ATP5J	P18859-2	P18859	HUMAN	Isoform 2 of ATP synthase-coupling factor 6, mitochondrial	6	5282.3	5054.14	5281.16	5358.96	5510.11	5354.24	5516.93	5445.65	5660.94	5262.34	1.00347
ABCD3	P28288	P28288	HUMAN	ATP-binding cassette sub-family D member 3	23	6011.9	5878.83	5853.1	5841.42	6300.77	6197.53	6200.29	6000.49	6191.87	6431.21	1.09072
PRPS2	P11908-2	P11908	HUMAN	Isoform 2 of Ribose-phosphate pyrophosphokinase 2	11	4555.19	4849.43	4921.44	4902.81	5062.24	5393.09	5158.11	5484.59	4804.67	5303.68	1.10327
SH3GLB1	Q9Y371	Q9Y371	HUMAN	Endophilin-B1	11	6380.01	6380.68	6833.3	6298.34	6377.21	6035.96	6196.92	6073.01	6077.61	6001.1	0.927086
NIFK	Q9BYG3	Q9BYG3	HUMAN	MKI67 FHA domain-interacting nucleolar phosphoprotein	23	10900.3	11156.7	11324.9	11057.7	11040.8	10258.4	9496.24	8868.79	8285.64	7310.53	0.65802
LLPH	Q9BRT6	Q9BRT6	HUMAN	Protein LLP homolog	5	2458.6	1979.37	2729.95	2096.29	2647.22	2021.05	2429.23	2005.67	2592.95	1942.53	0.838726
WARS2	Q9UGM6	Q9UGM6	HUMAN	Tryptophan--tRNA ligase, mitochondrial	4	1153.83	1156.47	1168.44	1211.25	1114.22	1211.37	1157.87	1277.25	1262.57	1259.53	1.07423
DDX59	Q5T1V6	Q5T1V6	HUMAN	Probable ATP-dependent RNA helicase DDX59	5	1111.72	1123.47	1112.18	1097.45	1125.23	1172.76	1072.69	1158.17	1029.35	1101.06	0.990874
ZFP91	Q96JP5	Q96JP5	HUMAN	E3 ubiquitin-protein ligase ZFP91	4	1087.13	1093.63	1078.33	1081.82	1146.68	1032.46	1013.6	974.321	1038.14	1003.31	0.924516
AGRN	O00468	O00468	HUMAN	Agrin	7	1754	1892.47	1794.36	1646.25	1414.6	1011.74	919.321	908.18	1032.5	1237.7	0.69857
CASP2	P42575	P42575	HUMAN	Caspase-2	6	999.895	964.029	979.499	1016.96	1015.01	1007.3	918.839	926.158	979.687	831.316	0.839631
PSMC3IP	Q9P2W1	Q9P2W1	HUMAN	Homologous-pairing protein 2 homolog	2	539.992	599.363	603.432	671.666	546.48	544.966	552.342	496.347	469.367	476.471	0.789365
GINS2	Q9Y248	Q9Y248	HUMAN	DNA replication complex GINS protein PSF2	7	3211.89	3247.56	3310.61	3553.91	2010.31	2139.11	1975.6	2051.56	2045.3	1851.46	0.555827
VPS29	Q9UBQ0-2	Q9UBQ0	HUMAN	Isoform 2 of Vacuolar protein sorting-associated protein 29	10	6558.92	6250.2	5702.23	5993.1	6095.03	6281.47	6249.62	6531.04	6044.63	6394.21	1.04376
ITGBL1	O95965	O95965	HUMAN	Integrin beta-like protein 1	3	945.269	1017.31	1000.31	950.837	773.095	614.143	531.329	414.014	397.501	362.299	0.370286
TLN1	Q9Y490	Q9Y490	HUMAN	Talin-1	90	35249	34925.3	34223.4	35770.1	34779.8	36594.9	34885.6	37187.8	35528.8	35895.4	1.02435
RBM12B	Q8IXT5	Q8IXT5	HUMAN	RNA-binding protein 12B	3	699.949	719.964	706.285	730.494	741.32	723.132	744.206	653.055	697.06	755.064	1.05726
MTHFD1	P11586	P11586	HUMAN	C-1-tetrahydrofolate synthase, cytoplasmic	116	43212.1	42828.3	44746.5	45296.7	43328.3	44871	45044	46880.1	45907.1	46655.6	1.05985
TRIM5	Q9C035	Q9C035	HUMAN	Tripartite motif-containing protein 5	5	1880.05	1840.07	1858.34	1863.33	1714.46	1494.33	1263.23	1059.93	1024.86	873.434	0.469475
ST3GAL4	Q11206-4	Q11206	HUMAN	Isoform 4 of CMP-N-acetylneuraminate-beta-galactosamide-alpha-2,3-sialyltransferase 4	1	49.6675	49.803	44.7631	57.3483	62.861	49.32	42.3753	35.6529	45.3028	42.323	0.839817
AARS	P49588	P49588	HUMAN	Alanine--tRNA ligase, cytoplasmic	89	43388.7	42758.7	42141.3	44165.6	44652.1	43696.1	44806.5	44998.4	44375.8	44912.8	1.04173
SLC23A2	Q9UGH3	Q9UGH3	HUMAN	Solute carrier family 23 member 2	1	382.02	431.97	469.007	471.479	393.461	336.107	215.873	138.294	91.574	79.9892	0.182366
PPP1R7	Q15435	Q15435	HUMAN	Protein phosphatase 1 regulatory subunit 7	9	4400.24	4371.77	4425.86	4486.76	4661.25	4643.94	4777.09	4731.78	4767.94	4706	1.06443
RAB2A	P61019	P61019	HUMAN	Ras-related protein Rab-2A	5	3580.1	3390.24	2821.04	3286.17	3258.24	3374.31	3250.85	3241.29	3114.17	3422.43	1.04681
TMEM41B	Q5BJD5	Q5BJD5	HUMAN	Transmembrane protein 41B	1	1630.4	1531.47	1494.72	1447.27	1421.04	1237.26	1544.38	1093.46	1343.76	1231.8	0.807229
COMMD6	Q7Z4G1-2	Q7Z4G1	HUMAN	Isoform 2 of COMM domain-containing protein 6	3	925.304	848.969	870.088	764.372	827.387	802.28	717.073	747.201	741.724	771.52	0.905346
CYBA	P13498	P13498	HUMAN	Cytochrome b-245 light chain	2	131.547	147.369	124.505	142.201	122.796	107.373	77.4766	50.5631	54.9524	42.1907	0.309303
EARS2	Q5JPH6-2	Q5JPH6	HUMAN	Isoform 2 of Probable glutamate--tRNA ligase, mitochondrial	5	1546.42	1612.96	1556.28	1691.66	1639.72	1645.14	1618.57	1603.67	1548.38	1559.24	0.973413
DCTN6	O00399	O00399	HUMAN	Dynactin subunit 6	9	1146.67	1088.43	1108.46	1038.01	1084.21	1104.19	1081.86	1066.64	1040.14	1064.37	0.971676
BUB3	O43684	O43684	HUMAN	Mitotic checkpoint protein BUB3	28	9980.14	9650.74	10373.7	10052.3	9859.42	9523.07	9559.45	9262.32	9504.68	8337.93	0.832609
IKBIP	Q70UQ0	Q70UQ0	HUMAN	Inhibitor of nuclear factor kappa-B kinase-interacting protein	6	2214.81	2452.2	2424.5	2440.64	2115.89	2078.35	1878.43	1870.66	1718.73	1712.3	0.718537
IKBIP	Q70UQ0-4	Q70UQ0	HUMAN	Isoform 4 of Inhibitor of nuclear factor kappa-B kinase-interacting protein	7	3133.55	3352.3	3359.29	3470.7	2991.67	2995.19	2837.96	2690.86	2592.32	2654.34	0.797348
FADS1	O60427	O60427	HUMAN	Fatty acid desaturase 1	1	379.175	370.378	381.834	384.794	395.968	353.337	326.709	280.245	231.064	153.61	0.405256
MRPS14	O60783	O60783	HUMAN	28S ribosomal protein S14, mitochondrial	2	248.429	245.576	286.967	238.496	544.278	818.677	983.748	1030.21	1066.61	1053.55	4.13374
MCRS1	Q96EZ8-2	Q96EZ8	HUMAN	Isoform 2 of Microspherule protein 1	4	1920	2021.43	2100.99	2127.67	1758.53	1481.3	1336.52	1228.07	1210.6	1167.68	0.571683
SLC25A36	Q96CQ1	Q96CQ1	HUMAN	Solute carrier family 25 member 36	1	98.6733	117.484	113.854	100.723	114.372	90.6499	101.439	83.1359	76.7966	73.3409	0.681078
DFFA	O00273	O00273	HUMAN	DNA fragmentation factor subunit alpha	6	3421.83	3663.24	3562.75	3766.48	3216.1	3489.13	3244.36	3506.82	3264.5	3333.62	0.925087
MED18	Q9BUE0	Q9BUE0	HUMAN	Mediator of RNA polymerase II transcription subunit 18	3	1514.32	1564.45	1597.89	1489.21	1611.37	1401.43	1405.84	1262.79	1263.47	1293.96	0.83943
ESPL1	Q14674	Q14674	HUMAN	Separin	2	170.777	162.551	184.615	194.215	153.533	159.861	132.651	128.445	109.014	83.268	0.467693
UFC1	Q9Y3C8	Q9Y3C8	HUMAN	Ubiquitin-fold modifier-conjugating enzyme 1	6	4107.58	4218.71	4080.9	4033.26	4169.79	4178.99	4260.65	4334.14	4211.44	4254.08	1.03503
WHSC1	O96028	O96028	HUMAN	Histone-lysine N-methyltransferase NSD2	16	3637.62	3748.76	3999.45	4002.36	3682.84	3567.19	3515.84	3515.15	3680.3	3421.58	0.889405
NUDT9	Q9BW91	Q9BW91	HUMAN	ADP-ribose pyrophosphatase, mitochondrial	4	2232.44	2167.81	2167.91	2145.93	2238.23	2096.09	2097.04	2048.49	2075.74	2043.67	0.938101
IMPACT	Q9P2X3	Q9P2X3	HUMAN	Protein IMPACT	1	499.061	482.449	514.456	446.517	525.78	446.594	537.673	493.135	471.869	455.953	0.938907
MYO9A	B2RTY4-4	B2RTY4	HUMAN	Isoform 4 of Unconventional myosin-IXa	4	450.002	498.731	459.397	480.368	473.108	436.226	448.904	390.794	410.993	401.164	0.849699
DNAJC14	Q6Y2X3	Q6Y2X3	HUMAN	DnaJ homolog subfamily C member 14	1	262.548	275.065	293.139	296.772	298.903	309.439	306.205	316.447	364.303	409.455	1.45258
SNAP23	O00161	O00161	HUMAN	Synaptosomal-associated protein 23	24	5993.3	6049.12	5908.38	5852.03	6198.39	5651.02	5011.57	4991.55	5152.9	4726.08	0.794205
CLDND1	Q9NY35	Q9NY35	HUMAN	Claudin domain-containing protein 1	1	341.242	348.689	361.114	395.368	363.047	351.5	319.696	329.609	350.854	344.726	0.953327
HSPA14	Q0VDF9	Q0VDF9	HUMAN	Heat shock 70 kDa protein 14	23	6114.19	6434.01	6649.26	6704.29	6197.87	6532.57	6364.12	6571.36	6477.31	6299.41	0.972815
TXNDC11	Q6PKC3	Q6PKC3	HUMAN	Thioredoxin domain-containing protein 11	2	837.049	752.133	701.778	850.091	754.707	797.547	939.411	834.783	827.65	810.433	1.03205
PHF5A	Q7RTV0	Q7RTV0	HUMAN	PHD finger-like domain-containing protein 5A	14	8907.98	8586.51	9095.74	8653.11	8923.05	8735.04	9157.09	9009.79	9022.05	8342.82	0.946881
ZDHHC6	Q9H6R6	Q9H6R6	HUMAN	Palmitoyltransferase ZDHHC6	1	103.31	82.4058	106.644	92.0756	103.842	84.6704	98.512	90.3708	134.517	112.343	1.16891
DHRS7	Q9Y394	Q9Y394	HUMAN	Dehydrogenase/reductase SDR family member 7	4	571.976	407.049	461.666	334.581	536.424	448.471	459.569	395.029	518.172	559.93	1.26162
CTCF	P49711	P49711	HUMAN	Transcriptional repressor CTCF	11	4021.04	3979.11	4122.29	3962.27	3687.23	3681.62	3733.53	3814	3837.84	3895.08	0.968641
WASL	O00401	O00401	HUMAN	Neural Wiskott-Aldrich syndrome protein	3	2008.18	1975.64	2086.89	1883.21	2054.34	1954.86	1983.68	2001.77	2078.16	1947.98	0.979632
ZNF581	Q9P0T4	Q9P0T4	HUMAN	Zinc finger protein 581	2	112.949	112.949	127.613	115.723	99.8708	95.5564	91.351	97.6083	112.02	116.01	0.988934
GLTP	Q9NZD2	Q9NZD2	HUMAN	Glycolipid transfer protein	4	1733.58	1529.52	1459	1520.21	1534.98	1514.51	1434.12	1428.92	1446.67	1450.12	0.929219
COMMD2	Q86X83	Q86X83	HUMAN	COMM domain-containing protein 2	2	759.818	748.561	730.71	783.273	727.131	760.039	689.829	706.32	699.757	662.655	0.877003
LANCL1	O43813	O43813	HUMAN	LanC-like protein 1	14	3705.61	3595.46	3659.81	3615.61	3728.87	3758.42	3573.1	3735.21	3523	3831.98	1.05155
MRPL53	Q96EL3	Q96EL3	HUMAN	39S ribosomal protein L53, mitochondrial	6	2733.98	2890.6	2975.13	2852.22	2987.59	2889.87	2846.45	2717.63	2565.08	2596.25	0.906836
JADE2	Q9NQC1	Q9NQC1	HUMAN	Protein Jade-2	4	541.17	581.686	605.107	621.107	561.01	534.452	486.563	521.804	496.804	473.566	0.806389
CASP6	P55212	P55212	HUMAN	Caspase-6	1	206.88	200.684	196.458	206.344	212.182	207.417	213.383	218.793	206.462	222.38	1.09767
OCRL	Q01968	Q01968	HUMAN	Inositol polyphosphate 5-phosphatase OCRL-1	8	3852.18	3563.09	3843.06	3706.59	3673.2	3465.6	3609.48	3411.23	3725.07	3443.59	0.920443
DST	Q03001-8	Q03001	HUMAN	Isoform 2 of Dystonin	1	105.115	94.5739	115.116	109.238	102.313	238.156	96.5244	109.082	243.483	96.0971	0.906485
DST	Q03001-3	Q03001	HUMAN	Isoform 3 of Dystonin	13	3408.4	3287.8	3391.89	3024.07	3117.84	2861.64	2446.4	2113.23	1909.15	1580.64	0.48219
DST	Q03001	Q03001	HUMAN	Dystonin	48	13613.1	13593.5	13647.8	13016.4	13428.1	13204	12558.5	11958.7	11984.7	11662.1	0.865933
CHMP4B	Q9H444	Q9H444	HUMAN	Charged multivesicular body protein 4b	15	8674.2	7195.95	7972.11	6802.45	8333.09	7178.94	7302.06	6534.82	7825.93	7402.77	0.966271
NUTF2	P61970	P61970	HUMAN	Nuclear transport factor 2	15	3333.31	3074.65	3294	3328.6	3232.61	3322.76	3441.14	3353.63	3495.18	3418.79	1.04947
CEP120	Q8N960	Q8N960	HUMAN	Centrosomal protein of 120 kDa	1	782.942	979.419	906.677	915.403	843.242	973.333	798.907	939.314	816.829	919.004	1.02555
AP5S1	Q9NUS5	Q9NUS5	HUMAN	AP-5 complex subunit sigma-1	2	126.775	132.687	157.103	132.346	142.508	120.522	121.7	121.842	118.256	110.425	0.804685
AHNAK	Q09666	Q09666	HUMAN	Neuroblast differentiation-associated protein AHNAK	780	466629	442489	433600	449778	454425	456868	457056	459142	460266	441196	0.984539
TOM1L2	Q6ZVM7	Q6ZVM7	HUMAN	TOM1-like protein 2	8	2028.93	2261.1	1894.46	2206.16	1975.87	2058.67	1779.26	1863.86	1623.16	1722.96	0.82137
CHSY1	Q86X52	Q86X52	HUMAN	Chondroitin sulfate synthase 1	1	62.1935	65.9261	71.0985	63.9666	63.0052	69.6742	62.6456	62.9135	65.4807	54.1678	0.823267
PEBP1	P30086	P30086	HUMAN	Phosphatidylethanolamine-binding protein 1	40	12706.9	12586.3	12633.8	13119.2	12972.1	13481.1	13447.6	14147.2	13943.8	14086.3	1.10381
ANKZF1	Q9H8Y5	Q9H8Y5	HUMAN	Ankyrin repeat and zinc finger domain-containing protein 1	4	508.318	466.721	533.624	462.722	564.768	452.454	453.817	382.06	417.935	385.241	0.781665
FANCB	Q8NB91	Q8NB91	HUMAN	Fanconi anemia group B protein	3	529.064	500.6	547.015	551.645	508.881	520.991	510.46	500.195	532.233	500.743	0.941103
FBLN1	P23142	P23142	HUMAN	Fibulin-1	1	45.9937	55.3461	52.1822	43.9756	65.1481	59.1017	53.9653	61.3437	60.5642	73.0318	1.47914
PDXK	O00764	O00764	HUMAN	Pyridoxal kinase	14	4789.46	4482.17	4228.51	4035.29	4484.63	4410.46	4759.24	4458.59	4649.04	5128.88	1.16995
KCTD1	Q719H9	Q719H9	HUMAN	BTB/POZ domain-containing protein KCTD1	2	809.978	721.824	766.418	756.743	472.16	375.038	388.247	348.994	397.016	358.572	0.469494
PAPSS1	O43252	O43252	HUMAN	Bifunctional 3'-phosphoadenosine 5'-phosphosulfate synthase 1	14	8309.34	8081.06	8776.1	8113.59	8213.67	7980.93	7776.95	7284.63	6325.81	4277.52	0.514123
SHB	Q15464	Q15464	HUMAN	SH2 domain-containing adapter protein B	1	228.645	225.735	218.524	197.31	215.712	225.207	205.552	217.323	217.798	204.626	0.940578
PRPF19	Q9UMS4	Q9UMS4	HUMAN	Pre-mRNA-processing factor 19	44	18481.7	20156	18425.4	19696.9	18265.4	19017	18492.1	19156.3	18416.1	19146.5	0.997733
MCTS1	Q9ULC4-3	Q9ULC4	HUMAN	Isoform 3 of Malignant T-cell-amplified sequence 1	24	8867.93	9250.78	8999.99	9334.24	9438.45	9288.62	9522.66	9273.74	9275.48	9301.28	1.02063
FRMD8	Q9BZ67	Q9BZ67	HUMAN	FERM domain-containing protein 8	1	200.339	223.603	209.945	219.784	211.714	214.124	197.161	204.204	195.113	190.089	0.89069
STOML2	Q9UJZ1	Q9UJZ1	HUMAN	Stomatin-like protein 2, mitochondrial	19	4876.69	4897.29	5303.79	5009.71	5189.46	4844.09	5116.35	4991.73	5213.96	5190	1.03348
PHAX	Q9H814	Q9H814	HUMAN	Phosphorylated adapter RNA export protein	8	4986.91	5037.2	5375.1	4992.65	5054.9	4944.32	4916.18	4811.22	4905.5	4528.07	0.888211
POLR3F	Q9H1D9	Q9H1D9	HUMAN	DNA-directed RNA polymerase III subunit RPC6	3	864.954	940.737	902.974	939.274	781.325	811.521	703.659	657.474	711.495	688.243	0.754665
MOGS	Q13724	Q13724	HUMAN	Mannosyl-oligosaccharide glucosidase	7	4303.02	4228.86	4306.89	4198.15	4647.25	4421.86	4499.23	4365.85	4487.55	4801.25	1.12726
XPA	P23025	P23025	HUMAN	DNA repair protein complementing XP-A cells	2	501.434	627.993	529.899	618.061	515.852	560.848	448.232	506.134	429.509	480.914	0.844677
SYVN1	Q86TM6	Q86TM6	HUMAN	E3 ubiquitin-protein ligase synoviolin	1	426.061	426.007	396.816	419.301	436.6	426.332	450.052	332.633	414.928	372.1	0.892228
REV1	Q9UBZ9	Q9UBZ9	HUMAN	DNA repair protein REV1	1	1185.55	1229.8	1319.46	1209.93	1347.89	1199.09	1280.52	1215.95	1099.62	1278.97	1.03461
RNF220	Q5VTB9	Q5VTB9	HUMAN	E3 ubiquitin-protein ligase RNF220	2	573.294	657.349	615.603	599.519	573.393	543.457	479.934	450.151	400.934	428.048	0.700064
PSMB3	P49720	P49720	HUMAN	Proteasome subunit beta type-3	13	3446.87	3512.38	3455.56	3653.88	3770.59	3781.12	3637.8	3867.01	3789.6	4002.01	1.13785
LMAN1	P49257	P49257	HUMAN	Protein ERGIC-53	18	4282.43	4447.36	4312.52	4734.39	4587.43	4545.77	4852.7	4642.26	4815.45	4797.55	1.07951
CHURC1	Q8WUH1	Q8WUH1	HUMAN	Protein Churchill	2	1340.53	1475.03	1333.01	1467.36	1368.72	1499.7	1185.14	1129.07	914.513	815.397	0.580773
UPF3A	Q9H1J1	Q9H1J1	HUMAN	Regulator of nonsense transcripts 3A	4	617.377	590.166	567.03	596.886	561.522	535.845	509.299	490.148	533.615	503.969	0.850057
CD47	Q08722	Q08722	HUMAN	Leukocyte surface antigen CD47	3	806.864	811.675	825.821	826.088	795.611	827.899	872.926	864.68	831.305	766.947	0.938033
APRT	P07741	P07741	HUMAN	Adenine phosphoribosyltransferase	5	2089.9	2031.65	2303.49	2129.97	2295.63	2132.76	2345.28	2262.28	2234.66	2405.63	1.12478
SH2D4A	Q9H788	Q9H788	HUMAN	SH2 domain-containing protein 4A	13	7372.77	7322.59	7309.01	7028.42	6811.39	6102.91	5909.05	5361.68	5276.81	4811.48	0.662902
C16orf13	Q96S19	Q96S19	HUMAN	UPF0585 protein C16orf13	2	646.54	723.093	719.108	777.176	667.271	770.27	660.952	748.366	641.791	773.961	1.08023
COX6B1	P14854	P14854	HUMAN	Cytochrome c oxidase subunit 6B1	7	2324.91	2306.26	2341.12	2243.24	2653.47	2555.12	2523.12	2462.92	2472.48	2515.66	1.09192
ETFDH	Q16134	Q16134	HUMAN	Electron transfer flavoprotein-ubiquinone oxidoreductase, mitochondrial	2	708.652	662.969	659.294	679.437	687.222	740.616	710.884	737.364	715.323	739.251	1.091
CHMP2B	Q9UQN3	Q9UQN3	HUMAN	Charged multivesicular body protein 2b	9	5039.08	5287.44	5324.92	5091.23	4951.05	5099.43	4700.63	4665.4	4336.76	4132.27	0.796864
TIMM10	P62072	P62072	HUMAN	Mitochondrial import inner membrane translocase subunit Tim10	16	5355.44	5334.88	5319.79	5376.68	4915.32	4701.32	4311.44	4428.7	4451.32	4259.48	0.796656
ZNF830	Q96NB3	Q96NB3	HUMAN	Zinc finger protein 830	6	1885.84	1896.1	1894.2	1874.41	2077.81	1952.4	1835.55	1759.34	1844.1	1782.25	0.944167
RNF14	Q9UBS8	Q9UBS8	HUMAN	E3 ubiquitin-protein ligase RNF14	4	451.809	431.403	478.702	452.264	414.811	446.297	446.415	453.355	461.696	430.643	0.949505
TFE3	P19532	P19532	HUMAN	Transcription factor E3	1	504.315	485.679	485.584	473.802	473.19	420.746	428.932	423.03	467.696	431.337	0.885076
LRRC8C	Q8TDW0	Q8TDW0	HUMAN	Volume-regulated anion channel subunit LRRC8C	2	294.137	317.701	301.687	287.302	281.99	207.58	168.511	168.09	148.917	172.93	0.576036
SPG21	Q9NZD8	Q9NZD8	HUMAN	Maspardin	2	820.017	789.3	778.014	784.148	717.464	663.73	556.763	511.995	533.902	469.144	0.591704
C11orf68	Q9H3H3-3	Q9H3H3	HUMAN	Isoform 3 of UPF0696 protein C11orf68	2	755.763	790.397	760.655	809.529	795.422	782.272	795.682	780.663	816.298	762.712	0.978984
CPSF4	O95639	O95639	HUMAN	Cleavage and polyadenylation specificity factor subunit 4	1	657.634	504.287	704.965	500.126	649.775	554.443	681.511	522.551	694.08	603.897	1.02052
BOLA2	Q9H3K6	Q9H3K6	HUMAN	BolA-like protein 2	7	3514.98	3649.26	3758.93	3423.4	3833.21	3384.72	3684.12	3571.25	3522.65	3694.55	1.03009
HERC1	Q15751	Q15751	HUMAN	Probable E3 ubiquitin-protein ligase HERC1	16	4122.83	3949.62	4075.7	4026.22	4132.33	4034.96	4220.68	3913.66	4187.21	4210.34	1.04124
SLC25A1	P53007	P53007	HUMAN	Tricarboxylate transport protein, mitochondrial	6	3801.21	3635.24	3881.26	3482.56	4000.99	3142.39	3331.18	2637.14	2693.98	2696.84	0.728862
CTSC	P53634	P53634	HUMAN	Dipeptidyl peptidase 1	3	374.5	316.863	340.199	340.112	346.942	336.439	356.702	338.424	377.052	349.55	1.01934
S100A10	P60903	P60903	HUMAN	Protein S100-A10	32	16124.2	21511.7	15046.1	16066.7	15659.4	16447.8	16153.7	16783.2	16827.8	17880.4	1.04034
ZCCHC2	Q9C0B9	Q9C0B9	HUMAN	Zinc finger CCHC domain-containing protein 2	1	89.778	117.943	101.278	118.57	96.3748	118.516	92.1521	85.4918	80.4797	94.7146	0.886077
VPS16	Q9H269	Q9H269	HUMAN	Vacuolar protein sorting-associated protein 16 homolog	9	3063.56	2644.19	2891.25	2701.96	2973.51	2703.21	2834.72	2458.69	2767.8	2417.14	0.855552
TOPBP1	Q92547	Q92547	HUMAN	DNA topoisomerase 2-binding protein 1	13	3877.68	4124.94	4120.12	4237.3	3600.78	3657.73	3390.54	3228.52	3262.08	2980.57	0.728745
AGPAT3	Q9NRZ7-3	Q9NRZ7	HUMAN	Isoform 3 of 1-acyl-sn-glycerol-3-phosphate acyltransferase gamma	5	2290.39	2209.91	2288.42	2316.63	2427.9	2385.7	2384.26	2413.19	2415.22	2494.3	1.09575
HIBADH	P31937	P31937	HUMAN	3-hydroxyisobutyrate dehydrogenase, mitochondrial	20	8039.34	8142.93	7601.17	8285.99	7804.8	8454.47	8266.78	8804.98	8199.77	8652.49	1.07922
PPA1	Q15181	Q15181	HUMAN	Inorganic pyrophosphatase	54	22597.4	23235.4	23894.8	24098.4	23729.9	24821.4	24587.2	25940.3	25252.3	25988.9	1.10796
CISD1	Q9NZ45	Q9NZ45	HUMAN	CDGSH iron-sulfur domain-containing protein 1	10	3480.46	3517.37	3680.91	3795.79	3624.45	3829.16	3760.42	3984.15	3824.47	3877.01	1.0714
RPS4X	P62701	P62701	HUMAN	40S ribosomal protein S4, X isoform	48	19467.3	19981.4	21020.2	19744.1	20153.1	19836.6	20290.2	19701.3	18854.5	17454.8	0.87042
HNRNPA1	P09651-2	P09651	HUMAN	Isoform A1-A of Heterogeneous nuclear ribonucleoprotein A1	66	16841.6	18008.6	17356.7	18416	17757.7	18959.2	17804.4	19409.8	17944.3	18813.1	1.06555
LMF2	Q9BU23	Q9BU23	HUMAN	Lipase maturation factor 2	1	49.0385	50.9006	54.8559	44.2768	66.6148	46.368	48.4335	47.9267	58.7709	55.174	1.10862
LRRCC1	Q9C099	Q9C099	HUMAN	Leucine-rich repeat and coiled-coil domain-containing protein 1	1	59.8257	61.8704	74.2925	67.1238	54.4379	45.6666	40.1473	24.8423	33.4277	25.4474	0.386868
ITPA	Q9BY32	Q9BY32	HUMAN	Inosine triphosphate pyrophosphatase	28	9756.04	9108.2	9089.78	9172.3	9379.94	9475.77	9762.6	9582.51	9339.47	10108.7	1.08912
TIMP2	P16035	P16035	HUMAN	Metalloproteinase inhibitor 2	3	1322.21	1187.31	1114.15	1046.68	2076.06	2507.59	2449.78	2646.14	2642.84	2826	2.42037
TAF1C	Q15572	Q15572	HUMAN	TATA box-binding protein-associated factor RNA polymerase I subunit C	1	101.784	100.867	97.4278	105.795	106.614	85.9545	90.8416	80.3011	78.0508	83.6747	0.824638
ARNTL	O00327	O00327	HUMAN	Aryl hydrocarbon receptor nuclear translocator-like protein 1	2	100.526	105.099	106.572	101.417	120.899	113.75	96.3871	105.709	103.178	121.435	1.17438
ZNF845	Q96IR2	Q96IR2	HUMAN	Zinc finger protein 845	5	1194.91	1238.18	1330.4	1281.78	1274.24	994.623	935.891	912.644	902.59	900.324	0.713796
RPSA	P08865	P08865	HUMAN	40S ribosomal protein SA	25	7195.62	6860.84	7431.8	7081.85	7211.68	7394.29	7250.24	7688.98	7803.16	8098.93	1.1339
UTP3	Q9NQZ2	Q9NQZ2	HUMAN	Something about silencing protein 10	8	4278.82	3853.25	3917.88	3670.2	4155.56	4073.43	3783.17	3562.11	4194.74	4086.2	1.03974
NDRG3	Q9UGV2	Q9UGV2	HUMAN	Protein NDRG3	5	2512.95	2505.38	2565.98	2645.78	2491.83	2414.85	2371.87	2361.3	2339.2	2383.42	0.931924
RPL22	P35268	P35268	HUMAN	60S ribosomal protein L22	25	5531.84	6303.85	5376.47	6171.22	5314.43	6023.81	5515.95	6106.9	6049.87	5060.91	0.865728
MRPS22	P82650	P82650	HUMAN	28S ribosomal protein S22, mitochondrial	18	7597.9	6882.07	7403.98	7135.41	7456.71	6875.87	6894.38	5995.03	6204.42	5024.87	0.692623
RFX1	P22670	P22670	HUMAN	MHC class II regulatory factor RFX1	7	2034.54	2090.04	2158.29	2224.25	2189.8	2230.91	2153.78	2190.95	2211.06	2216.52	1.04219
AP3S1	Q92572	Q92572	HUMAN	AP-3 complex subunit sigma-1	3	1429.55	1450.35	1420.52	1481.79	1433.18	1513.25	1415.32	1603.83	1407.53	1489.48	1.03039
SLC35A1	P78382	P78382	HUMAN	CMP-sialic acid transporter	1	370.207	355.417	336.531	339.427	350.979	347.633	351.444	336.658	354.698	366.028	1.04461
IQSEC1	Q6DN90	Q6DN90	HUMAN	IQ motif and SEC7 domain-containing protein 1	1	205.729	209.889	215.666	198.624	202.792	186.848	176.428	165.025	170.52	189.949	0.91552
SMC2	O95347	O95347	HUMAN	Structural maintenance of chromosomes protein 2	77	47719	47425.5	50829.1	50575.9	44369.6	44171.8	43185.9	42069.6	41225.4	39398.4	0.801801
SF3A1	Q15459	Q15459	HUMAN	Splicing factor 3A subunit 1	36	15507.7	14714	15200.3	15337.1	15124.5	14692.9	15700.4	14794.1	15757.4	14912.4	0.981743
WIZ	O95785-3	O95785	HUMAN	Isoform 3 of Protein Wiz	9	3472.27	3277.77	2696.48	3189.85	2516.96	2232.79	2456.42	2072.94	2041.08	2428.67	0.768787
HAUS7	Q99871-2	Q99871	HUMAN	Isoform 2 of HAUS augmin-like complex subunit 7	2	490.782	515.68	588.236	503.281	536.314	466.822	473.584	416.171	433.856	446.946	0.852146
ARL3	P36405	P36405	HUMAN	ADP-ribosylation factor-like protein 3	8	2598.94	2623.6	2603.97	2723.48	2576.6	2623.42	2755	2629.32	2486.18	2498.72	0.947382
RHEB	Q15382	Q15382	HUMAN	GTP-binding protein Rheb	5	2842.8	3128.23	3091.77	3454.43	2601.2	3211.69	2884.99	3218.83	2747.77	3101.39	0.99108
RNF34	Q969K3-2	Q969K3	HUMAN	Isoform 2 of E3 ubiquitin-protein ligase RNF34	2	269.408	282.979	299.221	268.284	241.276	259.601	221.549	228.567	237.404	183.47	0.655314
TMEM51	Q9NW97	Q9NW97	HUMAN	Transmembrane protein 51	2	969.824	896.105	987.928	1268.58	859.963	777.864	704.837	644.437	558.915	511.379	0.496191
SGPL1	O95470	O95470	HUMAN	Sphingosine-1-phosphate lyase 1	11	5927.33	5549.44	5521.47	5508.52	6060.53	5589	6012.46	5636.37	5907.63	5851.04	1.03987
UBE2R2	Q712K3	Q712K3	HUMAN	Ubiquitin-conjugating enzyme E2 R2	3	1589.23	1578.47	1596.83	1596.04	1606.66	1588.24	1649.96	1620.2	1610.13	1567.18	0.985562
IFIT1	P09914	P09914	HUMAN	Interferon-induced protein with tetratricopeptide repeats 1	9	3851.09	3975.88	4021.99	4530.12	3924.08	4199.25	4354.56	4437.61	4237.89	4413.04	1.07773
VAT1	Q99536	Q99536	HUMAN	Synaptic vesicle membrane protein VAT-1 homolog	13	6484.94	6221.4	6179.97	5892.2	6599.98	6570.69	6642.46	6539.68	6465.52	6616.92	1.06817
GOLIM4	O00461	O00461	HUMAN	Golgi integral membrane protein 4	7	4045.4	4252.64	4244.29	4434.78	3993.11	4125.56	3995.1	3899.34	3878.78	3493.07	0.823006
KIF11	P52732	P52732	HUMAN	Kinesin-like protein KIF11	35	18160.8	18738.7	18619	19872.3	17092.6	17217.8	16976.8	16422.3	15930.8	15881.3	0.842609
PSMB2	P49721	P49721	HUMAN	Proteasome subunit beta type-2	12	6489.35	5506.95	4981.37	5010.86	6541.27	5628.39	6345.72	5654.82	6434.85	6595.77	1.19986
KRTCAP2	Q8N6L1-2	Q8N6L1	HUMAN	Isoform 2 of Keratinocyte-associated protein 2	1	421.131	440.618	418.806	385.634	458.491	414.745	380.358	324.73	334.726	373.455	0.896549
SLC25A3	Q00325	Q00325	HUMAN	Phosphate carrier protein, mitochondrial	13	9410.69	9217.93	8497.75	9217.42	8490.38	9223.18	8639.51	9048.81	8398.4	8967.29	0.98694
RHOBTB3	O94955	O94955	HUMAN	Rho-related BTB domain-containing protein 3	1	295.011	259.131	319.308	395.645	271.941	210.064	199.629	190.905	199.756	183.831	0.579407
TTI1	O43156	O43156	HUMAN	TELO2-interacting protein 1 homolog	5	2263.54	2152.72	2074.31	2045.28	2220.65	2145.79	1919.27	2013.41	2007.79	2114.46	0.990861
NENF	Q9UMX5	Q9UMX5	HUMAN	Neudesin	12	5570.51	5502.91	5763.13	5413.98	5792.37	5541.36	5824.73	5596.23	5774.29	5765.66	1.0365
SLC9A3R2	Q15599	Q15599	HUMAN	Na(+)/H(+) exchange regulatory cofactor NHE-RF2	2	382.717	425.471	475.307	453.186	471.008	487.243	418.1	504.042	473.364	458.212	1.05537
SLC4A7	Q9Y6M7-7	Q9Y6M7	HUMAN	Isoform 7 of Sodium bicarbonate cotransporter 3	3	689.835	713.626	682.719	666.708	622.388	576.309	395.693	322.699	320.449	341.791	0.496629
DTX3L	Q8TDB6	Q8TDB6	HUMAN	E3 ubiquitin-protein ligase DTX3L	13	5022.2	4572.56	4698.9	4752.96	5305.46	4641.29	4664.69	4197.01	4179.46	3584.69	0.752824
HAT1	O14929	O14929	HUMAN	Histone acetyltransferase type B catalytic subunit	18	4692.06	4423.87	4746.16	4476.59	4796.22	4658.34	4520.63	4411.47	4438.03	4117.98	0.898206
SMG8	Q8ND04-2	Q8ND04	HUMAN	Isoform 2 of Protein SMG8	5	542.884	521.813	732.693	587.258	643.955	597.041	609.836	616.758	677.067	533.982	0.895699
BUB1B	O60566-3	O60566	HUMAN	Isoform 3 of Mitotic checkpoint serine/threonine-protein kinase BUB1 beta	16	5403.21	5336.06	5941.2	5590.77	5132.62	4750.97	4684.52	4317.84	4379.43	3866.62	0.694459
DUSP3	P51452	P51452	HUMAN	Dual specificity protein phosphatase 3	6	2856.13	2989.37	2946.48	2693.55	2905.19	2716.7	2797.62	2616.07	2776.06	2752.79	0.958699
SSH3	Q8TE77	Q8TE77	HUMAN	Protein phosphatase Slingshot homolog 3	3	1537.34	1432.64	1349.08	1476.5	1579.11	1434.87	1418.71	1366.6	1380.6	1379.71	0.952252
BARD1	Q99728	Q99728	HUMAN	BRCA1-associated RING domain protein 1	5	1901.69	1935.72	1792.58	1826.49	1831.62	1483.78	1264.2	1151.23	1145.78	1123.15	0.602511
H2AFZ	P0C0S5	P0C0S5	HUMAN	Histone H2A.Z	6	2799.71	2812.16	2719.3	3101.32	2607.89	2997.32	2785.8	2974.26	2977.5	2836	0.99226
PGAM5	Q96HS1	Q96HS1	HUMAN	Serine/threonine-protein phosphatase PGAM5, mitochondrial	11	6346.01	6085.34	6376.34	6084.47	6415.16	6306.39	6746.57	6527.77	6941.48	7019.6	1.128
UCK2	Q9BZX2	Q9BZX2	HUMAN	Uridine-cytidine kinase 2	9	2884.84	3183.16	3175.71	2750.6	2811.72	2831.38	2662.21	2447.9	2254.78	1992.27	0.664405
COX6C	P09669	P09669	HUMAN	Cytochrome c oxidase subunit 6C	12	10200.6	9217.69	9208.85	8928.62	9441.3	8678.88	8968.73	8195.63	8678.21	8058.57	0.858304
GRHPR	Q9UBQ7	Q9UBQ7	HUMAN	Glyoxylate reductase/hydroxypyruvate reductase	5	1708.07	1580.98	1639.77	1591.11	1748.35	1720.99	1815.37	1730.83	1868.23	1783.78	1.09436
ORC5	O43913	O43913	HUMAN	Origin recognition complex subunit 5	5	3251.32	3128.74	3316.5	3290.65	3081.2	3025.11	2800.04	2848.74	2868.86	2904.38	0.894535
COA5	Q86WW8	Q86WW8	HUMAN	Cytochrome c oxidase assembly factor 5	3	720.529	647.425	605.212	629.855	707.679	676.744	628.4	526.668	499.34	310.062	0.476464
MORF4L1	Q9UBU8	Q9UBU8	HUMAN	Mortality factor 4-like protein 1	5	2749.6	2781.56	2947.01	2779.01	2493.59	2415.33	2135.07	2107.34	1784	1510.02	0.536553
RQCD1	Q92600-2	Q92600	HUMAN	Isoform 2 of Cell differentiation protein RCD1 homolog	3	1926.09	1949.89	1926.95	2104.15	1809.19	1929.93	1713.95	1802.35	1610.39	1626.67	0.822895
TYMP	P19971-2	P19971	HUMAN	Isoform 2 of Thymidine phosphorylase	7	1211.56	1021.42	1131.23	905.874	1282.53	1146.39	1297.59	1150.5	1315.26	1275.19	1.19454
FAM92A1	A1XBS5	A1XBS5	HUMAN	Protein FAM92A1	1	59.1224	62.8987	81.8035	65.5704	47.955	39.2162	30.86	23.5249	28.0839	12.2407	0.181751
MSH2	P43246	P43246	HUMAN	DNA mismatch repair protein Msh2	27	11873.7	11596.4	12472.5	11459.5	12077.4	11369.4	11590.7	11303.9	11854.9	11661.3	0.984033
PRR11	Q96HE9	Q96HE9	HUMAN	Proline-rich protein 11	4	616.94	618.837	644.966	624.584	552.945	467.707	376.662	299.909	269.979	228.126	0.364225
L1CAM	P32004	P32004	HUMAN	Neural cell adhesion molecule L1	2	204.016	200.028	221.106	237.343	201.779	196.043	177.953	164.861	169.618	149.013	0.691079
SLC12A6	Q9UHW9	Q9UHW9	HUMAN	Solute carrier family 12 member 6	9	7586.95	7141.04	6682.55	7391.05	7266.94	6231.33	5323.35	4630.9	4278.03	4405.39	0.611826
FNTB	P49356	P49356	HUMAN	Protein farnesyltransferase subunit beta	1	256.322	239.663	259.45	251.576	284.173	274.752	276.653	258.827	276.268	290.27	1.15299
LARS	Q9P2J5	Q9P2J5	HUMAN	Leucine--tRNA ligase, cytoplasmic	47	15467.9	14504.6	14528.9	14575.1	15323.3	15386.1	15100.8	15459.3	15852	16457.4	1.11431
FDFT1	P37268	P37268	HUMAN	Squalene synthase	1	123.596	126.191	94.9092	78.9328	116.146	83.1793	82.2327	69.6005	71.0823	72.9251	0.688576
TMEM209	Q96SK2	Q96SK2	HUMAN	Transmembrane protein 209	7	2820.17	2710.63	2996.51	2800.6	2865.69	2720.74	2789.06	2761.26	2830.59	2715.5	0.958869
ERP44	Q9BS26	Q9BS26	HUMAN	Endoplasmic reticulum resident protein 44	24	11330.7	11114	10914.8	10940.6	11363.2	10938.2	11568.9	11405.2	11160.3	11338.2	1.02376
PDLIM5	Q96HC4	Q96HC4	HUMAN	PDZ and LIM domain protein 5	17	6934.36	6802.62	6800.33	5927.72	6965.97	6640.48	6782.08	6501.33	6434.91	6364.98	0.962021
POLR2M	P0CAP2	P0CAP2	HUMAN	DNA-directed RNA polymerase II subunit GRINL1A	8	1573.97	1534.41	1644.89	1668.73	1624.59	1664.44	1659.4	1659.5	1670.39	1605.56	1.00004
MIF	P14174	P14174	HUMAN	Macrophage migration inhibitory factor	20	5373.18	4829.52	5036.1	5541.49	4957.39	5510.78	5167.53	5460.92	5536.9	5498.06	1.05832
AP3D1	O14617-5	O14617	HUMAN	Isoform 5 of AP-3 complex subunit delta-1	18	8105.39	8531.17	7757.9	8584.83	8010.02	8271.71	7919.31	8043.72	7806.52	8329.04	1.01021
UBTD1	Q9HAC8	Q9HAC8	HUMAN	Ubiquitin domain-containing protein 1	1	90.2669	119.465	120.113	105.064	100.38	90.1352	94.1325	76.7767	77.3464	94.5495	0.8696
PSPH	P78330	P78330	HUMAN	Phosphoserine phosphatase	7	1786.49	2067.78	1839.45	2178.86	1940.26	2099.82	2026.57	2049.6	1872.16	2157.11	1.09601
RAB7A	P51149	P51149	HUMAN	Ras-related protein Rab-7a	26	15767.6	15855.1	16350.2	16302.1	14881.2	14893.4	14859.5	14758.7	14109.4	13194.4	0.821121
GNB1	P62873	P62873	HUMAN	Guanine nucleotide-binding protein G(I)/G(S)/G(T) subunit beta-1	7	3121.28	3470.09	3428.34	3204.94	3245.8	3127.08	3096.63	3266.78	3004.74	3464.28	1.04782
AHNAK2	Q8IVF2	Q8IVF2	HUMAN	Protein AHNAK2	109	54881.1	48340	44143.9	44312.9	53650	53590.3	53208.3	54144	53801.8	52542.6	1.09648
TMEM214	Q6NUQ4	Q6NUQ4	HUMAN	Transmembrane protein 214	15	5947.59	5631.97	6039.52	5956.42	5819	5947.05	5828.32	5815.67	5837.21	5578.85	0.946551
RANBP1	P43487	P43487	HUMAN	Ran-specific GTPase-activating protein	30	11816.6	11671	13335.2	12431	12200.4	11481.1	11918.2	12001.1	12266.9	12355.1	1.00338
GPS1	Q13098-7	Q13098	HUMAN	Isoform 2 of COP9 signalosome complex subunit 1	11	3787.7	3452.88	3495.35	3399.88	3865.73	3372.95	3687.94	3251.48	3645.52	3585.44	1.01457
RPUSD3	Q6P087	Q6P087	HUMAN	RNA pseudouridylate synthase domain-containing protein 3	2	679.656	702.431	785.443	756.395	771.167	699.663	652.101	610.32	605.818	557.941	0.763277
IPO5	O00410-3	O00410	HUMAN	Isoform 3 of Importin-5	59	17323.8	15520.4	16905.4	16598.1	16255.9	16084.6	15570.1	16631.2	17622.1	18028.8	1.08693
TIMELESS	Q9UNS1	Q9UNS1	HUMAN	Protein timeless homolog	8	1616.38	1727.67	1834.5	1930.02	1508.02	1462.56	1281.4	1121.04	1051.75	924.406	0.520164
PTGES	O14684	O14684	HUMAN	Prostaglandin E synthase	1	547.632	525.222	633.284	487.845	592.791	523.704	547.954	485.03	542.163	590.997	1.07749
TUBG1	P23258	P23258	HUMAN	Tubulin gamma-1 chain	7	2693.78	2525.26	2550.18	2468.89	2628.06	2329.63	2391.62	2201.72	2365.34	2552.41	0.997221
FAM129A	Q9BZQ8	Q9BZQ8	HUMAN	Protein Niban	32	15076.3	14225.2	14387.6	14549.4	14713.8	15004.6	15115.7	15111.2	15314.2	15351.1	1.05436
PHF19	Q5T6S3	Q5T6S3	HUMAN	PHD finger protein 19	3	752.346	813.982	1045.29	881.797	581.608	526.11	426.633	381.602	353.886	303.423	0.347423
NPC2	P61916	P61916	HUMAN	Epididymal secretory protein E1	13	7440.33	7602.09	6760.38	7211.76	6929.39	7245.77	6256.63	6169.18	5400.37	4917.21	0.677896
PHLDA3	Q9Y5J5	Q9Y5J5	HUMAN	Pleckstrin homology-like domain family A member 3	5	1707.06	1803.96	1733.64	1724.75	1689.64	1369.24	1151.37	1027.48	920.026	786.179	0.451217
RAI1	Q7Z5J4	Q7Z5J4	HUMAN	Retinoic acid-induced protein 1	17	4689.48	4468.83	4723.3	4922.75	4464.7	4250.31	3771.71	3887.96	4021.31	3784.83	0.805096
UFM1	P61960	P61960	HUMAN	Ubiquitin-fold modifier 1	10	3684.92	3552.21	3570.94	3562.82	3674.2	3720.21	3783.71	3645.42	3688.17	3592.87	1.00004
SAAL1	Q96ER3	Q96ER3	HUMAN	Protein SAAL1	6	4483.77	3879.3	4562.42	4104.85	4228.65	3809.23	4115.45	3760.04	4399.72	4047.47	0.95065
LARP1	Q6PKG0	Q6PKG0	HUMAN	La-related protein 1	29	16096.3	15946.1	16379.4	16549.4	14963	15273.6	15206.7	15014	15295.7	13926.6	0.857399
AARS2	Q5JTZ9	Q5JTZ9	HUMAN	Alanine--tRNA ligase, mitochondrial	9	2128.99	2093.78	2207.86	2117.62	2382.86	2218.22	2242.67	2179.47	2249.08	2280.91	1.06731
SF3B1	O75533	O75533	HUMAN	Splicing factor 3B subunit 1	64	28096.5	26956	27195	27306.7	28367.4	28831	28383.6	28932.4	29182.8	29329.4	1.07086
TOR3A	Q9H497	Q9H497	HUMAN	Torsin-3A	1	241.236	219.862	209.909	215.929	218.627	211.871	207.366	179.283	198.002	193.941	0.874656
GSE1	Q14687	Q14687	HUMAN	Genetic suppressor element 1	2	100.627	90.4588	124.381	155.006	105.329	99.8154	95.7009	98.684	82.653	93.0997	0.791542
SCRN2	Q96FV2	Q96FV2	HUMAN	Secernin-2	1	34.9997	37.0772	38.8755	33.2333	45.5984	36.2622	43.3095	31.9292	48.4029	45.7389	1.26889
SSR4	P51571	P51571	HUMAN	Translocon-associated protein subunit delta	10	4003.83	3600.54	4042.72	3708.21	3812.34	3707.85	3446.12	3499.32	3564.09	3413.38	0.889174
MVD	P53602	P53602	HUMAN	Diphosphomevalonate decarboxylase	11	2325.24	2186.65	2028.92	1797.89	2394.52	2201.82	2338.73	2238.28	2450.4	2410.01	1.15606
GMIP	Q9P107	Q9P107	HUMAN	GEM-interacting protein	6	1175.3	1157.05	1167.3	1145.65	1232.2	1194.63	1190.54	1202.41	1198.6	1253.39	1.07927
CAND1	Q86VP6	Q86VP6	HUMAN	Cullin-associated NEDD8-dissociated protein 1	64	26834.4	24367.5	25074.3	25768	25784.1	25729.3	25267.8	26094.1	26831.4	27229.4	1.06736
NUCKS1	Q9H1E3	Q9H1E3	HUMAN	Nuclear ubiquitous casein and cyclin-dependent kinase substrate 1	10	5260.46	5105.16	5105.81	5415.22	5410.58	5604.24	5434.25	5841.93	5941.89	6829.01	1.30782
CFDP1	Q9UEE9	Q9UEE9	HUMAN	Craniofacial development protein 1	9	4717.69	4229.59	4233.38	4200.26	4452.16	4218.18	4039.54	3862.63	4137	4396.76	1.01186
ECT2	Q9H8V3-3	Q9H8V3	HUMAN	Isoform 3 of Protein ECT2	11	4209.49	4218.46	4159.31	3643.12	3380.25	2892.7	2586.39	2154.6	2156.31	1807.54	0.445471
GUF1	Q8N442	Q8N442	HUMAN	Translation factor GUF1, mitochondrial	5	2170.94	2160.2	2175.75	2152.56	2125.72	2166.11	2094.04	2133.1	2272.51	2154.46	0.995195
MRPS15	P82914	P82914	HUMAN	28S ribosomal protein S15, mitochondrial	6	2828.07	2940.4	2833.19	2966.69	3127.66	2992.01	2577.35	2528.02	2175.36	1891.38	0.653985
CANT1	Q8WVQ1	Q8WVQ1	HUMAN	Soluble calcium-activated nucleotidase 1	6	1937.44	1949.59	2196.39	1939.6	2049.07	1805.42	1930.22	1667.4	1831.92	1688.31	0.841733
GPRASP2	Q96D09	Q96D09	HUMAN	G-protein coupled receptor-associated sorting protein 2	1	58.1159	61.2938	64.1864	70.8778	46.0605	64.2276	54.3947	53.142	51.5815	52.2943	0.821999
NHLRC2	Q8NBF2	Q8NBF2	HUMAN	NHL repeat-containing protein 2	14	10081.7	9875.98	10341.4	10297.4	10126	10128.9	10305.1	10556.2	10330.9	10339.9	1.01879
EIF1AD	Q8N9N8	Q8N9N8	HUMAN	Probable RNA-binding protein EIF1AD	3	684.066	896.158	811.179	776.36	723.295	805.811	695.009	736.389	609.9	703.156	0.88789
STON1	Q9Y6Q2-2	Q9Y6Q2	HUMAN	Isoform 2 of Stonin-1	3	1048.62	839.935	764.085	994.976	1041.52	993.545	980.405	892.763	943.967	871.4	0.955583
UBQLN1	Q9UMX0	Q9UMX0	HUMAN	Ubiquilin-1	1	97.1141	104.153	123.943	127.731	101.487	123.668	124.363	128.299	121.177	125.788	1.11085
SP3	Q02447	Q02447	HUMAN	Transcription factor Sp3	2	569.099	577.074	516.457	509.895	527.101	530.913	497.779	529.302	504.077	597.949	1.10093
RRM2	P31350-2	P31350	HUMAN	Isoform 2 of Ribonucleoside-diphosphate reductase subunit M2	7	3812.86	3535.79	3448.1	3011.91	3775.88	3361.54	3429.18	2913.53	3082.8	2466.65	0.714522
NAA50	Q9GZZ1	Q9GZZ1	HUMAN	N-alpha-acetyltransferase 50	8	5088.79	5670.66	5462.31	5632.47	4340.47	4496.63	3959.96	3908.94	3690.82	3563.94	0.652311
SPG11	Q96JI7	Q96JI7	HUMAN	Spatacsin	7	1271.03	1208.34	1210.63	1317.25	1238.47	1172.82	1060.03	1080.72	1016.08	1021.91	0.816347
CHPT1	Q8WUD6	Q8WUD6	HUMAN	Cholinephosphotransferase 1	1	216.154	232.762	212.417	265.634	210.284	224.487	189.843	183.365	168.639	186.732	0.805776
DDX11	Q96FC9-2	Q96FC9	HUMAN	Isoform 2 of ATP-dependent DNA helicase DDX11	6	886.815	904.463	936.131	901.542	834.938	770.836	661.225	590.751	544.095	489.59	0.53965
MRPL3	P09001	P09001	HUMAN	39S ribosomal protein L3, mitochondrial	7	7069.97	6518.09	6944.36	6626.6	6779.52	6251.19	5970.08	5712.48	5585.23	5085.68	0.749023
ABR	Q12979	Q12979	HUMAN	Active breakpoint cluster region-related protein	9	2966.93	2775.94	2832.66	2693.29	2950.14	2946.8	2882.13	2961.73	3143.36	3035.66	1.07754
LDB1	Q86U70	Q86U70	HUMAN	LIM domain-binding protein 1	1	536.757	491.714	472.569	543.583	514.923	510.206	462.36	476.49	453.7	434.894	0.850806
TSNAX	Q99598	Q99598	HUMAN	Translin-associated protein X	14	7216.44	7195.28	6862.77	7220.39	7020.45	7222.22	7163.06	7274.58	7343.96	7516.02	1.05507
ERI1	Q8IV48	Q8IV48	HUMAN	3'-5' exoribonuclease 1	7	2162.72	2094.17	2262.86	2313.6	1935.09	1977.03	1847.98	1790.21	1851.45	1745.53	0.790426
NID2	Q14112	Q14112	HUMAN	Nidogen-2	1	51.3539	50.3772	57.9395	58.4558	35.754	38.8652	29.9761	25.646	24.4258	17.994	0.329974
MINA	Q8IUF8	Q8IUF8	HUMAN	Bifunctional lysine-specific demethylase and histidyl-hydroxylase MINA	8	2959.04	3059.52	2657.56	2752.52	2994.24	2759.05	2854.18	2510.74	2790.39	2875.71	1.00649
SNRPA	P09012	P09012	HUMAN	U1 small nuclear ribonucleoprotein A	25	6590.55	6739.99	7003.61	6760.41	7080.88	7161.33	7157.58	7187.09	7390.54	8047.21	1.18802
TGFBI	Q15582	Q15582	HUMAN	Transforming growth factor-beta-induced protein ig-h3	18	14651.9	15486.9	14139.5	13115.4	15112.8	13420.3	14253	11031.6	13498.6	11463.3	0.798927
LUZP1	Q86V48	Q86V48	HUMAN	Leucine zipper protein 1	42	11917.6	11819.5	12392.7	11325.3	12166.3	11966.4	11782	12023.6	12037.6	11126.4	0.93785
CRABP2	P29373	P29373	HUMAN	Cellular retinoic acid-binding protein 2	21	10085.8	9399.9	8183.29	9692.95	10136.2	10460.3	9965.75	10185.3	9142.34	9067.82	0.970808
AKR7A2	O43488	O43488	HUMAN	Aflatoxin B1 aldehyde reductase member 2	14	4293.51	4568.22	4681.29	4599.21	4855.26	4703.5	4745.81	4850.21	4952.84	5163.22	1.13839
TSC22D2	O75157	O75157	HUMAN	TSC22 domain family protein 2	1	722.54	836.22	929.864	743.045	917.014	812.462	824.767	812.315	805.732	790.946	0.978994
PPIB	P23284	P23284	HUMAN	Peptidyl-prolyl cis-trans isomerase B	51	32912.2	32374.3	33069.9	33173.7	32964.8	33802.6	34550.8	35689.5	35362.1	35345.3	1.0749
COPB2	P35606	P35606	HUMAN	Coatomer subunit beta'	71	36077.9	36735.5	34109.7	35933.7	36194.2	35340.3	35605.6	33939	33621.8	34631.8	0.969694
BCAP29	Q9UHQ4-2	Q9UHQ4	HUMAN	Isoform 2 of B-cell receptor-associated protein 29	7	3432.35	3328.22	3285.94	3325.19	3371.77	3568.61	3601.48	3364.62	3360.43	3006.04	0.899224
RP9	Q8TA86	Q8TA86	HUMAN	Retinitis pigmentosa 9 protein	1	115.601	127.689	118.006	120.139	118.218	131.888	123.823	118.545	115.696	123.639	1.02725
PSMG2	Q969U7	Q969U7	HUMAN	Proteasome assembly chaperone 2	6	3084.73	2683.36	2868.87	2726	2860.41	2678.44	2929.62	2737.36	2818.69	2966.6	1.04431
MSTO1	Q9BUK6	Q9BUK6	HUMAN	Protein misato homolog 1	3	1664.13	1683.15	1704.36	1847.31	1656.65	1718.36	1683.64	1743.77	1772.16	1797.65	1.04227
AFAP1	Q8N556-2	Q8N556	HUMAN	Isoform 2 of Actin filament-associated protein 1	5	1255.56	1231.12	1217.31	1177.55	1180.74	1251.96	1111.42	1035.66	1036.88	927.129	0.759702
ADPGK	Q9BRR6	Q9BRR6	HUMAN	ADP-dependent glucokinase	3	2861.67	2722.71	2750.06	2837.38	2782.21	2926	2887.75	2875.58	2917.03	2999.85	1.07408
NECAP1	Q8NC96	Q8NC96	HUMAN	Adaptin ear-binding coat-associated protein 1	3	956.148	1036.5	913.029	997.61	1001.87	1102.84	980.312	1034.5	985.633	1021.59	1.0469
TBC1D10A	Q9BXI6-2	Q9BXI6	HUMAN	Isoform 2 of TBC1 domain family member 10A	2	291.757	268.807	284.955	296.264	294.726	314.939	298.984	294.682	332.283	284.719	0.997454
PSMA2	P25787	P25787	HUMAN	Proteasome subunit alpha type-2	21	8646.38	8468.21	9427.55	8584.83	9489.01	8428.57	9472.16	8748.87	9023.08	9320.63	1.06136
FAM63B	Q8NBR6	Q8NBR6	HUMAN	Ubiquitin carboxyl-terminal hydrolase MINDY-2	1	474.862	483.921	471.801	476.811	456.569	472.279	445.412	492.612	475.983	470.413	0.986503
SSBP4	Q9BWG4	Q9BWG4	HUMAN	Single-stranded DNA-binding protein 4	1	48.7604	49.5468	50.5406	46.5829	51.8664	48.3535	51.3612	35.8504	43.3746	43.3621	0.887518
LRRC59	Q96AG4	Q96AG4	HUMAN	Leucine-rich repeat-containing protein 59	36	19688.5	19203.2	20542.9	20782.6	19011.2	19771.9	19848.9	20301.7	19598.1	19783.1	0.986479
FPGS	Q05932	Q05932	HUMAN	Folylpolyglutamate synthase, mitochondrial	2	629.686	623.006	658.337	635.201	591.649	592.604	554.871	538.917	547.41	512.25	0.804719
TXNDC17	Q9BRA2	Q9BRA2	HUMAN	Thioredoxin domain-containing protein 17	11	7103.1	6965.16	6649.83	6908.04	6815.83	7279.96	7158.4	7397.34	7069.93	6966.99	1.00875
NCLN	Q969V3	Q969V3	HUMAN	Nicalin	11	3294.34	3043.59	3293.07	3068.69	3220.58	2994.79	3161.92	2934.95	3222.29	3178.43	1.0011
GOLGA2	Q08379	Q08379	HUMAN	Golgin subfamily A member 2	14	5237.04	5249.78	5547.23	5215.78	5256.31	4370.87	4296.52	3938.99	4069.85	3811.7	0.717502
EIF2AK1	Q9BQI3	Q9BQI3	HUMAN	Eukaryotic translation initiation factor 2-alpha kinase 1	4	887.517	959.613	948.813	967.46	641.844	478.656	365.13	310.928	304.429	295.853	0.314452
WWTR1	Q9GZV5	Q9GZV5	HUMAN	WW domain-containing transcription regulator protein 1	4	645.148	707.493	669.448	400.374	842.241	739.156	785.178	743.024	729.858	717.822	1.18528
RBM45	Q8IUH3-3	Q8IUH3	HUMAN	Isoform 3 of RNA-binding protein 45	1	732.959	738.01	693.257	752.53	668.786	651.687	659.45	640.636	644.485	687.274	0.942518
AUP1	Q9Y679	Q9Y679	HUMAN	Ancient ubiquitous protein 1	6	1220.98	1235.87	1352.88	1236.44	1283.13	1229.17	1292.88	1240.33	1282.28	1321.87	1.04782
PSMB1	P20618	P20618	HUMAN	Proteasome subunit beta type-1	26	5814.15	6148.15	5975.96	6450.52	6110.14	6482.07	6235.01	6416.67	6214.03	6370.14	1.04477
SCAMP2	O15127	O15127	HUMAN	Secretory carrier-associated membrane protein 2	4	1082.09	1146.75	1385.49	1046.84	1294.79	1149.28	1273.12	1168.66	1225.99	1317.27	1.13042
HTATIP2	Q9BUP3-3	Q9BUP3	HUMAN	Isoform 3 of Oxidoreductase HTATIP2	19	11077.1	10820.4	11077.4	11429.5	10722.1	10711.9	10933.9	10799	10414.7	10046.7	0.905016
SRSF4	Q08170	Q08170	HUMAN	Serine/arginine-rich splicing factor 4	22	10948.9	11202.9	11241.4	11996.6	10764.4	10982.5	10860.7	11388.8	11511.6	11675.7	1.02893
SUMO1	P63165	P63165	HUMAN	Small ubiquitin-related modifier 1	8	4640.96	4594.51	4879.75	4787.35	3407.77	2473.62	2268.81	2213.6	2158.58	2114.76	0.447506
YRDC	Q86U90	Q86U90	HUMAN	YrdC domain-containing protein, mitochondrial	2	637.562	669.846	673.131	620.602	660.29	660.438	659.133	535.495	627.189	494.78	0.760866
HN1L	Q9H910-3	Q9H910	HUMAN	Isoform 3 of Hematological and neurological expressed 1-like protein	10	5762.66	5814.81	5750.28	5919.02	5779.45	5721	5550.51	5575.19	5382.53	5281.63	0.908794
AKAP2	Q9Y2D5-4	Q9Y2D5	HUMAN	Isoform 2 of A-kinase anchor protein 2	16	6155.27	5977.9	6000.75	5293.71	6067.71	5957.74	5700.44	5733.86	5683.03	5685.02	0.970653
IRF6	O14896	O14896	HUMAN	Interferon regulatory factor 6	16	7707.5	6751.82	6533.07	5908.47	7652.63	7036.87	7265.5	6805.56	7197.72	7204.2	1.07122
RPL34	P49207	P49207	HUMAN	60S ribosomal protein L34	52	13002.1	14317.3	13943	13798.6	13738.7	13510.2	13540.3	13672.8	13086.3	12505.5	0.908481
HEXA	P06865	P06865	HUMAN	Beta-hexosaminidase subunit alpha	10	3021.01	3040.14	2595.03	2846.06	2970.78	2926.23	2591.21	2487.29	2324.65	2601.94	0.904847
OXA1L	Q15070	Q15070	HUMAN	Mitochondrial inner membrane protein OXA1L	13	4134.49	4364.64	4713.76	4432.91	4226.38	4081.3	4135.54	3854.09	3641.33	3742.5	0.848361
ACTB	P60709	P60709	HUMAN	Actin, cytoplasmic 1	153	35873.1	36845.7	31430	32605.5	37926.7	37599.7	39882.2	38578.7	39196	42675.1	1.24823
FXN	Q16595	Q16595	HUMAN	Frataxin, mitochondrial	2	582.168	475.578	484.498	542.954	566.636	515.914	577.287	480.184	620.765	527.469	1.01184
ETHE1	O95571	O95571	HUMAN	Persulfide dioxygenase ETHE1, mitochondrial	6	1314.2	1265.27	1296.45	1198.18	1385.37	1320.39	1415.73	1311.76	1405.07	1472.79	1.16103
RBCK1	Q9BYM8	Q9BYM8	HUMAN	RanBP-type and C3HC4-type zinc finger-containing protein 1	4	537.435	514.253	545.344	532.27	536.24	472.925	469.566	466.298	448.232	478.079	0.898096
TRAPPC2L	Q9UL33	Q9UL33	HUMAN	Trafficking protein particle complex subunit 2-like protein	1	256.154	298.271	276.774	294.959	235.502	267.11	229.067	228.641	190	195.138	0.69311
CCDC86	Q9H6F5	Q9H6F5	HUMAN	Coiled-coil domain-containing protein 86	15	8427.45	8581.7	9119.91	8638.01	8409.57	8422.41	8463.16	8594.66	8545.79	8398.74	0.966287
ZNF703	Q9H7S9	Q9H7S9	HUMAN	Zinc finger protein 703	1	133.581	145.271	129.25	131.422	109.23	77.7377	61.1061	41.5458	29.8956	20.9058	0.154995
G3BP2	Q9UN86-2	Q9UN86	HUMAN	Isoform B of Ras GTPase-activating protein-binding protein 2	1	85.6187	80.7446	89.1857	68.4949	85.8472	76.5576	72.7956	81.0754	75.9502	81.9289	1.01133
G3BP2	Q9UN86	Q9UN86	HUMAN	Ras GTPase-activating protein-binding protein 2	16	8126.33	6983.36	8748.91	6693.25	8055.83	6420.65	7811.71	6142.58	7279.88	5475.43	0.71687
SPPL2A	Q8TCT8	Q8TCT8	HUMAN	Signal peptide peptidase-like 2A	2	74.1702	76.2654	74.2788	75.4163	70.5019	75.4108	60.98	60.499	60.5239	55.1678	0.73525
SMC4	Q9NTJ3	Q9NTJ3	HUMAN	Structural maintenance of chromosomes protein 4	70	27380	26489.1	29048.6	28573.6	26424.2	24706.4	24441.1	23030.1	23163	21472.6	0.770377
GRK6	P43250-2	P43250	HUMAN	Isoform GRK6B of G protein-coupled receptor kinase 6	1	56.2898	65.6766	56.5368	55.8863	65.5835	59.1011	53.8216	50.2045	50.7781	42.7375	0.729341
CHID1	Q9BWS9	Q9BWS9	HUMAN	Chitinase domain-containing protein 1	4	1864.73	1911.42	1948.3	1845.39	1836.2	1795.11	1749.96	1754.36	1653.19	1812.53	0.957764
ZMIZ1	Q9ULJ6	Q9ULJ6	HUMAN	Zinc finger MIZ domain-containing protein 1	5	2863.19	2661.5	2692.34	2851.4	2654.62	2640.99	2632.88	2643.09	2609.51	2669.07	0.964571
DVL3	Q92997	Q92997	HUMAN	Segment polarity protein dishevelled homolog DVL-3	1	698.217	708.135	731.29	710.883	723.814	687.875	638.48	607.739	579.977	542.75	0.762149
YTHDF1	Q9BYJ9	Q9BYJ9	HUMAN	YTH domain-containing family protein 1	7	3823.63	3811.58	3799.4	3682.4	3585.34	3479.04	3278.31	3073.92	3079.18	2816.16	0.745164
LAMP2	P13473-2	P13473	HUMAN	Isoform LAMP-2B of Lysosome-associated membrane glycoprotein 2	3	2074.09	1978.23	2112.17	1909.38	2138.11	1975.67	1994.41	1897.09	1986.17	1895.94	0.939297
CHAF1A	Q13111	Q13111	HUMAN	Chromatin assembly factor 1 subunit A	5	2005.9	2074.91	2050.11	2043.42	1903.17	1822.12	1743.25	1766.37	1689.25	1729.87	0.846486
NDUFB8	O95169	O95169	HUMAN	NADH dehydrogenase [ubiquinone] 1 beta subcomplex subunit 8, mitochondrial	3	583.425	628.782	609.098	582.088	634	647.106	573.096	618.615	616.524	659.022	1.09682
DUSP12	Q9UNI6	Q9UNI6	HUMAN	Dual specificity protein phosphatase 12	4	371.465	377.415	401.767	426.059	389.518	429.023	391.841	387.09	391.241	433.106	1.09876
CES2	O00748	O00748	HUMAN	Cocaine esterase	4	584.261	548.214	527.199	531.679	586.683	585.333	563.772	547.502	543.299	596.788	1.08935
MTPN	P58546	P58546	HUMAN	Myotrophin	13	4916.14	4938.49	4935.96	5086.17	5049.74	5249.12	5029.7	5400.67	5236.4	5327.88	1.07218
ASPSCR1	Q9BZE9-2	Q9BZE9	HUMAN	Isoform 2 of Tether containing UBX domain for GLUT4	4	2195.13	2059.7	2071.39	2239.2	2226.93	2351.38	2233.49	2302.33	2232.18	2275.96	1.06286
ZNF318	Q5VUA4	Q5VUA4	HUMAN	Zinc finger protein 318	10	1858.94	1838.2	1928.4	1947.82	1672.77	1677.95	1632.51	1652.9	1653.68	1658.11	0.875761
STK39	Q9UEW8	Q9UEW8	HUMAN	STE20/SPS1-related proline-alanine-rich protein kinase	15	6420.99	6524.03	6222.72	6310.69	6442.82	6896.48	6468.38	6956.73	6697.96	7097.09	1.11421
ATP5SL	Q9NW81-4	Q9NW81	HUMAN	Isoform 4 of ATP synthase subunit s-like protein	1	231.913	217.941	235.391	253.362	227.975	232.226	217.809	220.95	221.061	200.261	0.85344
TMEM222	Q9H0R3	Q9H0R3	HUMAN	Transmembrane protein 222	1	55.2375	52.0177	60.6469	58.9179	68.1285	56.6161	65.3186	58.8327	57.7498	51.6538	0.910921
ABHD16A	O95870	O95870	HUMAN	Protein ABHD16A	3	398.124	373.019	410.034	374.296	432.565	363.631	401.612	374.146	403.397	391.671	1.00721
MCM7	P33993	P33993	HUMAN	DNA replication licensing factor MCM7	41	18048.4	18608.4	18889.8	18059.1	18270.1	17487.8	17610.5	17484.6	17827.8	17869.5	0.971093
COG8	Q96MW5	Q96MW5	HUMAN	Conserved oligomeric Golgi complex subunit 8	3	611.582	533.517	635.799	530.187	672.928	563.793	634.085	551.798	646.161	661.185	1.14437
FHOD1	Q9Y613	Q9Y613	HUMAN	FH1/FH2 domain-containing protein 1	11	4017.29	4037.2	4199.28	4174.8	4029.17	3838.05	3910.61	3736.21	3906.59	4053.26	0.986881
PARP4	Q9UKK3	Q9UKK3	HUMAN	Poly [ADP-ribose] polymerase 4	12	7789.94	7307.52	7007.05	6666.53	7480.82	7136.85	6390.4	6189.23	5666.04	5115.11	0.711147
TIMM13	Q9Y5L4	Q9Y5L4	HUMAN	Mitochondrial import inner membrane translocase subunit Tim13	9	2118.47	2208.71	2212.57	2163.55	2171.3	2127.5	2058.26	1887.03	1915.62	1801.13	0.827791
PSMD3	O43242	O43242	HUMAN	26S proteasome non-ATPase regulatory subunit 3	38	13884.3	13177.6	12528.8	12982.2	13456.8	13306.9	13076	12762	13673.4	13710.6	1.04317
NACA	E9PAV3	E9PAV3	HUMAN	Nascent polypeptide-associated complex subunit alpha, muscle-specific form	17	7238.15	7100.71	7198.38	7373.33	6394.55	6789.35	6730.75	6614.15	6417.72	5504.48	0.761587
SKA3	Q8IX90	Q8IX90	HUMAN	Spindle and kinetochore-associated protein 3	9	2106.13	2199.44	2513.45	2395.32	2209.36	2036.74	1912.04	1800.58	1723.04	1617.82	0.702304
SEMA3A	Q14563	Q14563	HUMAN	Semaphorin-3A	3	1375.72	1099.46	1250.59	1172.36	1030.59	766.45	608.42	416.49	451.42	345.983	0.282543
MLST8	Q9BVC4	Q9BVC4	HUMAN	Target of rapamycin complex subunit LST8	2	831.533	812.714	882.591	887.99	850.438	789.791	801.556	800.184	806.97	838.285	0.981935
RAB12	Q6IQ22	Q6IQ22	HUMAN	Ras-related protein Rab-12	6	1180.43	1327.59	1124.81	1368.98	1197.52	1410.33	1182.05	1273.39	1113.18	1304.97	1.0436
SPATS2L	Q9NUQ6-3	Q9NUQ6	HUMAN	Isoform 3 of SPATS2-like protein	21	13800.9	13325.4	12832.3	13350.6	11660.3	9470.67	8570.02	8086.57	7910.31	7967.83	0.597858
UNC5B	Q8IZJ1	Q8IZJ1	HUMAN	Netrin receptor UNC5B	4	1166.32	1029.59	1081.23	1541.07	1088.09	971.81	831.511	764.398	763.275	580.346	0.481793
UBA52	P62987	P62987	HUMAN	Ubiquitin-60S ribosomal protein L40	10	5710.38	5799.48	6058.11	5858.07	5708.16	5963.43	5728.89	6038.79	5845.99	5233.22	0.893573
NIPSNAP1	Q9BPW8	Q9BPW8	HUMAN	Protein NipSnap homolog 1	5	2105.59	1946.99	1830.1	1917.93	2162.04	2118.53	2288.17	2154.12	2210.33	2354.23	1.2072
ANKRD28	O15084	O15084	HUMAN	Serine/threonine-protein phosphatase 6 regulatory ankyrin repeat subunit A	6	1471.42	1593.8	1530.19	1518.94	1608.58	1603.09	1554.64	1587.96	1546.07	1669.58	1.09224
STX12	Q86Y82	Q86Y82	HUMAN	Syntaxin-12	2	64.8808	68.0429	69.1101	66.1184	66.2249	69.5597	68.8596	73.5988	71.6306	70.1789	1.04685
ECHDC1	Q9NTX5	Q9NTX5	HUMAN	Ethylmalonyl-CoA decarboxylase	8	3529.2	3667.15	3494.02	3642.29	3468.62	3608.22	3463.57	3712.06	3617.33	3715.55	1.03695
NKIRAS2	Q9NYR9	Q9NYR9	HUMAN	NF-kappa-B inhibitor-interacting Ras-like protein 2	1	44.8415	49.3779	58.7089	46.1049	48.5912	41.6795	38.2216	37.6833	36.469	45.8767	0.921992
SNX7	Q9UNH6-3	Q9UNH6	HUMAN	Isoform 3 of Sorting nexin-7	3	229.539	241.135	181.208	244.9	200.769	267.157	200.706	247.043	183.536	242.363	1.08103
LYAR	Q9NX58	Q9NX58	HUMAN	Cell growth-regulating nucleolar protein	17	12070.7	12174	12763.9	12525.1	11639.9	11808	12145.7	12368.3	12504.2	12381	0.999807
NKAP	Q8N5F7	Q8N5F7	HUMAN	NF-kappa-B-activating protein	2	1327.7	1383.94	1404.46	1367.06	1423.59	1369.01	1356.85	1298.78	1336.09	1349.07	0.984155
VPS4A	Q9UN37	Q9UN37	HUMAN	Vacuolar protein sorting-associated protein 4A	8	5277.4	5143.89	4620.52	4924.72	4549.78	4502.84	4591.74	4130.89	4040.22	4400.58	0.881591
TICAM2	Q86XR7-2	Q86XR7	HUMAN	Isoform 2 of TIR domain-containing adapter molecule 2	5	2921.59	2284.59	2523.69	2270.13	2757.6	2236.7	2775.35	2172.27	2918.56	2487.43	0.994973
JPH2	Q9BR39	Q9BR39	HUMAN	Junctophilin-2	1	207.57	238.032	240.89	188.564	218.041	198.844	189.818	167.092	160.794	166.732	0.762152
C15orf40	Q8WUR7	Q8WUR7	HUMAN	UPF0235 protein C15orf40	4	1536.06	1523.16	1582.78	1638.32	1584.3	1590.84	1523.12	1526.96	1555	1476.95	0.940684
USO1	O60763-2	O60763	HUMAN	Isoform 2 of General vesicular transport factor p115	24	10569.2	10193.8	10034.1	10076.8	10334.5	10523.5	10453	10788.9	10804	11022.5	1.07869
EEF1B2	P24534	P24534	HUMAN	Elongation factor 1-beta	41	16224.8	14923.8	17035.1	15691	16304.5	16204.9	17276.3	16515	18665.4	17252.1	1.08037
MYL12B	O14950	O14950	HUMAN	Myosin regulatory light chain 12B	19	4540.43	4983.73	4400.53	4653.63	4778.48	4896.25	5042.72	4927.91	4544.27	5319.42	1.1453
SRP14	P37108	P37108	HUMAN	Signal recognition particle 14 kDa protein	11	4520.04	4041.43	4339.06	4480.05	4304.15	4051.5	3938.98	3730.93	4043.91	3603.12	0.829228
EIF2S3	P41091	P41091	HUMAN	Eukaryotic translation initiation factor 2 subunit 3	37	21342.1	21300.8	20885.6	21742.2	20705.5	20686.4	21035.2	21012.7	19893.8	21237	0.996213
MECP2	P51608-2	P51608	HUMAN	Isoform B of Methyl-CpG-binding protein 2	8	2243.22	2191.12	2164.79	2187.19	2249.82	2398.25	2271.1	2296.16	2318.32	2425.65	1.10428
SLC38A1	Q9H2H9	Q9H2H9	HUMAN	Sodium-coupled neutral amino acid transporter 1	6	2643.44	3017.11	2617.61	2824.34	2479.19	2207.88	2006.1	1664.99	1726.38	1842.54	0.663828
NLE1	Q9NVX2	Q9NVX2	HUMAN	Notchless protein homolog 1	5	1646.96	1766.62	1612.12	1830.21	1676.82	1821.11	1576.33	1897.8	1659.68	1830.27	1.06785
HSPB8	Q9UJY1	Q9UJY1	HUMAN	Heat shock protein beta-8	1	182.686	159.993	140.762	142.412	174.523	148.025	167.685	170.42	160.972	156.645	1.00116
DDX42	Q86XP3	Q86XP3	HUMAN	ATP-dependent RNA helicase DDX42	28	8450.05	8380.15	8479.7	8517.98	8387.12	8523.03	8355.47	8661.31	8456.2	8475.28	1.00217
ATP6AP2	O75787	O75787	HUMAN	Renin receptor	1	584.441	610.59	610.609	644.079	550.15	506.118	418.798	332.756	300.59	219.861	0.358997
COPZ1	P61923-4	P61923	HUMAN	Isoform 4 of Coatomer subunit zeta-1	3	3179.94	3100.91	3084.38	3242.8	2865.41	2864.89	2914.16	3061.15	2804.23	2751.17	0.872831
TMX1	Q9H3N1	Q9H3N1	HUMAN	Thioredoxin-related transmembrane protein 1	22	7299.49	7544.48	7446.85	7791.29	7321.19	7597.3	7547.22	7335.62	7241.35	7270.3	0.966727
PTAR1	Q7Z6K3	Q7Z6K3	HUMAN	Protein prenyltransferase alpha subunit repeat-containing protein 1	4	1084.61	1034.99	1031.85	934.754	1089.38	1010.26	997.742	964.882	1030.38	927.137	0.90758
SEC63	Q9UGP8	Q9UGP8	HUMAN	Translocation protein SEC63 homolog	24	7839.77	7555.97	8137.12	7751.02	8345.05	7750.45	8265.79	7948.84	8135.94	8266.83	1.05701
TFB2M	Q9H5Q4	Q9H5Q4	HUMAN	Dimethyladenosine transferase 2, mitochondrial	7	4481.48	4727.92	4823.09	4687.19	4313.91	4378.46	4065.11	4111.82	3843.22	3527.81	0.753818
CNOT8	Q9UFF9	Q9UFF9	HUMAN	CCR4-NOT transcription complex subunit 8	2	1021.81	932.006	928.678	884.85	875.792	760.839	747.848	694.783	687.45	718.271	0.762629
PAK2	Q13177	Q13177	HUMAN	Serine/threonine-protein kinase PAK 2	35	13429.3	15718.4	14378.5	16035.1	13674.5	15577.2	13936.8	16476.9	14400.8	16696.3	1.12128
C9orf114	Q5T280	Q5T280	HUMAN	Putative methyltransferase C9orf114	5	2420.99	2824.97	2792.05	2984.75	2416.83	2241.59	1807.33	1739.88	1549.87	1715.51	0.622534
ZNF787	Q6DD87	Q6DD87	HUMAN	Zinc finger protein 787	1	381.434	383.503	388.932	415.428	378.12	372.072	356.903	373.335	348.813	373.053	0.95088
SMYD2	Q9NRG4	Q9NRG4	HUMAN	N-lysine methyltransferase SMYD2	5	3512.2	3680	3641.98	3844.88	3125.43	2984.62	2677.35	2558.63	2308.22	2207.66	0.601581
MTA1	Q13330	Q13330	HUMAN	Metastasis-associated protein MTA1	17	6502.92	6279.07	6699.17	6599.37	7142.86	6888.76	7059.05	7050.38	7158.52	6921.57	1.06157
SARS2	Q9NP81-2	Q9NP81	HUMAN	Isoform 2 of Serine--tRNA ligase, mitochondrial	4	1571.3	1488.46	1502.83	1646.42	1523.26	1595.18	1600.5	1672.51	1559.84	1640.31	1.05673
PARS2	Q7L3T8	Q7L3T8	HUMAN	Probable proline--tRNA ligase, mitochondrial	2	69.7703	68.4844	66.3243	67.5263	69.0536	65.7198	80.7802	67.9743	72.2699	62.7387	0.922271
MRPL2	Q5T653	Q5T653	HUMAN	39S ribosomal protein L2, mitochondrial	3	2618.71	2622.17	2566.36	2530.71	2707.32	2595.09	2478.84	2414.56	2246.76	2166.86	0.838411
[truncated: 5,034 more rows]

## Sheet: Normalised RNA and RP
Ensembl ID	Uniprot	Symbol	Description	mock 4sU-RNA_Norm	0-1h p.i. 4sU-RNA_Norm	1-2h p.i. 4sU-RNA_Norm	2-3h p.i. 4sU-RNA_Norm	3-4h p.i. 4sU-RNA_Norm	4-5h p.i. 4sU-RNA_Norm	5-6h p.i. 4sU-RNA_Norm	6-7h p.i. 4sU-RNA_Norm	7-8h p.i. 4sU-RNA_Norm	mock total RNA_Norm	2h p.i. total RNA_Norm	4h p.i. total RNA_Norm	6h p.i. total RNA_Norm	8h p.i. total RNA_Norm	mock RP_Norm	1h p.i. RP_Norm	2h p.i. RP_Norm	4h p.i. RP_Norm	6h p.i. RP_Norm	8h p.i. RP_Norm	7-8 hpi 4sU-RNA/mock 4sU-RNA	8 hpi total RNA/mock total RNA	8 hpi RP/mock RP
ENSG00000232388	A0A096LP01	LINC00493	long intergenic non-protein coding RNA 493 [Source:HGNC Symbol;Acc:43430]	3.785	3.62744	5.15176	3.8384	3.82471	6.17517	4.35272	5.98024	3.1404	7.124	7.25127	6.99481	7.31221	4.23905	#VALUE!	#VALUE!	#VALUE!	#VALUE!	#VALUE!	#VALUE!	0.829695	0.595038	#VALUE!
ENSG00000272899	A0A1B0GUX0	RP11-309L24.9		0.124	0.228263	0.554383	0.43253	2.04012	7.17866	9.41271	10.777	13.9819	0.062	0.17507	0.24581	0.435899	0.256824	#VALUE!	#VALUE!	#VALUE!	#VALUE!	#VALUE!	#VALUE!	112.758	4.14232	#VALUE!
ENSG00000221955	A0AV02	SLC12A8	solute carrier family 12, member 8 [Source:HGNC Symbol;Acc:15595]	0.4	0.41561	0.455311	0.57872	0.699273	0.86137	1.43878	2.74057	5.46798	0.51	0.505293	0.506714	0.517025	0.760256	2.341	1.76567	1.72259	2.85213	1.99255	0	13.67	1.4907	0
ENSG00000105948	A0AVF1	TTC26	tetratricopeptide repeat domain 26 [Source:HGNC Symbol;Acc:21882]	0.85	0.789229	0.984399	1.22147	1.31749	1.67768	1.2852	1.57501	1.78982	1.448	1.25799	1.25493	1.06916	0.62163	11.363	13.0791	9.99401	8.87915	11.1839	6.78314	2.10567	0.429302	0.59695
ENSG00000168936	A0AVI4	TMEM129	transmembrane protein 129 [Source:HGNC Symbol;Acc:25137]	2.853	2.16203	2.43781	3.34063	2.98393	3.20977	3.67577	1.31798	0.977012	2.329	1.66264	1.40155	0.881486	0.323948	9.115	8.2344	8.78225	6.94802	6.14856	3.58808	0.342451	0.139093	0.393645
ENSG00000129173	A0AVK6	E2F8	E2F transcription factor 8 [Source:HGNC Symbol;Acc:24727]	2.9	2.48935	2.99536	2.66525	1.75299	1.68461	1.49941	0.956361	1.16174	0.886	0.790438	0.874352	0.632054	0.233476	5.403	5.71591	7.86057	5.16544	2.67172	0	0.4006	0.263517	0
ENSG00000033178	A0AVT1	UBA6	ubiquitin-like modifier activating enzyme 6 [Source:HGNC Symbol;Acc:25581]	4.924	4.56741	4.71964	5.33171	5.76454	6.61712	7.23433	9.08543	9.92201	15.089	13.9585	10.6227	8.37411	4.42875	45.699	56.5024	47.0169	45.6179	39.0548	29.134	2.01503	0.293508	0.63752
ENSG00000117868	A0FGR8	ESYT2	extended synaptotagmin-like protein 2 [Source:HGNC Symbol;Acc:22211]	6.328	6.28476	6.08241	8.29297	8.61521	8.41092	8.4872	8.16194	8.76437	13.114	11.6018	10.1569	8.86692	5.66617	38.609	33.8766	39.0771	30.9291	37.4018	24.5707	1.38501	0.43207	0.636398
ENSG00000156603	A0JLT2	MED19	mediator complex subunit 19 [Source:HGNC Symbol;Acc:29600]	3.573	4.24224	4.25905	3.61972	3.91263	2.88394	2.11978	2.98564	1.7734	3.022	3.42907	3.47045	3.34916	3.15922	39.242	53.0915	48.1663	67.152	55.9847	52.0744	0.496333	1.04541	1.32701
ENSG00000111647	A0JNW5	UHRF1BP1L	UHRF1 binding protein 1-like [Source:HGNC Symbol;Acc:29102]	4.152	4.42205	4.96942	5.19761	5.17792	6.68298	8.43062	10.9981	15.0534	9.882	8.83529	7.42822	7.18629	5.24591	8.109	7.57973	7.84671	6.87374	4.92289	3.45707	3.62557	0.530856	0.426325
ENSG00000187164	A0MZ66	KIAA1598	KIAA1598 [Source:HGNC Symbol;Acc:29319]	2.031	2.0479	2.17116	2.40549	2.49623	2.24961	3.23524	3.35324	3.789	0.585	0.592304	0.487308	0.481911	0.431931	3.774	6.96251	6.11421	4.1256	4.57431	2.11791	1.86558	0.738343	0.561185
ENSG00000168569	A0PJW6	TMEM223	transmembrane protein 223 [Source:HGNC Symbol;Acc:28464]	2.763	2.751	3.40113	2.00679	2.8754	5.83374	8.49933	17.8182	27.5	1.683	2.11972	1.94923	1.88769	2.05897	19.954	19.9485	20.9711	20.8143	23.2156	38.6901	9.95295	1.22339	1.93896
ENSG00000172986	A0PJZ3	GXYLT2	glucoside xylosyltransferase 2 [Source:HGNC Symbol;Acc:33383]	1.229	1.40403	1.13406	1.12965	1.26391	1.03988	0.969966	0.597725	0.964697	1.784	1.64378	1.09429	1.16482	0.569098	#VALUE!	#VALUE!	#VALUE!	#VALUE!	#VALUE!	#VALUE!	0.784944	0.319001	#VALUE!
ENSG00000188735	A0PK00	TMEM120B	transmembrane protein 120B [Source:HGNC Symbol;Acc:32008]	1.859	1.58922	1.74641	2.3173	2.20086	1.7522	1.62065	1.22235	1.46552	1.631	1.11437	0.934726	0.676855	0.392532	12.37	11.2031	11.475	9.39232	5.18377	8.47892	0.788337	0.240669	0.685442
ENSG00000206535	A1A4G5	LNP1	leukemia NUP98 fusion partner 1 [Source:HGNC Symbol;Acc:28014]	1.083	1.3082	1.1699	1.12119	1.26116	0.885633	1.6348	4.68019	6.68309	0.968	0.97075	0.723416	0.670801	0.62163	#VALUE!	#VALUE!	#VALUE!	#VALUE!	#VALUE!	#VALUE!	6.1709	0.64218	#VALUE!
ENSG00000071205	A1A4S6	ARHGAP10	Rho GTPase activating protein 10 [Source:HGNC Symbol;Acc:26099]	2.585	3.18706	2.84464	3.75866	4.62427	4.49056	4.73465	4.84158	5.52956	3.617	4.07379	3.7292	3.94973	3.95596	18.798	20.3452	20.5909	20.4322	18.5424	15.7206	2.13909	1.09371	0.83629
ENSG00000152102	A1KXE4	FAM168B	family with sequence similarity 168, member B [Source:HGNC Symbol;Acc:27016]	18.235	18.4699	17.5516	18.4031	18.6922	16.1632	14.3171	10.502	6.96224	19.413	15.6536	12.9773	9.5801	3.71519	84.353	94.0662	96.38	106.824	122.519	106.711	0.381806	0.191376	1.26505
ENSG00000254726	A1L020	MEX3A	mex-3 RNA binding family member A [Source:HGNC Symbol;Acc:33482]	1.522	1.20484	2.03836	2.54806	1.7736	1.69328	1.89952	1.75432	1.6133	0.514	0.436104	0.720181	0.491598	0.220343	5.431	3.2713	4.03324	6.06753	6.65007	9.30134	1.05999	0.428683	1.71264
ENSG00000105135	A1L0T0	ILVBL	ilvB (bacterial acetolactate synthase)-like [Source:HGNC Symbol;Acc:6041]	1.674	1.63337	2.1543	2.23272	1.79558	1.47143	1.40645	0.911531	0.714286	2.557	2.59356	2.14976	1.49659	0.631844	50.885	43.6702	45.2517	48.7131	57.6152	61.041	0.426694	0.247104	1.19959
ENSG00000239887	A1L170	C1orf226	chromosome 1 open reading frame 226 [Source:HGNC Symbol;Acc:34351]	0.453	0.512514	0.379426	0.427697	0.871	2.77649	4.32645	7.67778	9.78243	0.053	0.0702378	0.0937961	0.243377	0.288927	#VALUE!	#VALUE!	#VALUE!	#VALUE!	#VALUE!	#VALUE!	21.5948	5.45144	#VALUE!
ENSG00000224877	A1L188	C17orf89	chromosome 17 open reading frame 89 [Source:HGNC Symbol;Acc:33551]	3.661	4.1518	4.68169	6.57252	6.00083	6.27396	7.73548	6.46141	8.67816	4.1	4.24258	4.1087	3.35279	2.15528	59.992	43.223	49.2275	39.8691	65.6753	61.6305	2.37044	0.525677	1.02731
ENSG00000126822	A1L390	PLEKHG3	pleckstrin homology domain containing, family G (with RhoGef domain) member 3 [Source:HGNC Symbol;Acc:20364]	1.501	1.5903	2.29026	2.7909	2.20635	2.15429	2.03693	1.76329	5.94417	0.733	0.718103	0.829071	0.715602	0.558883	4.585	3.87739	4.78465	5.39636	3.60502	3.36973	3.96014	0.76246	0.734948
ENSG00000179954	A1L4H1	SSC5D	scavenger receptor cysteine rich domain containing (5 domains) [Source:HGNC Symbol;Acc:26641]	2.91	2.61748	2.75927	3.52186	4.14755	3.42121	3.33628	2.74655	2.75452	0.111	0.120557	0.12614	0.133192	0.119656	10.415	11.534	11.2117	13.6124	13.154	17.6565	0.946569	1.07799	1.6953
ENSG00000174705	A1X283	SH3PXD2B	SH3 and PX domains 2B [Source:HGNC Symbol;Acc:29242]	11.936	11.9224	11.5166	13.6114	11.2818	9.65878	10.4635	7.25937	6.6092	5.06	4.57909	4.20034	4.13015	3.16068	31.926	33.4536	30.4919	41.6449	43.4042	55.7207	0.55372	0.624641	1.74531
ENSG00000188343	A1XBS5	FAM92A1	family with sequence similarity 92, member A1 [Source:HGNC Symbol;Acc:30452]	1.169	1.15746	1.22049	1.22027	1.2227	0.86137	0.852762	0.442317	0.751232	1.936	1.68466	1.30668	0.996515	0.461115	31.691	32.4721	32.1877	24.3957	24.4053	18.0641	0.642628	0.238179	0.570007
ENSG00000178199	A2A288	ZC3H12D	zinc finger CCCH-type containing 12D [Source:HGNC Symbol;Acc:21175]	0.061	0.0366082	0.0674535	0.0869892	0.120896	0.67939	1.83889	2.63298	5.21347	0.01	0.0199182	0.0172499	0.125927	0.345836	#VALUE!	#VALUE!	#VALUE!	#VALUE!	#VALUE!	#VALUE!	85.4667	34.5836	#VALUE!
ENSG00000230453	A2A2Z9	ANKRD18B	ankyrin repeat domain 18B [Source:HGNC Symbol;Acc:23644]	0.698	0.73324	0.665049	1.21422	1.50296	1.39518	1.50951	2.39987	3.59196	0.222	0.291435	0.271685	0.300286	0.487381	#VALUE!	#VALUE!	#VALUE!	#VALUE!	#VALUE!	#VALUE!	5.14607	2.19541	#VALUE!
ENSG00000158079	A2A3K4	PTPDC1	protein tyrosine phosphatase domain containing 1 [Source:HGNC Symbol;Acc:30184]	1.738	1.41803	1.41336	1.62017	1.49059	1.53209	1.47111	1.41661	1.58046	1.559	0.900512	0.746056	0.69865	0.499055	2.872	0.870187	1.21967	1.41526	0.184412	1.21543	0.909356	0.320112	0.423201
ENSG00000182986	A2RRD8	ZNF320	zinc finger protein 320 [Source:HGNC Symbol;Acc:13842]	1.731	1.79272	2.00569	1.83402	1.57165	1.28772	1.27106	1.04901	1.71593	1.943	1.77482	1.62256	0.94566	0.563261	2.869	3.71954	3.80455	2.50777	2.24443	1.36099	0.991293	0.289892	0.474379
ENSG00000184465	A2RRH5	WDR27	WD repeat domain 27 [Source:HGNC Symbol;Acc:21248]	1.092	0.943198	1.0782	1.09703	0.844898	1.04855	1.03059	1.3927	1.78161	0.372	0.437152	0.315888	0.469803	0.407124	#VALUE!	#VALUE!	#VALUE!	#VALUE!	#VALUE!	#VALUE!	1.63151	1.09442	#VALUE!
ENSG00000151779	A2RRP1	NBAS	neuroblastoma amplified sequence [Source:HGNC Symbol;Acc:15625]	4.563	4.674	4.24957	5.55281	6.64103	7.30344	7.54148	8.74173	10.7553	15.594	14.3799	12.283	10.8781	9.25295	14.457	13.9078	13.2788	13.761	10.7544	2.43087	2.35708	0.593366	0.168145
ENSG00000185418	A2RTX5	TARSL2	threonyl-tRNA synthetase-like 2 [Source:HGNC Symbol;Acc:24728]	2.302	2.26648	3.1524	3.44574	4.11184	3.8233	4.51034	6.25221	5.4844	2.786	2.43107	2.39881	2.73043	2.05459	5.35	6.10345	5.83998	6.5888	5.59082	2.78749	2.38245	0.737469	0.521026
ENSG00000180376	A2RUB6	CCDC66	coiled-coil domain containing 66 [Source:HGNC Symbol;Acc:27709]	1.291	1.05302	1.55143	1.56822	1.77909	1.85446	2.10159	2.57919	2.70936	0.923	1.05566	1.09968	1.21083	1.06523	#VALUE!	#VALUE!	#VALUE!	#VALUE!	#VALUE!	#VALUE!	2.09865	1.1541	#VALUE!
ENSG00000162971	A2RUC4	TYW5	tRNA-yW synthesizing protein 5 [Source:HGNC Symbol;Acc:26754]	0.883	0.969039	1.1035	1.11999	0.898477	0.97229	0.842658	1.05797	1.10837	0.698	0.884787	0.755759	0.570302	0.439227	6.7	11.364	7.30716	5.64619	5.1118	4.40322	1.25524	0.629265	0.657197
ENSG00000105339	A2RUS2	DENND3	DENN/MADD domain containing 3 [Source:HGNC Symbol;Acc:29134]	2.4	2.67993	3.80796	3.4687	2.88914	2.24268	2.35217	2.42079	2.04023	1.109	1.21291	0.89268	0.876642	0.760256	9.084	11.2335	10.9741	11.4126	15.9494	15.3785	0.850096	0.685533	1.69292
ENSG00000148803	A2VDF0	FUOM	fucose mutarotase [Source:HGNC Symbol;Acc:24733]	1.704	1.61722	1.95193	2.09378	1.61424	1.17853	1.19831	1.40465	0.529557	3.137	3.54649	3.44566	2.39987	1.82987	29.21	30.1945	32.7421	38.9845	27.7517	55.2986	0.310773	0.583318	1.89314
ENSG00000121210	A2VDJ0	KIAA0922	KIAA0922 [Source:HGNC Symbol;Acc:29146]	2.062	2.10174	2.04152	3.12074	4.05276	4.25659	4.50226	5.21515	6.62151	1.444	1.4708	1.43821	1.39125	1.16446	6.018	5.30915	5.31925	8.33897	6.9042	4.59972	3.21121	0.806414	0.764328
ENSG00000102763	A3KMH1	VWA8	von Willebrand factor A domain containing 8 [Source:HGNC Symbol;Acc:29071]	2.249	2.56688	2.53161	2.64109	3.64611	4.51482	5.17517	6.39566	7.52463	2.247	2.538	2.44948	2.79702	2.90824	6.466	7.0556	6.52308	6.37813	6.02037	4.66523	3.34577	1.29427	0.721501
ENSG00000139697	A3KN83	SBNO1	strawberry notch homolog 1 (Drosophila) [Source:HGNC Symbol;Acc:22973]	6.897	6.60239	7.06259	7.96556	9.36531	10.612	13.5048	16.3	19.7537	10.112	8.68119	7.57161	7.01556	5.04454	16.647	14.8094	17.6982	17.7826	12.7919	6.06989	2.8641	0.498867	0.364624
ENSG00000214194	A4D0T7	LINC00998	long intergenic non-protein coding RNA 998 [Source:HGNC Symbol;Acc:48953]	5.465	3.87293	4.07988	3.31163	3.47438	2.57198	1.42868	2.34607	0.8867	10.055	7.93583	6.5474	4.51398	1.97579	92.857	87.731	83.1507	57.1709	45.2731	35.9026	0.162251	0.196498	0.386644
ENSG00000106034	A4D0V7	CPED1	cadherin-like and PC-esterase domain containing 1 [Source:HGNC Symbol;Acc:26159]	7.294	6.51518	4.79552	4.82911	4.6229	4.20806	4.47195	4.52179	4.58949	12.952	8.75562	5.838	4.69197	3.55759	19.862	19.1927	12.4284	8.49832	6.61184	4.71617	0.629215	0.274675	0.237447
ENSG00000105793	A4D1E9	GTPBP10	GTP-binding protein 10 (putative) [Source:HGNC Symbol;Acc:25106]	1.123	0.886133	1.0782	1.04145	1.11279	1.22186	1.20235	1.52719	2.24959	1.966	1.9069	1.82202	1.65521	0.968925	19.699	15.464	21.1216	20.3336	15.0161	2.3217	2.0032	0.492841	0.117859
ENSG00000240720	A4D1F6	LRRD1	leucine-rich repeats and death domain containing 1 [Source:HGNC Symbol;Acc:34300]	3.971	4.01613	4.71542	4.9451	5.83872	5.40739	6.49877	7.04419	7.04434	14.922	15.4754	13.2252	11.9933	7.88565	#VALUE!	#VALUE!	#VALUE!	#VALUE!	#VALUE!	#VALUE!	1.77395	0.528458	#VALUE!
ENSG00000105875	A4D1P6	WDR91	WD repeat domain 91 [Source:HGNC Symbol;Acc:24997]	1.273	1.39219	1.69371	2.13607	2.22558	1.99657	2.2875	1.98445	1.95402	0.959	0.814549	0.997257	0.956557	0.523862	7.498	7.28832	5.49448	8.26335	9.73559	13.6172	1.53498	0.546258	1.81611
ENSG00000257093	A4D1U4	KIAA1147	KIAA1147 [Source:HGNC Symbol;Acc:29472]	1.378	1.28775	1.72217	1.81469	1.27765	1.15254	1.42666	1.29706	0.90312	1.115	1.13743	1.04146	0.853636	0.520943	2.788	2.04595	4.14313	1.13977	3.10801	3.0495	0.655385	0.467214	1.0938
ENSG00000014914	A4FU01	MTMR11	myotubularin related protein 11 [Source:HGNC Symbol;Acc:24307]	2.669	1.7475	3.28625	3.6608	3.28068	2.18549	2.10766	1.61386	1.85961	1.2	1.16259	0.944429	0.707126	0.379399	1.491	4.07065	2.86109	2.80892	2.34113	4.36683	0.696743	0.316165	2.92879
ENSG00000214193	A4FU49	SH3D21	SH3 domain containing 21 [Source:HGNC Symbol;Acc:26236]	1.709	1.51493	2.00147	2.72566	6.17806	11.8703	13.5775	17.2115	17.1264	0.377	0.416185	0.682447	1.1963	1.30601	#VALUE!	#VALUE!	#VALUE!	#VALUE!	#VALUE!	#VALUE!	10.0213	3.46421	#VALUE!
ENSG00000197774	A4GXA9	EME2	essential meiotic structure-specific endonuclease subunit 2 [Source:HGNC Symbol;Acc:27289]	1.728	1.51924	2.09422	2.80057	3.09521	3.05032	2.93213	2.37895	2.11823	0.39	0.522066	0.787024	0.66959	0.363347	3.108	2.17648	1.87703	2.03511	2.90336	0	1.22583	0.931659	0
ENSG00000100068	A4QPB2	LRP5L	low density lipoprotein receptor-related protein 5-like [Source:HGNC Symbol;Acc:25323]	0.75	0.923818	1.11509	1.37129	1.13477	1.32585	1.15183	1.20143	1.5353	0.143	0.229583	0.180045	0.234901	0.256824	#VALUE!	#VALUE!	#VALUE!	#VALUE!	#VALUE!	#VALUE!	2.04707	1.79597	#VALUE!
ENSG00000167987	A5D8V6	VPS37C	vacuolar protein sorting 37 homolog C (S. cerevisiae) [Source:HGNC Symbol;Acc:26097]	3.084	2.48612	3.09232	3.19685	2.74214	2.55291	2.15817	1.76329	1.27668	1.529	1.18985	0.992945	0.782197	0.566179	14.569	10.4584	13.9966	10.7941	9.90426	8.84282	0.41397	0.370294	0.606962
ENSG00000133619	A5PL33	KRBA1	KRAB-A domain containing 1 [Source:HGNC Symbol;Acc:22228]	0.912	0.805379	1.07082	1.43774	1.18148	0.873501	1.16598	1.04602	0.997537	0.43	0.471747	0.434481	0.37778	0.201373	2.689	2.47396	1.94633	1.17353	2.01504	1.7904	1.09379	0.468309	0.665823
ENSG00000240849	A5PLL7	TMEM189	transmembrane protein 189 [Source:HGNC Symbol;Acc:16735]	19.298	19.3668	16.8212	18.3741	19.5398	17.2777	17.6958	15.514	12.6642	16.229	14.5183	13.2102	11.3782	6.03827	45.176	59.5916	50.7561	54.9454	67.8028	68.1734	0.656245	0.372067	1.50906
ENSG00000113597	A5PLN9	TRAPPC13	trafficking protein particle complex 13 [Source:HGNC Symbol;Acc:25828]	1.513	1.3502	1.61994	1.94034	1.98654	2.23228	3.00487	3.05737	4.08046	2.234	2.05577	2.09586	1.94581	1.18051	18.495	22.041	19.0386	21.0993	19.5544	4.97818	2.69693	0.52843	0.269164
ENSG00000125107	A5YKK6	CNOT1	CCR4-NOT transcription complex, subunit 1 [Source:HGNC Symbol;Acc:7877]	12.225	10.2298	9.56153	11.0573	13.8453	16.9414	20.0924	27.2503	31.5558	9.686	6.25641	4.98628	5.12666	4.98617	20.794	21.2639	13.3937	13.1236	7.90497	3.20234	2.58125	0.514781	0.154003
ENSG00000145734	A6H8Y1	BDP1	B double prime 1, subunit of RNA polymerase III transcription initiation factor IIIB [Source:HGNC Symbol;Acc:13652]	7.516	7.97196	7.9163	8.28814	8.13987	9.26709	10.2129	13.5953	14.3883	5.407	5.45863	4.79438	5.13998	5.16274	#VALUE!	#VALUE!	#VALUE!	#VALUE!	#VALUE!	#VALUE!	1.91436	0.954825	#VALUE!
ENSG00000180061	A6NC51	TMEM150B	transmembrane protein 150B [Source:HGNC Symbol;Acc:34415]	0	0	0	0.0169146	0	0.32583	0.642602	2.01732	5.01642	0	0	0	0.0629633	0.202832	#VALUE!	#VALUE!	#VALUE!	#VALUE!	#VALUE!	#VALUE!	#DIV/0!	#DIV/0!	#VALUE!
ENSG00000175267	A6NCI4	VWA3A	von Willebrand factor A domain containing 3A [Source:HGNC Symbol;Acc:27088]	0.031	0	0.00843168	0.0314128	0.0412145	0.35356	1.35391	3.4429	9.05583	0.013	0.0125799	0.0312654	0.156197	0.599742	#VALUE!	#VALUE!	#VALUE!	#VALUE!	#VALUE!	#VALUE!	292.124	46.134	#VALUE!
ENSG00000188522	A6ND36	FAM83G	family with sequence similarity 83, member G [Source:HGNC Symbol;Acc:32554]	6.376	7.2861	9.22848	5.51415	3.67496	4.24965	5.08828	5.8069	7.03202	2.502	2.37236	2.10772	1.63704	0.71502	10.558	15.7079	17.0448	16.2458	11.3863	8.28241	1.10289	0.28578	0.784468
ENSG00000184207	A6NDG6	PGP	phosphoglycolate phosphatase [Source:HGNC Symbol;Acc:8909]	3.502	3.6985	3.69624	4.27335	4.04864	3.81637	3.96271	4.65628	4.24877	1.836	2.01803	1.93522	1.85742	0.92223	42.559	47.8289	43.342	43.0142	49.7732	51.7105	1.21324	0.502304	1.21503
ENSG00000167195	A6NDK9	GOLGA6C	golgin A6 family, member C [Source:HGNC Symbol;Acc:32206]	0	0	0.0126475	0	0	0.161182	0.680997	3.32933	2.43021	0	0	0	0.0556983	0.194077	#VALUE!	#VALUE!	#VALUE!	#VALUE!	#VALUE!	#VALUE!	#DIV/0!	#DIV/0!	#VALUE!
ENSG00000215186	A6NDN3	GOLGA6B	golgin A6 family, member B [Source:HGNC Symbol;Acc:32205]	0	0	0	0	0.0920458	0.2981	1.49536	4.48593	8.90805	0	0	0.00323435	0.0581199	0.554506	#VALUE!	#VALUE!	#VALUE!	#VALUE!	#VALUE!	#VALUE!	#DIV/0!	#DIV/0!	#VALUE!
ENSG00000205765	A6NDU8	C5orf51	chromosome 5 open reading frame 51 [Source:HGNC Symbol;Acc:27750]	8.246	7.15905	6.24577	5.85003	4.62564	3.36055	3.54644	3.65808	2.59442	9.273	7.419	5.15986	3.31889	1.38335	29.829	28.0554	31.1304	27.7259	20.3303	12.5473	0.314627	0.14918	0.420643
ENSG00000166965	A6NED2	RCCD1	RCC1 domain containing 1 [Source:HGNC Symbol;Acc:30457]	1.324	1.15639	1.23524	1.05354	0.769338	0.719252	1.04878	0.756123	0.882595	0.535	0.504245	0.379497	0.370515	0.227639	10.846	7.24076	6.77454	4.64957	6.56686	4.49055	0.666612	0.425494	0.414029
ENSG00000205138	A6NFY7	SDHAF1	succinate dehydrogenase complex assembly factor 1 [Source:HGNC Symbol;Acc:33867]	3.105	2.70577	4.75231	4.92335	3.52796	2.89607	2.01672	0.821872	1.65435	2.149	2.2539	2.64677	2.65535	1.70292	13.186	15.0219	16.8854	18.3809	23.427	42.4019	0.532803	0.792422	3.21567
ENSG00000185561	A6NGC4	TLCD2	TLC domain containing 2 [Source:HGNC Symbol;Acc:33522]	0.521	0.380079	1.10666	1.1079	1.46586	2.74529	3.30799	1.97548	0.964697	0.897	0.912044	0.908852	1.09701	0.588068	2.857	1.8881	2.80862	1.70021	3.01806	3.47163	1.85162	0.655594	1.21513
ENSG00000203907	A6NGQ2	OOEP	oocyte expressed protein [Source:HGNC Symbol;Acc:21382]	0	0.0721396	0.0980183	0.0761156	0.195082	1.44024	2.11372	4.81767	10.3448	0.018	0	0.0172499	0.198576	0.274334	#VALUE!	#VALUE!	#VALUE!	#VALUE!	#VALUE!	#VALUE!	#DIV/0!	15.2408	#VALUE!
ENSG00000204839	A6NGR9	MROH6	maestro heat-like repeat family member 6 [Source:HGNC Symbol;Acc:27814]	0.153	0.138896	0.208684	0.784111	2.32313	6.73844	8.30533	9.0914	8.73563	0.024	0.0524163	0.120749	0.225215	0.239313	#VALUE!	#VALUE!	#VALUE!	#VALUE!	#VALUE!	#VALUE!	57.0957	9.97137	#VALUE!
ENSG00000099974	A6NHG4	DDTL	D-dopachrome tautomerase-like [Source:HGNC Symbol;Acc:33446]	0.663	0.805379	1.09928	0.843312	0.516555	1.11094	0.31928	0.540941	0	0.163	0.204424	0.208076	0.0399575	0.205751	#VALUE!	#VALUE!	#VALUE!	#VALUE!	#VALUE!	#VALUE!	0	1.26227	#VALUE!
ENSG00000188573	A6NHQ2	FBLL1	fibrillarin-like 1 [Source:HGNC Symbol;Acc:35458]	0.077	0.0344547	0.0948564	0.0350373	0.164858	1.17853	1.3822	2.69574	5.00411	0.018	0.0251598	0.0668432	0.167095	0.408583	#VALUE!	#VALUE!	#VALUE!	#VALUE!	#VALUE!	#VALUE!	64.9884	22.6991	#VALUE!
ENSG00000101596	A6NHR9	SMCHD1	structural maintenance of chromosomes flexible hinge domain containing 1 [Source:HGNC Symbol;Acc:29090]	7.186	7.11921	7.16166	7.90756	9.29387	12.3399	13.3431	19.6831	24.6347	8.953	8.71998	7.59425	8.41286	6.22214	19.707	22.4124	20.1444	21.6138	20.3033	15.2548	3.42815	0.694978	0.774079
ENSG00000189045	A6NHY2	ANKDD1B	ankyrin repeat and death domain containing 1B [Source:HGNC Symbol;Acc:32525]	0.058	0.0581424	0.0590218	0.0761156	0.577003	1.35185	2.43704	4.80272	9.05994	0.04	0.0241115	0.144467	0.40684	0.75296	#VALUE!	#VALUE!	#VALUE!	#VALUE!	#VALUE!	#VALUE!	156.206	18.824	#VALUE!
ENSG00000165895	A6NI28	ARHGAP42	Rho GTPase activating protein 42 [Source:HGNC Symbol;Acc:26545]	0.793	0.82476	0.837899	0.968963	1.50158	1.94111	2.8513	3.83142	4.96306	0.933	0.883739	1.05979	1.29801	1.32352	1.252	2.21594	2.02751	1.44497	1.45955	0	6.25858	1.41856	0
ENSG00000175970	A6NIH7	UNC119B	unc-119 homolog B (C. elegans) [Source:HGNC Symbol;Acc:16488]	6.391	5.77978	6.78645	5.57456	4.79737	4.98624	4.69423	4.3096	3.35796	4.286	3.51189	2.69852	2.72074	1.61098	33.077	27.1134	29.2781	29.0547	32.0157	57.7877	0.525421	0.375871	1.74707
ENSG00000172650	A6NIR3	AGAP5	ArfGAP with GTPase domain, ankyrin repeat and PH domain 5 [Source:HGNC Symbol;Acc:23467]	0.943	0.748314	1.17095	1.4462	2.80533	2.9238	2.5502	3.90315	4.88506	0.336	0.436104	0.367637	0.668379	0.900342	#VALUE!	#VALUE!	#VALUE!	#VALUE!	#VALUE!	#VALUE!	5.18034	2.67959	#VALUE!
ENSG00000188306	A6NIV6	LRRIQ4	leucine-rich repeats and IQ motif containing 4 [Source:HGNC Symbol;Acc:34298]	0.011	0	0	0	0	0.698455	2.04501	3.86728	6.94171	0	0.0293531	0	0.202209	0.429012	#VALUE!	#VALUE!	#VALUE!	#VALUE!	#VALUE!	#VALUE!	631.065	#DIV/0!	#VALUE!
ENSG00000142279	A6NIX2	WTIP	Wilms tumor 1 interacting protein [Source:HGNC Symbol;Acc:20964]	2.015	2.56042	2.94371	3.37446	3.50736	4.01741	5.3429	6.25818	6.19458	1.975	2.02746	2.14222	2.38534	1.92472	4.133	2.80686	4.85791	4.71574	3.21371	0	3.07423	0.974541	0
ENSG00000182700	A6NJ69	IGIP	IgA-inducing protein [Source:HGNC Symbol;Acc:33847]	4.181	4.21963	4.27592	3.99184	2.96058	3.89956	2.83109	2.69574	2.50821	4.89	5.30977	4.02461	4.55394	3.56343	#VALUE!	#VALUE!	#VALUE!	#VALUE!	#VALUE!	#VALUE!	0.599907	0.728717	#VALUE!
ENSG00000169519	A6NJ78	METTL15	methyltransferase like 15 [Source:HGNC Symbol;Acc:26606]	2.034	1.68398	1.21627	1.43774	1.76536	1.41251	1.23671	1.53018	1.82266	2.882	3.12401	2.20259	1.88527	0.942659	17.262	20.591	17.4477	16.7414	10.5992	5.40031	0.896097	0.327085	0.312844
ENSG00000198064	A6NJU9	RP11-347C12.1	Putative NPIP-like protein LOC613037 [Source:UniProtKB/Swiss-Prot;Acc:A6NJU9]	0.488	0.803226	1.91083	1.54043	3.72167	2.6829	3.15643	3.48175	6.43268	0.083	0.241115	0.149858	0.110186	0.252446	#VALUE!	#VALUE!	#VALUE!	#VALUE!	#VALUE!	#VALUE!	13.1817	3.04152	#VALUE!
ENSG00000159915	A6NK53	ZNF233	zinc finger protein 233 [Source:HGNC Symbol;Acc:30946]	0.2	0.188424	0.120151	0.277882	0.207446	0.459282	1.56811	5.03882	9.4335	0.235	0.268371	0.290013	0.342665	0.728153	#VALUE!	#VALUE!	#VALUE!	#VALUE!	#VALUE!	#VALUE!	47.1675	3.09852	#VALUE!
ENSG00000135749	A6NKB5	PCNXL2	pecanex-like 2 (Drosophila) [Source:HGNC Symbol;Acc:8736]	1.694	1.75827	1.61467	2.02492	2.65696	2.55638	2.79674	3.62222	4.79475	0.919	1.07978	1.08243	1.24352	1.58034	#VALUE!	#VALUE!	#VALUE!	#VALUE!	#VALUE!	#VALUE!	2.83043	1.71963	#VALUE!
ENSG00000205476	A6NKD9	CCDC85C	coiled-coil domain containing 85C [Source:HGNC Symbol;Acc:35459]	2.728	2.54319	3.04173	3.65234	2.40555	1.72101	2.02885	1.79318	1.19048	1.609	1.30831	1.17838	1.17451	0.636222	13.219	10.6466	9.57425	15.6584	11.9575	11.8923	0.436392	0.395415	0.899639
ENSG00000168061	A6NKF1	SAC3D1	SAC3 domain containing 1 [Source:HGNC Symbol;Acc:30179]	2.229	2.41291	3.25885	3.02529	2.47012	1.81979	2.15009	1.93364	2.27422	2.706	2.00964	2.65971	2.15407	1.75253	19.986	15.3375	15.139	18.7563	25.1812	47.6494	1.02029	0.647646	2.38414
ENSG00000187068	A6NLC5	C3orf70	chromosome 3 open reading frame 70 [Source:HGNC Symbol;Acc:33731]	2.077	1.79595	1.64629	1.4619	1.40129	0.771246	0.858824	0.723248	0.385879	1.881	1.55886	1.21396	0.762824	0.286008	3.674	4.47236	4.97374	8.39299	7.23254	0	0.185787	0.152051	0
ENSG00000172425	A6NLP5	TTC36	tetratricopeptide repeat domain 36 [Source:HGNC Symbol;Acc:33708]	0	0	0.123313	0.0289964	0.0425883	0.110921	0.404152	1.95755	4.22003	0.013	0.0157249	0.0366559	0.0387466	0.135708	#VALUE!	#VALUE!	#VALUE!	#VALUE!	#VALUE!	#VALUE!	#DIV/0!	10.4391	#VALUE!
ENSG00000223638	A6NLU0	RFPL4A	ret finger protein-like 4A [Source:HGNC Symbol;Acc:16449]	0.04	0	0	0	0	0.109188	0.143474	2.38791	5.33662	0	0	0.0452809	0.0629633	0.566179	#VALUE!	#VALUE!	#VALUE!	#VALUE!	#VALUE!	#VALUE!	133.415	#DIV/0!	#VALUE!
ENSG00000185863	A6NLX4	TMEM210	transmembrane protein 210 [Source:HGNC Symbol;Acc:34059]	0	0.0462986	0	0.246469	1.01388	1.65341	3.3484	4.47397	3.96962	0.012	0.00733828	0.105655	0.31966	0.401287	#VALUE!	#VALUE!	#VALUE!	#VALUE!	#VALUE!	#VALUE!	#DIV/0!	33.4406	#VALUE!
ENSG00000238083	A6NM11	LRRC37A2	leucine rich repeat containing 37, member A2 [Source:HGNC Symbol;Acc:32404]	1.46	1.59138	1.52403	1.86181	1.9467	1.85272	2.6472	3.21875	3.13218	0.364	0.439249	0.33745	0.577567	0.481544	#VALUE!	#VALUE!	#VALUE!	#VALUE!	#VALUE!	#VALUE!	2.14533	1.32292	#VALUE!
ENSG00000204767	A6NMK8	FAM196B	family with sequence similarity 196, member B [Source:HGNC Symbol;Acc:37271]	3.721	3.84493	3.61614	2.17956	1.44388	1.14214	0.917426	1.09384	1.17406	3.124	1.43411	0.901305	0.715602	0.453819	2.881	1.2557	2.18393	0.777854	0	0	0.315522	0.145269	0
ENSG00000176681	A6NMS7	LRRC37A	leucine rich repeat containing 37A [Source:HGNC Symbol;Acc:29069]	1.384	1.55369	1.34907	2.0672	1.91098	2.09363	2.36227	2.19066	2.42611	0.418	0.561903	0.622073	0.661114	0.971844	#VALUE!	#VALUE!	#VALUE!	#VALUE!	#VALUE!	#VALUE!	1.75297	2.32499	#VALUE!
ENSG00000213967	A6NNF4	ZNF726	zinc finger protein 726 [Source:HGNC Symbol;Acc:32462]	1.064	0.90659	0.883219	0.910971	0.883365	1.39171	1.40241	1.12671	1.42036	0.591	0.584966	0.442027	0.564248	0.358969	#VALUE!	#VALUE!	#VALUE!	#VALUE!	#VALUE!	#VALUE!	1.33493	0.607393	#VALUE!
ENSG00000188199	A6NNL0	NUTM2B	NUT family member 2B [Source:HGNC Symbol;Acc:23445]	0.065	0.169044	0.103288	0.135317	0.178596	0.748716	1.75604	4.71008	5.5624	0.024	0.0209665	0.0140155	0.187679	0.401287	#VALUE!	#VALUE!	#VALUE!	#VALUE!	#VALUE!	#VALUE!	85.5754	16.7203	#VALUE!
ENSG00000189227	A6NNL5	C15orf61	chromosome 15 open reading frame 61 [Source:HGNC Symbol;Acc:34453]	1.584	1.27806	1.40071	1.43532	0.743235	1.07628	0.527419	0.555885	0.201149	1.044	0.861724	0.626385	0.736186	0.396909	16.132	12.5681	14.5034	8.26335	10.6554	13.2097	0.126988	0.380181	0.818848
ENSG00000135976	A6QL64	ANKRD36	ankyrin repeat domain 36 [Source:HGNC Symbol;Acc:24079]	4.046	4.06781	4.52149	5.97205	6.10112	6.41088	6.23405	7.24443	5.92365	2.161	2.41954	3.15241	4.10956	3.84214	#VALUE!	#VALUE!	#VALUE!	#VALUE!	#VALUE!	#VALUE!	1.46407	1.77795	#VALUE!
ENSG00000250067	A6XGL0	YJEFN3	YjeF N-terminal domain containing 3 [Source:HGNC Symbol;Acc:24785]	1.761	1.76042	2.21226	3.40104	5.3675	6.4802	6.55131	8.69093	8.67406	7.181	6.53422	5.86926	4.14952	1.7715	#VALUE!	#VALUE!	#VALUE!	#VALUE!	#VALUE!	#VALUE!	4.92564	0.246693	#VALUE!
ENSG00000134590	A6ZKI3	FAM127A	family with sequence similarity 127, member A [Source:HGNC Symbol;Acc:2569]	27.612	26.9544	25.3804	25.3308	29.2335	21.1391	19.2276	11.2163	3.72742	11.272	10.3501	8.73813	6.06021	2.48798	900.329	873.603	794.776	900.608	878.625	544.39	0.134993	0.220722	0.604657
ENSG00000175265	A7E2F4	GOLGA8A	golgin A8 family, member A [Source:HGNC Symbol;Acc:31972]	7.593	7.16228	8.76474	10.1765	9.61672	10.073	11.2334	12.2593	15.4885	0.606	0.858579	0.638244	0.681698	0.786522	#VALUE!	#VALUE!	#VALUE!	#VALUE!	#VALUE!	#VALUE!	2.03984	1.29789	#VALUE!
ENSG00000214655	A7E2V4	ZSWIM8	zinc finger, SWIM-type containing 8 [Source:HGNC Symbol;Acc:23528]	5.047	4.10011	5.12225	7.08841	8.01348	8.5929	8.37202	7.94975	8.94089	3.47	2.83258	2.6306	2.51005	1.75107	13.904	11.9054	12.272	12.8684	15.3129	20.6988	1.77153	0.504631	1.48869
ENSG00000134909	A7KAX9	ARHGAP32	Rho GTPase activating protein 32 [Source:HGNC Symbol;Acc:17399]	1.751	1.77657	1.21732	2.21823	3.46477	4.52002	5.10445	6.57199	7.656	0.538	0.434007	0.627463	0.795517	0.808411	#VALUE!	#VALUE!	#VALUE!	#VALUE!	#VALUE!	#VALUE!	4.37236	1.50262	#VALUE!
ENSG00000198933	A7MCY6	TBKBP1	TBK1 binding protein 1 [Source:HGNC Symbol;Acc:30140]	1.69	1.49663	1.8223	2.57343	2.74489	4.09367	5.71067	9.0406	10.4803	0.611	0.565048	0.691072	0.807625	0.712102	5.048	5.45789	4.25005	3.32208	1.48204	0	6.20136	1.16547	0
ENSG00000022976	A8K0R7	ZNF839	zinc finger protein 839 [Source:HGNC Symbol;Acc:20345]	1.101	1.1187	1.07609	0.813108	0.697899	0.438484	0.337467	0.502089	0.320197	0.776	0.792534	0.849555	0.641741	0.548669	#VALUE!	#VALUE!	#VALUE!	#VALUE!	#VALUE!	#VALUE!	0.290824	0.707047	#VALUE!
ENSG00000198089	A8K8P3	SFI1	Sfi1 homolog, spindle assembly associated (yeast) [Source:HGNC Symbol;Acc:29064]	0.772	0.767695	1.04764	1.70596	1.87938	1.95498	1.5964	1.44351	1.87603	0.473	0.491665	0.533667	0.359617	0.328326	3.294	3.56777	2.89079	2.02296	2.72794	0	2.43009	0.694135	0
ENSG00000197162	A8K8V0	ZNF785	zinc finger protein 785 [Source:HGNC Symbol;Acc:26496]	2.934	2.84682	3.09443	2.69908	1.7736	2.0867	1.71967	2.51045	3.57964	1.211	1.0022	0.996179	0.933551	0.898883	2.265	2.6308	3.22244	3.06955	3.4566	3.37701	1.22005	0.742265	1.49095
ENSG00000196678	A8K979	ERI2	ERI1 exoribonuclease family member 2 [Source:HGNC Symbol;Acc:30541]	1.796	1.6366	1.48608	1.31934	1.03998	0.8839	1.63682	3.13208	5.40641	1.919	1.53685	1.02852	0.880275	0.837595	4.296	4.66056	4.30054	5.55977	3.85915	0	3.01025	0.436475	0
ENSG00000161179	A8MPS7	YDJC	YdjC homolog (bacterial) [Source:HGNC Symbol;Acc:27158]	2.528	2.21156	2.26707	2.10345	1.5057	2.28081	0.949758	0.786009	0.977012	1.93	1.37436	1.35843	1.05706	0.516566	13.912	14.8498	10.1128	8.95612	12.7851	11.3901	0.386476	0.267651	0.818728
ENSG00000267041	A8MQ14	ZNF850	zinc finger protein 850 [Source:HGNC Symbol;Acc:27994]	4.124	4.20132	4.43085	3.34425	2.64322	2.59971	2.27134	2.60309	1.92118	2.363	3.33158	3.00363	2.4035	1.76712	2.531	3.38361	4.67476	2.87914	1.83962	3.39885	0.465854	0.74783	1.34289
ENSG00000214357	A8MQ27	NEURL1B	neuralized E3 ubiquitin protein ligase 1B [Source:HGNC Symbol;Acc:35422]	1.19	1.26513	1.31218	1.11153	0.952055	0.495677	0.563793	0.400476	0.135468	0.517	0.350141	0.284623	0.316027	0.156137	11.859	6.61038	6.57357	7.93249	8.30078	10.0874	0.113839	0.302006	0.850609
ENSG00000215252	A8MQT2	GOLGA8B	golgin A8 family, member B [Source:HGNC Symbol;Acc:31973]	2.762	1.88424	3.09443	3.27297	3.20649	3.8389	2.9786	4.88043	4.39245	0.316	0.427717	0.330982	0.316027	0.424635	#VALUE!	#VALUE!	#VALUE!	#VALUE!	#VALUE!	#VALUE!	1.59031	1.34378	#VALUE!
ENSG00000243716	A8MRT5	NPIPB5	nuclear pore complex interacting protein family, member B5 [Source:HGNC Symbol;Acc:37233]	10.879	10.8522	12.6064	19.6088	25.1106	31.654	35.4482	48.1916	56.0879	3.858	5.73329	4.10546	4.32872	4.07999	#VALUE!	#VALUE!	#VALUE!	#VALUE!	#VALUE!	#VALUE!	5.15561	1.05754	#VALUE!
ENSG00000169689	A8MT69	STRA13	stimulated by retinoic acid 13 [Source:HGNC Symbol;Acc:11422]	2.77	2.06513	3.53288	3.42037	4.51849	4.93771	4.87408	5.10457	2.16749	3.436	3.18691	3.39283	3.51383	1.96849	100.68	71.8198	92.0795	119.596	100.536	152.424	0.782487	0.572903	1.51395
ENSG00000221887	A8MTL9	HMSD	histocompatibility (minor) serpin domain containing [Source:HGNC Symbol;Acc:23037]	2.438	2.52381	2.37984	1.94759	0.982279	0.703654	0.842658	0.555885	0.262726	2.632	2.15641	1.73361	1.30164	0.423175	#VALUE!	#VALUE!	#VALUE!	#VALUE!	#VALUE!	#VALUE!	0.107763	0.160781	#VALUE!
ENSG00000218739	A8MTT3	CEBPZ-AS1	CEBPZ antisense RNA 1 [Source:HGNC Symbol;Acc:49288]	3.072	3.38195	2.38511	2.47194	2.80946	1.57369	1.6934	1.315	0.857964	3.078	2.65646	1.92228	1.24837	0.534076	130.612	119.011	104.06	93.7003	82.5692	27.1908	0.279285	0.173514	0.20818
ENSG00000196081	A8MTY0	ZNF724P	zinc finger protein 724, pseudogene [Source:HGNC Symbol;Acc:32460]	5.092	4.99271	4.66483	3.21256	2.55805	2.80942	1.86718	2.2086	2.93925	4.596	4.78561	4.04293	2.71469	1.34832	5.361	7.23267	7.16064	4.47941	3.33066	1.14993	0.577228	0.293369	0.214499
ENSG00000214413	A8MTZ0	BBIP1	BBSome interacting protein 1 [Source:HGNC Symbol;Acc:28093]	1.065	1.09178	0.882165	0.880766	0.828412	0.743516	0.664831	0.58876	0.771757	1.604	1.33557	0.953054	0.693807	0.480085	29.697	36.7452	40.4681	24.9548	24.3986	9.29406	0.724655	0.299305	0.312963
ENSG00000214756	A8MUP2	METTL12	methyltransferase like 12 [Source:HGNC Symbol;Acc:33113]	3.091	3.46485	5.32355	10.3131	10.4273	16.2811	15.6104	19.6173	30.4926	19.715	20.2683	27.6569	31.4465	52.4314	3.515	1.80817	2.40965	2.32816	2.8224	5.74965	9.86497	2.65947	1.63575
ENSG00000206538	A8MV65	VGLL3	vestigial like 3 (Drosophila) [Source:HGNC Symbol;Acc:24327]	25.311	28.0279	20.7904	18.1445	16.6108	13.5323	11.9407	9.42613	8.28818	29.521	29.8741	22.6986	18.5778	10.0336	30.724	30.0285	29.4464	20.2823	21.7448	24.4833	0.327454	0.339881	0.79688
ENSG00000214212	A8MVS5	C19orf38	chromosome 19 open reading frame 38 [Source:HGNC Symbol;Acc:34073]	0.031	0.0269178	0	0.0906138	0.105784	0.0710587	0.58198	1.8141	4.63875	0.017	0.0587063	0.0398903	0.0678066	0.118197	#VALUE!	#VALUE!	#VALUE!	#VALUE!	#VALUE!	#VALUE!	149.637	6.95278	#VALUE!
ENSG00000129292	A8MW92	PHF20L1	PHD finger protein 20-like 1 [Source:HGNC Symbol;Acc:24280]	2.91	2.66271	2.77929	2.73774	2.41242	2.17509	1.95812	2.16675	2.80788	3.387	3.13974	2.24787	1.84046	1.13382	13.62	10.3502	10.5266	13.7164	7.10435	5.36392	0.964908	0.334756	0.393827
ENSG00000215529	A8MWE9	EFCAB8	EF-hand calcium binding domain 8 [Source:HGNC Symbol;Acc:34532]	0.03	0	0.00843168	0.245261	0.401155	2.75049	3.74851	9.65625	13.5591	0.008	0.0167732	0.0948742	0.368093	0.77193	#VALUE!	#VALUE!	#VALUE!	#VALUE!	#VALUE!	#VALUE!	451.971	96.4913	#VALUE!
ENSG00000213965	A8MXV4	NUDT19	nudix (nucleoside diphosphate linked moiety X)-type motif 19 [Source:HGNC Symbol;Acc:32036]	4.771	4.59325	4.74915	4.1042	3.47851	2.39346	2.84523	2.09503	1.31363	2.639	2.20673	2.01176	1.88163	0.989355	19.829	19.3485	20.0999	25.3154	16.5678	6.45563	0.275336	0.374898	0.325565
ENSG00000237651	A8MZ97	C2orf74	chromosome 2 open reading frame 74 [Source:HGNC Symbol;Acc:34439]	0.866	0.921664	0.681912	0.809483	1.27078	1.24786	1.31754	2.40286	5.51314	0.707	0.879545	0.730962	0.56788	0.434849	#VALUE!	#VALUE!	#VALUE!	#VALUE!	#VALUE!	#VALUE!	6.36621	0.615062	#VALUE!
ENSG00000267368	B0FP48	UPK3BL	uroplakin 3B-like [Source:HGNC Symbol;Acc:37278]	12.688	9.73346	9.00293	10.87	13.2738	11.5254	12.7793	15.4512	12.8489	9.071	7.38231	7.14252	7.18265	4.81836	14.602	18.5957	19.6395	20.5821	15.8527	20.7279	1.01268	0.531183	1.41952
ENSG00000165996	B0YJ81	PTPLA	protein tyrosine phosphatase-like (proline instead of catalytic arginine), member A [Source:HGNC Symbol;Acc:9639]	5.031	4.59217	5.23924	4.54398	5.15731	3.97235	5.1974	3.82544	3.1445	9.322	9.78088	8.48908	7.92126	4.64471	80.885	76.799	90.0827	82.9184	106.185	127.584	0.625025	0.498253	1.57735
ENSG00000177946	B2RD01	CENPBD1	CENPB DNA-binding domains containing 1 [Source:HGNC Symbol;Acc:28272]	4.128	3.77818	3.11445	2.73533	1.93708	1.38304	1.32764	0.567839	0.509031	0.854	0.832371	0.656572	0.278491	0.143004	6.373	4.74049	3.43529	3.88522	5.15453	0	0.123312	0.167452	0
ENSG00000066933	B2RTY4	MYO9A	myosin IXA [Source:HGNC Symbol;Acc:7608]	4.479	4.36929	3.70994	4.92697	5.00756	3.63959	3.04125	2.67183	2.72168	4.192	3.42803	2.74273	2.10564	1.38335	#VALUE!	#VALUE!	#VALUE!	#VALUE!	#VALUE!	#VALUE!	0.607653	0.329997	#VALUE!
ENSG00000179627	B2RXF5	ZBTB42	zinc finger and BTB domain containing 42 [Source:HGNC Symbol;Acc:32550]	1.113	1.06056	1.41968	1.81348	1.69392	2.48705	2.99881	3.87924	4.40887	0.71	0.647865	0.816134	0.448008	0.262661	#VALUE!	#VALUE!	#VALUE!	#VALUE!	#VALUE!	#VALUE!	3.96125	0.369944	#VALUE!
ENSG00000235268	B2RXH2	KDM4E	lysine (K)-specific demethylase 4E [Source:HGNC Symbol;Acc:37098]	0	0	0	0	0	0.284235	0.454672	0.729225	4.79885	0	0.00628996	0	0.0339033	0.351673	#VALUE!	#VALUE!	#VALUE!	#VALUE!	#VALUE!	#VALUE!	#DIV/0!	#DIV/0!	#VALUE!
ENSG00000226763	B3KS81	SRRM5	serine/arginine repetitive matrix 5 [Source:HGNC Symbol;Acc:37248]	0.252	0.127052	0.265598	0.474816	0.850393	1.8146	1.48324	3.70889	2.89819	0.103	0.143621	0.0959523	0.0750716	0.0350214	#VALUE!	#VALUE!	#VALUE!	#VALUE!	#VALUE!	#VALUE!	11.5008	0.340014	#VALUE!
ENSG00000234284	B4DU55	ZNF879	zinc finger protein 879 [Source:HGNC Symbol;Acc:37273]	1.329	1.10471	1.15619	1.02454	0.868253	0.616997	0.394049	0.567839	0.369458	0.636	0.667784	0.706166	0.329346	0.122575	#VALUE!	#VALUE!	#VALUE!	#VALUE!	#VALUE!	#VALUE!	0.277997	0.192728	#VALUE!
ENSG00000234444	B4DX44	ZNF736	zinc finger protein 736 [Source:HGNC Symbol;Acc:32467]	2.014	1.89824	2.0236	2.32213	3.32876	4.18899	3.90411	4.35144	4.0312	1.373	1.78006	1.99128	1.69516	1.30017	#VALUE!	#VALUE!	#VALUE!	#VALUE!	#VALUE!	#VALUE!	2.00159	0.946955	#VALUE!
ENSG00000205609	B5ME19	EIF3CL	eukaryotic translation initiation factor 3, subunit C-like [Source:HGNC Symbol;Acc:26347]	36.815	39.0975	34.4308	43.8994	52.0429	53.0531	60.54	53.6817	53.711	44.995	44.7268	42.73	41.4613	25.8546	345.395	357.427	331.863	369.254	395.804	487.098	1.45894	0.574609	1.41026
ENSG00000204514	B7Z6K7	ZNF814	zinc finger protein 814 [Source:HGNC Symbol;Acc:33258]	0.736	0.851678	0.798902	1.05595	1.35046	2.04857	2.61487	4.65628	7.04844	0.414	0.559806	0.594042	0.664747	0.650814	1.817	2.70264	3.45509	1.16948	1.54951	2.01602	9.57669	1.57202	1.10953
ENSG00000117262	B7ZAQ6	GPR89A	G protein-coupled receptor 89A [Source:HGNC Symbol;Acc:31984]	1.949	1.82502	1.81597	2.23876	2.89601	3.5304	4.45982	5.35861	7.11002	2.248	2.26124	1.84142	1.64673	1.35854	22.332	27.6041	25.1667	20.5267	18.2837	4.35955	3.64803	0.604332	0.195215
ENSG00000232434	C9J069	C9orf172	chromosome 9 open reading frame 172 [Source:HGNC Symbol;Acc:37284]	0.327	0.25195	0.47639	1.55493	2.67894	3.46281	3.61312	3.32933	2.05255	0.009	0.0314498	0.0355778	0.163462	0.147382	#VALUE!	#VALUE!	#VALUE!	#VALUE!	#VALUE!	#VALUE!	6.2769	16.3757	#VALUE!
ENSG00000170667	C9J798	RASA4B	RAS p21 protein activator 4B [Source:HGNC Symbol;Acc:35202]	9.887	11.6942	10.9517	16.1703	8.60284	8.8806	9.94215	11.2821	18.5222	5.04	4.67763	3.88122	4.34689	3.75313	#VALUE!	#VALUE!	#VALUE!	#VALUE!	#VALUE!	#VALUE!	1.87339	0.744668	#VALUE!
ENSG00000219545	C9J7I0	RPA3-AS1	RPA3 antisense RNA 1 [Source:HGNC Symbol;Acc:48955]	1.406	1.20269	1.01286	0.86506	1.30787	1.02775	1.14375	1.50926	2.03202	1.731	1.52741	1.27972	0.875431	0.611415	14.206	21.0231	16.5606	18.5564	11.6719	5.16741	1.44525	0.353215	0.363749
ENSG00000226742	C9JCN9	HSBP1L1	heat shock factor binding protein 1-like 1 [Source:HGNC Symbol;Acc:37243]	1.24	1.94131	1.73798	1.38216	1.13477	0.897765	0.646644	0.645543	0.706076	0.536	0.661494	0.445262	0.507339	0.405665	10.387	9.24219	15.3281	15.5517	8.22431	0	0.569416	0.756837	0
ENSG00000185864	C9JG80	NPIPB4	nuclear pore complex interacting protein family, member B4 [Source:HGNC Symbol;Acc:41985]	4.316	5.65488	2.58958	7.05821	8.98064	13.1684	10.4049	29.1003	32.6396	0.22	0.135234	0.109968	0.112607	0.121116	#VALUE!	#VALUE!	#VALUE!	#VALUE!	#VALUE!	#VALUE!	7.56246	0.550526	#VALUE!
ENSG00000233493	C9JI98	TMEM238	transmembrane protein 238 [Source:HGNC Symbol;Acc:40042]	0.061	0.0947505	0.026349	0.0543683	0.362688	1.22706	2.56233	3.20381	6.47373	0.133	0	0.0646869	0.278491	0.110901	#VALUE!	#VALUE!	#VALUE!	#VALUE!	#VALUE!	#VALUE!	106.127	0.833843	#VALUE!
ENSG00000222009	C9JJ37	BTBD19	BTB (POZ) domain containing 19 [Source:HGNC Symbol;Acc:27145]	3.607	3.39271	5.28667	6.65588	7.91181	10.9257	11.5264	12.4327	12.9844	0.464	0.696088	0.870039	1.39972	0.84781	3.935	4.60693	3.04721	5.34505	2.22643	0	3.59978	1.82718	0
ENSG00000188070	C9JLR9	C11orf95	chromosome 11 open reading frame 95 [Source:HGNC Symbol;Acc:28449]	4.938	3.9989	7.32503	6.47949	5.78514	5.42645	4.51236	3.68199	2.35222	4.194	3.14183	3.32275	2.50279	1.39356	#VALUE!	#VALUE!	#VALUE!	#VALUE!	#VALUE!	#VALUE!	0.47635	0.332275	#VALUE!
ENSG00000225663	C9JLW8	FAM195B	family with sequence similarity 195, member B [Source:HGNC Symbol;Acc:28007]	2.304	2.04898	1.91505	2.54927	2.0305	1.79553	2.0248	1.18648	1.63383	8.525	6.64743	6.74361	4.74404	2.37416	145.756	142.092	129.406	126.161	112.05	59.0613	0.709126	0.278494	0.405207
ENSG00000257446	C9JN71	ZNF878	zinc finger protein 878 [Source:HGNC Symbol;Acc:37246]	0.336	0.347778	0.533304	0.846937	1.52082	1.92552	1.57417	1.4973	1.82266	0.205	0.278855	0.596198	0.839106	0.804033	#VALUE!	#VALUE!	#VALUE!	#VALUE!	#VALUE!	#VALUE!	5.42459	3.92211	#VALUE!
ENSG00000224420	C9JUS6	ADM5	adrenomedullin 5 (putative) [Source:HGNC Symbol;Acc:27293]	0.268	0.178734	0.549113	1.91135	3.97857	5.67256	8.47912	11.0101	18.1076	0.031	0.0587063	0.161717	0.193733	0.28163	#VALUE!	#VALUE!	#VALUE!	#VALUE!	#VALUE!	#VALUE!	67.5655	9.08485	#VALUE!
ENSG00000233136	C9JVI0	USP17L11	ubiquitin specific peptidase 17-like family member 11 [Source:HGNC Symbol;Acc:44439]	0.013	0	0.0853708	0.0845729	0.0535789	0.736584	0	0.839804	4.13793	0	0.0335464	0	0.00847582	0.0189699	#VALUE!	#VALUE!	#VALUE!	#VALUE!	#VALUE!	#VALUE!	318.302	#DIV/0!	#VALUE!
ENSG00000257704	C9JVW0	PRR24	proline rich 24 [Source:HGNC Symbol;Acc:27406]	3.748	4.6137	5.67769	9.76937	8.51629	15.9917	14.1655	26.9813	26.0099	0.745	0.664639	0.850633	0.728921	0.512188	4.369	3.49896	8.45753	8.53614	11.3458	22.5983	6.93966	0.687501	5.17243
ENSG00000243317	E0CX11	C7orf73	chromosome 7 open reading frame 73 [Source:HGNC Symbol;Acc:41909]	5.531	4.97117	4.22954	4.45095	3.95797	4.06767	3.40701	3.0215	3.43186	2.873	2.80113	2.24787	1.52444	0.891587	253.847	266.37	297.86	269.626	337.912	256.668	0.620477	0.310333	1.01111
ENSG00000254206	E5RHQ5	NPIPB11	nuclear pore complex interacting protein family, member B11 [Source:HGNC Symbol;Acc:37453]	0.24	0.303632	0.232925	0.473608	0.949308	1.12654	1.84698	3.1261	4.31035	0.011	0.0209665	0.0129374	0.0581199	0.090472	#VALUE!	#VALUE!	#VALUE!	#VALUE!	#VALUE!	#VALUE!	17.9598	8.22472	#VALUE!
ENSG00000269343	E7ETH6	ZNF587B	zinc finger protein 587B [Source:HGNC Symbol;Acc:37142]	5.377	6.11787	5.30669	5.98897	6.57784	6.84589	7.49905	8.49069	9.27751	3.81	2.96362	2.78693	1.91675	1.32352	4.269	2.83924	4.49062	2.31601	1.64396	3.66086	1.72541	0.34738	0.857544
ENSG00000228672	E7EW31	PROB1	proline-rich basic protein 1 [Source:HGNC Symbol;Acc:41906]	1.852	2.1082	3.28625	3.25364	2.49073	2.87181	3.12208	1.53615	1.17816	0.355	0.414089	0.601589	0.544874	0.449441	3.016	4.29832	5.07868	10.3174	10.7139	20.2548	0.636156	1.26603	6.71578
ENSG00000196531	E9PAV3	NACA	nascent polypeptide-associated complex alpha subunit [Source:HGNC Symbol;Acc:7629]	9.082	9.80776	9.38025	10.0859	10.2116	9.52533	9.15607	8.147	6.15764	24.302	23.9563	21.4739	16.9807	10.0395	774.803	835.942	744.689	684.483	474.116	326.122	0.678005	0.413113	0.420909
ENSG00000254852	E9PIF3	NPIPA2	nuclear pore complex interacting protein family, member A2 [Source:HGNC Symbol;Acc:41979]	0.612	0.924894	0.716693	1.34229	0.675918	0.74005	0.967945	1.35385	1.6133	0.037	0.0387881	0.0172499	0.125927	0.00875535	#VALUE!	#VALUE!	#VALUE!	#VALUE!	#VALUE!	#VALUE!	2.63611	0.236631	#VALUE!
ENSG00000198156	E9PJ23	NPIPB6	nuclear pore complex interacting protein family, member B6 [Source:HGNC Symbol;Acc:37454]	0.246	0.193808	0.187605	0.357622	0.471219	1.82499	3.84349	4.45305	7.69294	0.025	0.0251598	0.0398903	0.244588	0.229098	#VALUE!	#VALUE!	#VALUE!	#VALUE!	#VALUE!	#VALUE!	31.2721	9.16393	#VALUE!
ENSG00000259112	E9PQ53	NDUFC2-KCTD14	NDUFC2-KCTD14 readthrough [Source:HGNC Symbol;Acc:42956]	12.78	12.0742	12.2544	13.6199	13.8137	18.139	12.3549	11.2791	6.35468	20.472	18.3855	17.2897	15.0845	6.86857	#VALUE!	#VALUE!	#VALUE!	#VALUE!	#VALUE!	#VALUE!	0.497236	0.335511	#VALUE!
ENSG00000187066	E9PQX1	TMEM262	transmembrane protein 262 [Source:HGNC Symbol;Acc:49389]	0.005	0	0.0231871	0	0.108532	0.887367	1.78029	4.34546	7.76683	0	0	0.00539058	0.0896016	0.145923	#VALUE!	#VALUE!	#VALUE!	#VALUE!	#VALUE!	#VALUE!	1553.37	#DIV/0!	#VALUE!
ENSG00000246922	F5GYI3	UBAP1L	ubiquitin associated protein 1-like [Source:HGNC Symbol;Acc:40028]	0.523	0.577117	0.732503	1.38337	2.1253	4.35191	5.62176	7.81526	8.69869	0.07	0.155152	0.316966	0.526712	0.461115	#VALUE!	#VALUE!	#VALUE!	#VALUE!	#VALUE!	#VALUE!	16.6323	6.58736	#VALUE!
ENSG00000129965	F8WCM5	INS-IGF2	INS-IGF2 readthrough [Source:HGNC Symbol;Acc:33527]	6.661	6.24061	4.09991	5.44408	6.3333	7.27225	7.11915	8.32631	8.77258	0.478	0.302966	0.285701	0.238534	0.297682	#VALUE!	#VALUE!	#VALUE!	#VALUE!	#VALUE!	#VALUE!	1.31701	0.622766	#VALUE!
ENSG00000259511	H0YL09	UBE2Q2L	ubiquitin-conjugating enzyme E2Q family member 2-like [Source:HGNC Symbol;Acc:44656]	0.991	1.35666	1.16568	2.06841	2.82594	4.57375	2.44916	2.57022	4.35961	0.399	0.23168	0.762228	0.885118	0.637681	#VALUE!	#VALUE!	#VALUE!	#VALUE!	#VALUE!	#VALUE!	4.3992	1.5982	#VALUE!
ENSG00000238227	H0YL14	C9orf69	chromosome 9 open reading frame 69 [Source:HGNC Symbol;Acc:31009]	5.386	5.0347	6.25842	4.65996	3.16115	3.77651	3.52219	2.56723	1.74056	5.174	3.84211	3.20955	2.59239	1.13382	9.66	8.0037	4.99057	3.11547	0.996273	0	0.323164	0.219138	0
ENSG00000225828	H3BQW9	FAM229A	family with sequence similarity 229, member A [Source:HGNC Symbol;Acc:44652]	0.891	1.04333	1.53878	2.31126	2.88227	4.43683	4.66392	5.23309	4.3555	0.14	0.194989	0.274919	0.248221	0.18824	#VALUE!	#VALUE!	#VALUE!	#VALUE!	#VALUE!	#VALUE!	4.88833	1.34457	#VALUE!
ENSG00000176087	L0R6Q1	SLC35A4	solute carrier family 35, member A4 [Source:HGNC Symbol;Acc:20753]	8.134	8.09148	7.24282	8.30385	8.29923	8.38492	10.5686	10.1344	12.5657	3.066	2.972	3.05107	2.64446	1.85322	118.602	107.943	117.361	139.54	130.456	137.657	1.54483	0.604441	1.16066
ENSG00000269855	M0QZC1	AC012313.1	uncharacterized protein LOC646862 [Source:RefSeq peptide;Acc:NP_001182064]	0.065	0.0549122	0.235033	1.38337	1.99204	2.21668	3.93038	3.65509	2.13465	0	0.0649962	0.495933	0.592097	0.179485	#VALUE!	#VALUE!	#VALUE!	#VALUE!	#VALUE!	#VALUE!	32.8407	#DIV/0!	#VALUE!
ENSG00000105612	O00115	DNASE2	deoxyribonuclease II, lysosomal [Source:HGNC Symbol;Acc:2960]	3.154	2.77684	2.25969	2.79211	3.34799	2.51652	2.25517	1.92468	1.39573	3.134	2.50026	1.93953	1.26774	0.401287	51.662	58.77	51.3808	43.3438	36.8059	17.511	0.442527	0.128043	0.338953
ENSG00000018510	O00116	AGPS	alkylglycerone phosphate synthase [Source:HGNC Symbol;Acc:327]	3.75	3.85247	3.77318	5.00551	6.59844	8.47851	8.97218	9.68016	9.14614	8.131	9.26825	8.63571	9.58737	7.85501	38.26	40.3645	40.577	46.1324	47.4051	87.5767	2.43897	0.966057	2.28899
ENSG00000068796	O00139	KIF2A	kinesin heavy chain member 2A [Source:HGNC Symbol;Acc:6318]	8.19	7.38839	8.39374	7.95227	7.13698	5.60843	5.78746	6.28508	7.29475	9.534	8.70006	7.68373	7.25652	4.39081	33.065	36.6814	34.9884	32.9994	21.3175	16.1427	0.89069	0.460542	0.488211
ENSG00000118515	O00141	SGK1	serum/glucocorticoid regulated kinase 1 [Source:HGNC Symbol;Acc:10810]	19.919	22.3234	19.1916	17.7071	26.5669	30.1826	30.657	33.5025	31.9171	5.209	8.50088	8.62708	7.13664	5.89819	51.504	99.685	88.67	85.3519	85.3129	99.2434	1.60234	1.13231	1.92691
ENSG00000166548	O00142	TK2	thymidine kinase 2, mitochondrial [Source:HGNC Symbol;Acc:11831]	1.873	1.71735	1.86024	1.99592	2.00165	2.15429	2.09957	1.88881	1.98276	3.102	2.60509	1.98373	1.5983	0.668325	29.074	25.5886	26.8556	17.9082	25.1137	18.2242	1.0586	0.21545	0.626822
ENSG00000188763	O00144	FZD9	frizzled family receptor 9 [Source:HGNC Symbol;Acc:4047]	0.082	0.167967	0.289839	1.53198	1.29963	1.34838	1.45091	0.376567	0.476191	0.147	0.18765	0.516417	0.394731	0.287467	#VALUE!	#VALUE!	#VALUE!	#VALUE!	#VALUE!	#VALUE!	5.8072	1.95556	#VALUE!
ENSG00000123136	O00148	DDX39A	DEAD (Asp-Glu-Ala-Asp) box polypeptide 39A [Source:HGNC Symbol;Acc:17821]	8.252	8.34558	10.43	10.2321	10.5331	12.5237	14.2929	12.7853	16.876	5.013	4.88415	4.44615	4.04055	3.44085	129.863	130.489	131.681	121.758	120.178	99.2507	2.04508	0.686386	0.764272
ENSG00000107438	O00151	PDLIM1	PDZ and LIM domain 1 [Source:HGNC Symbol;Acc:2067]	8.69	8.67936	8.1956	8.33888	11.8203	10.1129	10.4756	6.77522	7.39327	5.546	5.49008	5.55445	4.76705	3.47296	169.73	172.797	176.445	181.922	192.706	232.897	0.850779	0.626209	1.37216
ENSG00000097021	O00154	ACOT7	acyl-CoA thioesterase 7 [Source:HGNC Symbol;Acc:24157]	2.197	2.44736	1.90767	2.71116	2.95783	3.19244	2.73813	1.84099	1.88013	1.23	1.02841	0.946586	0.776143	0.423175	181.101	157.884	143.794	142.871	151.17	130.037	0.855772	0.344045	0.718035
ENSG00000170128	O00155	GPR25	G protein-coupled receptor 25 [Source:HGNC Symbol;Acc:4480]	0	0	0	0.231971	0.652563	1.17853	1.50143	2.94679	4.58949	0	0	0	0.0629633	0.0218884	#VALUE!	#VALUE!	#VALUE!	#VALUE!	#VALUE!	#VALUE!	#DIV/0!	#DIV/0!	#VALUE!
ENSG00000197879	O00159	MYO1C	myosin IC [Source:HGNC Symbol;Acc:7597]	19.1	19.1385	17.8119	22.8939	25.9184	25.0473	27.3935	24.441	27.6232	26.345	22.4646	20.3149	18.2182	11.274	210.991	213.572	196.678	201.402	201.751	183.429	1.44624	0.427936	0.869367
ENSG00000092531	O00161	SNAP23	synaptosomal-associated protein, 23kDa [Source:HGNC Symbol;Acc:11131]	3.571	3.32165	2.92369	3.41433	3.45927	2.70543	2.80886	1.80812	2.17159	8.274	6.99443	5.63423	3.66277	1.3133	117.261	117.362	116.829	98.2945	85.0813	53.45	0.608119	0.158726	0.45582
ENSG00000143575	O00165	HAX1	HCLS1 associated protein X-1 [Source:HGNC Symbol;Acc:16915]	6.141	6.30306	6.59674	7.24427	6.29483	7.25318	8.28917	7.05914	9.3555	19.927	19.0355	18.9716	16.0011	8.13372	68.542	78.9715	77.4196	70.3688	70.5757	66.7397	1.52345	0.408176	0.973705
ENSG00000110711	O00170	AIP	aryl hydrocarbon receptor interacting protein [Source:HGNC Symbol;Acc:358]	3.526	3.4164	3.66884	3.41433	4.71769	4.7488	3.2211	2.77942	1.61741	7.019	6.05723	5.6159	4.31056	2.81047	64.647	69.4318	61.6876	64.0514	50.729	29.1049	0.458708	0.400409	0.450213
ENSG00000100226	O00178	GTPBP1	GTP binding protein 1 [Source:HGNC Symbol;Acc:4669]	3.774	4.33376	5.47111	6.65226	8.28412	10.2862	11.3506	12.086	11.2849	2.074	2.14697	2.74273	3.09125	2.75064	30.795	35.5724	35.6913	44.0203	58.2921	104.593	2.99017	1.32625	3.39642
ENSG00000168961	O00182	LGALS9	lectin, galactoside-binding, soluble, 9 [Source:HGNC Symbol;Acc:6570]	0.094	0.0721396	0.115936	0.355206	0.447864	1.22186	2.08341	4.25282	4.79475	0.019	0.0146766	0.0247967	0.102921	0.106523	#VALUE!	#VALUE!	#VALUE!	#VALUE!	#VALUE!	#VALUE!	51.0079	5.6065	#VALUE!
ENSG00000116266	O00186	STXBP3	syntaxin binding protein 3 [Source:HGNC Symbol;Acc:11446]	4.716	4.00644	5.20024	5.56127	4.26845	4.39004	4.32645	6.08783	7.81609	5.931	6.81412	5.56739	4.68471	2.44858	49.101	45.3114	53.1578	47.7354	39.9949	10.313	1.65736	0.412844	0.210036
ENSG00000221838	O00189	AP4M1	adaptor-related protein complex 4, mu 1 subunit [Source:HGNC Symbol;Acc:574]	1.354	1.15316	1.15092	1.51265	1.58951	1.25133	1.88941	2.63298	2.80788	1.85	1.7874	1.61933	1.56439	1.36292	19.708	15.8414	21.0532	22.3133	21.1017	23.428	2.07377	0.736711	1.18876
ENSG00000110696	O00193	C11orf58	chromosome 11 open reading frame 58 [Source:HGNC Symbol;Acc:16990]	6.626	7.23334	6.63363	6.51936	6.51602	5.85281	5.78746	4.50685	3.43596	10.273	10.5556	8.40391	6.25516	2.83382	349.463	319.241	344.619	328.574	326.103	261.478	0.518557	0.275851	0.748229
ENSG00000132842	O00203	AP3B1	adaptor-related protein complex 3, beta 1 subunit [Source:HGNC Symbol;Acc:566]	6.612	6.60024	6.05184	7.85682	9.5494	10.6761	10.8454	14.5875	14.5402	12.35	10.7957	9.57906	8.58722	6.33596	57.808	57.6995	55.3477	57.2101	52.3212	29.7526	2.19907	0.513033	0.51468
ENSG00000136869	O00206	TLR4	toll-like receptor 4 [Source:HGNC Symbol;Acc:11850]	5.945	6.45596	4.38237	2.95763	2.71466	1.93072	1.71159	1.2612	0.800493	6.933	4.61788	2.73087	1.92643	0.71648	2.958	3.23993	2.94128	1.62458	1.58549	0.756917	0.13465	0.103343	0.255888
ENSG00000173156	O00212	RHOD	ras homolog family member D [Source:HGNC Symbol;Acc:670]	1.014	1.12839	0.995993	0.71162	1.57989	1.66555	1.26904	1.1028	1.4532	1.899	2.06311	1.86837	1.89253	0.787982	20.477	16.2917	16.0211	16.8859	20.915	17.4455	1.43314	0.414946	0.851954
ENSG00000166313	O00213	APBB1	amyloid beta (A4) precursor protein-binding, family B, member 1 (Fe65) [Source:HGNC Symbol;Acc:581]	2.336	2.01883	2.33347	3.36479	3.05537	2.6933	2.26527	2.51045	2.61905	4.072	3.08208	2.81065	2.14438	1.14549	23.978	24.8671	19.7663	22.9724	17.6271	19.1704	1.12117	0.281309	0.799498
ENSG00000116977	O00214	LGALS8	lectin, galactoside-binding, soluble, 8 [Source:HGNC Symbol;Acc:6569]	2.677	2.87912	2.85939	2.80903	3.06361	2.25655	1.76615	1.92169	1.52709	3.847	2.97305	2.32981	1.32586	0.468411	48.891	47.3837	42.2857	40.0554	29.3822	13.9593	0.57045	0.12176	0.285519
ENSG00000110717	O00217	NDUFS8	NADH dehydrogenase (ubiquinone) Fe-S protein 8, 23kDa (NADH-coenzyme Q reductase) [Source:HGNC Symbol;Acc:7715]	3.065	3.39702	3.50969	3.66925	2.92211	2.36227	2.7543	1.56305	0.952381	3.355	3.35045	3.13085	2.27152	1.40523	243.292	194.936	219.032	223.274	210.76	223.669	0.310728	0.418848	0.919343
ENSG00000103044	O00219	HAS3	hyaluronan synthase 3 [Source:HGNC Symbol;Acc:4820]	0.952	0.881826	0.96859	0.908554	2.32038	4.01568	5.51264	6.0699	7.97619	0.103	0.0670929	0.227482	0.397153	0.230558	#VALUE!	#VALUE!	#VALUE!	#VALUE!	#VALUE!	#VALUE!	8.37835	2.23842	#VALUE!
ENSG00000104689	O00220	TNFRSF10A	tumor necrosis factor receptor superfamily, member 10a [Source:HGNC Symbol;Acc:11904]	1.683	1.38034	1.93823	2.23152	2.79984	3.01566	4.00313	3.93901	5.8087	2.838	2.02432	1.87592	1.33555	1.16884	10.092	11.4015	11.1424	13.2492	11.5977	17.7511	3.4514	0.411853	1.75893
ENSG00000146232	O00221	NFKBIE	nuclear factor of kappa light polypeptide gene enhancer in B-cells inhibitor, epsilon [Source:HGNC Symbol;Acc:7799]	1.676	1.65706	2.27234	1.80865	1.35046	1.95671	2.59062	2.23549	2.1757	1.527	1.29363	1.13526	1.36098	1.10026	10.816	9.96668	8.87135	7.8204	10.2911	23.9957	1.29815	0.720534	2.21854
ENSG00000108671	O00231	PSMD11	proteasome (prosome, macropain) 26S subunit, non-ATPase, 11 [Source:HGNC Symbol;Acc:9556]	7.443	7.58758	8.11971	8.42829	9.40927	8.79048	11.5365	16.1685	19.9384	11.469	9.49364	7.96296	6.99861	4.25364	202.448	196.338	189.874	200.491	201.809	108.203	2.67882	0.370882	0.534471
ENSG00000197170	O00232	PSMD12	proteasome (prosome, macropain) 26S subunit, non-ATPase, 12 [Source:HGNC Symbol;Acc:9557]	10.022	10.3084	9.61423	10.3082	11.4219	11.9136	11.9043	12.101	13.9819	11.286	11.3911	9.21681	6.88116	3.55467	144.392	160.097	159.833	145.583	128.76	46.4921	1.39512	0.314963	0.321986
ENSG00000110801	O00233	PSMD9	proteasome (prosome, macropain) 26S subunit, non-ATPase, 9 [Source:HGNC Symbol;Acc:9567]	1.871	2.37738	2.44413	2.82715	2.6185	2.21495	2.00662	1.72145	2.13465	2.759	2.49502	2.33196	1.67458	0.823003	161.661	145.325	142.349	151.379	121.219	147.155	1.14091	0.298298	0.910268
ENSG00000239305	O00237	RNF103	ring finger protein 103 [Source:HGNC Symbol;Acc:12859]	2.945	3.14292	3.46858	4.94147	6.98311	6.69511	6.7837	6.72142	6.06322	2.35	2.0652	2.63599	2.2691	1.32498	15.016	13.2805	13.4135	17.0858	15.4614	4.45416	2.05882	0.56382	0.296628
ENSG00000177556	O00244	ATOX1	antioxidant 1 copper chaperone [Source:HGNC Symbol;Acc:798]	2.78	2.80591	2.78773	3.07241	2.21871	2.39346	2.11372	1.34189	1.31773	2.131	1.77796	1.58806	1.32949	0.563261	473.955	472	488.631	456.915	511.138	595.57	0.474005	0.264318	1.2566
ENSG00000164220	O00254	F2RL2	coagulation factor II (thrombin) receptor-like 2 [Source:HGNC Symbol;Acc:3539]	26.856	24.8203	15.3689	12.8853	13.3301	9.20296	6.42198	3.53555	2.26601	18.44	12.0799	7.78939	4.35173	1.60807	78.683	99.1588	80.3461	65.9663	42.4912	6.63758	0.0843763	0.0872053	0.0843585
ENSG00000133895	O00255	MEN1	multiple endocrine neoplasia I [Source:HGNC Symbol;Acc:7010]	2.339	2.04252	2.57166	3.08087	2.95508	3.54253	3.88593	3.99281	4.24056	1.029	0.909947	0.891602	0.951714	0.468411	16.825	15.4478	11.4275	13.2964	15.6772	13.5444	1.81298	0.45521	0.805019
ENSG00000141582	O00257	CBX4	chromobox homolog 4 [Source:HGNC Symbol;Acc:1554]	5.67	5.11761	9.03033	29.4169	61.613	74.2268	64.3249	42.1875	21.3506	1.627	1.61652	6.74146	8.08836	3.46274	17.539	16.3008	22.7422	115.18	226.867	310.62	3.76553	2.1283	17.7102
ENSG00000182093	O00258	WRB	tryptophan rich basic protein [Source:HGNC Symbol;Acc:12790]	1.475	1.61076	1.63364	2.04183	1.88762	1.799	1.42262	1.93065	1.89655	2.407	2.60823	2.44085	1.81019	1.04043	45.116	34.3977	35.03	40.1945	41.4229	29.1704	1.2858	0.432251	0.646564
ENSG00000101856	O00264	PGRMC1	progesterone receptor membrane component 1 [Source:HGNC Symbol;Acc:16090]	19.86	19.7856	21.9825	23.3953	22.8191	22.1599	24.2855	15.0537	9.49918	52.802	54.1964	46.1067	35.9605	16.1113	392.625	375.553	377.058	408.527	492.082	550.759	0.478307	0.305127	1.40276
ENSG00000196235	O00267	SUPT5H	suppressor of Ty 5 homolog (S. cerevisiae) [Source:HGNC Symbol;Acc:11469]	6.021	5.92837	7.05837	9.90831	11.764	15.4648	17.3725	25.6544	32.6683	4.943	4.664	4.45585	3.94126	2.88927	46.517	45.4369	37.6862	38.2134	40.4087	31.0263	5.42573	0.584517	0.666988
ENSG00000130699	O00268	TAF4	TAF4 RNA polymerase II, TATA box binding protein (TBP)-associated factor, 135kDa [Source:HGNC Symbol;Acc:11537]	0.984	1.00134	1.26897	1.58151	2.25718	2.35533	2.25921	2.87506	3.32102	0.153	0.179264	0.233951	0.216739	0.173648	5.144	7.27213	6.13896	7.18029	5.61781	4.03204	3.37502	1.13495	0.783833
ENSG00000160049	O00273	DFFA	DNA fragmentation factor, 45kDa, alpha polypeptide [Source:HGNC Symbol;Acc:2772]	4.219	4.63847	3.8986	3.99426	4.13519	3.43508	3.79903	3.11714	2.55747	9.441	7.78277	5.51564	4.29724	1.84592	56.298	60.565	54.3716	53.8947	42.5137	29.2213	0.60618	0.195522	0.519048
ENSG00000133111	O00287	RFXAP	regulatory factor X-associated protein [Source:HGNC Symbol;Acc:9988]	1.011	0.810763	1.08663	1.1079	1.43152	1.46797	1.13567	1.53615	1.40394	0.19	0.254743	0.168186	0.161041	0.202832	6.597	9.02971	8.83868	4.07293	5.32545	5.09463	1.38867	1.06754	0.772265
ENSG00000127946	O00291	HIP1	huntingtin interacting protein 1 [Source:HGNC Symbol;Acc:4913]	3.02	3.17199	2.25126	3.06516	3.09933	3.02259	2.74824	2.89	4.1913	3.758	2.95104	2.16486	1.74965	1.05064	18.625	15.9173	13.4115	14.4511	9.44773	1.97963	1.38785	0.279575	0.106289
ENSG00000143768	O00292	LEFTY2	left-right determination factor 2 [Source:HGNC Symbol;Acc:3122]	0	0	0	0	0.0178596	0.911631	2.93011	4.53375	7.34401	0	0.00628996	0	0.161041	0.230558	#VALUE!	#VALUE!	#VALUE!	#VALUE!	#VALUE!	#VALUE!	#DIV/0!	#DIV/0!	#VALUE!
ENSG00000213719	O00299	CLIC1	chloride intracellular channel 1 [Source:HGNC Symbol;Acc:2062]	59.958	54.8121	62.2395	53.8524	48.7705	47.436	46.4048	29.2407	21.1987	207.418	173.105	147.211	103.171	50.4761	1522.14	1549.91	1516.98	1484.23	1381.27	1151.93	0.353559	0.243354	0.75678
ENSG00000164761	O00300	TNFRSF11B	tumor necrosis factor receptor superfamily, member 11b [Source:HGNC Symbol;Acc:11909]	66.406	53.1271	64.9176	59.5006	53.2464	45.663	35.3532	20.5677	10.3038	83.933	75.0025	66.1446	44.0828	13.3432	687.331	777.907	744.751	776.001	766.998	461.85	0.155163	0.158974	0.671947
ENSG00000175390	O00303	EIF3F	eukaryotic translation initiation factor 3, subunit F [Source:HGNC Symbol;Acc:3275]	5.455	5.82285	5.37204	6.75496	8.24703	8.89966	10.8232	14.9192	18.6207	7.944	8.91496	9.51437	9.67455	7.86376	253.624	274.748	233.539	275.959	402.546	541.945	3.41351	0.9899	2.1368
ENSG00000198373	O00308	WWP2	WW domain containing E3 ubiquitin protein ligase 2 [Source:HGNC Symbol;Acc:16804]	2.241	2.04683	2.33452	2.87185	3.11719	4.21846	3.95059	5.64552	6.13711	1.345	1.04308	0.88082	0.93113	0.719398	12.262	15.7028	12.8897	15.5827	12.7244	4.78895	2.73856	0.534868	0.390552
ENSG00000097046	O00311	CDC7	cell division cycle 7 [Source:HGNC Symbol;Acc:1745]	1.945	1.7798	2.1954	1.25651	1.40816	0.94456	0.660789	0.54393	0.69376	2.488	2.09875	2.03656	1.71454	0.496137	10.14	10.5019	11.086	9.55437	4.00308	3.08589	0.356689	0.199412	0.304328
ENSG00000105672	O00321	ETV2	ets variant 2 [Source:HGNC Symbol;Acc:3491]	0.109	0.0689095	0.131745	0.183644	0.53991	1.36745	1.71967	2.9169	5.04516	0.012	0.0220148	0.196217	0.0799149	0.234935	#VALUE!	#VALUE!	#VALUE!	#VALUE!	#VALUE!	#VALUE!	46.2858	19.5779	#VALUE!
ENSG00000133794	O00327	ARNTL	aryl hydrocarbon receptor nuclear translocator-like [Source:HGNC Symbol;Acc:701]	0.875	1.10255	1.38912	1.09945	0.545405	0.476613	0.262699	0.379556	0.550082	0.828	0.724393	0.551995	0.42258	0.299141	3.658	3.14987	2.83634	2.73599	1.76765	3.68269	0.628665	0.361282	1.00675
ENSG00000171608	O00329	PIK3CD	phosphatidylinositol-4,5-bisphosphate 3-kinase, catalytic subunit delta [Source:HGNC Symbol;Acc:8977]	2.821	1.99084	2.39038	2.35958	1.75162	1.53209	1.31754	1.32994	0.993432	1.507	1.04099	0.742822	0.52429	0.326866	5.888	5.78067	4.60348	4.07158	2.41085	1.76129	0.352156	0.216899	0.299132
ENSG00000110435	O00330	PDHX	pyruvate dehydrogenase complex, component X [Source:HGNC Symbol;Acc:21350]	4.495	3.81156	4.93254	5.00551	5.29607	5.3606	8.07699	8.62817	9.56076	6.051	7.21563	7.47458	8.20823	8.96548	17.731	24.6263	30.9027	33.63	31.6019	34.0612	2.12698	1.48165	1.921
ENSG00000178919	O00358	FOXE1	forkhead box E1 (thyroid transcription factor 2) [Source:HGNC Symbol;Acc:3806]	3.01	2.13296	3.05859	3.19927	3.15428	2.3588	1.6449	1.04602	0.197044	0.569	0.575531	0.46359	0.434689	0.148841	5.974	3.10738	4.94899	4.96557	5.67179	0	0.0654633	0.261583	0
ENSG00000116260	O00391	QSOX1	quiescin Q6 sulfhydryl oxidase 1 [Source:HGNC Symbol;Acc:9756]	10.433	9.96711	9.80183	12.8357	14.807	14.9431	18.2111	12.3311	11.9951	3.92	3.67229	3.68284	3.69546	2.52592	270.617	295.583	273.245	281.728	395.23	620.577	1.14972	0.644367	2.29319
ENSG00000104671	O00399	DCTN6	dynactin 6 [Source:HGNC Symbol;Acc:16964]	6.649	6.24061	5.66715	4.99584	5.0845	4.82679	3.71012	3.15599	4.01067	7.713	7.18942	5.59003	4.0575	1.9933	88.586	110.269	98.3046	102.563	59.9203	51.3029	0.6032	0.258434	0.579131
ENSG00000169359	O00400	SLC33A1	solute carrier family 33 (acetyl-CoA transporter), member 1 [Source:HGNC Symbol;Acc:95]	2.672	2.50874	2.48313	2.09016	1.90411	1.45757	1.58024	1.67961	1.94581	4.926	4.0371	2.86779	1.87558	0.910556	20.701	25.5835	21.6265	22.8576	19.2463	9.35956	0.728224	0.184847	0.452131
ENSG00000106299	O00401	WASL	Wiskott-Aldrich syndrome-like [Source:HGNC Symbol;Acc:12735]	7.599	7.06322	7.74345	6.48795	5.45268	4.64134	4.62957	3.93602	4.63465	4.97	5.28985	4.43537	3.86255	2.37416	24.634	26.8058	29.9513	23.4599	24.0905	31.07	0.609902	0.477698	1.26126
ENSG00000053254	O00409	FOXN3	forkhead box N3 [Source:HGNC Symbol;Acc:1928]	5.492	5.51922	4.29805	5.72558	5.33865	4.96024	6.12493	6.30301	7.08949	5.317	3.76349	3.21278	2.81034	2.12901	#VALUE!	#VALUE!	#VALUE!	#VALUE!	#VALUE!	#VALUE!	1.29088	0.400416	#VALUE!
ENSG00000065150	O00410	IPO5	importin 5 [Source:HGNC Symbol;Acc:6402]	13.627	12.7859	12.0426	12.3972	14.1119	11.5722	11.7043	9.62936	8.84237	33.11	29.1518	23.3962	19.9751	11.808	178.908	198.757	187.435	184.358	173.907	125.262	0.648886	0.356631	0.70015
ENSG00000099821	O00411	POLRMT	polymerase (RNA) mitochondrial (DNA directed) [Source:HGNC Symbol;Acc:9200]	1.63	1.39434	2.28815	3.35633	3.11719	2.66903	3.53027	3.58038	2.57389	1.149	1.19614	1.26679	1.08248	0.69751	14.056	10.8338	11.0642	14.2688	13.1922	10.5168	1.57908	0.607058	0.748205
ENSG00000103319	O00418	EEF2K	eukaryotic elongation factor-2 kinase [Source:HGNC Symbol;Acc:24615]	4.481	4.25839	5.10222	6.16899	5.25073	3.04859	3.45955	2.62999	2.23317	3.884	3.29699	2.5077	1.85984	1.11047	22.803	16.9484	14.1134	15.5139	10.9702	10.5095	0.498364	0.285909	0.460882
ENSG00000150459	O00422	SAP18	Sin3A-associated protein, 18kDa [Source:HGNC Symbol;Acc:10530]	7.753	8.29498	8.23881	11.8909	15.0199	14.5896	13.2926	19.4111	18.0501	11.115	11.9142	11.8043	9.95304	7.37784	393.424	393.622	426.315	392.069	431.44	309.746	2.32814	0.663773	0.787309
ENSG00000066629	O00423	EML1	echinoderm microtubule associated protein like 1 [Source:HGNC Symbol;Acc:3330]	3.07	2.8479	2.43254	3.07362	2.67207	2.39693	2.10968	2.03824	1.83087	5.592	3.65237	2.57023	1.677	0.88429	26.471	23.0883	21.5928	22.6482	9.83229	3.59535	0.596375	0.158135	0.135822
ENSG00000136231	O00425	IGF2BP3	insulin-like growth factor 2 mRNA binding protein 3 [Source:HGNC Symbol;Acc:28868]	5.189	5.20267	4.38975	4.97651	4.67922	4.07807	4.36687	7.08305	10.8949	5.952	5.0739	4.15614	3.26077	2.20635	52.421	45.5179	45.2012	42.4052	26.8971	26.9579	2.09962	0.37069	0.514257
ENSG00000087470	O00429	DNM1L	dynamin 1-like [Source:HGNC Symbol;Acc:2973]	6.817	6.44734	6.51348	8.22048	10.0756	12.1805	13.5836	14.6562	17.3769	11.704	9.69177	8.55916	7.311	4.35141	52.879	51.5889	50.5304	45.8853	34.2466	15.2693	2.54905	0.371788	0.28876
ENSG00000137996	O00442	RTCA	RNA 3'-terminal phosphate cyclase [Source:HGNC Symbol;Acc:17981]	6.757	5.94883	6.93822	7.80728	7.61507	5.936	6.14312	4.81169	6.23153	11.175	10.3879	8.15379	5.28649	2.20051	44.672	51.3228	55.6071	51.5963	42.4484	28.2752	0.922233	0.196914	0.632951
ENSG00000011405	O00443	PIK3C2A	phosphatidylinositol-4-phosphate 3-kinase, catalytic subunit type 2 alpha [Source:HGNC Symbol;Acc:8971]	6.437	6.30091	5.51538	5.5359	6.4803	8.05562	7.56775	9.62637	10.5378	9.735	7.78697	5.50809	4.59632	3.43064	#VALUE!	#VALUE!	#VALUE!	#VALUE!	#VALUE!	#VALUE!	1.63706	0.352402	#VALUE!
ENSG00000142731	O00444	PLK4	polo-like kinase 4 [Source:HGNC Symbol;Acc:11397]	6.903	7.91167	6.82861	4.4147	3.13917	2.75742	2.25921	2.48355	2.92693	4.53	3.8851	4.12271	2.95201	1.21845	5.564	5.4589	4.8985	4.6023	2.21519	0	0.424008	0.268974	0
ENSG00000006652	O00458	IFRD1	interferon-related developmental regulator 1 [Source:HGNC Symbol;Acc:5456]	5.413	5.64089	6.08241	8.59502	19.0123	25.3523	27.7814	32.6149	36.1987	3.635	2.80427	6.41155	9.34883	11.1762	19.414	9.60747	6.34686	5.74207	2.18595	0	6.68736	3.07461	0
ENSG00000105647	O00459	PIK3R2	phosphoinositide-3-kinase, regulatory subunit 2 (beta) [Source:HGNC Symbol;Acc:8980]	6.903	5.74748	5.16968	5.37883	5.57358	5.14049	4.6619	4.19902	2.45484	3.886	2.65646	2.65324	2.17223	1.02292	17.382	14.5918	15.8884	10.3525	4.1695	4.7744	0.35562	0.263231	0.274675
ENSG00000173905	O00461	GOLIM4	golgi integral membrane protein 4 [Source:HGNC Symbol;Acc:15448]	27.757	25.0195	22.306	24.0622	23.9731	21.9329	22.3072	19.6771	17.6437	30.484	22.9594	16.5857	9.60795	3.78377	136.574	130.664	122.424	98.8239	77.5361	23.2897	0.635648	0.124123	0.170528
ENSG00000109323	O00462	MANBA	mannosidase, beta A, lysosomal [Source:HGNC Symbol;Acc:6831]	1.209	1.15208	1.42179	1.32417	1.42877	1.54943	1.9177	2.46263	4.86453	1.653	1.78111	1.51906	1.29801	1.33957	14.122	10.6406	16.0043	13.6232	18.9494	25.7861	4.0236	0.810386	1.82595
ENSG00000082512	O00463	TRAF5	TNF receptor-associated factor 5 [Source:HGNC Symbol;Acc:12035]	5.243	4.65354	5.52065	4.90764	4.19014	3.14391	2.67953	2.18469	1.78982	2.782	2.72041	2.55082	1.90585	0.643518	10.86	11.3974	14.8697	13.6678	8.28054	1.59389	0.341373	0.231315	0.146767
ENSG00000188157	O00468	AGRN	agrin [Source:HGNC Symbol;Acc:329]	10.055	8.57169	8.21457	11.2458	11.9797	10.5843	11.5931	8.49965	6.01396	1.268	1.16784	1.19024	1.42515	0.989355	66.991	61.0244	59.0245	50.2094	49.3054	66.1501	0.598106	0.780248	0.987448
ENSG00000152952	O00469	PLOD2	procollagen-lysine, 2-oxoglutarate 5-dioxygenase 2 [Source:HGNC Symbol;Acc:9082]	12.116	12.2917	10.7978	10.7927	12.4949	10.5808	9.96034	9.31555	9.32266	23.163	20.564	16.8272	12.5636	7.01887	105.663	128.878	133.309	121.827	120.075	136.958	0.769451	0.303021	1.29618
ENSG00000143995	O00470	MEIS1	Meis homeobox 1 [Source:HGNC Symbol;Acc:7000]	13.535	13.2177	12.6855	13.3577	10.7391	8.34506	7.28687	7.26236	7.22086	11.021	8.28911	7.87024	4.41833	2.49382	60.108	47.6488	56.8188	64.836	23.2944	9.36684	0.533495	0.226279	0.155834
ENSG00000070367	O00471	EXOC5	exocyst complex component 5 [Source:HGNC Symbol;Acc:10696]	5.354	4.67508	4.8577	5.55885	6.75231	6.56686	7.00396	7.99757	8.3005	13.735	11.8482	9.96287	8.32931	4.73664	30.658	34.5656	32.1798	24.6536	16.4824	9.214	1.55034	0.344859	0.300542
ENSG00000118985	O00472	ELL2	elongation factor, RNA polymerase II, 2 [Source:HGNC Symbol;Acc:17064]	24.242	25.4125	24.8808	19.0023	18.585	21.1114	24.2431	27.1606	27.9721	33.908	35.0183	27.2688	24.0374	14.3529	46.275	59.1899	71.0985	45.7016	31.0239	41.6086	1.15387	0.423291	0.899159
ENSG00000111801	O00478	BTN3A3	butyrophilin, subfamily 3, member A3 [Source:HGNC Symbol;Acc:1140]	0.345	0.49744	0.475336	0.820357	1.76948	2.33627	3.48986	5.42436	5.91544	0.164	0.26942	0.41184	0.46617	0.446523	#VALUE!	#VALUE!	#VALUE!	#VALUE!	#VALUE!	#VALUE!	17.1462	2.7227	#VALUE!
ENSG00000182952	O00479	HMGN4	high mobility group nucleosomal binding domain 4 [Source:HGNC Symbol;Acc:4989]	14.243	14.0005	13.7415	10.2381	10.033	8.10242	5.38129	3.29347	3.82595	23.69	18.2545	14.0489	8.36927	3.16652	126.81	85.336	111.941	66.8293	66.6873	19.5052	0.268619	0.133665	0.153814
ENSG00000189043	O00483	NDUFA4	NADH dehydrogenase (ubiquinone) 1 alpha subcomplex, 4, 9kDa [Source:HGNC Symbol;Acc:7687]	7.126	7.14936	8.60559	7.9571	7.63156	8.27053	5.57326	5.09262	3.90394	14.558	14.0329	12.8576	9.66002	5.85879	753.009	725.417	693.741	816.975	804.802	704.515	0.547845	0.402445	0.935599
ENSG00000115233	O00487	PSMD14	proteasome (prosome, macropain) 26S subunit, non-ATPase, 14 [Source:HGNC Symbol;Acc:16889]	4.528	4.18625	4.4298	4.57177	5.38124	5.08503	4.83568	4.42018	4.52381	13.254	9.77459	7.78723	4.63385	1.91888	216.798	249.568	209.096	191.376	125.427	57.9187	0.999075	0.144778	0.267155
ENSG00000142684	O00488	ZNF593	zinc finger protein 593 [Source:HGNC Symbol;Acc:30943]	2.137	1.9047	2.15535	2.64351	2.23108	1.75913	2.0147	1.47339	0.628079	3.36	3.44061	3.04783	2.51127	1.44026	51.684	53.2534	57.6851	44.393	51.4374	102.133	0.293907	0.428647	1.9761
ENSG00000136717	O00499	BIN1	bridging integrator 1 [Source:HGNC Symbol;Acc:1052]	1.655	1.60538	2.32925	2.58551	2.39869	1.92032	1.86921	1.19545	1.33415	2.203	1.93731	1.81447	1.32586	0.773389	34.27	37.0335	34.5855	37.6219	21.3828	24.4906	0.806136	0.351062	0.714637
ENSG00000102753	O00505	KPNA3	karyopherin alpha 3 (importin alpha 4) [Source:HGNC Symbol;Acc:6396]	13.362	12.1291	12.3334	11.8644	11.8409	8.94472	7.64454	7.23547	6.97866	12.032	11.3743	7.94787	5.50807	2.00352	105.851	107.986	94.208	106.482	60.532	10.5604	0.522276	0.166516	0.0997671
ENSG00000115694	O00506	STK25	serine/threonine kinase 25 [Source:HGNC Symbol;Acc:11404]	4.3	4.14318	4.82082	6.68971	7.02158	6.70204	5.95519	5.25401	3.88752	5.468	4.27822	4.15829	3.23534	2.11588	52.805	51.3987	55.5932	44.2323	41.5084	27.5256	0.904075	0.386956	0.521268
ENSG00000114374	O00507	USP9Y	ubiquitin specific peptidase 9, Y-linked [Source:HGNC Symbol;Acc:12633]	4.423	3.87293	4.34864	3.84323	3.58429	3.75918	4.05163	4.26178	4.54844	5.728	4.62731	3.09635	2.70742	2.9812	5.484	5.39617	3.96691	3.01824	2.02853	0	1.02836	0.52046	0
ENSG00000116128	O00512	BCL9	B-cell CLL/lymphoma 9 [Source:HGNC Symbol;Acc:1008]	5.159	4.25408	3.95551	4.42799	3.85768	3.37789	3.2211	2.61505	2.47948	0.761	0.738021	0.545527	0.53882	0.250987	3.68	2.89185	2.82149	4.54018	2.49855	1.60117	0.480612	0.329812	0.4351
ENSG00000001631	O00522	KRIT1	KRIT1, ankyrin repeat containing [Source:HGNC Symbol;Acc:1573]	3.929	3.42071	3.26201	3.75262	3.64611	3.49921	3.19887	4.72203	5.27504	3.563	2.93112	2.3546	2.60087	2.34206	9.908	7.28427	8.22686	11.21	6.56686	1.76856	1.34259	0.657327	0.178499
ENSG00000100029	O00541	PES1	pescadillo ribosomal biogenesis factor 1 [Source:HGNC Symbol;Acc:8848]	5.662	6.01451	5.91693	6.90839	7.43785	7.85111	7.77791	7.33409	8.36207	8.576	6.90847	6.44713	5.12061	2.70978	89.521	92.4999	89.3402	83.1629	68.7473	33.6246	1.47688	0.315973	0.375605
ENSG00000198719	O00548	DLL1	delta-like 1 (Drosophila) [Source:HGNC Symbol;Acc:2908]	0.307	0.275638	0.348861	4.20085	17.2043	28.1704	31.0328	22.077	22.2578	0.029	0.0870111	1.18377	1.62494	1.0842	#VALUE!	#VALUE!	#VALUE!	#VALUE!	#VALUE!	#VALUE!	72.501	37.3864	#VALUE!
ENSG00000141837	O00555	CACNA1A	calcium channel, voltage-dependent, P/Q type, alpha 1A subunit [Source:HGNC Symbol;Acc:1388]	1.151	1.18223	1.16568	1.65884	1.8835	1.86832	1.90558	2.25044	2.59442	0.18	0.202327	0.282466	0.242166	0.237854	1.237	1.70395	1.30085	1.96084	0.652188	5.84427	2.25406	1.32141	4.72455
ENSG00000147654	O00559	EBAG9	estrogen receptor binding site associated, antigen, 9 [Source:HGNC Symbol;Acc:3123]	1.248	1.15423	1.04658	1.29396	1.48922	1.05375	1.30339	1.7603	1.81035	1.206	1.33871	1.05871	0.937184	0.919312	10.429	12.3223	9.66731	12.3808	5.77524	15.2184	1.4506	0.762282	1.45924
ENSG00000137575	O00560	SDCBP	syndecan binding protein (syntenin) [Source:HGNC Symbol;Acc:10662]	12.112	10.0177	10.4563	11.421	15.237	14.697	12.9167	11.9306	10.5542	15.2	14.4921	12.9525	8.88024	3.79253	282.619	296.04	286.74	307.443	261.413	136.776	0.871383	0.249508	0.48396
ENSG00000110697	O00562	PITPNM1	phosphatidylinositol transfer protein, membrane-associated 1 [Source:HGNC Symbol;Acc:9003]	1.907	1.46002	2.17221	2.69304	1.90411	2.31894	2.63709	2.75253	1.2931	2.242	1.89852	1.7983	1.52565	0.925149	6.739	5.4589	5.38954	3.89062	2.71895	0	0.678083	0.412644	0
ENSG00000124383	O00566	MPHOSPH10	M-phase phosphoprotein 10 (U3 small nucleolar ribonucleoprotein) [Source:HGNC Symbol;Acc:7213]	6.544	6.62392	7.24914	6.2741	5.28645	4.99664	3.19483	3.56842	2.22906	4.744	4.19226	4.00197	3.82865	1.41545	30.639	32.201	37.0456	35.9433	20.4787	13.3188	0.340627	0.298366	0.434702
ENSG00000101361	O00567	NOP56	NOP56 ribonucleoprotein [Source:HGNC Symbol;Acc:15911]	13.825	13.2554	18.1091	26.4157	29.1813	30.1445	33.0516	34.1032	37.2455	9.063	9.98635	10.3327	10.7716	9.83226	88.578	108.377	110.496	115.34	128.085	154.753	2.69407	1.08488	1.74708
ENSG00000215301	O00571	DDX3X	DEAD (Asp-Glu-Ala-Asp) box helicase 3, X-linked [Source:HGNC Symbol;Acc:2745]	33.595	34.9608	35.1643	36.5282	47.4297	46.325	45.2388	39.5724	32.6437	45.927	41.7443	37.416	26.8599	11.6899	229.049	223.074	209.59	210.492	199.749	135.146	0.971683	0.254531	0.590031
ENSG00000128567	O00592	PODXL	podocalyxin-like [Source:HGNC Symbol;Acc:9171]	2.541	2.45167	2.18697	1.62501	1.13477	0.94976	0.410215	0.227136	0.279146	1.091	0.767375	0.416153	0.34993	0.143004	13.501	20.0902	13.753	11.1209	9.47022	5.54587	0.109857	0.131076	0.410775
ENSG00000142871	O00622	CYR61	cysteine-rich, angiogenic inducer, 61 [Source:HGNC Symbol;Acc:2654]	624.986	501.365	451.757	312.973	251.829	207.273	168.247	125.6	99.4335	34.715	44.2897	40.6277	30.8036	22.0795	1066.1	1333.45	1068.36	702.12	616.106	770.723	0.159097	0.636023	0.722936
ENSG00000108733	O00623	PEX12	peroxisomal biogenesis factor 12 [Source:HGNC Symbol;Acc:8854]	3.158	2.22125	2.81724	2.47678	1.62797	1.83019	1.66107	2.08606	2.12644	1.68	1.13953	1.05655	0.783408	0.487381	6.368	5.70883	5.89641	6.23769	5.38167	0	0.673349	0.290108	0
ENSG00000186432	O00629	KPNA4	karyopherin alpha 4 (importin alpha 3) [Source:HGNC Symbol;Acc:6397]	13.668	14.625	14.2601	14.0765	18.2003	23.6868	26.3043	34.6531	40.9647	20.412	18.7179	14.7486	11.7802	7.39827	104.315	120.495	132.377	107.707	76.4274	46.4994	2.99713	0.362447	0.44576
ENSG00000112343	O00635	TRIM38	tripartite motif containing 38 [Source:HGNC Symbol;Acc:10059]	3.998	3.97091	3.92706	4.01963	4.19152	3.79211	4.62148	5.05377	5.49672	3.684	3.1911	2.80094	2.02814	1.36583	14.173	11.79	11.6889	12.6212	3.60053	2.94033	1.37487	0.370748	0.20746
ENSG00000112242	O00716	E2F3	E2F transcription factor 3 [Source:HGNC Symbol;Acc:3115]	11.594	11.6737	14.6216	11.1527	7.81565	6.09545	5.67026	5.3616	4.33908	3.07	2.9458	3.55778	2.46525	1.39064	13.173	14.6282	19.7009	19.8366	13.7837	10.4003	0.374252	0.452978	0.789518
ENSG00000119414	O00743	PPP6C	protein phosphatase 6, catalytic subunit [Source:HGNC Symbol;Acc:9323]	5.246	5.48046	5.15808	5.32084	4.7905	4.21326	4.72656	5.10756	4.85632	7.702	6.42833	5.41537	4.06234	2.43982	93.745	73.3041	83.2171	73.8664	81.2806	50.939	0.925719	0.316778	0.543379
ENSG00000103202	O00746	NME4	NME/NM23 nucleoside diphosphate kinase 4 [Source:HGNC Symbol;Acc:7852]	6.223	5.75825	6.0002	7.59102	7.44609	7.42303	7.00194	7.04419	4.2693	6.932	6.12432	6.3846	6.17282	4.43896	72.626	58.4502	80.0867	70.4539	59.1692	75.0585	0.686051	0.640358	1.03349
ENSG00000172831	O00748	CES2	carboxylesterase 2 [Source:HGNC Symbol;Acc:1864]	4.571	3.85893	5.10328	4.98738	4.12008	3.70025	3.40296	2.97368	3.08703	2.822	2.31995	1.80369	1.09701	0.548669	4.247	3.01024	2.88584	3.73127	2.78867	1.30277	0.675351	0.194425	0.306751
ENSG00000133056	O00750	PIK3C2B	phosphatidylinositol-4-phosphate 3-kinase, catalytic subunit type 2 beta [Source:HGNC Symbol;Acc:8972]	1.392	0.990574	1.04342	1.58514	1.38481	1.02428	0.654727	0.67543	0.582923	0.412	0.285145	0.239342	0.169516	0.124034	1.789	0.594965	1.2464	2.03106	1.52027	0	0.418767	0.301054	0
ENSG00000104774	O00754	MAN2B1	mannosidase, alpha, class 2B, member 1 [Source:HGNC Symbol;Acc:6826]	4.522	4.77952	4.7228	6.55802	8.74435	9.31735	10.8313	9.06749	10.6527	1.173	1.32718	1.37352	1.33434	1.18781	58.865	63.2373	58.6592	56.5727	74.3494	95.2623	2.35575	1.01263	1.61832
ENSG00000175063	O00762	UBE2C	ubiquitin-conjugating enzyme E2C [Source:HGNC Symbol;Acc:15937]	11.008	10.387	10.8632	10.2381	9.24442	6.59459	5.82788	6.48233	4.58128	6.026	5.05503	5.04343	5.9912	3.09064	383.071	362.403	401.3	426.182	426.619	380.445	0.416178	0.512884	0.993145
ENSG00000160209	O00764	PDXK	pyridoxal (pyridoxine, vitamin B6) kinase [Source:HGNC Symbol;Acc:8819]	6.564	6.47534	7.86571	7.34455	7.05043	6.88056	6.41794	5.81288	4.0312	8.694	6.19561	5.10596	2.99197	1.26515	113.105	113.514	101.345	98.3675	71.3988	45.1821	0.614138	0.14552	0.39947
ENSG00000099194	O00767	SCD	stearoyl-CoA desaturase (delta-9-desaturase) [Source:HGNC Symbol;Acc:10571]	24.454	23.7867	25.4131	21.0768	17.9132	13.8252	10.2756	5.89656	3.41954	42.27	30.9204	21.2453	12.7936	4.56592	297.35	312.674	285.498	281.178	203.982	74.3525	0.139836	0.108018	0.25005
ENSG00000067113	O14494	PPAP2A	phosphatidic acid phosphatase type 2A [Source:HGNC Symbol;Acc:9228]	3.166	2.42691	3.0059	3.2778	5.33041	4.28605	4.18298	5.15837	4.94253	4.169	3.02966	2.92816	2.03904	1.25493	37.114	39.98	36.0943	39.8704	40.683	11.8559	1.56113	0.301015	0.319446
ENSG00000162407	O14495	PPAP2B	phosphatidic acid phosphatase type 2B [Source:HGNC Symbol;Acc:9229]	7.837	6.8145	6.42389	5.62168	4.30417	3.75051	2.74622	1.62581	1.28489	5.157	3.63979	2.87426	1.58619	0.52678	38.09	52.8365	44.3409	32.6834	28.8267	9.00294	0.163952	0.102149	0.23636
ENSG00000117713	O14497	ARID1A	AT rich interactive domain 1A (SWI-like) [Source:HGNC Symbol;Acc:11110]	20.473	18.5819	20.6334	24.4681	23.1502	22.0784	22.1617	21.8439	20.5049	1.723	1.61652	1.79722	2.04146	1.31184	21.803	21.9297	21.9027	29.842	19.8175	14.6798	1.00156	0.761372	0.673293
ENSG00000134107	O14503	BHLHE40	basic helix-loop-helix family, member e40 [Source:HGNC Symbol;Acc:1046]	14.648	17.3609	22.7128	10.046	6.34704	5.78001	5.65207	3.66705	2.88177	1.893	3.04015	2.99285	2.33085	1.51176	14.979	28.4986	41.0413	22.289	19.6061	4.33044	0.196735	0.798604	0.2891
ENSG00000120833	O14508	SOCS2	suppressor of cytokine signaling 2 [Source:HGNC Symbol;Acc:19382]	5.021	5.71195	5.84843	4.71554	3.19825	2.55118	2.14807	2.33113	2.98851	3.638	3.44061	3.06616	2.29937	1.08858	13.554	18.964	19.5564	23.626	10.5227	13.2242	0.595201	0.299225	0.975668
ENSG00000111328	O14519	CDK2AP1	cyclin-dependent kinase 2 associated protein 1 [Source:HGNC Symbol;Acc:14002]	18.859	16.6664	17.5253	17.2855	16.6603	16.2395	14.2686	8.39505	6.47783	29.326	24.4564	23.3897	18.6722	10.6582	343.903	335.368	339.889	293.17	218.652	157.198	0.343488	0.363438	0.457101
ENSG00000204370	O14521	SDHD	succinate dehydrogenase complex, subunit D, integral membrane protein [Source:HGNC Symbol;Acc:10683]	8.661	7.53805	8.80479	8.68805	9.32959	8.5409	10.3524	9.70407	8.31692	17.827	20.1289	18.4584	15.765	10.4904	41.223	39.3638	41.9372	43.2155	50.3309	103.341	0.960272	0.588454	2.50688
ENSG00000172375	O14523	C2CD2L	C2CD2-like [Source:HGNC Symbol;Acc:29000]	1.084	0.9755	1.63891	2.23152	1.95632	1.99311	2.19859	1.85893	2.36864	0.233	0.26313	0.302951	0.226426	0.199914	2.246	2.34343	3.06998	3.73397	5.39967	3.05678	2.18509	0.857999	1.36099
ENSG00000166881	O14524	TMEM194A	transmembrane protein 194A [Source:HGNC Symbol;Acc:29001]	5.064	3.89662	5.40366	4.64305	4.04864	4.1786	4.30624	4.29466	4.02709	6.531	5.9807	4.04832	3.78385	2.46025	34.897	28.4743	28.503	29.3329	38.4836	58.9085	0.79524	0.376704	1.68807
ENSG00000115514	O14530	TXNDC9	thioredoxin domain containing 9 [Source:HGNC Symbol;Acc:24110]	6.978	6.33967	8.08282	6.36471	6.25774	4.22539	4.22137	3.51164	2.37685	15.784	14.7112	12.0318	7.58465	3.03373	127.503	133.161	128.776	127.222	73.9154	20.8225	0.34062	0.192203	0.16331
ENSG00000151640	O14531	DPYSL4	dihydropyrimidinase-like 4 [Source:HGNC Symbol;Acc:3016]	1.75	1.17577	1.34591	1.81348	2.33274	2.98966	4.40526	4.49489	6.00164	1.154	0.852289	1.02529	0.876642	1.09004	15.877	13.6812	12.3977	13.7083	12.2094	1.59389	3.42951	0.944576	0.10039
ENSG00000184557	O14543	SOCS3	suppressor of cytokine signaling 3 [Source:HGNC Symbol;Acc:19391]	40.797	40.0396	65.0536	35.3321	29.0576	27.4772	21.2584	13.7507	4.76191	9.714	17.3991	23.8264	18.9435	9.87458	14.599	24.6688	32.856	16.6158	24.0657	20.8007	0.116722	1.01653	1.4248
ENSG00000170677	O14544	SOCS6	suppressor of cytokine signaling 6 [Source:HGNC Symbol;Acc:16833]	12.202	9.32216	11.7337	9.21603	7.56149	5.61883	4.42951	4.26776	2.92693	10.637	7.9547	8.24651	4.28877	1.5891	17.376	20.5941	19.9108	12.8738	3.94461	1.29549	0.239873	0.149393	0.0745564
ENSG00000135148	O14545	TRAFD1	TRAF-type zinc finger domain containing 1 [Source:HGNC Symbol;Acc:24808]	5.171	4.53187	6.76748	7.2044	5.90467	4.89611	5.73088	5.37953	4.72496	6.119	6.60341	5.94904	6.5058	3.99682	36.115	33.1825	35.2825	46.0487	38.6478	28.5663	0.913742	0.653182	0.790982
ENSG00000115944	O14548	COX7A2L	cytochrome c oxidase subunit VIIa polypeptide 2 like [Source:HGNC Symbol;Acc:2289]	2.146	2.22556	2.48629	2.51181	1.97555	2.31201	2.15615	1.8141	1.98686	7.914	8.37193	7.5425	5.81199	2.5551	189.816	177.344	192.639	181.274	199.234	164.193	0.925845	0.322859	0.86501
ENSG00000004776	O14558	HSPB6	heat shock protein, alpha-crystallin-related, B6 [Source:HGNC Symbol;Acc:26511]	23.177	23.7307	18.0069	24.9164	34.4416	29.3039	35.4947	25.3585	23.3005	0.794	1.09865	1.33255	0.972298	0.623089	367.28	338.053	356.885	428.696	591.507	1089.46	1.00533	0.784747	2.96629
ENSG00000004777	O14559	ARHGAP33	Rho GTPase activating protein 33 [Source:HGNC Symbol;Acc:23085]	1.094	0.706322	1.58937	1.85456	1.19522	1.97058	2.1804	3.75969	5.11494	0.093	0.170877	0.120749	0.0726499	0.0875535	#VALUE!	#VALUE!	#VALUE!	#VALUE!	#VALUE!	#VALUE!	4.67545	0.941436	#VALUE!
ENSG00000004779	O14561	NDUFAB1	NADH dehydrogenase (ubiquinone) 1, alpha/beta subcomplex, 1, 8kDa [Source:HGNC Symbol;Acc:7694]	5.237	5.11545	6.77907	7.25152	6.01595	6.7991	6.1027	4.93721	3.76026	14.434	12.6858	11.4054	9.60553	6.20171	204.692	179.443	223.984	236.866	262.753	339.725	0.718019	0.42966	1.65969
ENSG00000103353	O14562	UBFD1	ubiquitin family domain containing 1 [Source:HGNC Symbol;Acc:30565]	5.58	6.1814	5.67347	5.85244	5.89917	5.25314	5.12263	3.67302	2.83662	10.312	9.22107	7.52633	5.11092	2.27785	80.254	79.6272	68.4028	64.8441	56.7471	25.5605	0.508355	0.220893	0.318495
ENSG00000114395	O14569	CYB561D2	cytochrome b561 family, member D2 [Source:HGNC Symbol;Acc:30253]	2.064	2.43014	2.12162	2.14211	1.38481	1.52863	0.79618	0.84877	0.619869	3.326	2.39018	1.85975	1.02073	0.332703	31.552	31.1456	27.9208	32.4511	23.4045	16.6085	0.300324	0.100031	0.526385
ENSG00000122966	O14578	CIT	citron (rho-interacting, serine/threonine kinase 21) [Source:HGNC Symbol;Acc:1985]	3.36	3.14399	3.12921	4.70225	4.94986	4.80252	5.43989	6.0699	7.04434	1.604	1.48757	1.35411	1.18783	0.888668	26.516	21.0889	18.7961	23.0979	21.8303	18.9156	2.09653	0.554032	0.713367
ENSG00000105669	O14579	COPE	coatomer protein complex, subunit epsilon [Source:HGNC Symbol;Acc:2234]	6.469	6.3289	5.46479	6.78758	6.55036	6.527	6.33105	6.26715	5.11905	13.736	12.4468	13.2813	10.5342	5.37287	328.111	286.414	294.126	326.677	354.075	377.156	0.79132	0.391152	1.14948
ENSG00000064490	O14593	RFXANK	regulatory factor X-associated ankyrin-containing protein [Source:HGNC Symbol;Acc:9987]	2.165	2.33539	2.95004	3.30197	2.82045	3.19764	2.58658	2.6539	1.81445	5.902	5.99328	5.14369	3.95337	3.4248	37.987	43.313	33.6381	32.3269	29.1303	66.9143	0.838083	0.580278	1.76151
ENSG00000175215	O14595	CTDSP2	CTD (carboxy-terminal domain, RNA polymerase II, polypeptide A) small phosphatase 2 [Source:HGNC Symbol;Acc:17077]	24.656	23.2817	24.4466	20.7276	14.6737	13.3746	11.7972	9.42912	8.19787	11.952	8.5145	6.08057	4.53335	2.57991	39.11	34.6243	34.936	29.9096	20.0537	11.0553	0.33249	0.215856	0.282673
ENSG00000198692	O14602	EIF1AY	eukaryotic translation initiation factor 1A, Y-linked [Source:HGNC Symbol;Acc:3252]	1.569	1.59569	1.43233	1.43411	1.54967	1.60835	1.50143	1.89479	1.42447	2.474	2.38284	2.3007	1.85499	0.891587	115.242	126.531	122.99	95.5072	87.3077	73.1443	0.907882	0.360383	0.634702
ENSG00000183878	O14607	UTY	ubiquitously transcribed tetratricopeptide repeat containing, Y-linked [Source:HGNC Symbol;Acc:12638]	2.154	1.97469	2.29974	2.66646	3.18313	3.5356	3.59494	4.90135	5.78407	2.243	2.30003	2.62845	2.84061	2.86592	3.373	2.67127	3.03929	3.51925	3.80518	3.47891	2.68527	1.27772	1.0314
ENSG00000149798	O14613	CDC42EP2	CDC42 effector protein (Rho GTPase binding) 2 [Source:HGNC Symbol;Acc:16263]	12.017	11.3259	20.0653	25.2752	20.9274	23.4008	24.7079	17.5911	13.5181	2.459	3.82953	7.46272	6.98287	5.23716	25.799	20.9067	39.6315	69.2614	92.0012	107.249	1.12491	2.12979	4.15711
ENSG00000065000	O14617	AP3D1	adaptor-related protein complex 3, delta 1 subunit [Source:HGNC Symbol;Acc:568]	10.715	10.0069	9.59842	10.4677	11.6953	10.2654	8.40435	7.86607	6.92529	5.884	4.89673	4.10223	3.55863	1.98746	63.841	71.9361	69.5244	57.7286	39.8464	25.313	0.646317	0.337774	0.396501
ENSG00000173992	O14618	CCS	copper chaperone for superoxide dismutase [Source:HGNC Symbol;Acc:1613]	1.756	1.90039	2.50948	3.33338	3.50323	3.70372	3.2797	3.68797	4.35961	1.937	2.37341	2.71577	2.92295	2.85133	33.1	34.2682	37.0942	35.0291	48.4823	76.3394	2.48269	1.47203	2.30633
ENSG00000005801	O14628	ZNF195	zinc finger protein 195 [Source:HGNC Symbol;Acc:12986]	2.321	2.10928	2.49578	2.4212	2.46051	2.93074	2.43502	3.90614	5.26273	1.773	1.82514	1.75086	1.11154	0.665407	5.134	4.48349	6.38151	4.19312	4.34717	1.46289	2.26744	0.3753	0.284941
ENSG00000099204	O14639	ABLIM1	actin binding LIM protein 1 [Source:HGNC Symbol;Acc:78]	3.081	3.10954	3.31049	4.51136	4.32615	4.05381	4.77304	5.30182	5.92365	2.559	2.39228	2.18534	2.30179	1.60223	16.494	14.6758	16.423	18.289	20.1436	19.0103	1.92264	0.626115	1.15256
ENSG00000107404	O14640	DVL1	dishevelled segment polarity protein 1 [Source:HGNC Symbol;Acc:3084]	5.7	4.59648	6.72216	8.82578	9.5865	9.60678	8.96612	7.56421	7.05665	8.772	7.78697	7.03578	5.87859	3.65536	9.32	8.90019	7.64673	6.91831	6.89745	6.81953	1.23801	0.416708	0.731709
ENSG00000004975	O14641	DVL2	dishevelled segment polarity protein 2 [Source:HGNC Symbol;Acc:3086]	2.948	2.14911	2.99957	4.90643	6.83199	7.41783	8.32554	9.13922	8.34155	2.117	1.87126	2.46996	2.3805	2.0327	24.46	24.3035	20.9057	24.366	22.8153	13.9302	2.82956	0.96018	0.569508
ENSG00000153922	O14646	CHD1	chromodomain helicase DNA binding protein 1 [Source:HGNC Symbol;Acc:1915]	6.26	5.71087	7.74029	7.44845	6.3649	8.50451	9.53194	13.0005	12.6683	5.907	4.73319	5.56739	4.92324	3.60283	11.929	9.42736	9.52673	10.5888	4.93639	1.79768	2.02369	0.609925	0.150698
ENSG00000173575	O14647	CHD2	chromodomain helicase DNA binding protein 2 [Source:HGNC Symbol;Acc:1917]	9.28	10.6153	10.3172	12.1507	19.467	24.8428	30.273	40.0058	50.7266	3.074	3.61882	4.18525	4.44739	4.79647	8.006	7.23773	7.78533	6.29711	4.50684	3.02039	5.46623	1.56034	0.377266
ENSG00000108433	O14653	GOSR2	golgi SNAP receptor complex member 2 [Source:HGNC Symbol;Acc:4431]	6.587	6.99754	6.81807	5.86936	5.84422	6.43341	7.03225	7.51341	8.05829	8.016	6.08553	4.92807	3.47388	2.0721	94.767	88.2572	91.3954	74.0379	45.977	11.9069	1.22336	0.258495	0.125644
ENSG00000136827	O14656	TOR1A	torsin family 1, member A (torsin A) [Source:HGNC Symbol;Acc:3098]	6.139	5.60428	6.51348	6.26202	5.47466	5.00704	3.42519	2.80632	1.52709	6.916	4.81811	3.69147	1.99424	0.668325	64.019	65.8387	60.7946	55.7773	35.7984	10.1456	0.248753	0.0966346	0.158478
ENSG00000136816	O14657	TOR1B	torsin family 1, member B (torsin B) [Source:HGNC Symbol;Acc:11995]	4.594	4.53187	5.0822	4.80495	5.60243	5.48711	6.34721	5.97128	5.59524	5.737	4.96278	3.94698	3.18449	1.72043	47.202	60.1127	55.7912	59.9717	67.8793	61.7906	1.21795	0.299883	1.30907
ENSG00000124222	O14662	STX16	syntaxin 16 [Source:HGNC Symbol;Acc:11431]	9.791	8.52001	9.01347	8.92727	8.30198	7.26878	6.13706	7.39984	8.16503	2.139	1.75595	1.16976	0.911756	0.841973	#VALUE!	#VALUE!	#VALUE!	#VALUE!	#VALUE!	#VALUE!	0.833932	0.393629	#VALUE!
ENSG00000130962	O14668	PRRG1	proline rich Gla (G-carboxyglutamic acid) 1 [Source:HGNC Symbol;Acc:9469]	2.401	2.23633	2.15535	2.03096	2.51821	2.52691	1.76413	1.49431	1.1289	3.198	2.69944	2.08615	1.16724	0.589527	19.202	14.0495	18.7505	14.971	11.9598	3.83553	0.470179	0.184342	0.199746
ENSG00000126460	O14669	PRRG2	proline rich Gla (G-carboxyglutamic acid) 2 [Source:HGNC Symbol;Acc:9470]	0.296	0.276715	1.22365	1.91497	1.32711	1.5061	1.4307	2.52838	3.93678	0.164	0.508438	0.700775	0.211896	0.160515	#VALUE!	#VALUE!	#VALUE!	#VALUE!	#VALUE!	#VALUE!	13.2999	0.978749	#VALUE!
ENSG00000137845	O14672	ADAM10	ADAM metallopeptidase domain 10 [Source:HGNC Symbol;Acc:188]	9.979	9.53643	8.18295	9.45283	10.3613	8.96552	9.01058	6.89177	7.3358	14.357	13.3116	11.1197	8.63081	4.42729	100.761	100.187	107.33	100.868	101.611	102.671	0.735124	0.308371	1.01896
ENSG00000119688	O14678	ABCD4	ATP-binding cassette, sub-family D (ALD), member 4 [Source:HGNC Symbol;Acc:68]	1.311	1.33081	1.61256	2.31246	2.02226	2.63264	2.40875	3.68498	4.11741	0.512	0.691895	0.688916	0.650217	0.418798	6.201	7.82156	6.81414	6.82378	5.52785	3.80642	3.14066	0.817964	0.613839
ENSG00000149547	O14681	EI24	etoposide induced 2.4 [Source:HGNC Symbol;Acc:13276]	6.684	6.90494	6.5335	6.81416	7.00372	5.41952	5.32673	3.41899	2.3358	15.436	9.80185	8.11821	6.01178	3.29055	31.223	26.5741	25.3904	23.4383	16.8804	8.74093	0.349461	0.213174	0.279952
ENSG00000171617	O14682	ENC1	ectodermal-neural cortex 1 (with BTB domain) [Source:HGNC Symbol;Acc:3345]	13.159	13.7614	14.3086	13.2707	12.1445	9.7957	7.31718	5.03584	4.01067	7.603	7.34667	7.46056	5.66669	3.51527	26.732	31.4694	36.3665	37.3545	27.8664	15.7424	0.304786	0.462353	0.588898
ENSG00000175274	O14683	TP53I11	tumor protein p53 inducible protein 11 [Source:HGNC Symbol;Acc:16842]	5.814	5.23604	4.40766	4.88831	5.47741	4.56509	4.5649	3.70291	2.60673	1.624	1.62386	1.24199	1.2411	0.792359	48.26	44.4089	37.9495	42.4916	32.9827	41.6814	0.448355	0.487906	0.863683
ENSG00000148344	O14684	PTGES	prostaglandin E synthase [Source:HGNC Symbol;Acc:9599]	2.067	1.57738	1.76117	2.29434	1.75299	2.4004	2.31984	1.36281	1.34236	1.771	1.72345	1.68509	1.36945	0.62163	18.317	24.7325	21.274	18.628	16.5093	14.0102	0.649427	0.351005	0.764876
ENSG00000167548	O14686	KMT2D	lysine (K)-specific methyltransferase 2D [Source:HGNC Symbol;Acc:7133]	11.286	8.84518	10.3183	13.9134	14.0033	17.7439	21.0664	28.5504	32.8572	0.45	0.49481	0.477605	0.753137	0.853647	2.827	3.14684	2.47697	2.77786	1.74516	1.24455	2.91132	1.89699	0.440235
ENSG00000186448	O14709	ZNF197	zinc finger protein 197 [Source:HGNC Symbol;Acc:12988]	3.646	3.27751	4.12415	3.89156	4.13519	3.74184	3.32617	3.56543	3.57143	2.723	3.28441	3.44566	2.77644	1.62266	3.323	3.40992	5.17174	3.73127	2.9191	2.21253	0.979547	0.595908	0.665822
[truncated: 11,724 more rows]

## Sheet: WCL 18h vs RNA 8h
						WCL	4sU-RNA	Total RNA	Ribosome profiling	Quantification				Filter
[truncated: 6,957 more rows]
