# Supplementary material for: Temporal Proteomic Analysis of Herpes Simplex Virus 1 Infection Reveals Cell-Surface Remodeling via pUL56-Mediated GOPC Degradation
Source: Cell Rep. 2020 Oct 6;33(1):108235. doi: 10.1016/j.celrep.2020.108235 (PMC7539533; doi:10.1016/j.celrep.2020.108235)
Supplement: Table S5. Identification of pUL56 Degradation Targets, Related to Figure 5 — Interactive spreadsheet displaying whole cell protein changes between cells infected with HSV-1 WT, HSV-1 ΔUL56 or mock. The “Data” worksheet shows minimally annotated protein data, with only formatting and normalization modifying the raw data. The “Plotter” worksheet enables generation of individual protein abundance changes, comparing the different viruses and time points. The “MS Quantification” worksheet shows the number of proteins and peptides quantified. The TMT reagents used to label samples are detailed in the “TMT labelling” worksheet. The “Novel 6FT-ORFs” worksheet contains details of putative additional HSV-1 proteins that increased in abundance over the course of infection. [file mmc6.xlsx]

## Sheet: Plotter
	GOPC
	ITCH
	DUOXA1
	DLG3
	LRRC1
	ITGA4

## Sheet: Data
					Normalised - Signal : Noise
Gene Name	Uniprot-l	Species	Description	Peptides	Mock 8h	WT HSV-1 4h	WT HSV-1 8h	ΔUL56 4h	ΔUL56 8h
A2M	P01023	HUMAN	Alpha-2-macroglobulin	4	677.298	490.872	735.414	524.912	427.496
AAAS	Q9NRG9	HUMAN	Aladin	7	1299.67	1173.9	1279.21	1286.82	1264.19
AACS	Q86V21	HUMAN	Acetoacetyl-CoA synthetase	10	1606.28	1679.9	1581.97	1678.36	1555.41
AAGAB	Q6PD74	HUMAN	Alpha- and gamma-adaptin-binding protein p34	7	891.718	888.065	793.518	906.073	848.835
AAK1	Q2M2I8	HUMAN	AP2-associated protein kinase 1	14	1872.09	1865.57	1862.99	1921.11	1934.73
AAMDC	Q9H7C9	HUMAN	Mth938 domain-containing protein	4	216.33	219.593	278.857	233.312	277.91
AAMP	Q13685	HUMAN	Angio-associated migratory cell protein	11	2086.15	1863.01	1978.07	1840.49	1834.7
AAR2	Q9Y312	HUMAN	Protein AAR2 homolog	19	2545.66	2322.72	2501.67	2363.88	2551.72
AARS	P49588	HUMAN	Alanine--tRNA ligase, cytoplasmic	104	17589.4	18109.7	18199.3	18351.8	18221.8
AARS2	Q5JTZ9	HUMAN	Alanine--tRNA ligase, mitochondrial	10	1937.26	1912.08	2065.01	1950.86	1903.79
AARSD1	Q9BTE6	HUMAN	Alanyl-tRNA editing protein Aarsd1	9	1693.02	1625.26	1699.92	1608.2	1631.29
AASDHPPT	Q9NRN7	HUMAN	L-aminoadipate-semialdehyde dehydrogenase-phosphopantetheinyl transferase	6	1258.72	1284.46	1176.32	1318.14	1154.12
AASS	Q9UDR5	HUMAN	Alpha-aminoadipic semialdehyde synthase, mitochondrial	1	86.2072	76.7667	79.1963	86.2574	67.2742
AATF	Q9NY61	HUMAN	Protein AATF	6	644.228	644.417	555.58	632.951	547.812
ABCB10	Q9NRK6	HUMAN	ATP-binding cassette sub-family B member 10, mitochondrial	8	1066.92	1137.43	1142.49	1111.38	1102.21
ABCB6	Q9NP58	HUMAN	ATP-binding cassette sub-family B member 6, mitochondrial	2	202.905	174.002	192.238	177.532	178.513
ABCB7	O75027	HUMAN	Isoform 2 of ATP-binding cassette sub-family B member 7, mitochondrial	7	892.156	919.009	999.302	974.081	953.154
ABCB8	Q9NUT2	HUMAN	ATP-binding cassette sub-family B member 8, mitochondrial	3	469.503	441.29	487.448	495.026	458.218
ABCC1	P33527	HUMAN	Multidrug resistance-associated protein 1	10	1452.99	1424.27	1515.31	1446.12	1454.35
ABCC3	O15438	HUMAN	Isoform 4 of Canalicular multispecific organic anion transporter 2	6	798.77	772.338	587.182	801.159	800.261
ABCC4	O15439	HUMAN	Multidrug resistance-associated protein 4	14	1905.96	1786.77	1980.86	1894.97	2050.87
ABCC5	O15440	HUMAN	Multidrug resistance-associated protein 5	10	1641.37	1715.37	1668.16	1736.81	1695.19
ABCD3	P28288	HUMAN	ATP-binding cassette sub-family D member 3	27	6610.66	7642.22	7060.02	7369.65	7079.95
ABCD4	O14678	HUMAN	ATP-binding cassette sub-family D member 4	3	734.764	824.586	669.97	809.212	778.643
ABCE1	P61221	HUMAN	ATP-binding cassette sub-family E member 1	56	8678.96	8599.44	8034.15	8500.99	7945.57
ABCF1	Q8NE71	HUMAN	ATP-binding cassette sub-family F member 1	32	4835.3	4373.86	4712.26	4480.04	4613.16
ABCF2	Q9UG63	HUMAN	Isoform 2 of ATP-binding cassette sub-family F member 2	32	5877.9	5596.25	5605.35	5631.49	5548.84
ABCF3	Q9NUQ8	HUMAN	ATP-binding cassette sub-family F member 3	15	2265.51	2061.7	2191.42	2102.25	2164.04
ABCG2	Q9UNQ0	HUMAN	ATP-binding cassette sub-family G member 2	6	834.098	815.753	792.672	833.659	773.199
ABHD10	Q9NUJ1	HUMAN	Mycophenolic acid acyl-glucuronide esterase, mitochondrial	9	1895.58	1892.46	1955.61	1950.29	1927.28
ABHD11	Q8NFV4	HUMAN	Protein ABHD11	5	770.726	877.833	889.517	824.672	805.661
ABHD12	Q8N2K0	HUMAN	Monoacylglycerol lipase ABHD12	13	1825.89	1909.71	1915.58	1899.71	1923.65
ABHD14B	Q96IU4	HUMAN	Protein ABHD14B	6	841.799	1113.27	801.192	840.053	839.745
ABHD16A	O95870	HUMAN	Protein ABHD16A	12	1509.61	1449.59	1597.19	1365.58	1495.06
ABHD17B	Q5VST6	HUMAN	Isoform 2 of Protein ABHD17B	3	254.851	230.072	242.861	249.025	288.523
ABHD17C	Q6PCB6	HUMAN	Protein ABHD17C	2	318.9	269.719	268.961	295.732	274.563
ABHD2	P08910	HUMAN	Monoacylglycerol lipase ABHD2	4	687.039	591.162	343.682	582.296	367.626
ABHD3	Q8WU67	HUMAN	Phospholipase ABHD3	1	353.672	292.565	359.762	359.588	386.834
ABHD4	Q8TB40	HUMAN	Protein ABHD4	1	179.289	185.895	147.651	187.52	183.341
ABHD6	Q9BV23	HUMAN	Monoacylglycerol lipase ABHD6	3	284.764	264.344	271.668	279.551	272.006
ABI1	Q8IZP0	HUMAN	Abl interactor 1	7	872.611	804.939	840.498	904.026	809.885
ABI2	Q9NYB9	HUMAN	Abl interactor 2	9	1792.45	1766.99	1768.73	1824.49	1682.69
ABL1	P00519	HUMAN	Isoform IB of Tyrosine-protein kinase ABL1	4	909.326	820.059	831.086	826.966	856.017
ABL2	P42684	HUMAN	Abelson tyrosine-protein kinase 2	7	874.373	1006.33	894.471	923.548	880.016
ABLIM1	O14639	HUMAN	Actin-binding LIM protein 1	11	2427.12	2122.41	2140.41	2321.32	2043.78
ABR	Q12979	HUMAN	Active breakpoint cluster region-related protein	12	1325.04	1414.46	1635.43	1519.07	1767.65
ABRACL	Q9P1F3	HUMAN	Costars family protein ABRACL	5	1124.07	1187.49	1129.66	1134.89	1075.38
ABT1	Q9ULW3	HUMAN	Activator of basal transcription 1	6	528.844	461.231	504.607	494.4	490.934
ACAA1	P09110	HUMAN	3-ketoacyl-CoA thiolase, peroxisomal	16	1615.12	1637.43	1705.76	1660.27	1699.88
ACAA2	P42765	HUMAN	3-ketoacyl-CoA thiolase, mitochondrial	1	59.0939	59.4861	65.5633	75.8099	55.3401
ACACA	Q13085	HUMAN	Isoform 4 of Acetyl-CoA carboxylase 1	34	5096.16	5537.5	5419.68	5429.16	5213.86
ACACB	O00763	HUMAN	Acetyl-CoA carboxylase 2	6	582.412	603.117	657.235	605.758	597.1
ACAD10	Q6JQN1	HUMAN	Isoform 5 of Acyl-CoA dehydrogenase family member 10	3	451.301	451.67	450.463	459.649	394.473
ACAD11	Q709F0	HUMAN	Acyl-CoA dehydrogenase family member 11	2	140.622	150.241	147.335	126.931	150.985
ACAD8	Q9UKU7	HUMAN	Isobutyryl-CoA dehydrogenase, mitochondrial	3	269.301	299.87	288.834	293.681	293.995
ACAD9	Q9H845	HUMAN	Acyl-CoA dehydrogenase family member 9, mitochondrial	19	2297.25	2163.18	2270.34	2248.49	2265.68
ACADM	P11310	HUMAN	Isoform 2 of Medium-chain specific acyl-CoA dehydrogenase, mitochondrial	40	4450.91	4645.43	4594.33	4738.84	4674.03
ACADS	P16219	HUMAN	Short-chain specific acyl-CoA dehydrogenase, mitochondrial	4	923.551	1003.61	991.266	967.697	978.389
ACADSB	P45954	HUMAN	Short/branched chain specific acyl-CoA dehydrogenase, mitochondrial	9	1045.14	1100.04	1101.36	1152.86	1092.76
ACADVL	P49748	HUMAN	Isoform 3 of Very long-chain specific acyl-CoA dehydrogenase, mitochondrial	37	5914.85	6003.22	6053.31	5858.52	5746.06
ACAP2	Q15057	HUMAN	Arf-GAP with coiled-coil, ANK repeat and PH domain-containing protein 2	12	1798.7	1821.05	1754.88	1767.64	1737.01
ACAP3	Q96P50	HUMAN	Arf-GAP with coiled-coil, ANK repeat and PH domain-containing protein 3	5	1517.98	1496.34	1404.19	1523.75	1412.45
ACAT1	P24752	HUMAN	Acetyl-CoA acetyltransferase, mitochondrial	40	5992.23	5922.88	6113.13	6400.56	6228.32
ACAT2	Q9BWD1	HUMAN	Acetyl-CoA acetyltransferase, cytosolic	14	1983.43	1954.98	2021.22	1937.32	2016.93
ACBD3	Q9H3P7	HUMAN	Golgi resident protein GCP60	14	2629.29	2128.3	1558.99	2661.54	2571.47
ACBD5	Q5T8D3	HUMAN	Isoform 3 of Acyl-CoA-binding domain-containing protein 5	14	1915.38	1839.56	2039.73	1903.88	2116.83
ACBD6	Q9BR61	HUMAN	Acyl-CoA-binding domain-containing protein 6	5	940.983	901.812	714.992	812.057	768.056
ACD	Q96AP0	HUMAN	Adrenocortical dysplasia protein homolog	2	331.194	294.869	259.557	283.873	264.579
ACIN1	Q9UKV3	HUMAN	Apoptotic chromatin condensation inducer in the nucleus	51	9872.06	9075.31	9516.83	9319.94	9634.27
ACLY	P53396	HUMAN	ATP-citrate synthase	90	17183.3	16888.9	17247.4	16892.4	17555
ACO1	P21399	HUMAN	Cytoplasmic aconitate hydratase	13	2167.89	2199.49	2226.19	2271.56	2269.91
ACO2	Q99798	HUMAN	Aconitate hydratase, mitochondrial	35	6012.71	5821.49	6260.84	6438.26	6407.57
ACOT11	Q8WXI4	HUMAN	Isoform 2 of Acyl-coenzyme A thioesterase 11	9	1111.24	1299.87	1176.23	1242.46	1174.25
ACOT13	Q9NPJ3	HUMAN	Acyl-coenzyme A thioesterase 13	3	470.26	444.931	516.416	487.614	521.781
ACOT2	P49753	HUMAN	Acyl-coenzyme A thioesterase 2, mitochondrial	7	750.104	889.266	889.442	821.927	784.303
ACOT4	Q8N9L9	HUMAN	Acyl-coenzyme A thioesterase 4	1	107.67	93.9325	100.021	97.8815	89.0326
ACOT7	O00154	HUMAN	Cytosolic acyl coenzyme A thioester hydrolase	34	5838.02	6003.99	6125.61	6015.62	6254.6
ACOT8	O14734	HUMAN	Acyl-coenzyme A thioesterase 8	4	380.999	424.241	411.149	400.071	370.645
ACOT9	Q9Y305	HUMAN	Isoform 4 of Acyl-coenzyme A thioesterase 9, mitochondrial	28	4464.07	4515.77	4488.32	4390.91	4404.05
ACOX1	Q15067	HUMAN	Isoform 2 of Peroxisomal acyl-coenzyme A oxidase 1	15	1993.33	1925.43	1928.86	2126.28	1823.14
ACOX3	O15254	HUMAN	Peroxisomal acyl-coenzyme A oxidase 3	2	144.303	141.152	154.706	151.018	146.835
ACP1	P24666	HUMAN	Low molecular weight phosphotyrosine protein phosphatase	1	76.2067	60.2007	75.5898	74.4486	82.538
ACP1	P24666	HUMAN	Isoform 2 of Low molecular weight phosphotyrosine protein phosphatase	17	2044.15	1998.4	2168.37	2171.63	2245.15
ACP2	P11117	HUMAN	Lysosomal acid phosphatase	4	530.563	498.728	570.547	507.249	508.919
ACP6	Q9NPH0	HUMAN	Lysophosphatidic acid phosphatase type 6	1	238.113	240.939	233.711	216.79	210.175
ACSF2	Q96CM8	HUMAN	Isoform 2 of Acyl-CoA synthetase family member 2, mitochondrial	9	1139.25	1192.23	1270.53	1155.4	1157.98
ACSF3	Q4G176	HUMAN	Acyl-CoA synthetase family member 3, mitochondrial	8	992.023	1054.18	990.753	973.693	927.265
ACSL1	P33121	HUMAN	Long-chain-fatty-acid--CoA ligase 1	8	1183.77	1080.34	1179.78	1107.15	1220.4
ACSL3	O95573	HUMAN	Long-chain-fatty-acid--CoA ligase 3	37	6636.17	6422.54	7005.75	6821.93	7103.31
ACSL4	O60488	HUMAN	Long-chain-fatty-acid--CoA ligase 4	20	2548.24	2484.18	2534.99	2613.99	2623.13
ACSL6	Q9UKU0	HUMAN	Isoform 8 of Long-chain-fatty-acid--CoA ligase 6	1	676.221	627.461	554.658	752.673	691.785
ACSS2	Q9NR19	HUMAN	Isoform 2 of Acetyl-coenzyme A synthetase, cytoplasmic	9	1094.2	1091.25	1067.89	1097.17	1107.68
ACTB	P60709	HUMAN	Actin, cytoplasmic 1	212	17916.5	19222.1	18700.4	19723	21190.7
ACTBL2	Q562R1	HUMAN	Beta-actin-like protein 2	1	588.349	123.423	778.424	70.9111	119.313
ACTC1	P68032	HUMAN	Actin, alpha cardiac muscle 1	324	65947.8	78942.4	69782.5	66758	69273.2
ACTL6A	O96019	HUMAN	Actin-like protein 6A	14	1937	2094.82	1885.98	2076.43	1933.61
ACTN1	P12814	HUMAN	Alpha-actinin-1	96	13893.7	13606.8	13763.1	13873.2	13834.7
ACTN4	O43707	HUMAN	Alpha-actinin-4	142	23249.6	23564.6	24079.6	24238.2	24008.5
ACTR10	Q9NZ32	HUMAN	Actin-related protein 10	7	1485.74	1331.16	1350.9	1306.21	1330.35
ACTR1A	P61163	HUMAN	Alpha-centractin	8	1536.99	1459.87	1495.1	1450.46	1702.08
ACTR1B	P42025	HUMAN	Beta-centractin	12	1692.53	1779.7	3088.52	1901.06	2373.72
ACTR2	P61160	HUMAN	Actin-related protein 2	25	4831.65	5056.73	4936.24	4943.23	4933.56
ACTR3	P61158	HUMAN	Actin-related protein 3	34	4374.42	4114.8	4464.34	4304.18	4434.75
ACTR5	Q9H9F9	HUMAN	Actin-related protein 5	5	500.437	451.588	462.298	488.013	494.121
ACTR6	Q9GZN1	HUMAN	Actin-related protein 6	3	474.318	470.542	392.298	459.307	386.023
ACTR8	Q9H981	HUMAN	Actin-related protein 8	3	563.37	592.901	519.435	561.014	496.376
ACVR1	Q04771	HUMAN	Activin receptor type-1	1	77.6754	77.3124	70.5365	74.4356	71.088
ACY1	Q03154	HUMAN	Aminoacylase-1	10	1768.97	1778.17	1789.99	1792.41	1704.17
ACYP1	P07311	HUMAN	Acylphosphatase-1	2	411.56	425.165	426.301	409.776	387.756
ACYP2	P14621	HUMAN	Acylphosphatase-2	1	158.567	177.662	169.996	151.728	147.738
ADA	P00813	HUMAN	Adenosine deaminase	1	47.3	60.5265	46.9638	52.737	51.4327
ADAL	Q6DHV7	HUMAN	Adenosine deaminase-like protein	2	402.996	462.7	413.364	406.559	397.582
ADAM10	O14672	HUMAN	Disintegrin and metalloproteinase domain-containing protein 10	21	2814.69	2713.47	2633.14	2857.52	2677.06
ADAM15	Q13444	HUMAN	Disintegrin and metalloproteinase domain-containing protein 15	4	426.177	439.595	393.871	452.217	435.56
ADAM17	P78536	HUMAN	Disintegrin and metalloproteinase domain-containing protein 17	12	2916.87	2806.09	2566.88	2846.64	2709.04
ADAM8	P78325	HUMAN	Disintegrin and metalloproteinase domain-containing protein 8	3	269.746	226.129	245.887	243.509	232.64
ADAM9	Q13443	HUMAN	Disintegrin and metalloproteinase domain-containing protein 9	13	1842.82	1488.21	1537.23	1657.94	1579.61
ADAMTS1	Q9UHI8	HUMAN	A disintegrin and metalloproteinase with thrombospondin motifs 1	2	91.8731	91.8656	80.1037	89.0291	88.3708
ADAMTS15	Q8TE58	HUMAN	A disintegrin and metalloproteinase with thrombospondin motifs 15	1	263.599	314.855	217.967	255.276	220.998
ADAP1	O75689	HUMAN	Arf-GAP with dual PH domain-containing protein 1	1	67.5328	83.1205	79.097	68.7559	84.8284
ADAP1	O75689	HUMAN	Isoform 2 of Arf-GAP with dual PH domain-containing protein 1	5	884.92	956.37	937.534	943.316	917.991
ADAR	P55265	HUMAN	Isoform 4 of Double-stranded RNA-specific adenosine deaminase	65	11706.3	10583.3	10848	10950.3	11096.3
ADAT1	Q9BUB4	HUMAN	tRNA-specific adenosine deaminase 1	7	1101.17	1098.74	1179.75	1110.87	1187.5
ADAT2	Q7Z6V5	HUMAN	tRNA-specific adenosine deaminase 2	1	278.273	270.787	245.657	270.089	248.393
ADAT3	Q96EY9	HUMAN	Probable inactive tRNA-specific adenosine deaminase-like protein 3	3	314.823	304.849	303.925	285.659	320.277
ADCK1	Q86TW2	HUMAN	Uncharacterized aarF domain-containing protein kinase 1	1	75.2733	79.9997	74.3474	69.7884	66.9598
ADCY3	O60266	HUMAN	Adenylate cyclase type 3	2	332.072	306.272	280.325	308.381	302.872
ADCY6	O43306	HUMAN	Adenylate cyclase type 6	1	68.3366	70.9337	77.0262	69.0229	69.3985
ADCY9	O60503	HUMAN	Adenylate cyclase type 9	2	305.677	300.579	281.68	268.145	268.244
ADD1	P35611	HUMAN	Isoform 3 of Alpha-adducin	4	650.944	553.913	457.923	542.386	450.406
ADD3	Q9UEY8	HUMAN	Gamma-adducin	4	383.835	426.956	355.753	419.438	407.958
ADGRE2	Q9UHX3	HUMAN	Adhesion G protein-coupled receptor E2	2	500.858	516.75	494.281	489.27	483.875
ADGRG1	Q9Y653	HUMAN	Adhesion G-protein coupled receptor G1	3	1066.01	670.156	396.367	753.231	596.445
ADGRG6	Q86SQ4	HUMAN	Isoform 3 of Adhesion G-protein coupled receptor G6	3	587.989	480.546	380.668	478.975	431.005
ADH5	P11766	HUMAN	Alcohol dehydrogenase class-3	33	6325.35	6272.55	6475.99	6376.49	6072.16
ADI1	Q9BV57	HUMAN	1,2-dihydroxy-3-keto-5-methylthiopentene dioxygenase	8	1701.93	1697.13	1528.57	1743.73	1615.39
ADIRF	Q15847	HUMAN	Adipogenesis regulatory factor	30	7346.81	8397.86	7911.18	7280.07	7319.92
ADK	P55263	HUMAN	Adenosine kinase	24	3373.6	3102.21	3355.66	3403.81	3477.08
ADNP	Q9H2P0	HUMAN	Activity-dependent neuroprotector homeobox protein	26	3753.76	3389.48	3840.96	3627.07	3354.84
ADNP2	Q6IQ32	HUMAN	ADNP homeobox protein 2	5	1121.64	1067.95	992.323	1041.77	917.491
ADO	Q96SZ5	HUMAN	2-aminoethanethiol dioxygenase	5	1038.91	1017.57	991.449	1013.62	986.76
ADPGK	Q9BRR6	HUMAN	ADP-dependent glucokinase	4	554.62	560.164	618.175	597.988	580.126
ADPRHL2	Q9NX46	HUMAN	Poly(ADP-ribose) glycohydrolase ARH3	4	710.812	829.537	762.678	764.299	750.567
ADRM1	Q16186	HUMAN	Proteasomal ubiquitin receptor ADRM1	19	5365.53	5081.89	5004.81	5027.29	4895.35
ADSL	P30566	HUMAN	Adenylosuccinate lyase	17	4585.67	4848.57	4319.03	4989.05	4541.37
ADSS	P30520	HUMAN	Adenylosuccinate synthetase isozyme 2	28	3183.02	3258.15	3369.37	3216.05	3279.79
AEBP2	Q6ZN18	HUMAN	Zinc finger protein AEBP2	2	661.322	643.551	541.886	624.001	505.484
AEN	Q8WTP8	HUMAN	Isoform 2 of Apoptosis-enhancing nuclease	1	489.641	452.775	169.401	326.419	139.938
AFAP1	Q8N556	HUMAN	Isoform 2 of Actin filament-associated protein 1	5	570.371	588.561	641.812	588.734	642.266
AFAP1L2	Q8N4X5	HUMAN	Actin filament-associated protein 1-like 2	2	189.607	195.164	167.863	202.036	206.108
AFAP1L2	Q8N4X5	HUMAN	Isoform 4 of Actin filament-associated protein 1-like 2	28	3475.98	3165.35	3220.12	3254.89	3322.63
AFDN	P55196	HUMAN	Isoform 3 of Afadin	2	185.114	187.328	178.399	176.501	178.687
AFDN	P55196	HUMAN	Isoform 5 of Afadin	20	3470.22	3353.96	3435.35	3331.31	3370.97
AFF1	P51825	HUMAN	Isoform 2 of AF4/FMR2 family member 1	5	865.657	913.042	873.362	886.589	836.783
AFF4	Q9UHB7	HUMAN	AF4/FMR2 family member 4	15	2171.57	2334.29	2306.22	2296.51	2117.98
AFG3L2	Q9Y4W6	HUMAN	AFG3-like protein 2	24	3792.26	3788.61	4298.96	3915.88	4110.22
AFP	P02771	HUMAN	Alpha-fetoprotein	1	134.208	114.592	153.818	106.75	100.101
AFTPH	Q6ULP2	HUMAN	Aftiphilin	11	2569.39	2547.47	2411.26	2617.81	2424.48
AGAP3	Q96P47	HUMAN	Isoform 4 of Arf-GAP with GTPase, ANK repeat and PH domain-containing protein 3	3	417.058	363.568	390.37	360.662	322.427
AGFG1	P52594	HUMAN	Isoform 4 of Arf-GAP domain and FG repeat-containing protein 1	6	1291.84	1186.07	1367.38	1511.08	1429.07
AGFG2	O95081	HUMAN	Arf-GAP domain and FG repeat-containing protein 2	4	555.186	495.016	540.188	497.581	509.74
AGGF1	Q8N302	HUMAN	Angiogenic factor with G patch and FHA domains 1	3	388.339	315.099	269.38	297.78	220.347
AGK	Q53H12	HUMAN	Acylglycerol kinase, mitochondrial	16	2561.52	2554.81	2718.81	2587.28	2661.09
AGL	P35573	HUMAN	Glycogen debranching enzyme	33	4434.44	4629.69	4610.96	4592.44	4560.39
AGO1	Q9UL18	HUMAN	Protein argonaute-1	8	868.639	916.102	893.339	917.949	904.266
AGO2	Q9UKV8	HUMAN	Protein argonaute-2	10	1958.47	1806.11	2171.18	1829.3	1945.59
AGO3	Q9H9G7	HUMAN	Protein argonaute-3	7	1013.9	1033.24	992.347	1011.45	1063.53
AGPAT1	Q99943	HUMAN	1-acyl-sn-glycerol-3-phosphate acyltransferase alpha	1	124.523	154.266	154.962	131.129	139.584
AGPAT2	O15120	HUMAN	1-acyl-sn-glycerol-3-phosphate acyltransferase beta	2	195.132	202.479	232.98	216.931	204.811
AGPAT3	Q9NRZ7	HUMAN	Isoform 3 of 1-acyl-sn-glycerol-3-phosphate acyltransferase gamma	2	319.918	311.531	358.935	332.096	346.567
AGPAT5	Q9NUQ2	HUMAN	1-acyl-sn-glycerol-3-phosphate acyltransferase epsilon	5	590.226	627.133	606.718	565.848	613.75
AGPS	O00116	HUMAN	Alkyldihydroxyacetonephosphate synthase, peroxisomal	51	6304.27	6356.13	6624.19	6790.73	6787.19
AGR2	O95994	HUMAN	Anterior gradient protein 2 homolog	18	2258.13	2199.11	2617.12	2535.51	2830.02
AGRN	O00468	HUMAN	Agrin	22	3583.27	3090.6	2417.13	3253.43	2583.43
AGTRAP	Q6RW13	HUMAN	Type-1 angiotensin II receptor-associated protein	1	121.299	132.378	100.24	127.512	127.598
AHCTF1	Q8WYP5	HUMAN	Isoform 2 of Protein ELYS	56	8945.96	8359.03	8460.45	8378.79	8415.44
AHCY	P23526	HUMAN	Adenosylhomocysteinase	103	17141.1	17728.6	17744.9	17728.4	17877.2
AHCYL1	O43865	HUMAN	Adenosylhomocysteinase 2	11	2434.21	2554	2280.32	2456.15	2220.87
AHCYL2	Q96HN2	HUMAN	Isoform 2 of Adenosylhomocysteinase 3	23	4153.95	4200.83	3804.08	4105.31	4007.64
AHDC1	Q5TGY3	HUMAN	AT-hook DNA-binding motif-containing protein 1	3	265.612	246.11	255.617	242.402	242.259
AHNAK	Q09666	HUMAN	Neuroblast differentiation-associated protein AHNAK	997	224937	222522	215420	218119	214936
AHNAK2	Q8IVF2	HUMAN	Protein AHNAK2	173	31256.3	31230.1	30090	31198.8	29762.4
AHR	P35869	HUMAN	Aryl hydrocarbon receptor	5	949.453	1024.97	985.019	1022.4	929.628
AHSA1	O95433	HUMAN	Activator of 90 kDa heat shock protein ATPase homolog 1	72	10514	10746.3	10779.2	10756.4	11090.7
AIDA	Q96BJ3	HUMAN	Axin interactor, dorsalization-associated protein	9	1414.22	1304.28	1342.92	1362.85	1393.08
AIF1L	Q9BQI0	HUMAN	Isoform 2 of Allograft inflammatory factor 1-like	1	231.628	188.572	216.353	213.391	252.122
AIFM1	O95831	HUMAN	Apoptosis-inducing factor 1, mitochondrial	51	9229	9025.54	9768.17	9263.88	9668.86
AIFM2	Q9BRQ8	HUMAN	Apoptosis-inducing factor 2	5	678.514	635.838	673.091	625.096	674.97
AIM1	Q9Y4K1	HUMAN	Absent in melanoma 1 protein	62	9965.3	10192.6	9980.36	10325.8	9802.53
AIMP1	Q12904	HUMAN	Isoform 2 of Aminoacyl tRNA synthase complex-interacting multifunctional protein 1	41	9145.5	9028.92	9388.8	9249.18	9199.65
AIMP2	Q13155	HUMAN	Aminoacyl tRNA synthase complex-interacting multifunctional protein 2	30	6782.22	6798.31	6680.05	6663.65	6598.98
AIP	O00170	HUMAN	AH receptor-interacting protein	17	2853.18	2778.62	2905.95	2887.1	2776.96
AJUBA	Q96IF1	HUMAN	LIM domain-containing protein ajuba	7	1413.43	1122.12	1158.27	1252.66	1173.57
AK1	P00568	HUMAN	Adenylate kinase isoenzyme 1	17	3345.38	3441.67	3229.34	3391.04	3141.47
AK2	P54819	HUMAN	Adenylate kinase 2, mitochondrial	42	7830.49	8537.07	8362.14	8127.31	8086.37
AK3	Q9UIJ7	HUMAN	GTP:AMP phosphotransferase AK3, mitochondrial	11	1972.03	2017.33	2641.18	2053.35	2637.06
AK4	P27144	HUMAN	Adenylate kinase 4, mitochondrial	17	4179.56	3613.22	4113.88	3687.49	4014.37
AK6	Q9Y3D8	HUMAN	Adenylate kinase isoenzyme 6	6	852.424	889.378	805.15	793.205	810.966
AKAP1	Q92667	HUMAN	A-kinase anchor protein 1, mitochondrial	18	3405.87	3213.52	3210.68	3014.73	3017.12
AKAP10	O43572	HUMAN	A-kinase anchor protein 10, mitochondrial	3	483.497	500.613	455.216	525.783	488.586
AKAP11	Q9UKA4	HUMAN	A-kinase anchor protein 11	10	2522.65	2219.9	1792.8	2232.62	1844.97
AKAP12	Q02952	HUMAN	A-kinase anchor protein 12	1	308.15	258.377	306.243	255.576	273.847
AKAP13	Q12802	HUMAN	Isoform 2 of A-kinase anchor protein 13	55	7841.25	7579.07	7842.82	7945.12	7890.16
AKAP17A	Q02040	HUMAN	A-kinase anchor protein 17A	8	1231.57	1322.84	1314.41	1303.38	1242.47
AKAP2	Q9Y2D5	HUMAN	Isoform 2 of A-kinase anchor protein 2	15	2011.94	1795.48	2096.54	1914.02	2022.95
AKAP8	O43823	HUMAN	A-kinase anchor protein 8	21	3423.77	3105.65	3217.13	3187.52	2928.92
AKAP8L	Q9ULX6	HUMAN	A-kinase anchor protein 8-like	14	2184.37	2237.69	2102.87	2266.63	2108.64
AKAP9	Q99996	HUMAN	Isoform 6 of A-kinase anchor protein 9	51	8619.68	8719.16	8785.6	8628.97	8392.68
AKIRIN2	Q53H80	HUMAN	Akirin-2	2	633.396	440.72	208.974	466.042	240.615
AKR1A1	P14550	HUMAN	Alcohol dehydrogenase [NADP(+)]	35	5935.41	6068.93	6056.76	6347.92	6306.57
AKR1B1	P15121	HUMAN	Aldose reductase	17	2969.59	3069.3	3131.29	3189.78	3006.36
AKR1C2	P52895	HUMAN	Aldo-keto reductase family 1 member C2	5	468.826	397.412	517.208	533.375	517.941
AKR1C3	P42330	HUMAN	Aldo-keto reductase family 1 member C3	4	653.701	670.712	641.43	715.882	709.327
AKR7A2	O43488	HUMAN	Aflatoxin B1 aldehyde reductase member 2	16	2260.35	2159.64	2236.64	2294.97	2405.86
AKT1	P31749	HUMAN	RAC-alpha serine/threonine-protein kinase	7	1588.83	1636.93	1727.24	1750.45	1755.46
AKT1S1	Q96B36	HUMAN	Isoform 3 of Proline-rich AKT1 substrate 1	2	210.426	206.25	234.42	210.802	233.809
AKT2	P31751	HUMAN	RAC-beta serine/threonine-protein kinase	4	789.09	801.322	777.648	846.116	778.775
ALAD	P13716	HUMAN	Isoform 2 of Delta-aminolevulinic acid dehydratase	6	770.126	776.889	807.675	808.189	800.703
ALAS1	P13196	HUMAN	5-aminolevulinate synthase, nonspecific, mitochondrial	2	190.061	172.952	145.318	171.767	148.024
ALCAM	Q13740	HUMAN	Isoform 2 of CD166 antigen	34	4616.75	4305.46	4217.27	4718.99	4538.93
ALDH16A1	Q8IZ83	HUMAN	Aldehyde dehydrogenase family 16 member A1	11	1200.73	1166.42	1356.04	1191.41	1213.34
ALDH18A1	P54886	HUMAN	Delta-1-pyrroline-5-carboxylate synthase	57	7594.02	7693.22	7606.6	7636.06	7254.54
ALDH1A1	P00352	HUMAN	Retinal dehydrogenase 1	1	128.126	124.724	141.906	128.818	129.681
ALDH1A3	P47895	HUMAN	Aldehyde dehydrogenase family 1 member A3	83	15358.2	14601	14380.1	14421.6	13953.8
ALDH1B1	P30837	HUMAN	Aldehyde dehydrogenase X, mitochondrial	13	2069.95	2154.63	2046.44	2143.82	2154.91
ALDH2	P05091	HUMAN	Aldehyde dehydrogenase, mitochondrial	19	2075.25	2177.3	2217	2249.05	2210.15
ALDH3A1	P30838	HUMAN	Aldehyde dehydrogenase, dimeric NADP-preferring	12	1835.18	1809.76	1994.26	2125.62	2128.59
ALDH3A2	P51648	HUMAN	Isoform 2 of Fatty aldehyde dehydrogenase	30	4010.41	3975.59	4095.28	4077.4	4058.64
ALDH3B1	P43353	HUMAN	Aldehyde dehydrogenase family 3 member B1	5	609.792	619.412	569.192	601.242	519.67
ALDH4A1	P30038	HUMAN	Delta-1-pyrroline-5-carboxylate dehydrogenase, mitochondrial	22	3675.71	3699.8	3817.57	3791.23	3863.05
ALDH6A1	Q02252	HUMAN	Methylmalonate-semialdehyde dehydrogenase [acylating], mitochondrial	7	1345.51	1471.61	1458.67	1497.32	1494.06
ALDH7A1	P49419	HUMAN	Isoform 2 of Alpha-aminoadipic semialdehyde dehydrogenase	32	4095.07	4289.49	4479.77	4112.76	4355.61
ALDH9A1	P49189	HUMAN	4-trimethylaminobutyraldehyde dehydrogenase	34	5746.58	5950.65	6081.53	5913.97	6044.17
ALDOA	P04075	HUMAN	Isoform 2 of Fructose-bisphosphate aldolase A	136	18163.4	20286	17649.1	17632	16957.1
ALDOB	P05062	HUMAN	Fructose-bisphosphate aldolase B	3	906.071	962.875	902.903	916.848	927.909
ALDOC	P09972	HUMAN	Fructose-bisphosphate aldolase C	29	2545.73	2486.72	2654.82	2457.61	2548.87
ALG1	Q9BT22	HUMAN	Chitobiosyldiphosphodolichol beta-mannosyltransferase	5	459.178	463.052	490.723	451.946	494.584
ALG11	Q2TAA5	HUMAN	GDP-Man:Man(3)GlcNAc(2)-PP-Dol alpha-1,2-mannosyltransferase	2	284.898	304.671	292.155	307.26	309.294
ALG13	Q9NP73	HUMAN	Isoform 2 of Putative bifunctional UDP-N-acetylglucosamine transferase and deubiquitinase ALG13	4	937.365	875.878	860.81	910.663	867.821
ALG2	Q9H553	HUMAN	Alpha-1,3/1,6-mannosyltransferase ALG2	16	1969.97	1971.61	1950.62	1991.26	2039.45
ALG3	Q92685	HUMAN	Dol-P-Man:Man(5)GlcNAc(2)-PP-Dol alpha-1,3-mannosyltransferase	1	291.222	248.731	245.324	236.565	232.456
ALG5	Q9Y673	HUMAN	Dolichyl-phosphate beta-glucosyltransferase	10	2554.65	2587.82	2645.25	2609.46	2527.51
ALG6	Q9Y672	HUMAN	Dolichyl pyrophosphate Man9GlcNAc2 alpha-1,3-glucosyltransferase	1	82.9183	86.8583	99.8022	81.8279	100.444
ALG9	Q9H6U8	HUMAN	Isoform 3 of Alpha-1,2-mannosyltransferase ALG9	4	801.084	825.821	873.8	822.346	883.495
ALKBH1	Q13686	HUMAN	Nucleic acid dioxygenase ALKBH1	3	303.656	313.491	271.739	289.389	269.174
ALKBH3	Q96Q83	HUMAN	Alpha-ketoglutarate-dependent dioxygenase alkB homolog 3	1	235.516	186.961	160.838	201.872	162.41
ALKBH4	Q9NXW9	HUMAN	Alpha-ketoglutarate-dependent dioxygenase alkB homolog 4	3	163.091	173.365	170.476	184.012	165.997
ALKBH5	Q6P6C2	HUMAN	RNA demethylase ALKBH5	9	1073.74	1039.33	977.828	1049.63	1021.33
ALKBH6	Q3KRA9	HUMAN	Isoform 2 of Alpha-ketoglutarate-dependent dioxygenase alkB homolog 6	3	500.038	523.845	524.978	477.527	492.632
ALKBH8	Q96BT7	HUMAN	Isoform 4 of Alkylated DNA repair protein alkB homolog 8	10	1372.02	1306.05	1319.17	1330.66	1307.32
ALMS1	Q8TCU4	HUMAN	Alstrom syndrome protein 1	8	1402.44	1460.92	1288.17	1390.7	1281.56
ALPP	P05187	HUMAN	Alkaline phosphatase, placental type	44	6047.9	5925.76	6410.14	6344.2	6980.72
ALPPL2	P10696	HUMAN	Alkaline phosphatase, placental-like	2	214.519	227.882	240.243	270.736	250.468
ALS2	Q96Q42	HUMAN	Alsin	2	322.135	283.975	304.296	300.615	313.524
ALS2CL	Q60I27	HUMAN	ALS2 C-terminal-like protein	3	480.876	456.423	414.539	474.747	416.943
ALYREF	Q86V81	HUMAN	THO complex subunit 4	39	8709.18	8665.2	8532.25	8972.06	8778.79
AMACR	Q9UHK6	HUMAN	Isoform 4 of Alpha-methylacyl-CoA racemase	2	409.28	430.112	394.733	408.631	390.544
AMBRA1	Q9C0C7	HUMAN	Isoform 5 of Activating molecule in BECN1-regulated autophagy protein 1	2	276.578	357.39	303.654	293.763	330.39
AMD1	P17707	HUMAN	S-adenosylmethionine decarboxylase proenzyme	7	1462.74	1194.33	757.009	1139.25	755.318
AMDHD2	Q9Y303	HUMAN	Isoform 3 of N-acetylglucosamine-6-phosphate deacetylase	1	103.917	112.096	107.976	116.228	108.551
AMER1	Q5JTC6	HUMAN	APC membrane recruitment protein 1	3	487.477	496.215	394.681	456.561	344.446
AMFR	Q9UKV5	HUMAN	E3 ubiquitin-protein ligase AMFR	6	614.275	588.145	524.745	575.09	549.391
AMIGO2	Q86SJ2	HUMAN	Amphoterin-induced protein 2	1	301.282	249.019	99.969	246.957	108.822
AMOT	Q4VCS5	HUMAN	Angiomotin	1	152.393	140.843	116.924	108.95	127.538
AMOTL1	Q8IY63	HUMAN	Angiomotin-like protein 1	1	122.798	131.638	105.843	101.074	100.499
AMOTL2	Q9Y2J4	HUMAN	Isoform 4 of Angiomotin-like protein 2	3	501.953	454.572	418.911	438.486	405.216
AMPD2	Q01433	HUMAN	AMP deaminase 2	17	3055.17	2813.74	2666.33	2726.49	2727.76
AMPD3	Q01432	HUMAN	Isoform 2 of AMP deaminase 3	4	387.055	351.298	421.732	375.313	416.608
AMZ2	Q86W34	HUMAN	Archaemetzincin-2	3	442.972	408.582	374.062	379.431	406.512
ANAPC1	Q9H1A4	HUMAN	Anaphase-promoting complex subunit 1	19	2456.43	2401.53	2342.48	2430.74	2439.62
ANAPC10	Q9UM13	HUMAN	Anaphase-promoting complex subunit 10	2	208.879	221.113	201.419	218.733	201.729
ANAPC13	Q9BS18	HUMAN	Anaphase-promoting complex subunit 13	3	257.582	273.079	251.297	275.727	260.572
ANAPC16	Q96DE5	HUMAN	Anaphase-promoting complex subunit 16	4	1417.17	1372.67	1413.44	1379.3	1302.4
ANAPC2	Q9UJX6	HUMAN	Anaphase-promoting complex subunit 2	4	680.029	698.199	671.32	699.477	697.335
ANAPC4	Q9UJX5	HUMAN	Isoform 3 of Anaphase-promoting complex subunit 4	5	807.662	818.352	772.21	783.641	816.396
ANAPC5	Q9UJX4	HUMAN	Anaphase-promoting complex subunit 5	8	1151.18	1149.57	1048.22	1165.11	1061.34
ANAPC7	Q9UJX3	HUMAN	Anaphase-promoting complex subunit 7	12	1785.51	1781.32	1769.88	1900.28	1839.6
ANGEL2	Q5VTE6	HUMAN	Protein angel homolog 2	2	133.754	159.882	137.566	143.216	141.739
ANGPTL3	Q9Y5C1	HUMAN	Angiopoietin-related protein 3	2	66.1643	125.019	187.427	184.964	180.052
ANK1	P16157	HUMAN	Isoform Er13 of Ankyrin-1	6	677.978	694.2	683.749	725.519	699.037
ANK2	Q01484	HUMAN	Ankyrin-2	1	324.848	374.187	396.244	360.968	342.459
ANK3	Q12955	HUMAN	Ankyrin-3	11	1495.91	1606.31	1551.73	1530.52	1578.71
ANKEF1	Q9NU02	HUMAN	Ankyrin repeat and EF-hand domain-containing protein 1	1	92.5867	78.671	83.6723	92.8616	101.44
ANKFY1	Q9P2R3	HUMAN	Isoform 4 of Rabankyrin-5	22	3290.5	3219.26	3321.08	3178.15	3239.6
ANKHD1	Q8IWZ3	HUMAN	Isoform 6 of Ankyrin repeat and KH domain-containing protein 1	38	5622.26	5580.23	5392.04	5544.4	5522.03
ANKIB1	Q9P2G1	HUMAN	Ankyrin repeat and IBR domain-containing protein 1	5	1324.18	1178.71	1091.85	1146.84	1166.41
ANKLE2	Q86XL3	HUMAN	Ankyrin repeat and LEM domain-containing protein 2	21	4567.84	4308.44	4124.39	4316.22	4076.88
ANKMY2	Q8IV38	HUMAN	Ankyrin repeat and MYND domain-containing protein 2	13	1991.72	2092.46	1838.72	2117.26	1868.89
ANKRD10	Q9NXR5	HUMAN	Ankyrin repeat domain-containing protein 10	2	494.326	459.635	427.839	431.926	424.899
ANKRD11	Q6UB99	HUMAN	Ankyrin repeat domain-containing protein 11	11	2463.27	2394.5	2099.17	2177.94	2196.72
ANKRD13A	Q8IZ07	HUMAN	Ankyrin repeat domain-containing protein 13A	2	348.947	324.191	339.556	346.587	320.734
ANKRD16	Q6P6B7	HUMAN	Ankyrin repeat domain-containing protein 16	4	446.065	436.222	452.615	422.861	489.027
ANKRD17	O75179	HUMAN	Ankyrin repeat domain-containing protein 17	21	2778.58	2804.47	2731.46	2870.84	2718.3
ANKRD2	Q9GZV1	HUMAN	Ankyrin repeat domain-containing protein 2	3	352.61	344.585	329.261	378.766	365.166
ANKRD22	Q5VYY1	HUMAN	Ankyrin repeat domain-containing protein 22	3	463.789	528.087	534.346	474.797	445.327
ANKRD26	Q9UPS8	HUMAN	Isoform 3 of Ankyrin repeat domain-containing protein 26	11	1438.58	1273.05	1345.23	1277.04	1225.17
ANKRD27	Q96NW4	HUMAN	Ankyrin repeat domain-containing protein 27	5	876.522	727.997	744.903	775.028	733.221
ANKRD28	O15084	HUMAN	Serine/threonine-protein phosphatase 6 regulatory ankyrin repeat subunit A	9	732.806	765.442	769.143	744.781	773.431
ANKRD36	A6QL64	HUMAN	Ankyrin repeat domain-containing protein 36A	1	30.0817	24.4209	30.6641	26.5104	29.6165
ANKRD39	Q53RE8	HUMAN	Ankyrin repeat domain-containing protein 39	1	180.914	152.569	134.811	178.704	159.507
ANKRD40	Q6AI12	HUMAN	Ankyrin repeat domain-containing protein 40	1	101.748	90.7507	77.0431	97.2386	77.0247
ANKRD49	Q8WVL7	HUMAN	Ankyrin repeat domain-containing protein 49	3	404.771	384.067	435.177	355.688	348.632
ANKRD50	Q9ULJ7	HUMAN	Ankyrin repeat domain-containing protein 50	5	550.119	546.868	554.489	573.219	544.098
ANKRD52	Q8NB46	HUMAN	Serine/threonine-protein phosphatase 6 regulatory ankyrin repeat subunit C	4	560.259	464.295	463.457	504.493	473.577
ANKRD54	Q6NXT1	HUMAN	Ankyrin repeat domain-containing protein 54	4	628.12	556.607	587.129	575.9	565.071
ANKS1A	Q92625	HUMAN	Ankyrin repeat and SAM domain-containing protein 1A	13	2201.15	2361.01	2480.23	2341.93	2483.53
ANKS6	Q68DC2	HUMAN	Isoform 3 of Ankyrin repeat and SAM domain-containing protein 6	3	361.57	420.672	360.643	372.657	347.885
ANKZF1	Q9H8Y5	HUMAN	Ankyrin repeat and zinc finger domain-containing protein 1	14	1806.01	1810.96	1827.52	1811.34	1780.04
ANLN	Q9NQW6	HUMAN	Isoform 2 of Anillin	1	109.071	124.097	160.479	110.969	120.418
ANLN	Q9NQW6	HUMAN	Anillin	71	10478	11068.8	9898.78	10805.9	9525.9
ANO1	Q5XXA6	HUMAN	Anoctamin-1	18	4917	4450.52	4610.13	4649.67	4760.91
ANO10	Q9NW15	HUMAN	Anoctamin-10	6	877.074	877.61	884.703	896.059	873.087
ANO6	Q4KMQ2	HUMAN	Isoform 2 of Anoctamin-6	3	633.048	648.007	581.931	665.685	612.417
ANP32A	P39687	HUMAN	Acidic leucine-rich nuclear phosphoprotein 32 family member A	19	3109.74	3638.03	3209.64	3250.56	3095.17
ANP32B	Q92688	HUMAN	Acidic leucine-rich nuclear phosphoprotein 32 family member B	34	5163.32	5726.45	5375.08	5141.18	5380.47
ANP32E	Q9BTT0	HUMAN	Acidic leucine-rich nuclear phosphoprotein 32 family member E	18	1720.42	1714.4	1794.14	1740.62	1750.02
ANPEP	P15144	HUMAN	Aminopeptidase N	9	2148	2592.38	2532.54	2221.49	2078.36
ANTXR2	P58335	HUMAN	Anthrax toxin receptor 2	2	374.147	307.059	276.251	317.989	296.399
ANXA1	P04083	HUMAN	Annexin A1	202	31141.3	37083.9	30187.2	32318.5	30209.2
ANXA10	Q9UJ72	HUMAN	Annexin A10	1	73.9631	81.0649	72.6249	80.458	85.6992
ANXA11	P50995	HUMAN	Annexin A11	45	8872.8	9049.78	8909.03	9234.15	8786.42
ANXA2	P07355	HUMAN	Isoform 2 of Annexin A2	46	5897.65	5840.97	6089.78	5620.96	5682.72
ANXA3	P12429	HUMAN	Annexin A3	35	6003.93	5830.66	6600.22	6011.02	6240.4
ANXA4	P09525	HUMAN	Annexin A4	28	3856.5	4176.8	4097.35	4232.77	3963.4
ANXA5	P08758	HUMAN	Annexin A5	62	9977.82	11404.5	10245.6	10350.5	10239.6
ANXA7	P20073	HUMAN	Annexin A7	46	7479.19	7573.07	7704.53	7717.97	7750.04
ANXA8	P13928	HUMAN	Annexin A8	4	398.373	424.507	414.743	444.414	418.446
ANXA8L1	Q5VT79	HUMAN	Annexin A8-like protein 1	52	11328.2	10312.8	10367.3	10359.2	11053.8
ANXA9	O76027	HUMAN	Annexin A9	12	1030.86	1165.09	1202.55	1118.82	1199.34
AP1AR	Q63HQ0	HUMAN	AP-1 complex-associated regulatory protein	1	200.347	203.64	231.728	217.517	212.872
AP1B1	Q10567	HUMAN	Isoform C of AP-1 complex subunit beta-1	2	210.946	202.127	213.115	193.109	184.641
AP1B1	Q10567	HUMAN	AP-1 complex subunit beta-1	40	5177.09	5374.01	5142.14	5383.25	5073.21
AP1G1	O43747	HUMAN	Isoform 2 of AP-1 complex subunit gamma-1	22	3591.04	3516.16	3416.25	3453.02	3460.1
AP1G2	O75843	HUMAN	AP-1 complex subunit gamma-like 2	5	814.777	776.658	774.58	812.584	741.359
AP1M1	Q9BXS5	HUMAN	Isoform 2 of AP-1 complex subunit mu-1	14	2359.78	2353.68	2468.03	2396.5	2473.75
AP1M2	Q9Y6Q5	HUMAN	Isoform 2 of AP-1 complex subunit mu-2	12	1731.54	1678.78	1732.34	1790.06	1720.82
AP1S1	P61966	HUMAN	AP-1 complex subunit sigma-1A	7	731.848	700.671	745.275	752.269	717.361
AP1S2	P56377	HUMAN	AP-1 complex subunit sigma-2	4	294.756	311.382	282.914	295.869	271.876
AP2A1	O95782	HUMAN	AP-2 complex subunit alpha-1	44	6987.59	6974.76	6473.05	6794.17	6785.63
AP2A2	O94973	HUMAN	Isoform 2 of AP-2 complex subunit alpha-2	26	4273.33	4293.69	4431.75	4381.11	4464.86
AP2B1	P63010	HUMAN	Isoform 2 of AP-2 complex subunit beta	54	10648.7	10916.7	9823.35	10929.4	10052.4
AP2M1	Q96CW1	HUMAN	AP-2 complex subunit mu	37	5454.43	5606.85	5002.35	5541.34	5254.14
AP2S1	P53680	HUMAN	AP-2 complex subunit sigma	19	3553.48	3360.36	3073.15	3244.61	3242.8
AP3B1	O00203	HUMAN	AP-3 complex subunit beta-1	26	4332.84	4407.81	4264.79	4417.13	4047.68
AP3B2	Q13367	HUMAN	Isoform 4 of AP-3 complex subunit beta-2	6	1485.3	1627.43	1456.9	1546.27	1443.12
AP3D1	O14617	HUMAN	Isoform 5 of AP-3 complex subunit delta-1	23	3186.04	2940.6	3221.21	3078.89	3123.83
AP3M1	Q9Y2T2	HUMAN	AP-3 complex subunit mu-1	12	1477.97	1451.99	1423.42	1352.98	1488.68
AP3S1	Q92572	HUMAN	AP-3 complex subunit sigma-1	8	817.94	823.465	826.705	834.707	803.522
AP4B1	Q9Y6B7	HUMAN	AP-4 complex subunit beta-1	3	607.237	602.702	600.931	538.028	537.025
AP4E1	Q9UPM8	HUMAN	AP-4 complex subunit epsilon-1	5	1067.48	1040.46	1073.35	1003.12	1058.27
AP4M1	O00189	HUMAN	AP-4 complex subunit mu-1	1	168.559	165.648	171.834	154.605	144.184
AP4S1	Q9Y587	HUMAN	AP-4 complex subunit sigma-1	2	62.7803	56.5041	57.1047	63.5223	54.3881
AP5M1	Q9H0R1	HUMAN	AP-5 complex subunit mu-1	3	552.954	487.705	485.074	504.298	498.163
AP5S1	Q9NUS5	HUMAN	AP-5 complex subunit sigma-1	1	325.601	299.901	261.302	315.5	261.589
AP5Z1	O43299	HUMAN	AP-5 complex subunit zeta-1	3	482.017	462.245	438.343	426.146	423.065
APAF1	O14727	HUMAN	Apoptotic protease-activating factor 1	7	716.081	750.915	722.317	790.273	745.923
APBB2	Q92870	HUMAN	Isoform 4 of Amyloid beta A4 precursor protein-binding family B member 2	1	83.9061	80.7968	70.2358	76.6344	76.436
APC	P25054	HUMAN	Adenomatous polyposis coli protein	11	1443.7	1455.67	1480.55	1452.55	1414.77
APEH	P13798	HUMAN	Acylamino-acid-releasing enzyme	24	4586.76	4318.59	4603.76	4272.41	4573.34
APEX1	P27695	HUMAN	DNA-(apurinic or apyrimidinic site) lyase	51	8023.85	7871.9	7998.57	7945.15	8078.11
APEX2	Q9UBZ4	HUMAN	DNA-(apurinic or apyrimidinic site) lyase 2	5	751.394	711.035	471.258	662.647	486.119
API5	Q9BZZ5	HUMAN	Isoform 2 of Apoptosis inhibitor 5	1	93.089	96.1314	83.7554	99.3204	101.491
API5	Q9BZZ5	HUMAN	Apoptosis inhibitor 5	35	5835.96	5612.81	5599.96	5882.34	5761.44
APIP	Q96GX9	HUMAN	Methylthioribulose-1-phosphate dehydratase	9	1613.61	1700.15	1751.9	1790.13	1754.25
APITD1	Q8N2Z9	HUMAN	Centromere protein S	3	298.298	262.125	239.891	267.133	242.721
APLP2	Q06481	HUMAN	Amyloid-like protein 2	7	2118.35	1661.73	1107.55	1697.04	1132.53
APMAP	Q9HDC9	HUMAN	Adipocyte plasma membrane-associated protein	18	3061.66	3191.93	3236.49	3010.66	3065.19
APOB	P04114	HUMAN	Apolipoprotein B-100	10	2496	1745.48	1418.65	1671.85	1508.85
APOBEC3F	Q8IUX4	HUMAN	DNA dC->dU-editing enzyme APOBEC-3F	1	132.116	146.826	148.291	156.235	176.703
APOC2	P02655	HUMAN	Apolipoprotein C-II	1	126.963	183.207	156.519	261.382	173.089
APOC3	P02656	HUMAN	Apolipoprotein C-III	1	173.565	101.717	162.788	142.836	186.522
APOE	P02649	HUMAN	Apolipoprotein E	2	876.71	808.758	785.159	767.842	737.344
APOL2	Q9BQE5	HUMAN	Apolipoprotein L2	7	1311.16	1565.27	1611.92	1391.71	1496.42
APOL6	Q9BWW8	HUMAN	Apolipoprotein L6	4	510.953	645.203	581.389	541.399	522.27
APOM	O95445	HUMAN	Apolipoprotein M	2	297.16	353.822	410.531	417.608	437.397
APOOL	Q6UXV4	HUMAN	MICOS complex subunit MIC27	5	744.706	763.664	811.826	794.341	813.049
APOPT1	Q96IL0	HUMAN	Apoptogenic protein 1, mitochondrial	1	405.499	385.413	374.539	378.765	387.53
APP	P05067	HUMAN	Amyloid beta A4 protein	6	1478.31	1266.7	816.264	1237.18	757.982
APPL1	Q9UKG1	HUMAN	DCC-interacting protein 13-alpha	4	277.339	291.207	296.863	285.525	295.381
APPL2	Q8NEU8	HUMAN	Isoform 3 of DCC-interacting protein 13-beta	3	363.434	369.768	346.68	376.021	366.866
APRT	P07741	HUMAN	Adenine phosphoribosyltransferase	23	2553.31	2643.48	2785.81	2557.78	2584.19
APTX	Q7Z2E3	HUMAN	Aprataxin	3	546.24	487.431	452.301	516.297	494.814
AQR	O60306	HUMAN	Intron-binding protein aquarius	18	3276.62	3256.21	3600.5	3294.85	3416.21
ARAF	P10398	HUMAN	Serine/threonine-protein kinase A-Raf	5	907.586	768.03	1142.54	835.142	941.513
ARAP1	Q96P48	HUMAN	Arf-GAP with Rho-GAP domain, ANK repeat and PH domain-containing protein 1	26	3337.36	3784.79	3364.3	3344.6	3605.97
ARAP3	Q8WWN8	HUMAN	Arf-GAP with Rho-GAP domain, ANK repeat and PH domain-containing protein 3	2	269.627	245.079	287.665	246.591	246.362
ARCN1	P48444	HUMAN	Coatomer subunit delta	54	13120.7	13490	12875.5	13377.5	12979.2
AREL1	O15033	HUMAN	Apoptosis-resistant E3 ubiquitin protein ligase 1	1	109.979	109.403	101.4	116.408	113.11
ARF3	P61204	HUMAN	ADP-ribosylation factor 3	22	3167.05	3204.09	2918.46	3286.13	3236.13
ARF4	P18085	HUMAN	ADP-ribosylation factor 4	3	493.121	432.52	563.11	441.237	481.552
ARF5	P84085	HUMAN	ADP-ribosylation factor 5	3	670.567	702.981	665.507	722.309	622.055
ARF6	P62330	HUMAN	ADP-ribosylation factor 6	16	3788.41	2971.08	3526.56	3091.81	3230.64
ARFGAP1	Q8N6T3	HUMAN	ADP-ribosylation factor GTPase-activating protein 1	13	1463.31	1401.99	1517.68	1409.71	1460.41
ARFGAP2	Q8N6H7	HUMAN	ADP-ribosylation factor GTPase-activating protein 2	18	3150.46	2982.92	2993.39	3095.22	3112.21
ARFGAP3	Q9NP61	HUMAN	ADP-ribosylation factor GTPase-activating protein 3	4	683.623	706.163	637.042	689.867	672.139
ARFGEF1	Q9Y6D6	HUMAN	Brefeldin A-inhibited guanine nucleotide-exchange protein 1	29	4429.08	4491.75	4477.57	4623.76	4492.58
ARFGEF2	Q9Y6D5	HUMAN	Brefeldin A-inhibited guanine nucleotide-exchange protein 2	11	1927.61	1710.5	1874.49	1758.1	1726.04
ARFIP1	P53367	HUMAN	Isoform A of Arfaptin-1	2	242.519	250.211	263.987	249.869	254.838
ARFIP1	P53367	HUMAN	Arfaptin-1	16	1766.59	1774.09	1973.8	1779.63	1822.62
ARFIP2	P53365	HUMAN	Arfaptin-2	8	1666.01	1495.64	1641.06	1613.15	1525.57
ARFRP1	Q13795	HUMAN	ADP-ribosylation factor-related protein 1	5	657.818	736.266	649.374	763.252	620.886
ARGLU1	Q9NWB6	HUMAN	Arginine and glutamate-rich protein 1	13	2380.06	2120.32	2405.52	2255.59	2366.15
ARHGAP1	Q07960	HUMAN	Rho GTPase-activating protein 1	20	3429.68	3375.92	3446.47	3447.7	3475.1
ARHGAP10	A1A4S6	HUMAN	Rho GTPase-activating protein 10	3	933.517	891.591	880.849	816.184	826.322
ARHGAP11A	Q6P4F7	HUMAN	Rho GTPase-activating protein 11A	8	1226.19	1008.48	795.671	1040.07	807.805
ARHGAP12	Q8IWW6	HUMAN	Rho GTPase-activating protein 12	14	2209.19	1922.95	1997.71	1975.17	1961.51
ARHGAP17	Q68EM7	HUMAN	Rho GTPase-activating protein 17	7	753.52	716.637	736.773	722.255	630.705
ARHGAP18	Q8N392	HUMAN	Rho GTPase-activating protein 18	20	2377.38	2351.7	2359.7	2334.65	2457.08
ARHGAP19	Q14CB8	HUMAN	Isoform 2 of Rho GTPase-activating protein 19	3	250.745	245.104	244.994	244.453	215.763
ARHGAP21	Q5T5U3	HUMAN	Rho GTPase-activating protein 21	15	2699.69	2519.39	2566.11	2783.42	2705.77
ARHGAP23	Q9P227	HUMAN	Rho GTPase-activating protein 23	9	2049.34	1908.42	2010.35	1951.22	2090.08
ARHGAP26	Q9UNA1	HUMAN	Rho GTPase-activating protein 26	3	585.559	723.362	708.268	683.886	628.9
ARHGAP27	Q6ZUM4	HUMAN	Rho GTPase-activating protein 27	3	226.775	256.687	271.112	244.352	240.979
ARHGAP29	Q52LW3	HUMAN	Rho GTPase-activating protein 29	27	5576.27	4789.43	4299.09	4669.13	4233.96
ARHGAP32	A7KAX9	HUMAN	Rho GTPase-activating protein 32	12	1835.52	1763.44	1513.51	1707.71	1581.45
ARHGAP35	Q9NRY4	HUMAN	Rho GTPase-activating protein 35	14	2627.2	2550.79	2540.7	2662.05	2615.52
ARHGAP39	Q9C0H5	HUMAN	Isoform 2 of Rho GTPase-activating protein 39	5	583.424	605.343	564.347	532.699	564.007
ARHGAP42	A6NI28	HUMAN	Rho GTPase-activating protein 42	6	839.616	875.055	894.437	874.516	1005.61
ARHGAP5	Q13017	HUMAN	Rho GTPase-activating protein 5	16	2701.23	2523.48	2734.64	2694.96	2784.18
ARHGDIA	P52565	HUMAN	Rho GDP-dissociation inhibitor 1	30	5283.72	5571.82	5296.12	5401.01	5695.83
ARHGDIB	P52566	HUMAN	Rho GDP-dissociation inhibitor 2	44	4934.56	4856.9	4809.88	5238.41	5329.67
ARHGEF1	Q92888	HUMAN	Isoform 3 of Rho guanine nucleotide exchange factor 1	26	3427.03	3300.23	3418.02	3465.37	3525.63
ARHGEF10	O15013	HUMAN	Rho guanine nucleotide exchange factor 10	5	877.931	848.006	856.672	834.231	847.082
ARHGEF11	O15085	HUMAN	Isoform 2 of Rho guanine nucleotide exchange factor 11	8	850.678	841.606	823.39	824.972	829.735
ARHGEF12	Q9NZN5	HUMAN	Rho guanine nucleotide exchange factor 12	19	3030.66	2858.63	2987.38	3016.12	2985.23
ARHGEF16	Q5VV41	HUMAN	Rho guanine nucleotide exchange factor 16	11	1276.64	1256.06	1293.64	1295.87	1297.99
ARHGEF17	Q96PE2	HUMAN	Rho guanine nucleotide exchange factor 17	2	194.085	206.091	215.784	196.496	202.764
ARHGEF18	Q6ZSZ5	HUMAN	Rho guanine nucleotide exchange factor 18	12	1599.4	1640.23	1620.13	1691.1	1568.75
ARHGEF2	Q92974	HUMAN	Rho guanine nucleotide exchange factor 2	46	7225.35	6507.05	6552.82	6545.73	6547.77
ARHGEF26	Q96DR7	HUMAN	Rho guanine nucleotide exchange factor 26	9	1333.73	1174.01	1203.03	1199.98	1257.4
ARHGEF3	Q9NR81	HUMAN	Isoform 2 of Rho guanine nucleotide exchange factor 3	1	28.4034	25.4995	37.4753	28.7703	37.0975
ARHGEF35	A5YM69	HUMAN	Rho guanine nucleotide exchange factor 35	1	56.7463	39.9735	50.6179	44.4895	54.7641
ARHGEF37	A1IGU5	HUMAN	Rho guanine nucleotide exchange factor 37	6	707.84	783.622	743.373	775.647	757.14
ARHGEF4	Q9NR80	HUMAN	Rho guanine nucleotide exchange factor 4	3	368.694	395.981	493.375	428.93	521.852
ARHGEF40	Q8TER5	HUMAN	Rho guanine nucleotide exchange factor 40	4	372.148	429.666	463.05	451.828	427.443
ARHGEF5	Q12774	HUMAN	Rho guanine nucleotide exchange factor 5	14	2585.28	2307.91	2152.07	2213.18	2063.16
ARHGEF7	Q14155	HUMAN	Isoform 5 of Rho guanine nucleotide exchange factor 7	18	2949.13	2778.05	2851.29	2763.44	2776.66
ARID1A	O14497	HUMAN	AT-rich interactive domain-containing protein 1A	16	2284.23	2400.29	2448.57	2355.94	2397.79
ARID1B	Q8NFD5	HUMAN	Isoform 3 of AT-rich interactive domain-containing protein 1B	14	2234.72	2341.91	2486.76	2374.66	2463.47
ARID2	Q68CP9	HUMAN	AT-rich interactive domain-containing protein 2	14	2103	1871.76	2019.3	1941.29	1991.9
ARID4A	P29374	HUMAN	AT-rich interactive domain-containing protein 4A	10	1528.34	1668.1	1458.63	1653.91	1558.98
ARID4B	Q4LE39	HUMAN	AT-rich interactive domain-containing protein 4B	10	1293.1	1335.22	1352.96	1345.08	1456.13
ARID5B	Q14865	HUMAN	AT-rich interactive domain-containing protein 5B	3	324.303	341.878	258.097	345.17	247.467
ARIH1	Q9Y4X5	HUMAN	E3 ubiquitin-protein ligase ARIH1	10	1929.07	1933.85	1976.78	1939.34	1876.31
ARIH2	O95376	HUMAN	E3 ubiquitin-protein ligase ARIH2	4	806.946	721.399	736.474	785.711	735.748
ARL1	P40616	HUMAN	ADP-ribosylation factor-like protein 1	14	1387.06	1474.8	1393.8	1290.79	1314.86
ARL13B	Q3SXY8	HUMAN	ADP-ribosylation factor-like protein 13B	4	522.133	481.954	469.909	456.371	602.685
ARL14EP	Q8N8R7	HUMAN	ARL14 effector protein	6	729.665	723.928	752.58	736.938	689.684
ARL15	Q9NXU5	HUMAN	ADP-ribosylation factor-like protein 15	3	225.071	256.454	267.468	257.48	288.975
ARL2	P36404	HUMAN	ADP-ribosylation factor-like protein 2	7	1286.99	1429.5	1176.06	1403.1	1147.59
ARL2BP	Q9Y2Y0	HUMAN	ADP-ribosylation factor-like protein 2-binding protein	3	523.092	427.08	481.387	497.807	494.091
ARL3	P36405	HUMAN	ADP-ribosylation factor-like protein 3	24	2901.9	2934.43	2911.71	3044.5	2841.21
ARL6	Q9H0F7	HUMAN	Isoform 2 of ADP-ribosylation factor-like protein 6	3	484.042	488.846	426.02	503.846	446.596
ARL6IP1	Q15041	HUMAN	ADP-ribosylation factor-like protein 6-interacting protein 1	1	159.609	169.818	159.065	158.155	171.042
ARL6IP4	Q66PJ3	HUMAN	ADP-ribosylation factor-like protein 6-interacting protein 4	5	584.757	619.278	546.428	637.36	578.28
ARL6IP5	O75915	HUMAN	PRA1 family protein 3	4	574.398	577.819	644.156	607.612	601.431
ARL6IP6	Q8N6S5	HUMAN	ADP-ribosylation factor-like protein 6-interacting protein 6	2	191.715	241.102	243.974	218.457	294.826
ARL8A	Q96BM9	HUMAN	ADP-ribosylation factor-like protein 8A	2	304.768	307.098	333.738	274.743	315.602
ARL8B	Q9NVJ2	HUMAN	ADP-ribosylation factor-like protein 8B	8	1299.31	1114.82	1199.74	1050.59	960.124
ARMC1	Q9NVT9	HUMAN	Armadillo repeat-containing protein 1	4	703.337	649.864	636.683	672.797	655.479
ARMC10	Q8N2F6	HUMAN	Isoform 2 of Armadillo repeat-containing protein 10	1	118.185	97.7808	107.61	110.992	117.91
ARMC10	Q8N2F6	HUMAN	Armadillo repeat-containing protein 10	5	465.592	531.091	539.017	527.207	548.846
ARMC6	Q6NXE6	HUMAN	Armadillo repeat-containing protein 6	11	2073.08	1930.34	1836.49	1910.71	1810.65
ARMC8	Q8IUR7	HUMAN	Armadillo repeat-containing protein 8	15	1479.22	1486.1	1548.7	1447.63	1460.16
ARMC9	Q7Z3E5	HUMAN	LisH domain-containing protein ARMC9	7	1457.56	1468.31	1363.91	1431.04	1338.52
ARMT1	Q9H993	HUMAN	Protein-glutamate O-methyltransferase	11	3165.65	3139.57	3105.87	3080.72	2731.74
ARNT	P27540	HUMAN	Aryl hydrocarbon receptor nuclear translocator	7	675.821	670.143	778.968	721.01	787.696
ARNTL	O00327	HUMAN	Aryl hydrocarbon receptor nuclear translocator-like protein 1	2	291.77	267.473	306.074	307.072	311.365
ARPC1A	Q92747	HUMAN	Actin-related protein 2/3 complex subunit 1A	13	1890.57	2072.95	2014.61	2034.47	1995.49
ARPC1B	O15143	HUMAN	Actin-related protein 2/3 complex subunit 1B	30	3683.25	3864.66	3584.4	3857.31	3708.58
ARPC2	O15144	HUMAN	Actin-related protein 2/3 complex subunit 2	17	3004.23	2815.93	2978.66	3083.88	3119.26
ARPC3	O15145	HUMAN	Actin-related protein 2/3 complex subunit 3	17	4175	4059.82	3984.09	4128.5	3932.28
ARPC4	P59998	HUMAN	Isoform 3 of Actin-related protein 2/3 complex subunit 4	8	1565.63	1382.83	1888.75	1524.71	1732.21
ARPC5	O15511	HUMAN	Actin-related protein 2/3 complex subunit 5	17	2703.37	2472.36	2605.32	2515.05	2583.26
ARPC5L	Q9BPX5	HUMAN	Actin-related protein 2/3 complex subunit 5-like protein	13	2006.84	1954.25	1888.49	1875.1	1931.47
ARPIN	Q7Z6K5	HUMAN	Arpin	2	177.381	207.504	166.574	193.873	169.391
ARPIN	Q7Z6K5	HUMAN	Isoform C15orf38-AP3S2 of Arpin	7	1086.06	1024.96	1089.35	1030.21	1002.53
ARPP19	P56211	HUMAN	cAMP-regulated phosphoprotein 19	1	228.798	222.195	202.245	209.288	179.806
ARRB1	P49407	HUMAN	Beta-arrestin-1	9	1004.03	923.232	1019.75	1026.43	905.062
ARRB2	P32121	HUMAN	Isoform 4 of Beta-arrestin-2	5	749.506	800.677	779.826	803.841	794.08
ARRDC1	Q8N5I2	HUMAN	Arrestin domain-containing protein 1	7	1075.85	1064.69	1003.25	1005.33	1020.16
ASAH1	Q13510	HUMAN	Isoform 2 of Acid ceramidase	10	1260.11	1293.35	1300.91	1268.5	1207.47
ASAP1	Q9ULH1	HUMAN	Isoform 1 of Arf-GAP with SH3 domain, ANK repeat and PH domain-containing protein 1	9	1401.07	1382.34	1479.42	1445.82	1479.34
ASAP2	O43150	HUMAN	Arf-GAP with SH3 domain, ANK repeat and PH domain-containing protein 2	8	1131.39	1107.67	1083.07	1121.48	1114.73
ASAP3	Q8TDY4	HUMAN	Arf-GAP with SH3 domain, ANK repeat and PH domain-containing protein 3	3	275.298	287.186	331.966	291.571	289.204
ASB13	Q8WXK3	HUMAN	Ankyrin repeat and SOCS box protein 13	1	211.579	154.279	147.444	184.555	149.754
ASB3	Q9Y575	HUMAN	Isoform 3 of Ankyrin repeat and SOCS box protein 3	2	403.002	415.192	393.955	422.388	404.039
ASB6	Q9NWX5	HUMAN	Ankyrin repeat and SOCS box protein 6	1	110.336	97.2205	83.5391	103.199	84.5684
ASB9	Q96DX5	HUMAN	Ankyrin repeat and SOCS box protein 9	2	212.329	207.111	263.151	203.411	231.187
ASCC1	Q8N9N2	HUMAN	Isoform 2 of Activating signal cointegrator 1 complex subunit 1	6	1159.66	1111.47	1152.47	1094.37	1039.01
ASCC2	Q9H1I8	HUMAN	Activating signal cointegrator 1 complex subunit 2	9	1242.28	1147.96	1140.87	1153.13	1147.84
ASCC3	Q8N3C0	HUMAN	Activating signal cointegrator 1 complex subunit 3	34	6722.2	6737.4	5801.09	6201.96	5537.48
ASF1A	Q9Y294	HUMAN	Histone chaperone ASF1A	5	672.721	589.48	465.116	566.414	414.63
ASF1B	Q9NVP2	HUMAN	Histone chaperone ASF1B	2	273.422	180.053	65.1755	170.884	73.6216
ASH1L	Q9NR48	HUMAN	Histone-lysine N-methyltransferase ASH1L	1	233.11	121.399	67.0718	117.356	56.4445
ASH2L	Q9UBL3	HUMAN	Set1/Ash2 histone methyltransferase complex subunit ASH2	16	2365.49	2474.56	2297.86	2493.52	2392.44
ASL	P04424	HUMAN	Argininosuccinate lyase	5	797.507	777.057	853.145	797.446	826.521
ASMTL	O95671	HUMAN	N-acetylserotonin O-methyltransferase-like protein	3	486.823	483.524	494.736	490.116	524.97
ASNA1	O43681	HUMAN	ATPase ASNA1	15	2630.72	2613.8	2657.75	2596.47	2694.22
ASNS	P08243	HUMAN	Asparagine synthetase [glutamine-hydrolyzing]	22	3693.86	3825.38	3740.75	4059.41	3856.65
ASNSD1	Q9NWL6	HUMAN	Asparagine synthetase domain-containing protein 1	1	158.973	119.587	149.799	136.297	97.0216
ASPH	Q12797	HUMAN	Aspartyl/asparaginyl beta-hydroxylase	28	3670.61	3826.18	3832.23	3963.59	3825.88
ASPM	Q8IZT6	HUMAN	Abnormal spindle-like microcephaly-associated protein	6	813.059	849.71	554.692	771.667	568.701
ASPSCR1	Q9BZE9	HUMAN	Isoform 2 of Tether containing UBX domain for GLUT4	12	1501.28	1565.34	1540.48	1550.07	1518.59
ASS1	P00966	HUMAN	Argininosuccinate synthase	42	7680.62	8170.31	7987.06	8379.83	8359.35
ASTE1	Q2TB18	HUMAN	Protein asteroid homolog 1	3	410.069	406.571	397.344	412.492	381.016
ASUN	Q9NVM9	HUMAN	Protein asunder homolog	11	1102.32	1155.21	1269.26	1144.2	1250.9
ASXL2	Q76L83	HUMAN	Putative Polycomb group protein ASXL2	8	958.608	907.801	865.544	969.11	864.821
ATAD1	Q8NBU5	HUMAN	ATPase family AAA domain-containing protein 1	10	2409.7	2217.13	2326.16	2273.93	2211.35
ATAD2	Q6PL18	HUMAN	ATPase family AAA domain-containing protein 2	32	4803.65	5375.68	4766.79	5241.89	4811.8
ATAD2B	Q9ULI0	HUMAN	ATPase family AAA domain-containing protein 2B	10	1314.41	1289.39	1260.65	1293.36	1262.67
ATAD3A	Q9NVI7	HUMAN	Isoform 2 of ATPase family AAA domain-containing protein 3A	11	1259.55	1269.9	1433.93	1333.17	1401.1
ATAD3B	Q5T9A4	HUMAN	ATPase family AAA domain-containing protein 3B	36	6017.04	5918.56	6395.26	6079.1	6273.11
ATAD5	Q96QE3	HUMAN	ATPase family AAA domain-containing protein 5	14	2266.11	2077.89	1790.27	2072.1	1848.09
ATAT1	Q5SQI0	HUMAN	Alpha-tubulin N-acetyltransferase 1	1	153.868	171.993	227.818	190.839	225.257
ATE1	O95260	HUMAN	Isoform ATE1-2 of Arginyl-tRNA--protein transferase 1	1	163.507	149.376	170.634	125.558	163.297
ATE1	O95260	HUMAN	Arginyl-tRNA--protein transferase 1	8	942.165	940.153	870.701	958.098	850.756
ATF1	P18846	HUMAN	Cyclic AMP-dependent transcription factor ATF-1	2	272.684	253.017	247.976	254.372	238.222
ATF2	P15336	HUMAN	Cyclic AMP-dependent transcription factor ATF-2	3	881.482	849.209	823.052	841.255	758.654
ATF3	P18847	HUMAN	Cyclic AMP-dependent transcription factor ATF-3	1	62.6393	143.817	150.215	102.189	101.564
ATF6	P18850	HUMAN	Cyclic AMP-dependent transcription factor ATF-6 alpha	1	296.53	265.474	123.166	252.621	137.814
ATF7	P17544	HUMAN	Cyclic AMP-dependent transcription factor ATF-7	4	640.753	467.44	459.849	479.081	425.379
ATF7IP	Q6VMQ6	HUMAN	Isoform 3 of Activating transcription factor 7-interacting protein 1	23	2870.76	2836.54	2701.47	2866.89	2731.15
ATG14	Q6ZNE5	HUMAN	Beclin 1-associated autophagy-related key regulator	4	497.749	526.486	480.636	477.668	469.498
ATG16L1	Q676U5	HUMAN	Autophagy-related protein 16-1	10	1513.76	1439.02	1429.35	1418.58	1408.03
ATG2A	Q2TAZ0	HUMAN	Isoform 2 of Autophagy-related protein 2 homolog A	3	144.785	133.868	145.194	143.173	158.476
ATG2B	Q96BY7	HUMAN	Autophagy-related protein 2 homolog B	9	1635.15	1761.78	1737.7	1765.83	1671.02
ATG3	Q9NT62	HUMAN	Ubiquitin-like-conjugating enzyme ATG3	10	2596.13	2424.44	2357.95	2611.46	2515.69
ATG4A	Q8WYN0	HUMAN	Cysteine protease ATG4A	2	197.099	190.551	202.032	224.053	213.089
ATG4B	Q9Y4P1	HUMAN	Isoform 2 of Cysteine protease ATG4B	8	737.444	788.624	755.519	759.085	773.845
ATG4C	Q96DT6	HUMAN	Cysteine protease ATG4C	1	185.413	143.999	149.599	171.801	163.586
ATG5	Q9H1Y0	HUMAN	Autophagy protein 5	6	710.633	709.516	698.909	677.819	713.308
ATG7	O95352	HUMAN	Ubiquitin-like modifier-activating enzyme ATG7	4	545.082	626.54	642.648	569.114	587.81
ATG9A	Q7Z3C6	HUMAN	Autophagy-related protein 9A	4	2337.88	1836.36	2584.54	2251.46	2372.55
ATIC	P31939	HUMAN	Bifunctional purine biosynthesis protein PURH	92	13201.6	12733.2	13315.5	13518.6	13651.3
ATL1	Q8WXF7	HUMAN	Atlastin-1	1	94.0145	112.696	101.056	101.023	107.816
ATL2	Q8NHH9	HUMAN	Atlastin-2	13	2266.06	2129.14	2217.52	2271.98	2191.72
ATL3	Q6DD88	HUMAN	Atlastin-3	30	5972.82	5845.04	6407.91	6166.58	6339.63
ATM	Q13315	HUMAN	Serine-protein kinase ATM	4	331.864	325.352	301.106	305.244	278.444
ATN1	P54259	HUMAN	Atrophin-1	4	736.006	719.511	741.253	715.106	744.298
ATOX1	O00244	HUMAN	Copper transport protein ATOX1	4	1150.36	1190.99	1133.68	1134.73	1169.89
ATP11A	P98196	HUMAN	Probable phospholipid-transporting ATPase IH	5	778.566	799.395	741.444	778.752	705.718
ATP11B	Q9Y2G3	HUMAN	Probable phospholipid-transporting ATPase IF	3	457.336	429.683	420.815	440.578	417.085
ATP11C	Q8NB49	HUMAN	Phospholipid-transporting ATPase IG	5	496.073	498.642	436.825	513.114	514.015
ATP13A1	Q9HD20	HUMAN	Manganese-transporting ATPase 13A1	9	787.657	828.293	879.031	783.324	924.392
ATP13A2	Q9NQ11	HUMAN	Probable cation-transporting ATPase 13A2	2	189.407	193.835	190.096	180.959	175.27
ATP13A3	Q9H7F0	HUMAN	Probable cation-transporting ATPase 13A3	4	551.215	655.948	727.591	582.517	645.795
ATP1A1	P05023	HUMAN	Isoform 4 of Sodium/potassium-transporting ATPase subunit alpha-1	91	17163.5	16448.3	18193.1	18058.2	17721.7
ATP1B1	P05026	HUMAN	Sodium/potassium-transporting ATPase subunit beta-1	12	1559.32	1488.69	1610.54	1536.12	1626.08
ATP1B3	P54709	HUMAN	Sodium/potassium-transporting ATPase subunit beta-3	22	3757.53	3627.62	3713.09	4046.57	3915.15
ATP2A2	P16615	HUMAN	Sarcoplasmic/endoplasmic reticulum calcium ATPase 2	63	11962.7	12180	12307.1	12256.7	11848.1
ATP2A3	Q93084	HUMAN	Isoform SERCA3E of Sarcoplasmic/endoplasmic reticulum calcium ATPase 3	34	7518.47	7364.91	7561.04	7307.54	7701.49
ATP2B1	P20020	HUMAN	Plasma membrane calcium-transporting ATPase 1	22	3290.41	3218.62	3493.91	3440.46	3458.66
ATP2B4	P23634	HUMAN	Plasma membrane calcium-transporting ATPase 4	16	3345.4	3407.16	3583.37	3445.58	3443.73
ATP2C1	P98194	HUMAN	Isoform 7 of Calcium-transporting ATPase type 2C member 1	16	2136.72	2068.62	1888.95	2089.35	2083.95
ATP5A1	P25705	HUMAN	ATP synthase subunit alpha, mitochondrial	95	17421.9	17762	17760.4	18082.4	17530.8
ATP5B	P06576	HUMAN	ATP synthase subunit beta, mitochondrial	121	16684.5	19233.1	16838.8	17558.9	17742.1
ATP5C1	P36542	HUMAN	ATP synthase subunit gamma, mitochondrial	35	9999.75	11520.1	10215.3	11354.5	10383.7
ATP5D	P30049	HUMAN	ATP synthase subunit delta, mitochondrial	11	838.085	765.22	910.051	791.084	853.646
ATP5EP2	Q5VTU8	HUMAN	ATP synthase subunit epsilon-like protein, mitochondrial	1	205.514	175.461	188.548	181.329	184.116
ATP5F1	P24539	HUMAN	ATP synthase F(0) complex subunit B1, mitochondrial	15	3704.06	3987.24	3444.1	3803	3668.9
ATP5H	O75947	HUMAN	ATP synthase subunit d, mitochondrial	26	3754.24	3771.68	3859.4	3962.49	3754.69
ATP5I	P56385	HUMAN	ATP synthase subunit e, mitochondrial	13	1924.81	1957.27	2045.61	1991.35	2139.18
ATP5J	P18859	HUMAN	Isoform 2 of ATP synthase-coupling factor 6, mitochondrial	16	2247.69	2606.14	2288.79	2395.18	2364.49
ATP5J2	P56134	HUMAN	ATP synthase subunit f, mitochondrial	3	289.964	296.18	308.003	279.898	300.22
ATP5L	O75964	HUMAN	ATP synthase subunit g, mitochondrial	11	1606.64	1649.56	1600.93	1664.56	1664.18
ATP5O	P48047	HUMAN	ATP synthase subunit O, mitochondrial	29	6695.6	6637.55	6708.01	6692.84	7276.98
ATP5S	Q99766	HUMAN	ATP synthase subunit s, mitochondrial	3	308.814	315.792	329.325	319.85	346.123
ATP5SL	Q9NW81	HUMAN	Isoform 4 of ATP synthase subunit s-like protein	2	223.03	237.156	210.163	203.246	217.268
ATP6AP1	Q15904	HUMAN	V-type proton ATPase subunit S1	7	1294.62	1291.23	1251.22	1241.6	1186.68
ATP6AP2	O75787	HUMAN	Renin receptor	3	489.591	500.238	451.982	558.484	451.195
ATP6V0A1	Q93050	HUMAN	Isoform 3 of V-type proton ATPase 116 kDa subunit a isoform 1	11	1974.62	1859.74	2085.37	2132.76	2242.21
ATP6V0A2	Q9Y487	HUMAN	V-type proton ATPase 116 kDa subunit a isoform 2	2	439.829	466.712	443.942	428.316	417.917
ATP6V0D1	P61421	HUMAN	V-type proton ATPase subunit d 1	6	1184.87	1111.63	985.469	1201.28	994.914
ATP6V1A	P38606	HUMAN	V-type proton ATPase catalytic subunit A	37	5044.17	5014.28	5324.82	5369.76	5452.12
ATP6V1B1	P15313	HUMAN	V-type proton ATPase subunit B, kidney isoform	21	1944.92	2193.12	2036.7	2201.79	2068.54
ATP6V1B2	P21281	HUMAN	V-type proton ATPase subunit B, brain isoform	14	1245.03	1185.17	1315	1238.26	1309.41
ATP6V1C1	P21283	HUMAN	V-type proton ATPase subunit C 1	24	4140.62	3939.61	3840.1	4033.71	3913.14
ATP6V1D	Q9Y5K8	HUMAN	V-type proton ATPase subunit D	11	2034.1	1813.24	1877.13	1838.72	1818.08
ATP6V1E1	P36543	HUMAN	V-type proton ATPase subunit E 1	22	3713.69	3703.46	3574.76	3732.66	3534.55
ATP6V1F	Q16864	HUMAN	Isoform 2 of V-type proton ATPase subunit F	3	332.533	396.097	305.122	295.108	310.617
ATP6V1G1	O75348	HUMAN	V-type proton ATPase subunit G 1	5	539.391	629.771	514.551	550.335	544.173
ATP6V1H	Q9UI12	HUMAN	V-type proton ATPase subunit H	16	2762.42	2467.38	2588.86	2454.27	2417.45
ATP8B1	O43520	HUMAN	Phospholipid-transporting ATPase IC	5	629.424	688.193	689.128	640.827	651.037
ATP9B	O43861	HUMAN	Probable phospholipid-transporting ATPase IIB	1	201.691	198.891	212.879	219.53	197.74
ATPAF1	Q5TC12	HUMAN	ATP synthase mitochondrial F1 complex assembly factor 1	1	60.1614	63.2716	62.1633	62.1751	53.8166
ATPIF1	Q9UII2	HUMAN	ATPase inhibitor, mitochondrial	9	1662.23	1560.84	1742.97	1667.24	1638.42
ATR	Q13535	HUMAN	Serine/threonine-protein kinase ATR	8	1107.2	1042.66	1019.39	1005.9	966.055
ATRIP	Q8WXE1	HUMAN	ATR-interacting protein	3	1096.65	1325.55	1105.61	1253.58	993.244
ATRN	O75882	HUMAN	Attractin	3	747.652	612.25	458.004	669.931	487.426
ATRX	P46100	HUMAN	Isoform 6 of Transcriptional regulator ATRX	1	120.168	129.587	100.769	131.675	98.27
ATRX	P46100	HUMAN	Transcriptional regulator ATRX	31	5295.45	4883.07	4541.76	4766.31	4570.31
ATXN10	Q9UBB4	HUMAN	Ataxin-10	13	2331.38	2290.83	1969.64	2219.44	1922.14
ATXN1L	P0C7T5	HUMAN	Ataxin-1-like	4	271.128	266.935	273.911	249.359	257.367
ATXN2	Q99700	HUMAN	Ataxin-2	12	2547.53	2383.07	2639.5	2545.52	2576.76
ATXN2L	Q8WWM7	HUMAN	Isoform 3 of Ataxin-2-like protein	45	6880.78	7177.73	6860.37	7154.55	6674.24
ATXN3	P54252	HUMAN	Ataxin-3	5	802.299	833.083	771.97	826.398	801.663
ATXN7	O15265	HUMAN	Isoform b of Ataxin-7	5	280.875	233.194	147.235	235.467	158.264
ATXN7L2	Q5T6C5	HUMAN	Ataxin-7-like protein 2	1	196.947	243.642	246.725	169.218	193.204
ATXN7L3	Q14CW9	HUMAN	Isoform 2 of Ataxin-7-like protein 3	1	185.909	160.434	175.61	172.043	171.614
ATXN7L3B	Q96GX2	HUMAN	Putative ataxin-7-like protein 3B	2	209.533	238.038	171.319	225.737	178.539
AUH	Q13825	HUMAN	Methylglutaconyl-CoA hydratase, mitochondrial	5	843.062	848.798	913.149	853.856	911.041
AUP1	Q9Y679	HUMAN	Ancient ubiquitous protein 1	11	1702.21	1850.92	1730.02	1800.23	1763.51
AURKA	O14965	HUMAN	Aurora kinase A	9	1353.52	1087.92	815.233	1047.43	795.998
AURKB	Q96GD4	HUMAN	Isoform 5 of Aurora kinase B	9	2376.24	2180.29	1879.89	2172.82	1856.35
AVEN	Q9NQS1	HUMAN	Cell death regulator Aven	3	456.759	480.808	523.957	465.609	454.01
AVL9	Q8NBF6	HUMAN	Late secretory pathway protein AVL9 homolog	4	628.04	644.948	634.782	620.771	611.078
AXIN1	O15169	HUMAN	Axin-1	2	206.388	209.509	204.544	219.376	209.898
AXL	P30530	HUMAN	Tyrosine-protein kinase receptor UFO	4	385.157	294.829	199.304	271.345	218.781
B2M	P61769	HUMAN	Beta-2-microglobulin	1	203.233	229.925	188.894	274.23	214.22
B3GALNT2	Q8NCR0	HUMAN	UDP-GalNAc:beta-1,3-N-acetylgalactosaminyltransferase 2	3	243.899	267.011	243.048	280.923	248.516
B3GLCT	Q6Y288	HUMAN	Beta-1,3-glucosyltransferase	4	912.084	876.159	959.11	927.766	927.522
B3GNT2	Q9NY97	HUMAN	N-acetyllactosaminide beta-1,3-N-acetylglucosaminyltransferase 2	3	609.932	582.029	609.973	601.682	632.528
B3GNT3	Q9Y2A9	HUMAN	N-acetyllactosaminide beta-1,3-N-acetylglucosaminyltransferase 3	1	54.9184	62.1068	53.8171	63.2651	51.6704
B3GNT5	Q9BYG0	HUMAN	Lactosylceramide 1,3-N-acetyl-beta-D-glucosaminyltransferase	2	119.304	93.7814	93.3746	112.261	103.478
B3GNT9	Q6UX72	HUMAN	UDP-GlcNAc:betaGal beta-1,3-N-acetylglucosaminyltransferase 9	1	96.5502	92.7304	86.8057	88.9737	81.8954
B4GALT1	P15291	HUMAN	Beta-1,4-galactosyltransferase 1	1	129.065	117.67	128.386	125.711	121.395
B4GALT3	O60512	HUMAN	Beta-1,4-galactosyltransferase 3	1	211.817	218.181	217.114	185.504	161.324
B4GALT4	O60513	HUMAN	Beta-1,4-galactosyltransferase 4	6	775.736	761.927	712.364	768.057	770.226
BABAM1	Q9NWV8	HUMAN	BRISC and BRCA1-A complex member 1	11	1126.1	1112.38	1232.97	1151.02	1242.08
BACH1	O14867	HUMAN	Transcription regulator protein BACH1	3	389.625	349.059	325.004	356.788	323.416
BAG1	Q99933	HUMAN	BAG family molecular chaperone regulator 1	4	590.208	528.249	569.022	527.876	584.24
BAG2	O95816	HUMAN	BAG family molecular chaperone regulator 2	12	1361.94	1227.83	1366.74	1275.04	1421.43
BAG3	O95817	HUMAN	BAG family molecular chaperone regulator 3	34	5061.65	4816.6	4712.48	4841.58	4839.86
BAG4	O95429	HUMAN	BAG family molecular chaperone regulator 4	2	1341.96	1378.04	1327.22	1364.33	1277.29
BAG5	Q9UL15	HUMAN	Isoform 2 of BAG family molecular chaperone regulator 5	12	2472.55	2287.62	2287.61	2243.23	2205.41
BAG6	P46379	HUMAN	Isoform 3 of Large proline-rich protein BAG6	20	2251.85	2258.59	2315.39	2188.87	2391.61
BAHCC1	Q9P281	HUMAN	BAH and coiled-coil domain-containing protein 1	1	301.106	313.866	322.377	304.426	314.832
BAHD1	Q8TBE0	HUMAN	Bromo adjacent homology domain-containing 1 protein	6	1607.29	1417.88	1490.3	1453.48	1392.47
BAIAP2	Q9UQB8	HUMAN	Isoform 5 of Brain-specific angiogenesis inhibitor 1-associated protein 2	5	788.367	806.915	708.054	823.046	774.387
BAIAP2	Q9UQB8	HUMAN	Isoform 6 of Brain-specific angiogenesis inhibitor 1-associated protein 2	44	9172.75	8479.2	8721.69	8587.57	8521.27
BAIAP2L1	Q9UHR4	HUMAN	Brain-specific angiogenesis inhibitor 1-associated protein 2-like protein 1	28	4159.78	4149.98	3983.44	4402.82	4227.75
BANF1	O75531	HUMAN	Barrier-to-autointegration factor	22	4580.98	4082.2	4566.66	4526.26	4429.47
BANP	Q8N9N5	HUMAN	Protein BANP	6	752.005	740.192	729.438	742.487	697.428
BAP1	Q92560	HUMAN	Ubiquitin carboxyl-terminal hydrolase BAP1	4	698.613	676.054	690.227	673.641	643.892
BAP18	Q8IXM2	HUMAN	Isoform 3 of Chromatin complexes subunit BAP18	10	1461.47	1557.92	1701.9	1693.66	1714.89
BARD1	Q99728	HUMAN	BRCA1-associated RING domain protein 1	6	588.632	556.636	484.948	562.479	520.666
BASP1	P80723	HUMAN	Brain acid soluble protein 1	23	4807.64	4798.73	4883.13	4618.18	4927.82
BAX	Q07812	HUMAN	Isoform Beta of Apoptosis regulator BAX	13	2220.02	1990.05	2204.48	2178.21	2228.85
BAZ1A	Q9NRL2	HUMAN	Bromodomain adjacent to zinc finger domain protein 1A	37	5982.19	6215.33	5692.61	5844.6	5725.05
BAZ1B	Q9UIG0	HUMAN	Tyrosine-protein kinase BAZ1B	36	7265.09	6951.92	6974.97	6910.29	6899.97
BAZ2A	Q9UIF9	HUMAN	Bromodomain adjacent to zinc finger domain protein 2A	15	1766.55	1724.53	1463	1743.59	1492.94
BAZ2B	Q9UIF8	HUMAN	Bromodomain adjacent to zinc finger domain protein 2B	5	611.57	551.819	396.702	514.464	431.215
BBX	Q8WY36	HUMAN	HMG box transcription factor BBX	9	1510.35	1391.18	1164.89	1340.72	1207.86
BCAM	P50895	HUMAN	Basal cell adhesion molecule	22	3274.79	3165.18	3054.88	3485.01	3320.35
BCAP29	Q9UHQ4	HUMAN	Isoform 2 of B-cell receptor-associated protein 29	6	1652.78	1570.32	1811.08	1622.83	1675.73
BCAP31	P51572	HUMAN	Isoform 2 of B-cell receptor-associated protein 31	54	12926.5	13052.1	13751.3	13603.3	13614.1
BCAR1	P56945	HUMAN	Isoform 3 of Breast cancer anti-estrogen resistance protein 1	24	3879.59	3586.29	3555.42	3548.11	3577.87
BCAR3	O75815	HUMAN	Breast cancer anti-estrogen resistance protein 3	14	1607.72	1617.42	1545.36	1524.08	1548.2
BCAS2	O75934	HUMAN	Pre-mRNA-splicing factor SPF27	18	3830.6	3703.09	3822.41	3694.97	3935.59
BCAS3	Q9H6U6	HUMAN	Isoform 5 of Breast carcinoma-amplified sequence 3	4	376.2	446.879	440.757	449.219	424.2
BCAS4	Q8TDM0	HUMAN	Breast carcinoma-amplified sequence 4	2	229.566	191.753	200.199	222.576	216.213
BCAT1	P54687	HUMAN	Branched-chain-amino-acid aminotransferase, cytosolic	6	1118.26	1158.56	1102.31	1171.78	1044.29
BCAT2	O15382	HUMAN	Branched-chain-amino-acid aminotransferase, mitochondrial	2	493.026	525.273	559.139	544.178	526.356
BCCIP	Q9P287	HUMAN	BRCA2 and CDKN1A-interacting protein	4	584.105	519.727	589.303	485.929	600.255
BCCIP	Q9P287	HUMAN	Isoform 2 of BRCA2 and CDKN1A-interacting protein	20	2468.95	2317.1	2546.81	2415.05	2556.39
BCDIN3D	Q7Z5W3	HUMAN	Pre-miRNA 5'-monophosphate methyltransferase	1	94.2147	87.1772	82.4924	85.1565	75.9315
BCKDHA	P12694	HUMAN	2-oxoisovalerate dehydrogenase subunit alpha, mitochondrial	4	590.641	610.166	595.079	662.071	632.907
BCKDHB	P21953	HUMAN	2-oxoisovalerate dehydrogenase subunit beta, mitochondrial	5	894.376	993.448	963.365	927.709	937.465
BCKDK	O14874	HUMAN	[3-methyl-2-oxobutanoate dehydrogenase [lipoamide]] kinase, mitochondrial	2	278.281	293.796	279.19	288.025	288.991
BCL10	O95999	HUMAN	B-cell lymphoma/leukemia 10	7	1986.94	2209.79	1913.45	2025.3	1696.22
BCL2L1	Q07817	HUMAN	Bcl-2-like protein 1	2	214.303	150.301	202.067	186.256	210.863
BCL2L11	O43521	HUMAN	Bcl-2-like protein 11	1	53.7443	56.3512	83.211	55.9685	58.6689
BCL2L12	Q9HB09	HUMAN	Bcl-2-like protein 12	4	706.699	803.071	811.626	822.883	769.218
BCL2L13	Q9BXK5	HUMAN	Bcl-2-like protein 13	7	780.944	869.13	931.502	974.411	1042.43
BCL2L2	Q92843	HUMAN	Isoform 3 of Bcl-2-like protein 2	33	4073.98	4115.79	4252.07	4368.92	4169.81
BCL3	P20749	HUMAN	B-cell lymphoma 3 protein	1	79.6136	89.6309	83.2304	90.1961	73.3621
BCL7A	Q4VC05	HUMAN	Isoform 2 of B-cell CLL/lymphoma 7 protein family member A	3	187.137	206.853	204.898	218.153	205.149
BCL7B	Q9BQE9	HUMAN	B-cell CLL/lymphoma 7 protein family member B	3	305.482	284.378	300.834	264.413	285.519
BCL7C	Q8WUZ0	HUMAN	B-cell CLL/lymphoma 7 protein family member C	2	410.688	445.019	423.005	413.011	396.349
BCL9	O00512	HUMAN	B-cell CLL/lymphoma 9 protein	2	478.992	488.209	465.736	475.142	469.16
BCL9L	Q86UU0	HUMAN	B-cell CLL/lymphoma 9-like protein	8	1579.78	1528.47	1406	1534.33	1499.72
BCLAF1	Q9NYF8	HUMAN	Bcl-2-associated transcription factor 1	29	5867.35	5572.33	5607.59	5751.26	5706.95
BCOR	Q6W2J9	HUMAN	BCL-6 corepressor	7	1291.41	1179.52	883.938	1080	835.602
BCR	P11274	HUMAN	Breakpoint cluster region protein	13	1969.52	1952.94	1917.29	1952.72	1837.98
BCS1L	Q9Y276	HUMAN	Mitochondrial chaperone BCS1	3	469.437	490.253	500.341	477.797	494.164
BDH1	Q02338	HUMAN	D-beta-hydroxybutyrate dehydrogenase, mitochondrial	5	708.388	792.221	784.577	654.447	700.886
BDH2	Q9BUT1	HUMAN	3-hydroxybutyrate dehydrogenase type 2	1	71.6266	72.8568	75.224	66.2197	72.8108
BDP1	A6H8Y1	HUMAN	Transcription factor TFIIIB component B'' homolog	6	472.4	551.362	379.731	481.325	454.34
BECN1	Q14457	HUMAN	Beclin-1	5	863.172	861.466	809.828	851.579	837.21
BEND3	Q5T5X7	HUMAN	BEN domain-containing protein 3	3	516.081	162.762	102.738	133.829	88.9576
BET1L	Q9NYM9	HUMAN	BET1-like protein	1	36.9946	35.8614	31.3681	28.8015	32.5375
BICD1	Q96G01	HUMAN	Protein bicaudal D homolog 1	5	1077.27	976.501	1030.74	1020.56	973.44
BICD2	Q8TD16	HUMAN	Isoform 2 of Protein bicaudal D homolog 2	29	4261.18	4243.69	4269.45	4187.59	4202
BICDL2	A1A5D9	HUMAN	BICD family-like cargo adapter 2	2	130.052	131.776	115.752	133.161	110.012
BID	P55957	HUMAN	Isoform 2 of BH3-interacting domain death agonist	3	284.795	244.005	290.053	264.087	290.615
BIN1	O00499	HUMAN	Myc box-dependent-interacting protein 1	6	857.805	829.332	912.025	853.68	785.5
BIN3	Q9NQY0	HUMAN	Bridging integrator 3	8	1561.57	1518.14	1426.71	1464.29	1386.57
BIRC2	Q13490	HUMAN	Baculoviral IAP repeat-containing protein 2	8	1586.58	1376.93	1331.16	1387.27	1366.45
BIRC5	O15392	HUMAN	Isoform 2 of Baculoviral IAP repeat-containing protein 5	4	663.4	501.622	513.403	501.466	540.535
BIRC6	Q9NR09	HUMAN	Baculoviral IAP repeat-containing protein 6	23	3400	3463.18	3420.3	3344.87	3318.02
BLM	P54132	HUMAN	Bloom syndrome protein	18	3296.97	3072.28	2096.33	2848.58	2194.36
BLMH	Q13867	HUMAN	Bleomycin hydrolase	6	1155.42	1163.19	1152.3	1205.08	1181.82
BLOC1S1	P78537	HUMAN	Biogenesis of lysosome-related organelles complex 1 subunit 1	3	341.899	332.52	320.731	348.961	347.988
BLOC1S2	Q6QNY1	HUMAN	Biogenesis of lysosome-related organelles complex 1 subunit 2	1	375.254	372.462	322.72	332.063	305.364
BLOC1S3	Q6QNY0	HUMAN	Biogenesis of lysosome-related organelles complex 1 subunit 3	4	504.785	520.688	502.284	502.369	497.542
BLOC1S4	Q9NUP1	HUMAN	Biogenesis of lysosome-related organelles complex 1 subunit 4	1	157.517	185.981	148.487	169.42	168.707
BLOC1S5	Q8TDH9	HUMAN	Biogenesis of lysosome-related organelles complex 1 subunit 5	3	464.462	457.472	501.875	509.063	465.204
BLVRA	P53004	HUMAN	Biliverdin reductase A	13	2676.09	2888.05	2639.8	2924.06	2593.8
BLVRB	P30043	HUMAN	Flavin reductase (NADPH)	16	2953	2886.84	3035.91	2990.87	2927.66
BLZF1	Q9H2G9	HUMAN	Golgin-45	4	347.505	365.658	430.405	339.811	450.571
BMI1	P35226	HUMAN	Polycomb complex protein BMI-1	1	29.28	22.0343	32.7003	38.8008	36.6643
BMP1	P13497	HUMAN	Bone morphogenetic protein 1	4	433.974	443.223	340.253	442.071	319.093
BMP2K	Q9NSY1	HUMAN	BMP-2-inducible protein kinase	4	451.313	428.774	400.637	416.224	409.028
BMP3	P12645	HUMAN	Bone morphogenetic protein 3	1	114.977	119.772	145.245	136.842	132.696
BMPR1A	P36894	HUMAN	Bone morphogenetic protein receptor type-1A	2	177.978	173.502	138.709	171.142	148.48
BMPR2	Q13873	HUMAN	Bone morphogenetic protein receptor type-2	1	86.2853	90.692	87.2213	83.7325	87.7199
BMS1	Q14692	HUMAN	Ribosome biogenesis protein BMS1 homolog	24	4643.08	4418.65	3906.34	4416.07	3970.21
BNC1	Q01954	HUMAN	Zinc finger protein basonuclin-1	3	601.364	291.398	198.481	291.069	201.068
BNIP1	Q12981	HUMAN	Vesicle transport protein SEC20	7	1092	1182.13	1080.3	1174.65	1126.17
BNIP2	Q12982	HUMAN	Isoform 2 of BCL2/adenovirus E1B 19 kDa protein-interacting protein 2	2	316.359	333.924	385.956	445.869	572.129
BNIP3L	O60238	HUMAN	BCL2/adenovirus E1B 19 kDa protein-interacting protein 3-like	1	44.6201	42.232	33.0931	46.8367	46.1031
BOD1L1	Q8NFC6	HUMAN	Biorientation of chromosomes in cell division protein 1-like 1	30	4562.24	4579.34	4657.49	4489.09	4511.47
BOLA1	Q9Y3E2	HUMAN	BolA-like protein 1	5	406.835	419.617	441.041	417.961	410.081
BOLA2	Q9H3K6	HUMAN	BolA-like protein 2	9	1663.57	1617.37	1684.82	1623.29	1506.44
BOLA3	Q53S33	HUMAN	BolA-like protein 3	5	912.065	895.571	838.429	926.745	904.071
BOP1	Q14137	HUMAN	Ribosome biogenesis protein BOP1	13	2677.34	2550.42	2651.26	2629.1	2785.58
BORA	Q6PGQ7	HUMAN	Protein aurora borealis	2	469.277	400.537	254.935	404.33	286.456
BORCS5	Q969J3	HUMAN	BLOC-1-related complex subunit 5	4	891.781	867.849	808.221	906.687	803.453
BORCS6	Q96GS4	HUMAN	BLOC-1-related complex subunit 6	4	628.397	656.906	677.501	636.975	674.187
BORCS7	Q96B45	HUMAN	BLOC-1-related complex subunit 7	1	143.604	144.245	132.461	153.891	148.906
BPGM	P07738	HUMAN	Bisphosphoglycerate mutase	2	196.847	205.412	184.438	201.447	177.596
BPHL	Q86WA6	HUMAN	Valacyclovir hydrolase	6	1299.58	1298.46	1296.14	1239.78	1257.04
BPNT1	O95861	HUMAN	3'(2'),5'-bisphosphate nucleotidase 1	29	4507.77	4635.58	4922.89	4925.56	5128.62
BPTF	Q12830	HUMAN	Nucleosome-remodeling factor subunit BPTF	36	6245.45	6560.2	6087.92	6353.46	6095.98
BRAF	P15056	HUMAN	Serine/threonine-protein kinase B-raf	5	606.835	613.257	733.327	582.119	541.616
BRAP	Q7Z569	HUMAN	BRCA1-associated protein	11	2007.38	1992.81	1704.52	1902.8	1754.31
BRAT1	Q6PJG6	HUMAN	BRCA1-associated ATM activator 1	7	1028.17	1052.92	970.95	1005.74	904.235
BRCA1	P38398	HUMAN	Isoform 7 of Breast cancer type 1 susceptibility protein	13	1850.76	1673.3	1375.59	1665.51	1430
BRCA2	P51587	HUMAN	Breast cancer type 2 susceptibility protein	8	1284.34	1050.74	1224.84	1001.14	943.259
BRCC3	P46736	HUMAN	Isoform 3 of Lys-63-specific deubiquitinase BRCC36	1	64.902	69.1649	61.2926	69.9109	69.0999
BRCC3	P46736	HUMAN	Lys-63-specific deubiquitinase BRCC36	12	1953.63	2028.58	1940.58	1889.85	1863.6
BRD1	O95696	HUMAN	Isoform 2 of Bromodomain-containing protein 1	5	747.589	694.203	781.917	696.171	697.001
BRD2	P25440	HUMAN	Isoform 2 of Bromodomain-containing protein 2	8	1573.6	1489.04	1747.53	1543.74	1628.73
BRD3	Q15059	HUMAN	Bromodomain-containing protein 3	12	1972.25	2109.83	2143.77	2046.7	2056.42
BRD4	O60885	HUMAN	Bromodomain-containing protein 4	18	2959.92	2628.98	2683.43	2888.51	2767.88
BRD7	Q9NPI1	HUMAN	Isoform 2 of Bromodomain-containing protein 7	6	1049.1	1032.41	1033.95	1053.61	1070.17
BRD8	Q9H0E9	HUMAN	Isoform 2 of Bromodomain-containing protein 8	7	1043.96	978.526	948.535	1020.42	914.699
BRD9	Q9H8M2	HUMAN	Bromodomain-containing protein 9	5	893.364	875.484	791.295	871.578	860.313
BRE	Q9NXR7	HUMAN	BRCA1-A complex subunit BRE	9	1145.2	1076.52	1080.72	1065.13	1136.53
BRF1	Q92994	HUMAN	Transcription factor IIIB 90 kDa subunit	3	645.71	631.231	593.52	605.716	561.201
BRI3BP	Q8WY22	HUMAN	BRI3-binding protein	2	242.244	281.919	230.205	197.362	233.782
BRIP1	Q9BX63	HUMAN	Fanconi anemia group J protein	2	339.953	363.05	329.271	380.401	346.149
BRIX1	Q8TDN6	HUMAN	Ribosome biogenesis protein BRX1 homolog	27	4874.72	4873.84	4932.15	4752.33	4702.42
BRK1	Q8WUW1	HUMAN	Isoform 2 of Protein BRICK1	13	1780.67	1891.34	1725.56	1850.9	1854.63
BRMS1	Q9HCU9	HUMAN	Breast cancer metastasis-suppressor 1	2	89.7166	93.7242	82.2751	92.1699	98.33
BRMS1L	Q5PSV4	HUMAN	Breast cancer metastasis-suppressor 1-like protein	1	64.8011	64.3578	58.5291	66.1003	68.4041
BROX	Q5VW32	HUMAN	BRO1 domain-containing protein BROX	12	2144.4	1997.44	2060.22	2074.12	1984.64
BRPF1	P55201	HUMAN	Peregrin	7	1596.32	1621.4	1526.4	1537.61	1494.25
BRPF3	Q9ULD4	HUMAN	Bromodomain and PHD finger-containing protein 3	1	144.598	161.193	144.161	147.237	132.646
BRWD1	Q9NSI6	HUMAN	Bromodomain and WD repeat-containing protein 1	2	245.929	223.822	177.664	210.442	165.527
BRWD3	Q6RI45	HUMAN	Bromodomain and WD repeat-containing protein 3	1	85.2055	67.8657	75.3082	72.6199	66.0712
BSDC1	Q9NW68	HUMAN	Isoform 7 of BSD domain-containing protein 1	3	317.415	330.592	337.242	315.366	372.216
BSG	P35613	HUMAN	Basigin	10	2241.67	2244.55	2431.86	2323	2256.05
BTAF1	O14981	HUMAN	TATA-binding protein-associated factor 172	19	2733.6	2594.6	2770.69	2596.17	2718.18
BTBD10	Q9BSF8	HUMAN	Isoform 2 of BTB/POZ domain-containing protein 10	3	216.008	191.337	200.372	202.808	186.248
BTBD2	Q9BX70	HUMAN	BTB/POZ domain-containing protein 2	3	293.317	308.637	226.323	273.665	250.305
BTF3	P20290	HUMAN	Transcription factor BTF3	65	10712.8	10400.3	9136.21	9821.43	8921.6
BTF3L4	Q96K17	HUMAN	Transcription factor BTF3 homolog 4	16	2532.11	2404.62	2624.5	2388.13	2451.25
BTRC	Q9Y297	HUMAN	F-box/WD repeat-containing protein 1A	1	90.4139	97.5157	73.694	75.2484	66.2816
BUB1	O43683	HUMAN	Mitotic checkpoint serine/threonine-protein kinase BUB1	4	568.557	542.489	381.789	501.231	345.301
BUB1B	O60566	HUMAN	Isoform 3 of Mitotic checkpoint serine/threonine-protein kinase BUB1 beta	22	3430.13	3060.08	2873.87	3203.01	2707.23
BUB3	O43684	HUMAN	Mitotic checkpoint protein BUB3	25	5575.34	5380.9	5244.74	5415.33	5305.06
BUD13	Q9BRD0	HUMAN	BUD13 homolog	5	473.585	459.131	473.823	435.953	467.896
BUD31	P41223	HUMAN	Protein BUD31 homolog	12	1952.32	1691.02	1429.8	1752.84	1521.42
BYSL	Q13895	HUMAN	Bystin	22	3040.51	2973.98	2857.98	2902.69	2843.53
BZW1	Q7L1Q6	HUMAN	Isoform 3 of Basic leucine zipper and W2 domain-containing protein 1	48	8301.98	8228.81	8062.81	7936.37	7789.09
BZW2	Q9Y6E2	HUMAN	Basic leucine zipper and W2 domain-containing protein 2	30	5883.51	6052.47	5549.3	5784.54	5485.59
C10orf12	Q8N655	HUMAN	Uncharacterized protein C10orf12	10	1178.66	1151.67	1014.65	1192.92	1004.7
C10orf76	Q5T2E6	HUMAN	UPF0668 protein C10orf76	6	1000.02	1000.19	939.985	1080.35	975.928
C10orf88	Q9H8K7	HUMAN	Uncharacterized protein C10orf88	4	950.185	889.146	833.245	913.031	823.592
C11orf52	Q96A22	HUMAN	Uncharacterized protein C11orf52	1	114.02	110.292	122.876	108.093	116.525
C11orf54	Q9H0W9	HUMAN	Ester hydrolase C11orf54	11	1320.36	1393.79	1343.57	1430.37	1419.73
C11orf57	Q6ZUT1	HUMAN	Isoform 2 of Uncharacterized protein C11orf57	2	318.215	291.722	294.252	305.608	275.71
C11orf68	Q9H3H3	HUMAN	Isoform 3 of UPF0696 protein C11orf68	2	341.918	324.389	337.974	298.769	339.907
C11orf84	Q9BUA3	HUMAN	Uncharacterized protein C11orf84	4	365.187	408.217	405.958	393.021	409.684
C11orf98	E9PRG8	HUMAN	Uncharacterized protein C11orf98	2	202.739	169.676	191.317	181.563	192.54
C12orf10	Q9HB07	HUMAN	UPF0160 protein MYG1, mitochondrial	8	931.004	908.789	940.379	885.918	913.944
C12orf29	Q8N999	HUMAN	Uncharacterized protein C12orf29	5	706.355	671.013	645.958	632.415	621.448
C12orf4	Q9NQ89	HUMAN	Protein C12orf4	2	206.98	231.708	226.464	254.665	317.021
C12orf43	Q96C57	HUMAN	Uncharacterized protein C12orf43	10	989.185	950.73	1046.16	959.311	1097.92
C12orf45	Q8N5I9	HUMAN	Uncharacterized protein C12orf45	5	611.646	525.305	514.603	529.913	551.831
C12orf57	Q99622	HUMAN	Protein C10	16	4542.23	4185	4053.87	4537.63	4128.6
C12orf60	Q5U649	HUMAN	Uncharacterized protein C12orf60	1	61.0218	70.111	110.974	100.999	112.402
C12orf66	Q96MD2	HUMAN	UPF0536 protein C12orf66	1	71.4107	72.6561	61.6704	67.9596	65.9189
C12orf73	Q69YU5	HUMAN	Uncharacterized protein C12orf73	1	129.127	140.314	155.3	154.127	143.251
C14orf119	Q9NWQ9	HUMAN	Uncharacterized protein C14orf119	1	262.289	230.302	88.9819	216.099	100.364
C14orf142	Q9BXV9	HUMAN	Uncharacterized protein C14orf142	9	438.723	454.827	419.72	450.253	455.672
C14orf159	Q7Z3D6	HUMAN	Isoform 2 of UPF0317 protein C14orf159, mitochondrial	6	577.96	574.682	613.134	612.356	623.545
C14orf166	Q9Y224	HUMAN	UPF0568 protein C14orf166	20	3981.56	3795.78	3846.23	3913.49	3861.54
C15orf39	Q6ZRI6	HUMAN	Uncharacterized protein C15orf39	2	358.9	377.683	286.485	336.39	299.768
C15orf40	Q8WUR7	HUMAN	UPF0235 protein C15orf40	2	224.477	223.017	219.388	216.066	201.26
C15orf41	Q9Y2V0	HUMAN	Uncharacterized protein C15orf41	1	89.7085	96.0284	87.2447	89.0584	98.676
C15orf52	Q6ZUT6	HUMAN	Uncharacterized protein C15orf52	14	1557.09	1366.54	1433.65	1459.05	1406.16
C15orf57	Q9BV29	HUMAN	Isoform 2 of Uncharacterized protein C15orf57	2	311.81	265.636	234.094	278.864	211.724
C16orf13	Q96S19	HUMAN	UPF0585 protein C16orf13	1	33.2037	47.1114	38.1758	39.7055	43.0464
C16orf58	Q96GQ5	HUMAN	RUS1 family protein C16orf58	5	740.489	759.557	772.134	759.871	736.841
C16orf59	Q7L2K0	HUMAN	Uncharacterized protein C16orf59	1	66.1399	67.0429	67.4423	66.6685	73.1333
C16orf62	Q7Z3J2	HUMAN	UPF0505 protein C16orf62	8	1054.12	1155.1	1108.58	1121.15	1093.53
C16orf70	Q9BSU1	HUMAN	UPF0183 protein C16orf70	1	110.296	113.212	92.7419	97.8799	121.299
C16orf74	Q96GX8	HUMAN	Uncharacterized protein C16orf74	3	132.145	151.317	135.694	168.262	125.23
C17orf75	Q9HAS0	HUMAN	Protein Njmu-R1	9	1583.16	1474.44	1522.97	1502.76	1462.64
C17orf80	Q9BSJ5	HUMAN	Uncharacterized protein C17orf80	4	581.745	575.218	551.85	619.642	548.872
C18orf21	Q32NC0	HUMAN	UPF0711 protein C18orf21	4	559.118	576.41	529.033	634.924	531.749
C18orf25	Q96B23	HUMAN	Isoform 2 of Uncharacterized protein C18orf25	8	3332.55	2218.11	1865.48	2242.84	1790.15
C18orf32	Q8TCD1	HUMAN	UPF0729 protein C18orf32	2	369.723	377.334	368.439	350.838	318.051
C18orf8	Q96DM3	HUMAN	Uncharacterized protein C18orf8	8	1611.67	1597.62	1635.14	1616.85	1597.12
C19orf25	Q9UFG5	HUMAN	UPF0449 protein C19orf25	2	284.962	232.819	277.399	240.919	266.893
C19orf43	Q9BQ61	HUMAN	Uncharacterized protein C19orf43	8	1191.7	1081.97	1101.29	1096.63	1037.23
C19orf47	Q8N9M1	HUMAN	Uncharacterized protein C19orf47	2	295.1	244.325	237.662	237.102	237.989
C19orf53	Q9UNZ5	HUMAN	Leydig cell tumor 10 kDa protein homolog	6	2525.84	2389.75	2026.04	2297.23	1956.54
C19orf60	Q96EN9	HUMAN	Uncharacterized protein C19orf60	1	121.021	113.359	117.527	118.776	115.386
C1D	Q13901	HUMAN	Nuclear nucleic acid-binding protein C1D	1	188.826	201.443	187.476	155.482	179.901
C1GALT1	Q9NS00	HUMAN	Glycoprotein-N-acetylgalactosamine 3-beta-galactosyltransferase 1	3	592.94	587.765	648.58	559.448	592.911
C1GALT1C1	Q96EU7	HUMAN	C1GALT1-specific chaperone 1	4	435.354	445.74	464.254	453.649	437.904
C1orf106	Q3KP66	HUMAN	Uncharacterized protein C1orf106	3	969.557	663.73	881.996	572.376	486.414
C1orf109	Q9NX04	HUMAN	Uncharacterized protein C1orf109	1	80.4254	82.8244	75.3432	72.6169	82.7526
C1orf112	Q9NSG2	HUMAN	Uncharacterized protein C1orf112	3	249.836	220.31	235.847	217.22	243.6
C1orf122	Q6ZSJ8	HUMAN	Uncharacterized protein C1orf122	2	321.184	247.217	283.424	288.094	257.545
C1orf123	Q9NWV4	HUMAN	UPF0587 protein C1orf123	4	599.042	404.893	505.946	430	382.888
C1orf131	Q8NDD1	HUMAN	Uncharacterized protein C1orf131	7	1126.17	1010.88	824.279	972.133	763.336
C1orf174	Q8IYL3	HUMAN	UPF0688 protein C1orf174	3	265.47	221.309	257.892	257.311	245.001
C1orf198	Q9H425	HUMAN	Uncharacterized protein C1orf198	7	1049.83	910.294	907.581	948.3	860.093
C1orf226	A1L170	HUMAN	Isoform 2 of Uncharacterized protein C1orf226	1	84.2027	78.4076	73.3144	84.8535	80.6235
C1orf50	Q9BV19	HUMAN	Uncharacterized protein C1orf50	3	435.298	441.627	415	428.498	442.734
C1orf52	Q8N6N3	HUMAN	UPF0690 protein C1orf52	8	2435.33	2238.89	2279.22	2346.17	2459.03
C1QBP	Q07021	HUMAN	Complement component 1 Q subcomponent-binding protein, mitochondrial	25	2962.22	2646.17	3365.34	2860.27	3134.05
C20orf24	Q9BUV8	HUMAN	Isoform 5 of Uncharacterized protein C20orf24	5	1122.36	1036.18	1096.72	1093.51	1093.09
C20orf27	Q9GZN8	HUMAN	Isoform 2 of UPF0687 protein C20orf27	4	647.252	648.231	654.094	684.275	677.387
C21orf33	P30042	HUMAN	ES1 protein homolog, mitochondrial	14	2698.02	2761.13	3000.08	2768.06	2916.83
C21orf59	P57076	HUMAN	UPF0769 protein C21orf59	4	641.308	619.752	488.3	612.496	559.002
C2CD3	Q4AC94	HUMAN	C2 domain-containing protein 3	4	687.357	592.534	501.368	561.682	504.57
C2CD5	Q86YS7	HUMAN	Isoform 4 of C2 domain-containing protein 5	11	1413.59	1404.22	1380.51	1439.51	1344.34
C2orf15	Q8WU43	HUMAN	Uncharacterized protein C2orf15	1	141.908	128.52	121.377	131.481	127.274
C2orf47	Q8WWC4	HUMAN	m-AAA protease-interacting protein 1, mitochondrial	6	665.836	673.141	624.375	677.151	642.534
C2orf49	Q9BVC5	HUMAN	Ashwin	7	1386.83	1329.48	1278.02	1387.8	1349.69
C2orf54	Q08AI8	HUMAN	Uncharacterized protein C2orf54	3	321.809	377.246	337.802	335.297	360.487
C2orf68	Q2NKX9	HUMAN	UPF0561 protein C2orf68	1	85.4865	100.74	114.636	106.252	111.666
C2orf76	Q3KRA6	HUMAN	UPF0538 protein C2orf76	1	70.0086	66.153	72.1847	74.2212	90.231
C3	P01024	HUMAN	Complement C3	4	468.304	489.388	551.701	515.317	462.903
C3orf38	Q5JPI3	HUMAN	Uncharacterized protein C3orf38	5	1249.08	1163.4	1169.34	1048.67	990.31
C3orf58	Q8NDZ4	HUMAN	Deleted in autism protein 1	1	54.604	55.0269	60.7801	71.3975	59.9888
C4B	P0C0L5	HUMAN	Complement C4-B	3	302.906	346.227	371.253	330.096	341.312
C4orf33	Q8N1A6	HUMAN	UPF0462 protein C4orf33	1	43.89	54.6645	56.0901	46.0506	50.7516
C5	P01031	HUMAN	Complement C5	1	36.4932	33.8243	38.4765	37.185	31.2042
C5orf22	Q49AR2	HUMAN	UPF0489 protein C5orf22	6	649.718	603.368	595.382	601.806	578.242
C5orf24	Q7Z6I8	HUMAN	UPF0461 protein C5orf24	3	841.535	652.778	538.354	774.323	598.541
C5orf51	A6NDU8	HUMAN	UPF0600 protein C5orf51	6	586.248	630.508	559.607	629.164	562.971
C6orf106	Q9H6K1	HUMAN	Uncharacterized protein C6orf106	1	153.791	136.776	134.432	130.954	130.917
C6orf132	Q5T0Z8	HUMAN	Uncharacterized protein C6orf132	34	4943.58	4958.13	4949.23	5163.89	5046.73
C6orf203	Q9P0P8	HUMAN	Uncharacterized protein C6orf203	6	1611.13	1674.5	1652.03	1682.13	1714.96
C6orf47	O95873	HUMAN	Uncharacterized protein C6orf47	2	472.659	383.286	379.068	383.764	399.679
C6orf89	Q6UWU4	HUMAN	Isoform 2 of Bombesin receptor-activated protein C6orf89	1	105.301	87.9892	74.1228	92.86	66.5692
C7orf25	Q9BPX7	HUMAN	Isoform 2 of UPF0415 protein C7orf25	2	244.161	244.881	209.858	227.082	224.788
C7orf26	Q96N11	HUMAN	Uncharacterized protein C7orf26	3	382.419	449.788	395.544	411.077	379.638
C7orf43	Q8WVR3	HUMAN	Uncharacterized protein C7orf43	1	113.743	127.428	121.933	122.769	125.028
C7orf50	Q9BRJ6	HUMAN	Uncharacterized protein C7orf50	11	1703.15	1641.94	1701.63	1596.85	1472.37
C8orf33	Q9H7E9	HUMAN	Isoform 2 of UPF0488 protein C8orf33	11	3904.44	3255.95	3357.31	3865.66	3343.66
C8orf59	Q8N0T1	HUMAN	Uncharacterized protein C8orf59	1	801.518	792.608	539.613	752.761	450.711
C8orf76	Q96K31	HUMAN	Uncharacterized protein C8orf76	1	72.9982	70.2535	58.6336	66.0042	57.9833
C8orf82	Q6P1X6	HUMAN	UPF0598 protein C8orf82	2	120.287	162.969	143.549	143.958	172.262
C9orf114	Q5T280	HUMAN	Putative methyltransferase C9orf114	6	1070.54	921.724	795.462	900.301	776.86
C9orf142	Q9BUH6	HUMAN	Protein PAXX	10	1526.99	1614.2	1825.36	1584.93	1601.93
C9orf16	Q9BUW7	HUMAN	UPF0184 protein C9orf16	1	52.8954	44.3836	51.3645	42.113	44.4532
C9orf64	Q5T6V5	HUMAN	UPF0553 protein C9orf64	8	930.497	1000.7	1009.86	1019.29	1038.78
C9orf78	Q9NZ63	HUMAN	Uncharacterized protein C9orf78	11	1815.99	1725.81	1643.85	1761.86	1636.23
C9orf85	Q96MD7	HUMAN	Isoform 2 of Uncharacterized protein C9orf85	1	266.005	263.272	250.656	222.694	250.88
CA13	Q8N1Q1	HUMAN	Carbonic anhydrase 13	2	295.952	301.628	298.278	317.053	300.582
CA2	P00918	HUMAN	Carbonic anhydrase 2	64	7716.61	8037.56	8024.67	8080.18	8151.35
CAAP1	Q9H8G2	HUMAN	Caspase activity and apoptosis inhibitor 1	2	593.791	545.268	501.974	566.522	530.356
CAB39	Q9Y376	HUMAN	Calcium-binding protein 39	9	1779.34	1553.83	1616.66	1532.85	1542.18
CAB39L	Q9H9S4	HUMAN	Calcium-binding protein 39-like	1	111.614	117.283	157.185	146.705	140.244
CABIN1	Q9Y6J0	HUMAN	Calcineurin-binding protein cabin-1	2	590.266	489.278	489.342	478.09	464.701
CABLES1	Q8TDN4	HUMAN	CDK5 and ABL1 enzyme substrate 1	1	61.6685	63.4355	60.8923	65.16	59.3444
CACTIN	Q8WUQ7	HUMAN	Isoform 2 of Cactin	10	1551.56	1613.69	1588.07	1594.63	1614.25
CACUL1	Q86Y37	HUMAN	CDK2-associated and cullin domain-containing protein 1	2	506.351	463.473	475.45	507.116	468.53
CACYBP	Q9HB71	HUMAN	Calcyclin-binding protein	56	12008.8	11570.6	11832.7	11721.4	12736.5
CAD	P27708	HUMAN	CAD protein	84	10224.7	10492.4	10737	10641.3	10430.2
CADM1	Q9BY67	HUMAN	Isoform 3 of Cell adhesion molecule 1	3	145.209	166.841	140.646	166.682	150.193
CALB2	P22676	HUMAN	Calretinin	6	448.691	460.779	432.255	456.883	447.122
CALCOCO1	Q9P1Z2	HUMAN	Calcium-binding and coiled-coil domain-containing protein 1	8	1589.28	1641.05	1709.18	1553.89	1604.44
CALCOCO2	Q13137	HUMAN	Isoform 4 of Calcium-binding and coiled-coil domain-containing protein 2	10	1714.11	1398.27	1345.09	1301.41	1211.27
CALD1	Q05682	HUMAN	Caldesmon	4	885.051	875.228	804.862	872.461	830.935
CALM1	P62158	HUMAN	Calmodulin	62	5695.61	5748.82	5544.57	5380.18	5610.36
CALML3	P27482	HUMAN	Calmodulin-like protein 3	7	1299.33	2054.81	1248.61	1184.58	1270.01
CALR	P27797	HUMAN	Calreticulin	122	17300.2	18480.1	18004.3	17126.3	18299.3
CALU	O43852	HUMAN	Isoform 3 of Calumenin	2	392.318	382.409	379.511	420.618	393.861
CALU	O43852	HUMAN	Isoform 4 of Calumenin	12	2122.54	2079.81	2274.17	2252.49	2249.52
CAMK2D	Q13557	HUMAN	Isoform Delta 11 of Calcium/calmodulin-dependent protein kinase type II subunit delta	7	1072.97	1022.25	1093.81	1048.81	1105.61
CAMK2G	Q13555	HUMAN	Isoform 9 of Calcium/calmodulin-dependent protein kinase type II subunit gamma	1	138.421	156.094	126.076	157.116	133.539
CAMK2G	Q13555	HUMAN	Isoform 7 of Calcium/calmodulin-dependent protein kinase type II subunit gamma	1	149.199	158.68	140.63	149.252	137.553
CAMK2G	Q13555	HUMAN	Isoform 6 of Calcium/calmodulin-dependent protein kinase type II subunit gamma	14	2281.48	2142.73	2275.6	2314.03	2300.38
CAMK2N1	Q7Z7J9	HUMAN	Calcium/calmodulin-dependent protein kinase II inhibitor 1	3	698.999	637.241	415.877	619.848	399.067
CAMKK1	Q8N5S9	HUMAN	Isoform 2 of Calcium/calmodulin-dependent protein kinase kinase 1	2	267.627	286.386	291.53	292.967	288.796
CAMKK2	Q96RR4	HUMAN	Isoform 3 of Calcium/calmodulin-dependent protein kinase kinase 2	6	689.543	686.165	671.751	729.173	621.158
CAMKMT	Q7Z624	HUMAN	Calmodulin-lysine N-methyltransferase	1	33.5811	39.6111	31.9548	35.4805	38.0033
CAMLG	P49069	HUMAN	Calcium signal-modulating cyclophilin ligand	4	451.767	416.676	452.007	444.895	491.391
CAMSAP1	Q5T5Y3	HUMAN	Isoform 3 of Calmodulin-regulated spectrin-associated protein 1	17	3201.89	3088.23	3128.51	3090.82	3090.45
CAMSAP2	Q08AD1	HUMAN	Calmodulin-regulated spectrin-associated protein 2	17	3109.39	2887.12	2704.84	2685.03	2552.31
CAMSAP3	Q9P1Y5	HUMAN	Isoform 2 of Calmodulin-regulated spectrin-associated protein 3	9	1247.35	1319	1255.12	1313.98	1258.22
CAND1	Q86VP6	HUMAN	Cullin-associated NEDD8-dissociated protein 1	82	13178.2	13297.5	13543	13580.1	13514.5
CANT1	Q8WVQ1	HUMAN	Soluble calcium-activated nucleotidase 1	8	1197.3	1187.53	1132.46	1179.46	1173.9
CANX	P27824	HUMAN	Isoform 2 of Calnexin	94	16232.3	17655.6	18134.3	16784	17071.5
CAP1	Q01518	HUMAN	Adenylyl cyclase-associated protein 1	49	10356.6	9946.18	10555.1	10140	10724.4
CAP2	P40123	HUMAN	Adenylyl cyclase-associated protein 2	5	707.052	722.568	711.022	774.187	656.587
CAPG	P40121	HUMAN	Macrophage-capping protein	49	6731.38	6391.28	7172	7031.94	7415.35
CAPN1	P07384	HUMAN	Calpain-1 catalytic subunit	83	12670.6	12529.2	12520.7	12970.5	12645.5
CAPN15	O75808	HUMAN	Calpain-15	1	146.568	149.838	134.054	136.478	119.642
CAPN2	P17655	HUMAN	Calpain-2 catalytic subunit	39	5848.2	5564.78	5575.94	5511.85	5504.11
CAPN7	Q9Y6W3	HUMAN	Calpain-7	3	668.933	650.49	633.242	665.766	691.685
CAPNS1	P04632	HUMAN	Calpain small subunit 1	45	11335.4	11050	10837.1	10827.3	11543.5
CAPNS2	Q96L46	HUMAN	Calpain small subunit 2	1	81.9254	76.302	81.0998	82.2194	83.0355
CAPRIN1	Q14444	HUMAN	Caprin-1	36	6829.01	6327.97	6976.37	6422.96	6463.58
CAPZA1	P52907	HUMAN	F-actin-capping protein subunit alpha-1	30	4333.44	4254.66	4384.93	4382.93	4532.45
CAPZA2	P47755	HUMAN	F-actin-capping protein subunit alpha-2	16	2119.43	1899.08	2144.57	2199.54	2243.19
CAPZB	P47756	HUMAN	Isoform 2 of F-actin-capping protein subunit beta	41	7548.56	7261.15	7831.07	7600.59	7679.56
CARD10	Q9BWT7	HUMAN	Caspase recruitment domain-containing protein 10	9	1517.73	1476.25	1243.69	1365.35	1202.08
CARD11	Q9BXL7	HUMAN	Caspase recruitment domain-containing protein 11	13	2488.21	2426.5	2508.12	2431.88	2262.16
CARD6	Q9BX69	HUMAN	Caspase recruitment domain-containing protein 6	1	163.112	158.309	153.581	157.491	136.686
CARHSP1	Q9Y2V2	HUMAN	Calcium-regulated heat-stable protein 1	6	644.861	707.249	668.118	680.778	689.51
CARM1	Q86X55	HUMAN	Histone-arginine methyltransferase CARM1	15	2083.75	2145.91	2227.38	2169.95	2205.75
CARMIL1	Q5VZK9	HUMAN	F-actin-uncapping protein LRRC16A	18	3113.53	2785.63	2733.11	2698.07	2574.63
CARNMT1	Q8N4J0	HUMAN	Carnosine N-methyltransferase	3	542.245	574.089	563.898	526.783	582.568
CARS	P49589	HUMAN	Isoform 3 of Cysteine--tRNA ligase, cytoplasmic	40	5328.67	5495.2	5457.28	5526.75	5344.08
CARS2	Q9HA77	HUMAN	Probable cysteine--tRNA ligase, mitochondrial	9	1475.46	1569.01	1565.05	1484.96	1513.83
CASC3	O15234	HUMAN	Protein CASC3	6	749.519	1040.31	993.254	965.656	937.125
CASC4	Q6P4E1	HUMAN	Isoform 4 of Protein CASC4	6	869.715	906.664	917.171	841.953	933.205
CASC5	Q8NG31	HUMAN	Protein CASC5	40	6174.4	6078.56	5527.56	5796.32	5671.9
CASK	O14936	HUMAN	Peripheral plasma membrane protein CASK	27	4959.7	5048	5078.94	5356.41	5306.91
CASKIN2	Q8WXE0	HUMAN	Caskin-2	11	1290.65	1100.45	1159.21	1229.41	1096.89
CASP1	P29466	HUMAN	Caspase-1	3	491.696	529.089	581.506	525.371	555.381
CASP10	Q92851	HUMAN	Isoform D of Caspase-10	3	292.671	279.592	288.246	321.281	314.777
CASP2	P42575	HUMAN	Caspase-2	3	297.443	284.965	294.987	290.754	279.438
CASP3	P42574	HUMAN	Caspase-3	11	1482.01	1467.34	1495.77	1520.49	1483.29
CASP4	P49662	HUMAN	Caspase-4	6	817.519	763.72	775.451	863.483	843.339
CASP6	P55212	HUMAN	Caspase-6	4	509.22	502.363	473.568	472.436	455.759
CASP7	P55210	HUMAN	Isoform Alpha' of Caspase-7	8	800.796	751.559	805.364	768.173	806.925
CASP8	Q14790	HUMAN	Isoform 9 of Caspase-8	5	1032.76	932.817	982.904	983.242	997.159
CASP8AP2	Q9UKL3	HUMAN	CASP8-associated protein 2	8	1001.08	1011.91	967.262	1013.8	944.67
CAST	P20810	HUMAN	Isoform 5 of Calpastatin	1	42.2263	53.7725	30.0266	43.7527	42.1352
CAST	P20810	HUMAN	Isoform 6 of Calpastatin	130	28901.5	28733.6	28876	28188.1	27822.1
CASZ1	Q86V15	HUMAN	Zinc finger protein castor homolog 1	4	628.771	661.918	620.014	656.961	596.344
CAT	P04040	HUMAN	Catalase	24	4605.21	4738.35	4741.55	5029.95	4658.66
CAV1	Q03135	HUMAN	Caveolin-1	24	6411.96	5416.08	5938.42	5464.77	5587.1
CAV2	P51636	HUMAN	Caveolin-2	3	342.331	352.152	351.311	317.377	285.706
CBFA2T2	O43439	HUMAN	Isoform 4 of Protein CBFA2T2	3	343.929	410.508	335.337	375.113	482.331
CBFB	Q13951	HUMAN	Core-binding factor subunit beta	3	749.179	662.96	750.382	691.992	669.058
CBFB	Q13951	HUMAN	Isoform 2 of Core-binding factor subunit beta	10	1925.46	1873.53	1933.21	1968.63	1890.78
CBL	P22681	HUMAN	E3 ubiquitin-protein ligase CBL	5	675.424	583.092	650.176	647.368	665.954
CBLL1	Q75N03	HUMAN	E3 ubiquitin-protein ligase Hakai	1	129.316	113.832	136.345	128.946	134.865
CBR1	P16152	HUMAN	Carbonyl reductase [NADPH] 1	32	5270.63	4959.69	5189.6	5145.11	5268.22
CBR3	O75828	HUMAN	Carbonyl reductase [NADPH] 3	28	4483.56	4589.7	4640.16	4531.07	4643.78
CBR4	Q8N4T8	HUMAN	Carbonyl reductase family member 4	4	532.516	508.337	542.054	576.176	600.907
CBS	P35520	HUMAN	Isoform 2 of Cystathionine beta-synthase	8	1054.79	1070.27	1218.7	1077.27	1262.37
CBWD2	Q8IUF1	HUMAN	COBW domain-containing protein 2	5	803.279	765.917	747.773	777.208	777.082
CBX1	P83916	HUMAN	Chromobox protein homolog 1	22	2820.72	2617.81	2744.16	2754.93	2789.44
CBX2	Q14781	HUMAN	Chromobox protein homolog 2	5	698.794	671.596	600.736	631.785	609.22
CBX3	Q13185	HUMAN	Chromobox protein homolog 3	30	5591.45	6303.54	4920.34	5133.76	5108.3
CBX4	O00257	HUMAN	E3 SUMO-protein ligase CBX4	7	897.58	1306.66	1446.98	1240.06	1395.73
CBX5	P45973	HUMAN	Chromobox protein homolog 5	18	3392.51	3263.93	3246.33	3350.56	3233.4
CBX6	O95503	HUMAN	Chromobox protein homolog 6	2	582.976	432.05	260.593	393.351	273.279
CBX8	Q9HC52	HUMAN	Chromobox protein homolog 8	6	766.708	815.922	746.391	837.237	720.085
CC2D1A	Q6P1N0	HUMAN	Coiled-coil and C2 domain-containing protein 1A	26	3638.4	3624.27	3535.05	3661.13	3432.19
CC2D1B	Q5T0F9	HUMAN	Coiled-coil and C2 domain-containing protein 1B	6	867.448	851	936	882.929	940.603
CCAR1	Q8IX12	HUMAN	Cell division cycle and apoptosis regulator protein 1	34	6147.13	5640.63	5855.23	5863.65	5872.24
CCAR2	Q8N163	HUMAN	Cell cycle and apoptosis regulator protein 2	58	9179.71	9267.8	9574.83	9255.69	8856.79
CCDC102A	Q96A19	HUMAN	Coiled-coil domain-containing protein 102A	1	187.884	168.3	204.028	175.465	171.766
CCDC112	Q8NEF3	HUMAN	Isoform 2 of Coiled-coil domain-containing protein 112	1	547.218	454.015	379.95	414.766	356.974
CCDC115	Q96NT0	HUMAN	Coiled-coil domain-containing protein 115	2	262.905	190.586	256.764	223.305	242.631
CCDC117	Q8IWD4	HUMAN	Coiled-coil domain-containing protein 117	3	431.252	418.16	436.189	429.722	421.349
CCDC12	Q8WUD4	HUMAN	Coiled-coil domain-containing protein 12	7	1285.77	1325.92	1236.17	1383.39	1245.17
CCDC120	Q96HB5	HUMAN	Isoform 4 of Coiled-coil domain-containing protein 120	2	176.002	170.95	169.587	182.411	149.893
CCDC124	Q96CT7	HUMAN	Coiled-coil domain-containing protein 124	14	3242.26	3104.76	3064.53	3082.73	2931
CCDC127	Q96BQ5	HUMAN	Coiled-coil domain-containing protein 127	2	342.115	342.09	435.357	381.125	401.116
CCDC130	P13994	HUMAN	Coiled-coil domain-containing protein 130	2	94.6884	100.902	86.0115	90.2863	97.4635
CCDC134	Q9H6E4	HUMAN	Coiled-coil domain-containing protein 134	4	809.322	763.505	733.202	806.128	765.206
CCDC137	Q6PK04	HUMAN	Coiled-coil domain-containing protein 137	4	816.729	762.159	770.906	731.134	672.386
CCDC14	Q49A88	HUMAN	Coiled-coil domain-containing protein 14	8	1103.54	1152.78	876.582	1034.79	898.565
CCDC167	Q9P0B6	HUMAN	Coiled-coil domain-containing protein 167	2	312.235	307.343	331.69	324.47	295.71
CCDC186	Q7Z3E2	HUMAN	Coiled-coil domain-containing protein 186	12	2194.19	2238.22	2009.58	2339.16	2122.24
CCDC22	O60826	HUMAN	Coiled-coil domain-containing protein 22	9	877.01	986.235	945.181	981.09	904.866
CCDC25	Q86WR0	HUMAN	Coiled-coil domain-containing protein 25	7	1097.41	1113.27	1053.78	1147.01	1076.36
CCDC43	Q96MW1	HUMAN	Coiled-coil domain-containing protein 43	10	2505.87	2689.66	2646.6	2625.94	2416.64
CCDC47	Q96A33	HUMAN	Coiled-coil domain-containing protein 47	15	2816.81	2747.58	2883.61	2792.49	2971.37
CCDC50	Q8IVM0	HUMAN	Isoform 2 of Coiled-coil domain-containing protein 50	8	1255.58	972.244	695.05	919.835	704.907
CCDC51	Q96ER9	HUMAN	Coiled-coil domain-containing protein 51	2	525.682	468.066	567.834	510.526	537.512
CCDC53	Q9Y3C0	HUMAN	WASH complex subunit CCDC53	6	1063.38	1080.91	988.278	1087.67	1038.58
CCDC58	Q4VC31	HUMAN	Coiled-coil domain-containing protein 58	7	2082.5	2039.22	2220.45	2125.81	2042.1
CCDC59	Q9P031	HUMAN	Thyroid transcription factor 1-associated protein 26	7	834.057	806.727	708.3	798.127	855.788
CCDC6	Q16204	HUMAN	Coiled-coil domain-containing protein 6	22	3405.97	3435.76	3766.35	3336.62	3566.92
CCDC7	Q96M83	HUMAN	Coiled-coil domain-containing protein 7	1	130.008	118.408	133.298	99.2075	83.5109
CCDC80	Q76M96	HUMAN	Isoform 2 of Coiled-coil domain-containing protein 80	1	46.1501	51.039	56.5733	52.2632	41.5719
CCDC82	Q8N4S0	HUMAN	Coiled-coil domain-containing protein 82	3	314.812	342.976	269.797	336.183	291.971
CCDC84	Q86UT8	HUMAN	Coiled-coil domain-containing protein 84	3	459.985	417.959	402.932	337.7	328.477
CCDC85A	Q96PX6	HUMAN	Coiled-coil domain-containing protein 85A	1	107.853	114.172	94.7013	107.666	103.601
CCDC85C	A6NKD9	HUMAN	Coiled-coil domain-containing protein 85C	6	1027.69	864.74	843.855	834.694	804.733
CCDC86	Q9H6F5	HUMAN	Coiled-coil domain-containing protein 86	15	2203.39	2212.73	2173.26	2132.1	2151.86
CCDC9	Q9Y3X0	HUMAN	Coiled-coil domain-containing protein 9	7	812.259	870.662	830.24	846.021	889.915
CCDC90B	Q9GZT6	HUMAN	Coiled-coil domain-containing protein 90B, mitochondrial	6	967.486	936.658	976.72	942.339	982.543
CCDC91	Q7Z6B0	HUMAN	Coiled-coil domain-containing protein 91	8	1005.09	1042.17	979.467	1076.18	942.417
CCDC93	Q567U6	HUMAN	Coiled-coil domain-containing protein 93	12	1735.55	1665.12	1920.25	1737.46	1748.55
CCDC94	Q9BW85	HUMAN	Coiled-coil domain-containing protein 94	5	559.264	505.805	494.687	510.701	524.285
CCDC97	Q96F63	HUMAN	Coiled-coil domain-containing protein 97	2	160.783	132.726	141.329	141.351	143.99
CCHCR1	Q8TD31	HUMAN	Isoform 2 of Coiled-coil alpha-helical rod protein 1	1	143.924	146.408	124.512	151.674	126.832
CCNA2	P20248	HUMAN	Cyclin-A2	4	760.899	772.225	660.787	811.212	625.13
CCNB1	P14635	HUMAN	G2/mitotic-specific cyclin-B1	22	3724.75	3455.14	2526.72	3180.04	2418.47
CCNB2	O95067	HUMAN	G2/mitotic-specific cyclin-B2	4	607.107	595.333	445.481	574.101	410.079
CCNC	P24863	HUMAN	Cyclin-C	1	102.918	152.526	95.7867	108.386	92.9478
CCND1	P24385	HUMAN	G1/S-specific cyclin-D1	4	848.746	902.619	313.933	713.853	309.6
CCNDBP1	O95273	HUMAN	Cyclin-D1-binding protein 1	1	354.167	363.616	268.344	343.731	258.981
CCNE2	O96020	HUMAN	G1/S-specific cyclin-E2	1	74.8099	88.6456	90.7756	101.982	87.177
CCNH	P51946	HUMAN	Cyclin-H	10	1203.81	1112.95	1040.93	1068.21	1058.39
CCNK	O75909	HUMAN	Cyclin-K	5	990.7	1041.96	987.897	1090.01	939.291
CCNL1	Q9UK58	HUMAN	Cyclin-L1	4	618.576	637.24	721.07	649.279	631.502
CCNL2	Q96S94	HUMAN	Cyclin-L2	1	183.84	168.289	191.128	193.731	190.201
CCNT1	O60563	HUMAN	Cyclin-T1	5	618.052	687.497	644.608	740.31	652.391
CCNY	Q8ND76	HUMAN	Cyclin-Y	1	137.793	129.533	162.833	146.444	131.347
CCNYL1	Q8N7R7	HUMAN	Cyclin-Y-like protein 1	4	625.529	552.13	651.646	571.252	629.884
CCP110	O43303	HUMAN	Centriolar coiled-coil protein of 110 kDa	4	690.177	593.24	560.342	585.443	538.44
CCS	O14618	HUMAN	Copper chaperone for superoxide dismutase	3	341.436	365.817	317.92	355.657	346.292
CCSMST1	Q4G0I0	HUMAN	Protein CCSMST1	1	60.1193	63.54	60.9545	66.1257	71.8116
CCT2	P78371	HUMAN	T-complex protein 1 subunit beta	143	20913	20954.4	21858.1	22077.9	21920.5
CCT3	P49368	HUMAN	T-complex protein 1 subunit gamma	153	22010.7	22138.2	22270	23350.8	22951.9
CCT4	P50991	HUMAN	T-complex protein 1 subunit delta	147	21100	20951.1	20159.7	21036.3	21313.1
CCT5	P48643	HUMAN	T-complex protein 1 subunit epsilon	124	22876.8	23583.9	22572.5	24135.9	22737.7
CCT6A	P40227	HUMAN	T-complex protein 1 subunit zeta	72	12025.2	12523.9	11866.5	12109.9	11764.8
CCT7	Q99832	HUMAN	T-complex protein 1 subunit eta	112	20476.7	19712.2	20940	20014.5	20799.9
CCT8	P50990	HUMAN	T-complex protein 1 subunit theta	152	28045.5	27210.6	28868	28141.7	29025.9
CCZ1B	P86790	HUMAN	Vacuolar fusion protein CCZ1 homolog B	5	706.793	615.828	512.326	615.351	528.062
CD109	Q6YHK3	HUMAN	CD109 antigen	36	5151.55	4833.65	4554.58	4846.16	4486.61
CD14	P08571	HUMAN	Monocyte differentiation antigen CD14	1	31.2646	31.8118	38.8203	33.3017	36.8296
CD151	P48509	HUMAN	CD151 antigen	2	495.269	395.233	489.417	458.274	466.614
CD276	Q5ZPR3	HUMAN	CD276 antigen	6	1477.5	1256.17	1284.17	1236.34	1055.49
CD2AP	Q9Y5K6	HUMAN	CD2-associated protein	28	5597.53	5029.67	4442.62	4498.77	3813.08
CD2BP2	O95400	HUMAN	CD2 antigen cytoplasmic tail-binding protein 2	16	2101.9	1906.34	2118.28	2031.74	2077.38
CD320	Q9NPF0	HUMAN	CD320 antigen	4	697.181	697.292	562.366	688.411	561.045
CD3EAP	O15446	HUMAN	Isoform 2 of DNA-directed RNA polymerase I subunit RPA34	18	2342.03	2410.05	2422.53	2486.41	2381.51
CD44	P16070	HUMAN	CD44 antigen	50	12057.6	10219.1	10625	10948.4	10537.8
CD46	P15529	HUMAN	Isoform B of Membrane cofactor protein	6	1201.63	1293.31	1177.29	1361.09	1274.64
CD47	Q08722	HUMAN	Leukocyte surface antigen CD47	6	831.587	828.497	827.914	869.645	778.823
CD55	P08174	HUMAN	Isoform 7 of Complement decay-accelerating factor	4	679.87	710.425	736.243	691.403	734.713
CD58	P19256	HUMAN	Lymphocyte function-associated antigen 3	3	353.803	395.481	421.039	398.448	375.273
CD59	P13987	HUMAN	CD59 glycoprotein	4	570.914	477.057	545.039	535.806	556.302
CD81	P60033	HUMAN	CD81 antigen	5	744.479	676.608	571.908	713.231	650.922
CD82	P27701	HUMAN	CD82 antigen	1	254.379	195.124	183.41	195.499	212.461
CD9	P21926	HUMAN	CD9 antigen	11	2200.63	2303.92	2119.92	2155.54	2051.61
CD97	P48960	HUMAN	CD97 antigen	4	504.3	474.838	456.728	508.327	521.892
CD99	P14209	HUMAN	CD99 antigen	3	496.95	431.899	481.559	407.119	426.87
CD99L2	Q8TCZ2	HUMAN	Isoform 5 of CD99 antigen-like protein 2	2	283.838	230.416	251.105	237.409	267.152
CDA	P32320	HUMAN	Cytidine deaminase	14	1601.68	1694.01	1598.63	1781.51	1748.64
CDAN1	Q8IWY9	HUMAN	Codanin-1	2	355.919	332.685	345.914	337.092	327.046
CDC123	O75794	HUMAN	Cell division cycle protein 123 homolog	5	1123.02	962.964	869.864	960.803	839.84
CDC16	Q13042	HUMAN	Cell division cycle protein 16 homolog	14	1656.03	1670.69	1606.23	1696.75	1648.19
CDC20	Q12834	HUMAN	Cell division cycle protein 20 homolog	15	4080.53	3476.61	2566.83	3515.72	2659.7
CDC23	Q9UJX2	HUMAN	Cell division cycle protein 23 homolog	15	2606.8	2790.73	2325.46	2542.49	2258.94
CDC25B	P30305	HUMAN	M-phase inducer phosphatase 2	5	1097.05	670.913	374.002	570.923	363.14
CDC25C	P30307	HUMAN	M-phase inducer phosphatase 3	1	166.166	178.786	185.397	193.793	172.705
CDC26	Q8NHZ8	HUMAN	Anaphase-promoting complex subunit CDC26	4	707.115	590.602	671.93	625.504	647.889
CDC27	P30260	HUMAN	Isoform 2 of Cell division cycle protein 27 homolog	24	4005.11	3776.98	3657.22	3795.97	3588.73
CDC34	P49427	HUMAN	Ubiquitin-conjugating enzyme E2 R1	4	399.322	386.069	340.346	386.468	361.046
CDC37	Q16543	HUMAN	Hsp90 co-chaperone Cdc37	43	7411.92	7547.58	8087.77	7649.25	8180.44
CDC37L1	Q7L3B6	HUMAN	Hsp90 co-chaperone Cdc37-like 1	1	68.0802	70.8435	73.5935	92.0781	87.1149
CDC40	O60508	HUMAN	Pre-mRNA-processing factor 17	12	1790.48	1647.07	1655.48	1669	1590.71
CDC42	P60953	HUMAN	Isoform 1 of Cell division control protein 42 homolog	1	59.7505	62.8432	60.4889	68.9648	52.9614
CDC42	P60953	HUMAN	Cell division control protein 42 homolog	22	5211.6	4406.8	4754.04	4492.59	4741.32
CDC42BPA	Q5VT25	HUMAN	Isoform 6 of Serine/threonine-protein kinase MRCK alpha	10	1183.75	1182.79	1249	1240.45	1260.5
CDC42BPB	Q9Y5S2	HUMAN	Serine/threonine-protein kinase MRCK beta	25	3565.11	3520.33	3562.23	3645.96	3596.31
CDC42BPG	Q6DT37	HUMAN	Serine/threonine-protein kinase MRCK gamma	12	1221.57	1246.76	1205.85	1269.44	1251.48
CDC42EP1	Q00587	HUMAN	Cdc42 effector protein 1	6	750.506	649.327	655.491	736.859	606.176
CDC42EP2	O14613	HUMAN	Cdc42 effector protein 2	2	464.201	479.481	651.71	432.511	579.051
CDC42EP3	Q9UKI2	HUMAN	Cdc42 effector protein 3	5	644.801	803.407	443.397	674.825	473.676
CDC42EP4	Q9H3Q1	HUMAN	Cdc42 effector protein 4	9	917.099	837.631	851.41	840.883	843.218
CDC42EP5	Q6NZY7	HUMAN	Cdc42 effector protein 5	2	333.033	332.241	332.663	337.083	333.195
CDC42SE2	Q9NRR3	HUMAN	CDC42 small effector protein 2	3	366.839	356.474	388.39	412.082	436.452
CDC45	O75419	HUMAN	Isoform 3 of Cell division control protein 45 homolog	2	187.996	179.7	175.927	189.18	191.962
CDC5L	Q99459	HUMAN	Cell division cycle 5-like protein	49	6409.69	6568.44	6487.33	6781.25	6532.46
CDC6	Q99741	HUMAN	Cell division control protein 6 homolog	3	453.163	535.691	430.007	532.83	472.364
CDC7	O00311	HUMAN	Cell division cycle 7-related protein kinase	5	858.327	773.657	637.852	805.785	630.171
CDC73	Q6P1J9	HUMAN	Parafibromin	23	4223.81	4114.71	4013.73	4092.41	3935.48
CDCA2	Q69YH5	HUMAN	Cell division cycle-associated protein 2	18	2418.12	2294.52	2035.8	2282.35	2121.19
CDCA3	Q99618	HUMAN	Cell division cycle-associated protein 3	9	1737.26	1689.79	1431.35	1668.02	1487.26
CDCA5	Q96FF9	HUMAN	Sororin	5	842.981	827.618	782.351	796.487	731.732
CDCA7	Q9BWT1	HUMAN	Isoform 2 of Cell division cycle-associated protein 7	1	154.591	158.772	174.202	140.171	186.685
CDCA7L	Q96GN5	HUMAN	Cell division cycle-associated 7-like protein	2	109.476	89.2848	86.2089	90.8047	78.0676
CDCA8	Q53HL2	HUMAN	Borealin	11	1931.64	1567.05	1452.49	1599.86	1497.96
CDCP1	Q9H5V8	HUMAN	CUB domain-containing protein 1	9	960.358	973.654	980.849	990.156	963.948
CDH1	P12830	HUMAN	Cadherin-1	24	4288.93	4284.43	4038.86	4439.66	4187.58
CDH13	P55290	HUMAN	Isoform 4 of Cadherin-13	10	1811.32	1584.93	1466.52	1651.08	1397.7
CDH2	P19022	HUMAN	Cadherin-2	11	1485.29	1326.52	1224.27	1298.54	1140.59
CDH3	P22223	HUMAN	Cadherin-3	10	943.428	912.317	809.65	952.252	864.337
CDK1	P06493	HUMAN	Cyclin-dependent kinase 1	18	4281.53	3921.17	3667.83	3926.31	3662.25
CDK10	Q15131	HUMAN	Cyclin-dependent kinase 10	1	136.828	126.434	146.033	132.837	139.779
CDK11A	Q9UQ88	HUMAN	Cyclin-dependent kinase 11A	2	283.263	282.043	279.518	297.662	258.8
CDK11B	P21127	HUMAN	Cyclin-dependent kinase 11B	19	3025.9	3046.52	2983.11	3194.81	3091.31
CDK12	Q9NYV4	HUMAN	Cyclin-dependent kinase 12	25	3300.73	3121.26	3176.41	3300.23	3113.88
CDK13	Q14004	HUMAN	Isoform 2 of Cyclin-dependent kinase 13	1	248.658	208.542	254.616	221.408	245.93
CDK13	Q14004	HUMAN	Cyclin-dependent kinase 13	17	2310.21	2324.25	2294.59	2339.59	2295.27
CDK16	Q00536	HUMAN	Isoform 2 of Cyclin-dependent kinase 16	4	818.173	857.686	891.181	874.939	837.742
CDK17	Q00537	HUMAN	Isoform 2 of Cyclin-dependent kinase 17	1	235.614	175.63	170.62	159.224	156.658
CDK2	P24941	HUMAN	Cyclin-dependent kinase 2	14	2286.57	2238.7	2332.94	2125.02	2151.23
CDK2AP2	O75956	HUMAN	Cyclin-dependent kinase 2-associated protein 2	1	138.129	114.063	126.615	130.857	132.089
CDK4	P11802	HUMAN	Cyclin-dependent kinase 4	4	503.107	495.009	393.335	527.303	413.592
CDK5	Q00535	HUMAN	Cyclin-dependent-like kinase 5	10	2006.32	2032.82	2092.04	2121.46	2081.84
CDK5RAP1	Q96SZ6	HUMAN	CDK5 regulatory subunit-associated protein 1	6	1203.33	1083.84	970.589	1097.35	940.519
CDK5RAP2	Q96SN8	HUMAN	CDK5 regulatory subunit-associated protein 2	19	2771.65	2845.57	2534.23	2801.87	2585.67
CDK5RAP3	Q96JB5	HUMAN	Isoform 4 of CDK5 regulatory subunit-associated protein 3	10	1838.45	1764.2	1831.87	1770.88	1653.59
CDK6	Q00534	HUMAN	Cyclin-dependent kinase 6	11	1348.7	1235.76	1193.38	1263.81	1171.63
CDK7	P50613	HUMAN	Cyclin-dependent kinase 7	5	817.634	758.909	730.769	741.712	662.258
CDK9	P50750	HUMAN	Isoform 2 of Cyclin-dependent kinase 9	5	460.007	460.646	397.805	461.272	423.614
CDKAL1	Q5VV42	HUMAN	Threonylcarbamoyladenosine tRNA methylthiotransferase	15	2360.6	2423.99	2349.52	2526.02	2364.39
CDKN1B	P46527	HUMAN	Cyclin-dependent kinase inhibitor 1B	1	199.739	139.223	125.262	155.372	124.347
CDKN2A	P42771	HUMAN	Isoform 5 of Cyclin-dependent kinase inhibitor 2A	1	103.648	107.008	103.36	95.593	97.6612
CDKN2AIP	Q9NXV6	HUMAN	CDKN2A-interacting protein	21	2482.64	2421.6	2643.01	2381.87	2574.72
CDKN2AIPNL	Q96HQ2	HUMAN	CDKN2AIP N-terminal-like protein	1	147.095	122.05	145.103	129.487	130.596
CDR2	Q01850	HUMAN	Cerebellar degeneration-related protein 2	5	907.995	712.939	645.834	810.243	665.289
CDR2L	Q86X02	HUMAN	Cerebellar degeneration-related protein 2-like	4	657.021	669.471	679.215	695.982	717.31
CDS2	O95674	HUMAN	Phosphatidate cytidylyltransferase 2	3	536.564	607.835	594.044	585.581	593.758
CDT1	Q9H211	HUMAN	DNA replication factor Cdt1	3	462.221	384.899	208.547	324.152	220.239
CDV3	Q9UKY7	HUMAN	Protein CDV3 homolog	48	7493.89	7228.89	7837.95	7366.44	7864.19
CDYL	Q9Y232	HUMAN	Chromodomain Y-like protein	10	1977.49	1978.53	1999.71	1970.75	1896.49
CEACAM20	Q6UY09	HUMAN	Carcinoembryonic antigen-related cell adhesion molecule 20	2	518.509	480.056	497.023	471.174	487.141
CEACAM5	P06731	HUMAN	Carcinoembryonic antigen-related cell adhesion molecule 5	2	181.793	208.166	213.349	216.226	202.45
CEBPA	P49715	HUMAN	Isoform 4 of CCAAT/enhancer-binding protein alpha	3	765.809	649.454	478.537	667.722	482.705
CEBPB	P17676	HUMAN	CCAAT/enhancer-binding protein beta	1	100.836	91.1348	86.5682	87.5192	58.6726
CEBPD	P49716	HUMAN	CCAAT/enhancer-binding protein delta	4	599.722	571.643	546.375	609.352	551.294
CEBPG	P53567	HUMAN	CCAAT/enhancer-binding protein gamma	3	274.272	248.448	215.156	230.237	228.469
CEBPZ	Q03701	HUMAN	CCAAT/enhancer-binding protein zeta	28	4184.6	4110.29	3956.23	4107.14	4054.78
CECR5	Q9BXW7	HUMAN	Cat eye syndrome critical region protein 5	8	1020.14	1009.48	1125.46	1056	1086.2
CELF1	Q92879	HUMAN	Isoform 4 of CUGBP Elav-like family member 1	59	12452.6	12257.5	11654.5	12538.2	11635.6
CELSR1	Q9NYQ6	HUMAN	Cadherin EGF LAG seven-pass G-type receptor 1	2	354.224	443.788	379.525	381.264	423.123
CELSR2	Q9HCU4	HUMAN	Cadherin EGF LAG seven-pass G-type receptor 2	4	498.941	466.999	362.299	470.754	462.91
CENPB	P07199	HUMAN	Major centromere autoantigen B	5	1517.91	775.75	468.944	740.394	428.701
CENPC	Q03188	HUMAN	Centromere protein C	3	382.125	233.125	187.337	222.314	191.702
CENPE	Q02224	HUMAN	Isoform 3 of Centromere-associated protein E	16	2222.68	2123.6	1990.45	2203.42	1948.88
CENPF	P49454	HUMAN	Centromere protein F	68	9517.46	9450.64	8390.15	9340.07	7984.33
CENPH	Q9H3R5	HUMAN	Centromere protein H	9	2498.21	2146.65	1656.2	2168.37	1643.69
CENPI	Q92674	HUMAN	Centromere protein I	1	353.473	144.805	63.0096	116.802	72.9962
CENPJ	Q9HC77	HUMAN	Centromere protein J	4	505.262	433.749	456.082	442.518	427.057
CENPK	Q9BS16	HUMAN	Centromere protein K	3	1044.47	727.684	635.936	773.577	665.931
CENPO	Q9BU64	HUMAN	Centromere protein O	2	212.667	182.418	172.49	180.893	168.393
CENPQ	Q7L2Z9	HUMAN	Centromere protein Q	1	598.848	366.739	230.485	323.159	230.602
CENPT	Q96BT3	HUMAN	Centromere protein T	2	276.355	209.221	183.535	202.349	161.494
CENPU	Q71F23	HUMAN	Centromere protein U	5	1048.87	792.803	658.797	726.255	604.314
CENPV	Q7Z7K6	HUMAN	Isoform 3 of Centromere protein V	7	1052.12	1104.44	1104.56	1060.1	1073.05
CEP120	Q8N960	HUMAN	Centrosomal protein of 120 kDa	3	953.668	965.388	804.875	890.064	825.323
CEP128	Q6ZU80	HUMAN	Centrosomal protein of 128 kDa	4	541.245	509.384	521.64	497.742	535.889
CEP131	Q9UPN4	HUMAN	Centrosomal protein of 131 kDa	10	1674.06	1524.78	1384.98	1530.13	1459.81
CEP135	Q66GS9	HUMAN	Centrosomal protein of 135 kDa	2	191.428	197.682	170.89	177.847	160.325
CEP152	O94986	HUMAN	Centrosomal protein of 152 kDa	12	1766.02	1730.29	1706.98	1670.99	1593.26
CEP164	Q9UPV0	HUMAN	Centrosomal protein of 164 kDa	1	381.703	323.822	316.185	314.466	299.537
CEP170	Q5SW79	HUMAN	Centrosomal protein of 170 kDa	24	3794.33	3541.76	3780.72	3689.76	3663.92
CEP170B	Q9Y4F5	HUMAN	Centrosomal protein of 170 kDa protein B	19	3054.89	2898.61	2909.66	2980.09	2947.57
CEP192	Q8TEP8	HUMAN	Isoform 3 of Centrosomal protein of 192 kDa	4	433.649	396.147	407.423	370.696	428.542
CEP250	Q9BV73	HUMAN	Centrosome-associated protein CEP250	20	3055.54	2955.47	2703.77	3099.95	2879.48
CEP290	O15078	HUMAN	Centrosomal protein of 290 kDa	7	922.47	894.873	794.027	854.784	740.878
CEP350	Q5VT06	HUMAN	Centrosome-associated protein 350	27	3731.16	3584.33	3138.17	3501.96	3090.83
CEP41	Q9BYV8	HUMAN	Centrosomal protein of 41 kDa	8	1144.8	1078.82	1133.35	1104.72	1113.77
CEP44	Q9C0F1	HUMAN	Isoform 2 of Centrosomal protein of 44 kDa	2	147.793	128.099	120.601	130.863	121.007
CEP55	Q53EZ4	HUMAN	Centrosomal protein of 55 kDa	14	2473.34	1829.18	1519.17	1787.01	1658.57
CEP57	Q86XR8	HUMAN	Centrosomal protein of 57 kDa	5	411.92	358.688	327.195	318.568	348.549
CEP63	Q96MT8	HUMAN	Centrosomal protein of 63 kDa	1	156.514	140.097	125.476	144.317	126.64
CEP78	Q5JTW2	HUMAN	Isoform 4 of Centrosomal protein of 78 kDa	15	2713.5	2811.4	2489.57	2785.71	2567.52
CEP83	Q9Y592	HUMAN	Centrosomal protein of 83 kDa	3	396.068	307.587	301.446	356.96	308.718
CEP85	Q6P2H3	HUMAN	Centrosomal protein of 85 kDa	9	994.605	862.576	969.613	890.943	880.362
CEP97	Q8IW35	HUMAN	Isoform 2 of Centrosomal protein of 97 kDa	8	1107.73	973.892	1001.45	1038.35	966.001
CEPT1	Q9Y6K0	HUMAN	Choline/ethanolaminephosphotransferase 1	1	58.5626	54.1827	55.0231	50.5595	61.4119
CERS2	Q96G23	HUMAN	Ceramide synthase 2	3	442.679	504.029	538.242	479.568	482.366
CERS6	Q6ZMG9	HUMAN	Isoform 2 of Ceramide synthase 6	2	417.645	387.845	448.118	436.133	414.326
CES2	O00748	HUMAN	Cocaine esterase	2	402.033	378.667	384.68	338.618	349.126
CETN2	P41208	HUMAN	Centrin-2	8	1524.36	1310.39	1234.36	1356.82	1244.53
CETN3	O15182	HUMAN	Centrin-3	3	637.466	612.989	526.159	605.466	531.482
CFAP20	Q9Y6A4	HUMAN	Cilia- and flagella-associated protein 20	4	653.153	629.374	710.842	710.209	683.621
CFAP36	Q96G28	HUMAN	Cilia- and flagella-associated protein 36	6	783.52	698.236	638.74	683.207	634.329
CFAP74	Q9C0B2	HUMAN	Cilia- and flagella-associated protein 74	1	127.328	143.125	159.045	141.625	138.155
CFAP97	Q9P2B7	HUMAN	Cilia- and flagella-associated protein 97	1	206.909	108.03	70.7965	80.6286	74.9736
CFDP1	Q9UEE9	HUMAN	Craniofacial development protein 1	14	3157.88	3042.11	2881.51	3239.26	2980.42
CFL1	P23528	HUMAN	Cofilin-1	77	11752.2	17582.8	12263.5	11963.7	12363.4
CFL2	Q9Y281	HUMAN	Cofilin-2	28	9315.28	9382.02	9130.48	9249.23	9592.26
CGGBP1	Q9UFW8	HUMAN	CGG triplet repeat-binding protein 1	6	724.445	657.879	529.459	635.546	675.879
CGN	Q9P2M7	HUMAN	Cingulin	41	5329.14	5613.09	5603.43	5594.79	5684.37
CHAC2	Q8WUX2	HUMAN	Putative glutathione-specific gamma-glutamylcyclotransferase 2	3	248.198	225.435	265.932	249.208	256.908
CHAF1A	Q13111	HUMAN	Chromatin assembly factor 1 subunit A	16	2351.27	2305.44	1959.01	2176.2	1955.62
CHAF1B	Q13112	HUMAN	Chromatin assembly factor 1 subunit B	16	2482.4	2481.29	2357.7	2530.94	2390.97
CHAMP1	Q96JM3	HUMAN	Chromosome alignment-maintaining phosphoprotein 1	18	3611.11	3451.4	3377.38	3373.68	3280.01
CHCHD1	Q96BP2	HUMAN	Coiled-coil-helix-coiled-coil-helix domain-containing protein 1	5	720.185	755.591	679.644	790.936	759.451
CHCHD10	Q8WYQ3	HUMAN	Coiled-coil-helix-coiled-coil-helix domain-containing protein 10, mitochondrial	1	68.9074	69.3075	57.7295	76.3363	63.3171
CHCHD2	Q9Y6H1	HUMAN	Coiled-coil-helix-coiled-coil-helix domain-containing protein 2	3	404.081	329.129	172.372	317.275	182.442
CHCHD3	Q9NX63	HUMAN	MICOS complex subunit MIC19	26	2768.66	2872.58	2885.29	2970.41	2980.8
CHCHD4	Q8N4Q1	HUMAN	Isoform 2 of Mitochondrial intermembrane space import and assembly protein 40	11	3264.65	3038.04	3170.33	3301.86	3159.79
CHCHD5	Q9BSY4	HUMAN	Coiled-coil-helix-coiled-coil-helix domain-containing protein 5	5	382.157	367.822	349.281	367.754	408.358
CHCHD6	Q9BRQ6	HUMAN	MICOS complex subunit MIC25	1	106.566	113.014	104.944	115.852	93.8278
CHD1	O14646	HUMAN	Chromodomain-helicase-DNA-binding protein 1	19	2975.54	2848.12	2608.82	2929.6	2749.39
CHD1L	Q86WJ1	HUMAN	Chromodomain-helicase-DNA-binding protein 1-like	15	1577.55	1546.54	1474.93	1536.93	1458.17
CHD2	O14647	HUMAN	Chromodomain-helicase-DNA-binding protein 2	22	2848.07	3022.78	3437.21	2903.15	3237.36
CHD3	Q12873	HUMAN	Isoform 3 of Chromodomain-helicase-DNA-binding protein 3	29	3400.76	3494.5	3468.44	3579.02	3524.09
CHD4	Q14839	HUMAN	Isoform 2 of Chromodomain-helicase-DNA-binding protein 4	73	12551.1	12362.6	12272.1	12548.1	12412.4
CHD5	Q8TDI0	HUMAN	Chromodomain-helicase-DNA-binding protein 5	6	670.556	677.135	661.367	605.78	602.074
CHD6	Q8TD26	HUMAN	Chromodomain-helicase-DNA-binding protein 6	6	1094.42	1058.24	889.072	1078.82	891.434
CHD7	Q9P2D1	HUMAN	Chromodomain-helicase-DNA-binding protein 7	13	1570.98	1622.05	1578.04	1535.86	1512.2
CHD8	Q9HCK8	HUMAN	Chromodomain-helicase-DNA-binding protein 8	26	3263.94	3084.35	3003.25	3203.52	3076.8
CHD9	Q3L8U1	HUMAN	Chromodomain-helicase-DNA-binding protein 9	18	2703.85	2396.2	1983.51	2443.68	1953.94
CHEK1	O14757	HUMAN	Serine/threonine-protein kinase Chk1	9	2680.08	2089.15	1707.15	2083.61	1629.4
CHEK2	O96017	HUMAN	Isoform 9 of Serine/threonine-protein kinase Chk2	8	1367.11	1413.72	1314.99	1392.08	1346.33
CHERP	Q8IWX8	HUMAN	Calcium homeostasis endoplasmic reticulum protein	18	3450.05	3471.9	3340.08	3434.6	3308.66
CHFR	Q96EP1	HUMAN	E3 ubiquitin-protein ligase CHFR	1	211.316	206.715	183.701	221.392	197.538
CHID1	Q9BWS9	HUMAN	Chitinase domain-containing protein 1	11	1960.39	2176.61	1765.17	1986.43	1804.51
CHKA	P35790	HUMAN	Choline kinase alpha	3	169.709	170.962	151.845	173.092	162.846
CHM	P24386	HUMAN	Rab proteins geranylgeranyltransferase component A 1	6	515.874	603.282	616.69	560.584	722.999
CHML	P26374	HUMAN	Rab proteins geranylgeranyltransferase component A 2	7	1263.89	1258.11	1323.86	1356.49	1330.43
CHMP1A	Q9HD42	HUMAN	Charged multivesicular body protein 1a	12	4054.73	3787.24	3744.57	3822.41	3694.74
CHMP1B	Q7LBR1	HUMAN	Charged multivesicular body protein 1b	4	1185.61	1269.49	1468.69	1159.85	1325.03
CHMP2A	O43633	HUMAN	Charged multivesicular body protein 2a	28	7717.02	7734.98	6874.87	7642.47	7159.05
CHMP2B	Q9UQN3	HUMAN	Charged multivesicular body protein 2b	11	4189.24	4048.48	3755.03	3982.13	3859.85
CHMP3	Q9Y3E7	HUMAN	Charged multivesicular body protein 3	4	602.969	538.169	549.924	545.785	526.293
CHMP4A	Q9BY43	HUMAN	Isoform 2 of Charged multivesicular body protein 4a	3	491.491	452.222	445.302	428.81	450.212
CHMP4B	Q9H444	HUMAN	Charged multivesicular body protein 4b	24	5919.68	5837.01	5569.69	6181.37	5637.7
CHMP4C	Q96CF2	HUMAN	Charged multivesicular body protein 4c	7	1334.83	1062.22	1016	1093.66	979.464
CHMP5	Q9NZZ3	HUMAN	Charged multivesicular body protein 5	7	1576.72	1528.35	1547.68	1467.82	1583.87
CHMP6	Q96FZ7	HUMAN	Charged multivesicular body protein 6	2	556.339	496.721	533.667	430.895	460.576
CHMP7	Q8WUX9	HUMAN	Charged multivesicular body protein 7	7	1675.65	1364.19	1327.93	1370.42	1264.88
CHORDC1	Q9UHD1	HUMAN	Cysteine and histidine-rich domain-containing protein 1	41	8240.04	7920.27	8684.67	7872.93	8348.56
CHP1	Q99653	HUMAN	Calcineurin B homologous protein 1	9	1109.31	930.401	1026.88	1026.82	997.688
CHPF2	Q9P2E5	HUMAN	Chondroitin sulfate glucuronyltransferase	1	133.517	108.132	94.4296	112.398	100.65
CHRAC1	Q9NRG0	HUMAN	Chromatin accessibility complex protein 1	2	210.693	200.944	206.433	194.941	219.453
CHST11	Q9NPF2	HUMAN	Carbohydrate sulfotransferase 11	2	301.126	271.84	274.57	282.643	278.394
CHST14	Q8NCH0	HUMAN	Carbohydrate sulfotransferase 14	2	288.653	286.639	278.863	276.136	265.022
CHST3	Q7LGC8	HUMAN	Carbohydrate sulfotransferase 3	2	226.889	177.95	216.24	199.744	204.014
CHSY1	Q86X52	HUMAN	Chondroitin sulfate synthase 1	2	217.836	227.368	228.732	211.656	230.289
CHTF18	Q8WVB6	HUMAN	Isoform 2 of Chromosome transmission fidelity protein 18 homolog	7	937.361	954.129	913.775	900.903	941.12
CHTF8	P0CG12	HUMAN	Chromosome transmission fidelity protein 8 homolog isoform 2	2	268.113	234.386	157.716	216.879	177.679
CHTF8	P0CG13	HUMAN	Chromosome transmission fidelity protein 8 homolog	2	540.55	392.229	430.441	429.52	311.583
CHTOP	Q9Y3Y2	HUMAN	Isoform 2 of Chromatin target of PRMT1 protein	19	3614.34	3484.93	3500.41	3692.04	3455.23
CHUK	O15111	HUMAN	Inhibitor of nuclear factor kappa-B kinase subunit alpha	4	776.467	837.843	785.351	807.112	756.945
CHURC1	Q8WUH1	HUMAN	Protein Churchill	4	267.661	315.704	245.423	290.084	252.7
CIAO1	O76071	HUMAN	Probable cytosolic iron-sulfur protein assembly protein CIAO1	8	982.784	931.756	930.279	973.963	984.009
CIAPIN1	Q6FI81	HUMAN	Anamorsin	25	4301.39	4141.86	4368.12	4151.75	4121.62
CIB1	Q99828	HUMAN	Isoform 2 of Calcium and integrin-binding protein 1	4	629.414	509.232	423.152	536.507	482.494
CINP	Q9BW66	HUMAN	Isoform 3 of Cyclin-dependent kinase 2-interacting protein	2	335.392	344.03	292.734	372.52	285.847
CIR1	Q86X95	HUMAN	Corepressor interacting with RBPJ 1	2	219.198	290.717	254.247	263.088	387.336
CIRBP	Q14011	HUMAN	Cold-inducible RNA-binding protein	16	4141.95	4139.06	3867.93	4275.93	3933.66
CISD1	Q9NZ45	HUMAN	CDGSH iron-sulfur domain-containing protein 1	7	1631.14	1665.51	1736.87	1655	1677.94
CISD2	Q8N5K1	HUMAN	CDGSH iron-sulfur domain-containing protein 2	6	793.627	780.399	787.611	766.844	775.131
CISD3	P0C7P0	HUMAN	CDGSH iron-sulfur domain-containing protein 3, mitochondrial	2	281.746	252.858	310.086	247.228	279.764
CIT	O14578	HUMAN	Isoform 4 of Citron Rho-interacting kinase	30	5716.61	5356.24	5133.58	5341.14	5233.38
CIZ1	Q9ULV3	HUMAN	Cip1-interacting zinc finger protein	14	3463.74	2818.5	2653.41	2786.8	2449.44
CKAP2	Q8WWK9	HUMAN	Cytoskeleton-associated protein 2	14	2254.1	2387.97	2060.88	2224.3	2001.93
CKAP2L	Q8IYA6	HUMAN	Cytoskeleton-associated protein 2-like	11	1850.54	1704.35	1369.36	1581.49	1318.14
CKAP4	Q07065	HUMAN	Cytoskeleton-associated protein 4	33	4623.68	4517.66	5105.03	4692.93	4997.22
CKAP5	Q14008	HUMAN	Isoform 3 of Cytoskeleton-associated protein 5	71	14918.9	14409.5	13608.4	14250.8	13394.5
CKB	P12277	HUMAN	Creatine kinase B-type	1	50.4808	53.9167	74.0278	68.9146	128.361
CKMT1A	P12532	HUMAN	Creatine kinase U-type, mitochondrial	50	6077.77	5717.81	6273.43	6253.17	6344.47
CKS1B	P61024	HUMAN	Cyclin-dependent kinases regulatory subunit 1	2	211.147	165.389	157.445	229.993	180.446
CKS2	P33552	HUMAN	Cyclin-dependent kinases regulatory subunit 2	1	246.945	175.922	160.23	164.697	160.123
CLASP1	Q7Z460	HUMAN	CLIP-associating protein 1	23	3284.14	3120.12	3053	3175.44	3048.5
CLASP2	O75122	HUMAN	Isoform 3 of CLIP-associating protein 2	20	3301.34	3487.05	3544.74	3448.08	3336.15
CLASRP	Q8N2M8	HUMAN	CLK4-associating serine/arginine rich protein	3	538.324	556.842	503.13	558.697	538.756
CLCC1	Q96S66	HUMAN	Chloride channel CLIC-like protein 1	6	980.448	1077.49	1122.34	1024.83	1067.25
CLCN2	P51788	HUMAN	Chloride channel protein 2	2	146.17	143.079	139.886	138.681	128.066
CLCN7	P51798	HUMAN	H(+)/Cl(-) exchange transporter 7	1	130.095	142.227	121.271	114.098	119.946
CLDN7	O95471	HUMAN	Claudin-7	4	271.497	329.654	256.295	296.933	285.391
CLDND1	Q9NY35	HUMAN	Claudin domain-containing protein 1	1	109.875	99.3174	111.775	105.455	108.333
CLEC16A	Q2KHT3	HUMAN	Protein CLEC16A	9	1154.66	1200.71	1260.27	1116.62	1114.13
CLEC3B	P05452	HUMAN	Tetranectin	1	132.028	173.936	192.904	140.168	146.762
CLIC1	O00299	HUMAN	Chloride intracellular channel protein 1	65	6592.6	8350.99	6770.87	6796.55	7001.62
CLIC3	O95833	HUMAN	Chloride intracellular channel protein 3	3	273.22	326.197	314.064	360.003	333.483
CLIC4	Q9Y696	HUMAN	Chloride intracellular channel protein 4	39	4124.58	4370.91	4151.94	4361.14	4382.72
CLIC6	Q96NY7	HUMAN	Chloride intracellular channel protein 6	2	247.468	244.067	257.42	213.857	239.28
CLINT1	Q14677	HUMAN	Clathrin interactor 1	2	515.8	552.409	535.886	557.802	554.466
CLINT1	Q14677	HUMAN	Isoform 3 of Clathrin interactor 1	15	2063.11	1938.44	2061.38	2126.44	2160.97
CLIP1	P30622	HUMAN	Isoform 3 of CAP-Gly domain-containing linker protein 1	67	10253.8	10097.2	10896.2	10384.6	10478.1
CLIP2	Q9UDT6	HUMAN	Isoform 2 of CAP-Gly domain-containing linker protein 2	21	3528.53	3507.85	4093.78	3638.29	3813.11
CLK1	P49759	HUMAN	Isoform 3 of Dual specificity protein kinase CLK1	1	153.932	149.097	138.818	153.098	138.581
CLMN	Q96JQ2	HUMAN	Calmin	5	589.744	573.977	598.302	588.394	610.413
CLN5	O75503	HUMAN	Ceroid-lipofuscinosis neuronal protein 5	1	184.817	194.273	189.916	178.476	161.398
CLN6	Q9NWW5	HUMAN	Ceroid-lipofuscinosis neuronal protein 6	2	159.938	155.658	161.072	163.649	187.122
CLN8	Q9UBY8	HUMAN	Protein CLN8	1	137.834	144.94	134.093	144.093	132.638
CLNS1A	P54105	HUMAN	Methylosome subunit pICln	14	957.412	1058.19	935.95	995.231	944.125
CLOCK	O15516	HUMAN	Circadian locomoter output cycles protein kaput	4	861.264	699.743	740.796	763.922	777.338
CLP1	Q92989	HUMAN	Polyribonucleotide 5'-hydroxyl-kinase Clp1	6	713.352	804.502	732.082	802.064	735.194
CLPB	Q9H078	HUMAN	Caseinolytic peptidase B protein homolog	15	2546	2440.04	2529.32	2587.13	2549.87
CLPP	Q16740	HUMAN	ATP-dependent Clp protease proteolytic subunit, mitochondrial	5	554.925	532.651	535.256	543.936	530.98
CLPTM1	O96005	HUMAN	Cleft lip and palate transmembrane protein 1	11	2018.83	2114.35	2126.93	1912.15	1978.44
CLPTM1L	Q96KA5	HUMAN	Cleft lip and palate transmembrane protein 1-like protein	2	431.997	471.815	470.052	439.422	444.838
CLPX	O76031	HUMAN	ATP-dependent Clp protease ATP-binding subunit clpX-like, mitochondrial	19	2762.8	2637.21	2499.8	2725.62	2516.78
CLSPN	Q9HAW4	HUMAN	Claspin	13	2685.76	2302.19	1249.43	2040.79	1173.2
CLTA	P09496	HUMAN	Isoform Non-brain of Clathrin light chain A	11	2016.07	2036.6	2101.47	2093.09	1987.36
CLTB	P09497	HUMAN	Isoform Non-brain of Clathrin light chain B	17	4439.46	4410.96	4497.1	4215.83	4344.9
CLTC	Q00610	HUMAN	Isoform 2 of Clathrin heavy chain 1	185	31597.7	32497.9	31797.4	32462.5	32202.8
CLUAP1	Q96AJ1	HUMAN	Clusterin-associated protein 1	2	257.971	266.32	238.621	270.735	251.18
CLUH	O75153	HUMAN	Clustered mitochondria protein homolog	65	8019.3	7472.01	7701.77	7636.28	7672.38
CMAS	Q8NFW8	HUMAN	N-acylneuraminate cytidylyltransferase	14	2286.4	2262.11	2390.54	2317.92	2419.97
CMC1	Q7Z7K0	HUMAN	COX assembly mitochondrial protein homolog	4	397.159	399.286	388.103	451.372	432.467
CMC2	Q9NRP2	HUMAN	COX assembly mitochondrial protein 2 homolog	4	600.13	611.596	621.517	611.096	608.432
CMC4	P56277	HUMAN	Cx9C motif-containing protein 4	2	450.605	460.166	451.763	477.263	465.019
CMIP	Q8IY22	HUMAN	C-Maf-inducing protein	6	1294.13	1161.99	1090.02	1100.59	1009.69
CMPK1	P30085	HUMAN	UMP-CMP kinase	19	3374.02	3396.27	3850.93	3488.89	3749.77
CMSS1	Q9BQ75	HUMAN	Protein CMSS1	6	1671.44	1746.6	1568.82	1481.92	1318.69
CMTM3	Q96MX0	HUMAN	CKLF-like MARVEL transmembrane domain-containing protein 3	1	100.675	120.003	138.437	134.534	117.097
CMTR1	Q8N1G2	HUMAN	Cap-specific mRNA (nucleoside-2'-O-)-methyltransferase 1	13	1901.87	1907.84	1860.35	1986.34	1878.72
CMTR2	Q8IYT2	HUMAN	Cap-specific mRNA (nucleoside-2'-O-)-methyltransferase 2	6	1383.71	1308.89	1297.97	1293.26	1181.19
CNBP	P62633	HUMAN	Cellular nucleic acid-binding protein	2	240.891	145.628	448.693	189.567	245.17
CNBP	P62633	HUMAN	Isoform 4 of Cellular nucleic acid-binding protein	10	1973	1517.25	2242.05	1792.88	1837.59
CNDP2	Q96KP4	HUMAN	Cytosolic non-specific dipeptidase	56	8388.65	8073.05	8616.9	8672.88	9173.64
CNKSR1	Q969H4	HUMAN	Connector enhancer of kinase suppressor of ras 1	3	263.64	259.78	244.626	249.408	256.319
CNN2	Q99439	HUMAN	Calponin-2	58	11755.3	11561.8	11328.5	11834	11700.3
CNN3	Q15417	HUMAN	Calponin-3	54	9167.47	9092.53	8609.25	9111.15	8679.61
CNNM2	Q9H8M5	HUMAN	Metal transporter CNNM2	5	508.264	575.18	607.395	516.344	632.979
CNNM3	Q8NE01	HUMAN	Metal transporter CNNM3	4	581.245	565.109	544.825	566.958	669.258
CNNM4	Q6P4Q7	HUMAN	Metal transporter CNNM4	6	840.717	935.367	951.02	960.752	948.89
CNOT1	A5YKK6	HUMAN	CCR4-NOT transcription complex subunit 1	41	6018.67	5856.88	5537.61	5613.48	5423.32
CNOT10	Q9H9A5	HUMAN	Isoform 6 of CCR4-NOT transcription complex subunit 10	13	1625.84	1743.59	1585.44	1731.64	1513.77
CNOT11	Q9UKZ1	HUMAN	CCR4-NOT transcription complex subunit 11	4	528.306	436.633	438.418	442.917	431.496
CNOT2	Q9NZN8	HUMAN	CCR4-NOT transcription complex subunit 2	4	553.002	414.673	527.266	504.907	531.819
CNOT3	O75175	HUMAN	CCR4-NOT transcription complex subunit 3	9	1434.41	1594.76	1395.11	1538.09	1453.99
CNOT4	O95628	HUMAN	Isoform 6 of CCR4-NOT transcription complex subunit 4	7	967.762	976.796	1048.02	973.169	946.374
CNOT6	Q9ULM6	HUMAN	CCR4-NOT transcription complex subunit 6	2	258.336	252.487	244.159	240.914	236.095
CNOT6L	Q96LI5	HUMAN	CCR4-NOT transcription complex subunit 6-like	3	409.645	382	412.368	406.02	371.701
CNOT7	Q9UIV1	HUMAN	CCR4-NOT transcription complex subunit 7	1	148.962	142.202	141.21	144.808	126.705
CNOT8	Q9UFF9	HUMAN	CCR4-NOT transcription complex subunit 8	4	658.381	622.111	466.604	621.958	510.863
CNP	P09543	HUMAN	2',3'-cyclic-nucleotide 3'-phosphodiesterase	22	3503.01	3156.73	3602.09	3451.7	3531.63
CNPY2	Q9Y2B0	HUMAN	Protein canopy homolog 2	10	1354.55	1243.28	1460.1	1399.76	1467.56
CNPY3	Q9BT09	HUMAN	Protein canopy homolog 3	4	532.633	473.78	487.382	542.942	511.116
CNPY4	Q8N129	HUMAN	Protein canopy homolog 4	2	240.811	262.298	225.465	267.869	220.953
CNST	Q6PJW8	HUMAN	Consortin	1	48.9443	49.7485	52.133	58.236	52.8634
CNTN1	Q12860	HUMAN	Contactin-1	18	2013.6	1654.23	1573.67	1707.92	1526.89
CNTRL	Q7Z7A1	HUMAN	Centriolin	5	928.507	882.528	786.012	846.848	770.849
COA1	Q9GZY4	HUMAN	Cytochrome c oxidase assembly factor 1 homolog	1	297.237	294.449	290.22	315.775	283.579
COA3	Q9Y2R0	HUMAN	Cytochrome c oxidase assembly factor 3 homolog, mitochondrial	5	803.485	727.352	835.919	740.882	830.818
COA4	Q9NYJ1	HUMAN	Isoform 2 of Cytochrome c oxidase assembly factor 4 homolog, mitochondrial	4	599.293	572.298	471.81	587.725	500.973
COA5	Q86WW8	HUMAN	Cytochrome c oxidase assembly factor 5	3	437.715	388.54	344.719	416.016	420.2
COA6	Q5JTJ3	HUMAN	Isoform 2 of Cytochrome c oxidase assembly factor 6 homolog	6	950.633	1014.39	916.528	1013.19	949.315
COA7	Q96BR5	HUMAN	Cytochrome c oxidase assembly factor 7	12	2648.18	2762.06	2583.75	2719.43	2512.86
COASY	Q13057	HUMAN	Isoform 2 of Bifunctional coenzyme A synthase	12	1366.03	1322.05	1417.28	1351.73	1312.74
COBL	O75128	HUMAN	Isoform 2 of Protein cordon-bleu	7	677.178	858.223	922.735	739.378	1205.64
COBLL1	Q53SF7	HUMAN	Isoform 2 of Cordon-bleu protein-like 1	2	136.862	140.385	140.444	122.48	141.7
COBLL1	Q53SF7	HUMAN	Cordon-bleu protein-like 1	33	4947.58	4730.14	4763.31	4887.3	4547.11
COG1	Q8WTW3	HUMAN	Conserved oligomeric Golgi complex subunit 1	19	3343.26	3503.31	3382.16	3344.21	3398.64
COG2	Q14746	HUMAN	Conserved oligomeric Golgi complex subunit 2	16	1891.8	1879.12	1930.41	1936.28	1862.43
COG3	Q96JB2	HUMAN	Conserved oligomeric Golgi complex subunit 3	22	3863.97	3973.67	3873.07	3873.21	3926.76
COG4	Q9H9E3	HUMAN	Conserved oligomeric Golgi complex subunit 4	24	3606.17	3655.15	3624.02	3493.01	3623.71
COG5	Q9UP83	HUMAN	Isoform 2 of Conserved oligomeric Golgi complex subunit 5	16	2409.2	2398.83	2429.1	2352.09	2473.44
COG6	Q9Y2V7	HUMAN	Conserved oligomeric Golgi complex subunit 6	6	586.233	552.56	651.379	599.639	575.723
COG7	P83436	HUMAN	Conserved oligomeric Golgi complex subunit 7	7	832.688	923.577	816.319	919.819	883.644
COG8	Q96MW5	HUMAN	Conserved oligomeric Golgi complex subunit 8	6	717.946	658.798	696.358	665.89	676.393
COIL	P38432	HUMAN	Coilin	12	2256.33	2191.12	2303.05	2201.96	2344.26
COL12A1	Q99715	HUMAN	Collagen alpha-1(XII) chain	11	2027.17	1457.86	1272.68	1492.18	1223.8
COL17A1	Q9UMD9	HUMAN	Collagen alpha-1(XVII) chain	27	4663.61	3976.45	3939.97	3992.08	3766.22
COL18A1	P39060	HUMAN	Collagen alpha-1(XVIII) chain	2	221.78	220.36	230.245	235.055	229.628
COL4A2	P08572	HUMAN	Collagen alpha-2(IV) chain	6	975.95	981.199	793.449	961.399	796.729
COL4A3BP	Q9Y5P4	HUMAN	Isoform 3 of Collagen type IV alpha-3-binding protein	14	2012.37	1975.51	2021.7	1970.83	2065.69
COL6A1	P12109	HUMAN	Collagen alpha-1(VI) chain	2	153.792	143.128	155.624	155.021	142.324
COL6A3	P12111	HUMAN	Collagen alpha-3(VI) chain	2	132.16	130.563	149.185	141.401	153.639
COL7A1	Q02388	HUMAN	Collagen alpha-1(VII) chain	6	1049.21	1055.4	973.322	1016.41	965.937
COLGALT1	Q8NBJ5	HUMAN	Procollagen galactosyltransferase 1	20	3118.39	3099.7	3246.86	3233.35	3251.56
COMMD1	Q8N668	HUMAN	COMM domain-containing protein 1	5	680.298	980.003	700.87	689.238	765.027
COMMD10	Q9Y6G5	HUMAN	COMM domain-containing protein 10	7	957.501	958.418	876.253	972.626	868.665
COMMD2	Q86X83	HUMAN	COMM domain-containing protein 2	3	527.267	516.631	466.845	533.684	479.264
COMMD3	Q9UBI1	HUMAN	COMM domain-containing protein 3	6	727.616	808.248	751.602	771.005	767.57
COMMD4	Q9H0A8	HUMAN	COMM domain-containing protein 4	4	397.101	358.988	369.297	370.606	338.078
COMMD5	Q9GZQ3	HUMAN	COMM domain-containing protein 5	3	452.807	470.503	432.099	503.041	467.614
COMMD6	Q7Z4G1	HUMAN	Isoform 2 of COMM domain-containing protein 6	5	962.083	892.453	889.102	879.031	837.047
COMMD7	Q86VX2	HUMAN	COMM domain-containing protein 7	4	725.443	855.896	705.342	761.754	719.379
COMMD8	Q9NX08	HUMAN	COMM domain-containing protein 8	2	338.291	345.839	322.602	331.482	349.58
COMMD9	Q9P000	HUMAN	COMM domain-containing protein 9	3	429.291	411.844	350.991	380.485	323.101
COMT	P21964	HUMAN	Catechol O-methyltransferase	11	2398.18	2411.66	2383.75	2421.87	2348.54
COMTD1	Q86VU5	HUMAN	Catechol O-methyltransferase domain-containing protein 1	3	866.771	874.007	895.766	772.646	752.828
COPA	P53621	HUMAN	Coatomer subunit alpha	73	12091.4	12557.3	12422.2	12441.7	12322.6
COPB1	P53618	HUMAN	Coatomer subunit beta	78	12089.5	12388.8	11789.3	12172.2	11704.6
COPB2	P35606	HUMAN	Coatomer subunit beta'	66	14481.6	14315	14816.9	14874	14474.3
COPE	O14579	HUMAN	Coatomer subunit epsilon	13	1386.17	1412.94	1438.94	1512.12	1521.46
COPG1	Q9Y678	HUMAN	Coatomer subunit gamma-1	69	10600.1	11212.5	10649.1	11125.4	10802.5
COPG2	Q9UBF2	HUMAN	Coatomer subunit gamma-2	26	6232.43	6563.6	6130.98	6296.49	6076.87
COPRS	Q9NQ92	HUMAN	Coordinator of PRMT5 and differentiation stimulator	2	338.783	252.677	261.498	241.137	237.054
COPS2	P61201	HUMAN	Isoform 2 of COP9 signalosome complex subunit 2	21	3333.85	3465.91	3224.53	3417.49	3202.64
COPS3	Q9UNS2	HUMAN	COP9 signalosome complex subunit 3	17	2233.13	2125.63	2156.64	2192.93	2191.46
COPS4	Q9BT78	HUMAN	COP9 signalosome complex subunit 4	22	2664.56	2591.13	2718.45	2724.39	2720.3
COPS5	Q92905	HUMAN	COP9 signalosome complex subunit 5	10	1910.1	1986.23	1895.38	1985.44	1874.88
COPS6	Q7L5N1	HUMAN	COP9 signalosome complex subunit 6	11	2570.31	2597.27	2420.16	2655.48	2460.93
COPS7A	Q9UBW8	HUMAN	COP9 signalosome complex subunit 7a	5	724.402	694.161	716.464	733.796	721.823
COPS7B	Q9H9Q2	HUMAN	COP9 signalosome complex subunit 7b	5	596.918	575.747	697.717	632.437	604.178
COPS8	Q99627	HUMAN	COP9 signalosome complex subunit 8	11	1557.95	1513.68	1607.44	1489.06	1427.11
COPS9	Q8WXC6	HUMAN	COP9 signalosome complex subunit 9	1	23.4727	23.9248	21.5192	22.7739	28.4714
COPZ1	P61923	HUMAN	Isoform 4 of Coatomer subunit zeta-1	13	1713.25	1679.86	1731.95	1841.72	1848.59
COPZ2	Q9P299	HUMAN	Coatomer subunit zeta-2	1	82.5556	66.0153	97.1197	88.2744	92.0585
COQ3	Q9NZJ6	HUMAN	Ubiquinone biosynthesis O-methyltransferase, mitochondrial	4	962.423	966.422	933.504	980.989	924.413
COQ5	Q5HYK3	HUMAN	2-methoxy-6-polyprenyl-1,4-benzoquinol methylase, mitochondrial	3	405.712	362.388	416.498	399.632	440.628
COQ6	Q9Y2Z9	HUMAN	Ubiquinone biosynthesis monooxygenase COQ6, mitochondrial	2	227.262	249.388	243.154	242.628	230.502
COQ7	Q99807	HUMAN	5-demethoxyubiquinone hydroxylase, mitochondrial	2	278.395	276.263	265.814	261.706	240.841
COQ8A	Q8NI60	HUMAN	Atypical kinase COQ8A, mitochondrial	3	229.107	237.124	232.801	246.939	226.129
COQ8B	Q96D53	HUMAN	Atypical kinase COQ8B, mitochondrial	1	99.7682	123.53	118.352	106.205	104.636
COQ9	O75208	HUMAN	Ubiquinone biosynthesis protein COQ9, mitochondrial	7	721.28	777.043	790.873	789.8	791.261
CORO1A	P31146	HUMAN	Coronin-1A	7	1179.49	1217.64	1250.4	1192.72	1190.48
CORO1B	Q9BR76	HUMAN	Coronin-1B	14	2646.6	2728.24	2855.92	2785.99	2709.01
CORO1C	Q9ULV4	HUMAN	Isoform 3 of Coronin-1C	30	6679.86	7728.2	6593.48	7277	6459.33
CORO2A	Q92828	HUMAN	Coronin-2A	5	583.293	570.37	611.974	608.281	593.932
CORO6	Q6QEF8	HUMAN	Isoform 5 of Coronin-6	1	292.676	281.278	316.246	316.168	303.187
CORO7	P57737	HUMAN	Coronin-7	2	173.131	186.432	169.837	164.657	174.302
CORO7	P57737	HUMAN	Isoform 3 of Coronin-7	18	2686.76	2691.54	2761.15	2806.74	2724.09
COTL1	Q14019	HUMAN	Coactosin-like protein	23	5786.43	6683.97	5939.18	5973.54	5478.18
COX10	Q12887	HUMAN	Protoheme IX farnesyltransferase, mitochondrial	1	172.601	186.644	160.881	195.925	162.325
COX14	Q96I36	HUMAN	Cytochrome c oxidase assembly protein COX14	1	191.369	207.447	204.974	218.631	189.776
COX15	Q7KZN9	HUMAN	Cytochrome c oxidase assembly protein COX15 homolog	1	143.555	144.845	146.571	137.58	138.64
COX16	Q9P0S2	HUMAN	Cytochrome c oxidase assembly protein COX16 homolog, mitochondrial	1	90.0539	96.6535	79.8466	105.708	81.8248
COX17	Q14061	HUMAN	Cytochrome c oxidase copper chaperone	4	935.466	885.093	888.251	929.302	799.22
COX19	Q49B96	HUMAN	Cytochrome c oxidase assembly protein COX19	3	383.053	433.539	362.557	420.481	406.098
COX20	Q5RI15	HUMAN	Isoform 2 of Cytochrome c oxidase protein 20 homolog	2	238.264	225.147	261.446	260.396	274.38
COX4I1	P13073	HUMAN	Cytochrome c oxidase subunit 4 isoform 1, mitochondrial	23	4812.55	5045.27	4779.74	5182.05	4779.04
COX5A	P20674	HUMAN	Cytochrome c oxidase subunit 5A, mitochondrial	26	4694.86	5037.12	4238.43	4860.11	4666.47
COX5B	P10606	HUMAN	Cytochrome c oxidase subunit 5B, mitochondrial	8	1345.84	1340.93	1371.36	1345.11	1251.94
COX6B1	P14854	HUMAN	Cytochrome c oxidase subunit 6B1	5	619.565	969.104	635.847	572.737	607.444
COX6C	P09669	HUMAN	Cytochrome c oxidase subunit 6C	5	797.747	976.771	835.149	791.216	790.698
COX7A2	P14406	HUMAN	Cytochrome c oxidase subunit 7A2, mitochondrial	6	1531.11	1629.47	1513.25	1680.24	1458.61
COX7A2L	O14548	HUMAN	Cytochrome c oxidase subunit 7A-related protein, mitochondrial	6	1190.83	1211.76	1114.01	1151.24	1060.06
COX7B	P24311	HUMAN	Cytochrome c oxidase subunit 7B, mitochondrial	1	293.949	246.264	139.09	223.851	128.43
COX7C	P15954	HUMAN	Cytochrome c oxidase subunit 7C, mitochondrial	3	824.218	725.42	930.864	845.038	913.431
CPA4	Q9UI42	HUMAN	Carboxypeptidase A4	1	311.339	315.813	215.325	279.951	207.464
CPD	O75976	HUMAN	Carboxypeptidase D	10	1452.44	1382.53	1195.83	1401	1329.8
CPEB2	Q7Z5Q1	HUMAN	Isoform 8 of Cytoplasmic polyadenylation element-binding protein 2	2	213.922	259.051	264.993	238.547	285.069
CPNE1	Q99829	HUMAN	Copine-1	13	2278.03	2238.93	2378.26	2330.1	2284.27
CPNE2	Q96FN4	HUMAN	Copine-2	5	700.239	771.188	757.6	797.927	735.339
CPNE3	O75131	HUMAN	Copine-3	36	4619.81	4527.81	4643.26	4871.16	5043.66
CPNE7	Q9UBL6	HUMAN	Copine-7	3	680.594	538.761	507.515	517.495	529.79
CPNE8	Q86YQ8	HUMAN	Copine-8	2	269.078	283.571	242.26	275.459	238.684
CPOX	P36551	HUMAN	Oxygen-dependent coproporphyrinogen-III oxidase, mitochondrial	21	2776.42	2507.16	2859.49	2716.52	2881.94
CPS1	P31327	HUMAN	Isoform 3 of Carbamoyl-phosphate synthase [ammonia], mitochondrial	9	1224.81	1259.53	1245.38	1215.74	1286.72
CPSF1	Q10570	HUMAN	Cleavage and polyadenylation specificity factor subunit 1	21	3519.7	3761.95	3834.06	3707.34	3459.78
CPSF2	Q9P2I0	HUMAN	Cleavage and polyadenylation specificity factor subunit 2	26	3744.88	3514.67	3424.76	3459	3434.15
CPSF3	Q9UKF6	HUMAN	Cleavage and polyadenylation specificity factor subunit 3	19	2370.04	2325.28	2356.98	2521.03	2417.88
CPSF3L	Q5TA45	HUMAN	Isoform 5 of Integrator complex subunit 11	5	882.423	990.776	859.064	923.676	793.798
CPSF4	O95639	HUMAN	Cleavage and polyadenylation specificity factor subunit 4	9	1340.37	1202.53	1300.13	1236.87	1165.24
CPSF6	Q16630	HUMAN	Isoform 2 of Cleavage and polyadenylation specificity factor subunit 6	19	4413.18	4039.73	4380.43	4052.55	4364.48
CPSF7	Q8N684	HUMAN	Isoform 3 of Cleavage and polyadenylation specificity factor subunit 7	14	2663.12	2581.38	2624.2	2520.69	2526.32
CPT1A	P50416	HUMAN	Carnitine O-palmitoyltransferase 1, liver isoform	28	4993.2	4737.52	5079.54	4643	4785.31
CPT2	P23786	HUMAN	Carnitine O-palmitoyltransferase 2, mitochondrial	15	2665.06	2685.48	2839.42	2762.23	2678.41
CRABP2	P29373	HUMAN	Cellular retinoic acid-binding protein 2	13	2018.07	2102.38	2150.68	2094.71	2088.61
CRAMP1	Q96RY5	HUMAN	Protein cramped-like	3	523.006	492.641	484.08	500.266	474.476
CRBN	Q96SW2	HUMAN	Protein cereblon	4	389.252	403.157	338.159	424.822	364.577
CREB1	P16220	HUMAN	Cyclic AMP-responsive element-binding protein 1	6	803.447	786.421	784.973	773.39	747.46
CREBBP	Q92793	HUMAN	CREB-binding protein	15	2034.76	1692.84	1597.64	1755.45	1546.41
CREG1	O75629	HUMAN	Protein CREG1	1	130.798	122.378	95.0936	125.514	118.854
CRELD2	Q6UXH1	HUMAN	Isoform 5 of Cysteine-rich with EGF-like domain protein 2	9	1192.52	1236.5	1341.84	1246.98	1266.88
CRIM1	Q9NZV1	HUMAN	Cysteine-rich motor neuron 1 protein	2	217.399	146.4	103.455	157.839	111.024
CRIP1	P50238	HUMAN	Cysteine-rich protein 1	11	2643.97	2294.49	2252.09	2708.07	2071.34
CRIP2	P52943	HUMAN	Cysteine-rich protein 2	15	3068.12	2601.56	2728.74	2627.76	2247.24
CRIPT	Q9P021	HUMAN	Cysteine-rich PDZ-binding protein	2	411.085	360.163	246.255	369.522	276.041
CRK	P46108	HUMAN	Adapter molecule crk	15	2359.54	2298.15	2269.36	2383.45	2364.9
CRKL	P46109	HUMAN	Crk-like protein	18	2854.15	2852.24	2858.62	2850.56	2817.5
CRLF3	Q8IUI8	HUMAN	Cytokine receptor-like factor 3	7	882.999	781.172	841.368	860.619	870.736
CRNKL1	Q9BZJ0	HUMAN	Crooked neck-like protein 1	20	2757.06	2971.8	2594.79	2800.28	2472.79
CROCC	Q5TZA2	HUMAN	Rootletin	3	406.577	401.039	423.314	398.893	399.803
CROT	Q9UKG9	HUMAN	Peroxisomal carnitine O-octanoyltransferase	6	686.677	664.611	674.822	702.245	674.642
CRTAP	O75718	HUMAN	Cartilage-associated protein	10	1718.01	1713.27	1521.98	1658.05	1578.73
CRTC1	Q6UUV9	HUMAN	Isoform 2 of CREB-regulated transcription coactivator 1	2	220.03	192.948	174.825	201.607	206.013
CRTC2	Q53ET0	HUMAN	CREB-regulated transcription coactivator 2	4	1029.55	882.137	1069.86	1040.33	1063.29
CRTC3	Q6UUV7	HUMAN	CREB-regulated transcription coactivator 3	1	132.373	152.627	147.166	112.637	138.683
CRY1	Q16526	HUMAN	Cryptochrome-1	3	410.37	270.541	262.948	277.142	296.239
CRY2	Q49AN0	HUMAN	Cryptochrome-2	1	70.4678	70.4582	67.0352	62.5396	64.6196
CRYBG3	Q68DQ2	HUMAN	Very large A-kinase anchor protein	37	5557.46	5013.27	5220.47	5237.76	5154.35
CRYZ	Q08257	HUMAN	Quinone oxidoreductase	18	3344.68	3315.18	3506.91	3361.08	3461.68
CRYZL1	O95825	HUMAN	Quinone oxidoreductase-like protein 1	8	1172.08	1177.69	1189.11	1154.25	1185.91
CS	O75390	HUMAN	Citrate synthase, mitochondrial	34	6925.73	7853.46	7258.93	7226.08	7044.51
CSDE1	O75534	HUMAN	Isoform 4 of Cold shock domain-containing protein E1	59	13655.8	11879.4	11587	12014.8	11241.1
CSE1L	P55060	HUMAN	Exportin-2	66	12198.6	12214.5	12199.7	11818	11749.7
CSK	P41240	HUMAN	Tyrosine-protein kinase CSK	15	2474.25	2304.69	2313.73	2387.52	2408.53
CSNK1A1	P48729	HUMAN	Isoform 3 of Casein kinase I isoform alpha	1	96.5487	108.115	84.3419	87.0621	91.2857
CSNK1A1	P48729	HUMAN	Isoform 2 of Casein kinase I isoform alpha	18	4367.35	4120.27	3874.38	4281.2	3980.59
CSNK1D	P48730	HUMAN	Isoform 2 of Casein kinase I isoform delta	2	238.556	186.135	203.372	209.215	157.403
CSNK1E	P49674	HUMAN	Casein kinase I isoform epsilon	9	1900.17	1509.95	1704.36	1776.22	1740.58
CSNK1G3	Q9Y6M4	HUMAN	Isoform 2 of Casein kinase I isoform gamma-3	5	1007.54	1008.85	976.941	985.109	924.74
CSNK2A1	P68400	HUMAN	Casein kinase II subunit alpha	20	3097.25	2942.37	3124.74	3114.49	3215.8
CSNK2A2	P19784	HUMAN	Casein kinase II subunit alpha'	16	1738.53	1730.7	1819.57	1805.8	1817.82
CSNK2B	P67870	HUMAN	Casein kinase II subunit beta	27	3615.59	3617.57	3523.55	3793.56	3699.25
CSPG4	Q6UVK1	HUMAN	Chondroitin sulfate proteoglycan 4	12	1368.02	1564.53	1387.9	1385.77	1196.49
CSPP1	Q1MSJ5	HUMAN	Centrosome and spindle pole-associated protein 1	2	313.786	318.871	297.403	305.892	276.797
CSRP1	P21291	HUMAN	Cysteine and glycine-rich protein 1	17	2676.51	2675.83	2638.38	2562.03	2648.89
CSRP2	Q16527	HUMAN	Cysteine and glycine-rich protein 2	5	641.983	714.899	662.409	781.5	705.046
CST3	P01034	HUMAN	Cystatin-C	1	578.171	415.27	289.181	461.654	312.828
CSTB	P04080	HUMAN	Cystatin-B	16	2525.96	2927.99	2515.19	2853.74	2699.25
CSTF1	Q05048	HUMAN	Cleavage stimulation factor subunit 1	21	3024.38	3132.59	2989.3	3091.76	3028.7
CSTF2	P33240	HUMAN	Cleavage stimulation factor subunit 2	13	1577.18	1629.28	1638.77	1691.36	1665.01
CSTF2T	Q9H0L4	HUMAN	Cleavage stimulation factor subunit 2 tau variant	26	4302.08	4126.72	4448.48	4168.35	4394.81
CSTF3	Q12996	HUMAN	Cleavage stimulation factor subunit 3	31	4410.88	4762.85	4565.69	4909.39	4820.38
CTBP1	Q13363	HUMAN	C-terminal-binding protein 1	10	1174.8	1270.82	1179.96	1266.26	1166.72
CTBP2	P56545	HUMAN	Isoform 2 of C-terminal-binding protein 2	12	2002.38	1972	1985.89	1914.19	1913.56
CTCF	P49711	HUMAN	Transcriptional repressor CTCF	34	5376.88	4798.09	5346.29	5242.82	4934.2
CTDP1	Q9Y5B0	HUMAN	RNA polymerase II subunit A C-terminal domain phosphatase	9	1248.58	1285.48	1371.61	1313.59	1311.68
CTDSP1	Q9GZU7	HUMAN	Isoform 3 of Carboxy-terminal domain RNA polymerase II polypeptide A small phosphatase 1	1	138.4	126.777	111.376	131.436	139.067
CTDSP1	Q9GZU7	HUMAN	Carboxy-terminal domain RNA polymerase II polypeptide A small phosphatase 1	2	190.627	218.537	191.004	207.191	205.189
CTDSPL	O15194	HUMAN	CTD small phosphatase-like protein	2	95.9143	89.2928	98.7531	87.997	106.814
CTDSPL2	Q05D32	HUMAN	CTD small phosphatase-like protein 2	14	2121.86	2262.35	2127.69	2271.18	2106.83
CTH	P32929	HUMAN	Cystathionine gamma-lyase	1	216.58	243.384	215.457	213.638	240.472
CTIF	O43310	HUMAN	CBP80/20-dependent translation initiation factor	1	168.139	178.143	194.941	203.048	155.368
CTNNA1	P35221	HUMAN	Isoform 2 of Catenin alpha-1	95	18113.7	17785	17881	18342.3	17414.4
CTNNA3	Q9UI47	HUMAN	Catenin alpha-3	1	41.2972	37.4295	45.8224	39.0162	51.9356
CTNNAL1	Q9UBT7	HUMAN	Alpha-catulin	5	987.934	686.212	407.768	613.772	422.682
CTNNB1	P35222	HUMAN	Catenin beta-1	27	3628.61	3694.44	3557.11	3734.77	3569.48
CTNNBIP1	Q9NSA3	HUMAN	Beta-catenin-interacting protein 1	4	937.506	827.119	839.09	897.247	854.493
CTNNBL1	Q8WYA6	HUMAN	Beta-catenin-like protein 1	26	5153.91	4864.69	4858.41	4660.86	4716.52
CTNND1	O60716	HUMAN	Isoform 1AC of Catenin delta-1	82	16474.1	16147.4	15415.6	16343.8	15999.4
CTNND2	Q9UQB3	HUMAN	Catenin delta-2	2	123.232	107.099	103.94	107.33	89.9493
CTPS1	P17812	HUMAN	CTP synthase 1	22	4006.44	3915.56	3976.69	4114.7	4145.37
CTPS2	Q9NRF8	HUMAN	CTP synthase 2	13	1179.57	1240.87	1313.96	1212.55	1276.15
CTR9	Q6PD62	HUMAN	RNA polymerase-associated protein CTR9 homolog	34	5667.63	5755.48	5453.52	5926.6	5859.97
CTSA	P10619	HUMAN	Lysosomal protective protein	8	1461.57	1575.4	1361.32	1581.33	1441.67
CTSB	P07858	HUMAN	Cathepsin B	7	1257.58	1304.83	1282.09	1297.6	1361.17
CTSC	P53634	HUMAN	Dipeptidyl peptidase 1	7	1014.18	1001.91	993.776	1004.39	1056.38
CTSH	P09668	HUMAN	Pro-cathepsin H	10	1704.77	1823.28	1553.41	2000.73	1663.59
CTSL	P07711	HUMAN	Cathepsin L1	1	114.337	70.6417	26.7022	69.3307	37.1478
CTSV	O60911	HUMAN	Cathepsin L2	4	1313.64	1087.52	783.444	1088.2	775.504
CTSZ	Q9UBR2	HUMAN	Cathepsin Z	6	565.091	534.933	494.406	620.765	580.217
CTTN	Q14247	HUMAN	Src substrate cortactin	31	5020.28	4740.06	4989.05	4840.3	4845.38
CTTNBP2NL	Q9P2B4	HUMAN	CTTNBP2 N-terminal-like protein	17	3140.08	2974.06	3137.62	3084.37	3131.51
CTU1	Q7Z7A3	HUMAN	Cytoplasmic tRNA 2-thiolation protein 1	3	417.04	447.58	431.707	401.495	395.458
CTU2	Q2VPK5	HUMAN	Cytoplasmic tRNA 2-thiolation protein 2	14	1685.34	1694.37	1747.62	1684.69	1730.19
CUEDC2	Q9H467	HUMAN	CUE domain-containing protein 2	3	447.284	357.846	272.258	381.603	285.053
CUL1	Q13616	HUMAN	Cullin-1	22	2740.71	2653.22	2640.43	2594.21	2500.74
CUL2	Q13617	HUMAN	Isoform 2 of Cullin-2	31	5927.14	5701.9	5622.07	5743.56	5661.86
CUL3	Q13618	HUMAN	Cullin-3	25	4273.08	4139.94	4225.58	4129.89	4154.01
CUL4A	Q13619	HUMAN	Cullin-4A	15	2621.7	2473.6	2399.26	2484.66	2293.86
CUL4B	Q13620	HUMAN	Cullin-4B	32	4951.44	4848.99	4947.26	5025.14	4972.84
CUL5	Q93034	HUMAN	Cullin-5	18	2948.38	2968.81	2951.21	2856.39	2910.66
CUTA	O60888	HUMAN	Isoform A of Protein CutA	21	2187.26	2180.96	2066.1	2128.28	2202.38
CUTC	Q9NTM9	HUMAN	Copper homeostasis protein cutC homolog	3	415.533	409.727	395.442	445.177	418.994
CUX1	Q13948	HUMAN	Protein CASP	4	544.696	486.58	618.203	533.024	599.861
CUX1	P39880	HUMAN	Isoform 3 of Homeobox protein cut-like 1	27	3256.11	3118.24	3106.77	3148.32	3034.51
CWC15	Q9P013	HUMAN	Spliceosome-associated protein CWC15 homolog	14	1656.72	1428.81	1595.51	1540.95	1641.41
CWC22	Q9HCG8	HUMAN	Pre-mRNA-splicing factor CWC22 homolog	16	2995.33	2851.24	3073.94	2996.34	3024.71
CWC25	Q9NXE8	HUMAN	Pre-mRNA-splicing factor CWC25 homolog	5	963.054	990.621	774.14	902.747	777.565
CWC27	Q6UX04	HUMAN	Peptidyl-prolyl cis-trans isomerase CWC27 homolog	9	1305.28	1237.98	1286.25	1341	1285.28
CWF19L1	Q69YN2	HUMAN	CWF19-like protein 1	18	4432.25	4415.28	5201.25	5480.85	5451.26
CWF19L2	Q2TBE0	HUMAN	CWF19-like protein 2	21	3562.3	3483.89	3305.91	3595.81	3377.97
CXADR	P78310	HUMAN	Coxsackievirus and adenovirus receptor	5	626.794	590.109	563.332	582.391	572.182
CXorf23	A2AJT9	HUMAN	Uncharacterized protein CXorf23	2	228.592	257.819	224.651	238.497	237.226
CXorf38	Q8TB03	HUMAN	Uncharacterized protein CXorf38	8	1011.86	1010.31	989.612	994.189	972.997
CXorf56	Q9H5V9	HUMAN	UPF0428 protein CXorf56	9	1892.85	1693.45	1471.14	1699.83	1397.83
CXXC1	Q9P0U4	HUMAN	Isoform 2 of CXXC-type zinc finger protein 1	6	784.37	694.446	779.033	749.025	765.485
CXXC5	Q7LFL8	HUMAN	CXXC-type zinc finger protein 5	2	225.234	218.325	223.208	217.812	237.321
CYB5A	P00167	HUMAN	Cytochrome b5	4	694.731	672.254	657.102	774.756	727.66
CYB5B	O43169	HUMAN	Cytochrome b5 type B	6	579.699	618.5	608.198	664.494	622.496
CYB5R1	Q9UHQ9	HUMAN	NADH-cytochrome b5 reductase 1	9	1464.91	1463.1	1613.12	1549.85	1561.9
CYB5R3	P00387	HUMAN	Isoform 3 of NADH-cytochrome b5 reductase 3	20	2973.79	3282.9	3004.75	3070.75	2992.36
CYB5R4	Q7L1T6	HUMAN	Cytochrome b5 reductase 4	4	597.158	586.593	564.418	580.097	536.685
CYBA	P13498	HUMAN	Cytochrome b-245 light chain	3	338.553	365.715	278.078	325.68	246.776
CYC1	P08574	HUMAN	Cytochrome c1, heme protein, mitochondrial	16	1626.25	1832.84	1684.68	1719.73	1790.09
CYCS	P99999	HUMAN	Cytochrome c	17	5045.83	4804.6	5008.72	4845.87	4957.57
CYFIP1	Q7L576	HUMAN	Cytoplasmic FMR1-interacting protein 1	44	6751.69	6779.91	6764.07	7031.1	6968.26
CYHR1	Q6ZMK1	HUMAN	Cysteine and histidine-rich protein 1	3	305.605	357.6	301.46	320.847	297.149
CYLD	Q9NQC7	HUMAN	Ubiquitin carboxyl-terminal hydrolase CYLD	6	823.468	826.984	790.101	798.342	789.701
CYP1B1	Q16678	HUMAN	Cytochrome P450 1B1	2	235.175	171.05	166.753	153.183	138.55
CYP20A1	Q6UW02	HUMAN	Cytochrome P450 20A1	5	509.587	527.501	577.219	563.503	573.607
CYP2S1	Q96SQ9	HUMAN	Isoform 2 of Cytochrome P450 2S1	3	468.342	536.827	511.03	459.888	550.474
CYP4F12	Q9HCS2	HUMAN	Cytochrome P450 4F12	1	111.689	130.647	136.555	103.613	120.695
CYP51A1	Q16850	HUMAN	Lanosterol 14-alpha demethylase	12	1898.96	1838.94	1873.55	1993.78	1936.95
CYR61	O00622	HUMAN	Protein CYR61	19	3075.75	3005.75	2751.42	2936.1	2654.23
CYSRT1	A8MQ03	HUMAN	Cysteine-rich tail protein 1	1	72.2534	59.2093	64.5457	71.1124	64.7018
CYTH1	Q15438	HUMAN	Cytohesin-1	2	158.216	155.119	128.158	151.225	145.818
CYTH2	Q99418	HUMAN	Cytohesin-2	2	238.079	242.905	223.626	248.691	225.748
CYTH3	O43739	HUMAN	Cytohesin-3	2	314.902	295.996	283.024	302.766	296.073
D2HGDH	Q8N465	HUMAN	D-2-hydroxyglutarate dehydrogenase, mitochondrial	3	276.05	324.792	278.31	307.174	307.142
DAAM1	Q9Y4D1	HUMAN	Disheveled-associated activator of morphogenesis 1	14	2486.77	2604.94	2430.65	2650.47	2383.42
DAB2IP	Q5VWQ8	HUMAN	Disabled homolog 2-interacting protein	8	962.409	1018.68	989.866	984.015	878.233
DAD1	P61803	HUMAN	Dolichyl-diphosphooligosaccharide--protein glycosyltransferase subunit DAD1	1	79.9072	69.6306	102.896	67.3816	110.144
DAG1	Q14118	HUMAN	Dystroglycan	5	985.385	909.803	716.656	858.75	792.325
DAGLB	Q8NCG7	HUMAN	Sn1-specific diacylglycerol lipase beta	4	936.198	905.129	914.379	880.795	887.003
DAP	P51397	HUMAN	Death-associated protein 1	5	1144.87	1117.89	1225.46	1188.71	1193.93
DAP3	P51398	HUMAN	28S ribosomal protein S29, mitochondrial	13	2690.17	2488.4	2289.46	2594.57	2439.16
DAPK1	P53355	HUMAN	Isoform 3 of Death-associated protein kinase 1	6	957.624	867.937	834.79	862.261	753.462
DAPK2	Q9UIK4	HUMAN	Isoform 2 of Death-associated protein kinase 2	2	404.673	467.112	433.968	438.114	438.731
DAPK3	O43293	HUMAN	Death-associated protein kinase 3	2	324.311	294.15	289.886	281.395	273.15
DARS	P14868	HUMAN	Aspartate--tRNA ligase, cytoplasmic	62	12296.6	12158.1	12473.4	12592.2	12427.8
DARS2	Q6PI48	HUMAN	Aspartate--tRNA ligase, mitochondrial	18	2879.89	2736.17	2888.47	2743.89	2883.47
DAXX	Q9UER7	HUMAN	Death domain-associated protein 6	3	448.667	377.48	418.279	414.03	416.67
DAZAP1	Q96EP5	HUMAN	DAZ-associated protein 1	16	1669.35	1503.42	1626.5	1693.08	1836.3
DAZAP2	Q15038	HUMAN	DAZ-associated protein 2	1	91.2156	66.8219	51.5623	73.3758	42.5904
DBF4	Q9UBU7	HUMAN	Protein DBF4 homolog A	2	312.947	292.319	293.447	268.795	283.517
DBI	P07108	HUMAN	Isoform 5 of Acyl-CoA-binding protein	28	4539.84	4838.83	4891.67	4865.91	4787.26
DBN1	Q16643	HUMAN	Isoform 3 of Drebrin	10	970.45	1019.81	1082.74	1009.64	1114.37
DBNDD1	Q9H9R9	HUMAN	Isoform 3 of Dysbindin domain-containing protein 1	2	98.708	209.514	128.506	92.7598	158.078
DBNL	Q9UJU6	HUMAN	Drebrin-like protein	2	154.796	125.206	145.549	146.194	169.358
DBNL	Q9UJU6	HUMAN	Isoform 2 of Drebrin-like protein	39	5761.31	5408.4	5916.62	5729.67	5925.37
DBR1	Q9UK59	HUMAN	Lariat debranching enzyme	5	620.246	526.359	630.481	582.826	644.534
DBT	P11182	HUMAN	Lipoamide acyltransferase component of branched-chain alpha-keto acid dehydrogenase complex, mitochondrial	16	2229.21	2236.87	2218.5	2289.43	2204.44
DCAF11	Q8TEB1	HUMAN	DDB1- and CUL4-associated factor 11	1	80.2127	168.445	109.745	84.2727	143.966
DCAF12	Q5T6F0	HUMAN	DDB1- and CUL4-associated factor 12	1	341.551	284.871	205.884	303.806	204.206
DCAF13	Q9NV06	HUMAN	DDB1- and CUL4-associated factor 13	10	2251.83	1969.82	1694.99	1888.58	1626.94
DCAF15	Q66K64	HUMAN	DDB1- and CUL4-associated factor 15	4	876.417	1012.62	754.037	914.854	768.676
DCAF16	Q9NXF7	HUMAN	DDB1- and CUL4-associated factor 16	2	138.448	132.416	127.753	137.708	118.769
DCAF4	Q8WV16	HUMAN	DDB1- and CUL4-associated factor 4	1	63.1311	78.7164	55.2347	79.0973	66.1966
DCAF5	Q96JK2	HUMAN	DDB1- and CUL4-associated factor 5	4	652.112	617.659	596.404	702.726	628.895
DCAF6	Q58WW2	HUMAN	Isoform 3 of DDB1- and CUL4-associated factor 6	12	1709.04	1719.04	1676.89	1752.84	1775.47
DCAF7	P61962	HUMAN	DDB1- and CUL4-associated factor 7	7	973.851	1119.65	759.031	947.882	770.732
DCAF8	Q5TAQ9	HUMAN	DDB1- and CUL4-associated factor 8	6	629.498	664.705	631.887	614.311	609.304
DCAKD	Q8WVC6	HUMAN	Dephospho-CoA kinase domain-containing protein	3	355.09	355.867	390.714	351.302	343.577
DCBLD2	Q96PD2	HUMAN	Isoform 2 of Discoidin, CUB and LCCL domain-containing protein 2	6	1141.81	1058.13	990.68	1138.21	979.028
DCK	P27707	HUMAN	Deoxycytidine kinase	7	630.538	641.024	608.147	604.677	599.256
DCLRE1B	Q9H816	HUMAN	5' exonuclease Apollo	4	405.601	359.757	323.225	364.547	330.479
DCP1A	Q9NPI6	HUMAN	mRNA-decapping enzyme 1A	3	182.741	172.135	192.803	178.815	189.863
DCP2	Q8IU60	HUMAN	m7GpppN-mRNA hydrolase	2	445.651	442.871	381.626	470.118	391.572
DCPS	Q96C86	HUMAN	m7GpppX diphosphatase	8	1210.53	1202.91	1311.87	1294.85	1285.9
DCTD	P32321	HUMAN	Isoform 2 of Deoxycytidylate deaminase	8	2091.45	1994.56	1808.02	2033.14	2033.01
DCTN1	Q14203	HUMAN	Dynactin subunit 1	41	6827.95	6472.86	7135.29	6611.02	6884.81
DCTN2	Q13561	HUMAN	Isoform 2 of Dynactin subunit 2	17	2554.51	2431.47	2500.93	2464.47	2513.23
DCTN3	O75935	HUMAN	Dynactin subunit 3	6	1187.78	1157.61	1217.7	1147.9	1070.67
DCTN4	Q9UJW0	HUMAN	Isoform 3 of Dynactin subunit 4	10	1241.79	1163.33	1155.97	1218.67	1230.3
DCTN5	Q9BTE1	HUMAN	Dynactin subunit 5	6	1031.99	1062.07	1076.26	1046.65	1054.86
DCTN6	O00399	HUMAN	Dynactin subunit 6	8	2516.45	2441.86	2648.79	2459.66	2650.88
DCTPP1	Q9H773	HUMAN	dCTP pyrophosphatase 1	8	1233.41	1130.66	995.938	1039.94	1071.53
DCUN1D1	Q96GG9	HUMAN	DCN1-like protein 1	12	1182.38	1265.5	1281.24	1301.16	1298.05
DCUN1D4	Q92564	HUMAN	Isoform 3 of DCN1-like protein 4	3	572.383	539.539	515	520.895	533.944
DCUN1D5	Q9BTE7	HUMAN	DCN1-like protein 5	9	1867.01	1898	1648.89	1847.77	1549.24
DCXR	Q7Z4W1	HUMAN	L-xylulose reductase	15	1870.96	1913.54	1899.18	1933.78	1917.7
DDA1	Q9BW61	HUMAN	DET1- and DDB1-associated protein 1	2	441.856	441.316	476.199	505.446	511.594
DDAH1	O94760	HUMAN	N(G),N(G)-dimethylarginine dimethylaminohydrolase 1	31	3937.61	4009.26	4142.68	4229.91	4208.71
DDAH2	O95865	HUMAN	N(G),N(G)-dimethylarginine dimethylaminohydrolase 2	9	1187.33	1186.5	1325.52	1218.05	1264.33
DDB1	Q16531	HUMAN	DNA damage-binding protein 1	73	11674.6	11874.7	12501.3	11786.2	12608
DDB2	Q92466	HUMAN	DNA damage-binding protein 2	12	1766.12	1787.44	1803.13	1802.42	1728.17
DDHD1	Q8NEL9	HUMAN	Phospholipase DDHD1	1	95.7098	111.936	105.928	102.916	104.099
DDHD2	O94830	HUMAN	Phospholipase DDHD2	7	1099.56	1031.64	1063.1	1091.76	1121.36
DDI2	Q5TDH0	HUMAN	Isoform 3 of Protein DDI1 homolog 2	9	1021.62	995.941	962.016	965.335	967.682
DDOST	P39656	HUMAN	Dolichyl-diphosphooligosaccharide--protein glycosyltransferase 48 kDa subunit	13	2017.97	2005.88	2153.67	2066.62	1994.9
DDR1	Q08345	HUMAN	Isoform 4 of Epithelial discoidin domain-containing receptor 1	5	2053.09	1666.69	1093.83	1626.89	1198.62
DDRGK1	Q96HY6	HUMAN	DDRGK domain-containing protein 1	9	1425.89	1354.06	1490.64	1432.07	1435.54
DDT	P30046	HUMAN	D-dopachrome decarboxylase	33	6077.7	6049.6	5748.16	5655.13	5878.73
DDX1	Q92499	HUMAN	ATP-dependent RNA helicase DDX1	57	10784	10629.1	10699.9	11166.3	11052.1
DDX10	Q13206	HUMAN	Probable ATP-dependent RNA helicase DDX10	9	1557.05	1445.07	1438.28	1416.77	1377.89
DDX11	Q96FC9	HUMAN	Isoform 2 of ATP-dependent DNA helicase DDX11	5	498.064	504.653	433.132	484.243	427.082
DDX17	Q92841	HUMAN	Isoform 4 of Probable ATP-dependent RNA helicase DDX17	2	359.036	434.643	402.152	487.239	397.862
DDX17	Q92841	HUMAN	Probable ATP-dependent RNA helicase DDX17	57	10533.2	9614.28	10665.8	10329.9	10171.2
DDX18	Q9NVP1	HUMAN	ATP-dependent RNA helicase DDX18	48	9735.06	9516.59	9801.99	9769.08	9717.7
DDX19A	Q9NUU7	HUMAN	ATP-dependent RNA helicase DDX19A	19	1696.35	1611.6	1744.61	1649.41	1709.44
DDX19B	Q9UMR2	HUMAN	ATP-dependent RNA helicase DDX19B	47	6069.32	6215.38	6324.64	6114.02	6308.49
DDX20	Q9UHI6	HUMAN	Probable ATP-dependent RNA helicase DDX20	23	4022.48	3944.05	4090.53	4145.62	3907.01
DDX21	Q9NR30	HUMAN	Nucleolar RNA helicase 2	77	15791.1	14851.4	14667.6	15111.1	14790.6
DDX23	Q9BUQ8	HUMAN	Probable ATP-dependent RNA helicase DDX23	29	4312.44	4225.55	4467.61	4458.92	4673.77
DDX24	Q9GZR7	HUMAN	ATP-dependent RNA helicase DDX24	45	8203.32	8114.66	7801.87	8067.57	7735.46
DDX27	Q96GQ7	HUMAN	Probable ATP-dependent RNA helicase DDX27	44	8201.86	8323.44	8373.81	8316.79	8086.43
DDX28	Q9NUL7	HUMAN	Probable ATP-dependent RNA helicase DDX28	11	1518.66	1490.4	1318.49	1309.29	1230.86
DDX31	Q9H8H2	HUMAN	Probable ATP-dependent RNA helicase DDX31	16	2864.49	2843.06	2870.16	2821.04	2807.08
DDX39A	O00148	HUMAN	ATP-dependent RNA helicase DDX39A	7	1336.98	1514.47	1292.83	1434.35	1364.61
DDX39B	Q13838	HUMAN	Isoform 2 of Spliceosome RNA helicase DDX39B	52	7739.4	8739.18	7664.41	8000.94	7855.59
DDX3X	O00571	HUMAN	ATP-dependent RNA helicase DDX3X	60	10890.6	10293.8	10597.6	10237.8	10224
DDX41	Q9UJV9	HUMAN	Probable ATP-dependent RNA helicase DDX41	18	2852.3	2970.39	2937.94	2987.38	2884.24
DDX42	Q86XP3	HUMAN	ATP-dependent RNA helicase DDX42	20	2200.13	2150.29	2092.68	2226.53	2187.03
DDX43	Q9NXZ2	HUMAN	Probable ATP-dependent RNA helicase DDX43	2	237.34	211.999	202.528	199.517	188.997
DDX46	Q7L014	HUMAN	Probable ATP-dependent RNA helicase DDX46	83	10905.3	10683.2	10939.1	10764.6	10953.1
DDX47	Q9H0S4	HUMAN	Probable ATP-dependent RNA helicase DDX47	17	4238	3818.7	3783.6	3946.57	3662.26
DDX49	Q9Y6V7	HUMAN	Probable ATP-dependent RNA helicase DDX49	10	1750.62	1613.79	1229.6	1522.4	1134.06
DDX5	P17844	HUMAN	Probable ATP-dependent RNA helicase DDX5	74	11583.1	10827.7	10963	11046	11064.6
DDX50	Q9BQ39	HUMAN	ATP-dependent RNA helicase DDX50	24	3518.5	3283.48	3386.73	3410.92	3281.09
DDX51	Q8N8A6	HUMAN	ATP-dependent RNA helicase DDX51	18	2347.89	2180	2355.26	2264.77	2363.92
DDX52	Q9Y2R4	HUMAN	Probable ATP-dependent RNA helicase DDX52	8	887.427	950.649	837.373	884.81	858.392
DDX54	Q8TDD1	HUMAN	Isoform 2 of ATP-dependent RNA helicase DDX54	29	5363.9	5157.15	5266.53	5312.56	5416.04
DDX55	Q8NHQ9	HUMAN	ATP-dependent RNA helicase DDX55	10	1440.45	1493.64	1442.71	1460.96	1520.01
DDX56	Q9NY93	HUMAN	Probable ATP-dependent RNA helicase DDX56	17	4545.6	3901.42	3374.23	4051.99	3277.47
DDX58	O95786	HUMAN	Probable ATP-dependent RNA helicase DDX58	14	1409.51	2156.69	2524.24	1492.75	1747.14
DDX59	Q5T1V6	HUMAN	Probable ATP-dependent RNA helicase DDX59	10	975.109	1023.82	899.503	1011.3	894.551
DDX6	P26196	HUMAN	Probable ATP-dependent RNA helicase DDX6	22	3823.82	3694.77	3445.41	3666.75	3563.91
DDX60	Q8IY21	HUMAN	Probable ATP-dependent RNA helicase DDX60	16	1864.4	2079.25	2008.96	1820.29	1736.46
DDX60L	Q5H9U9	HUMAN	Probable ATP-dependent RNA helicase DDX60-like	1	99.3453	88.8952	63.693	73.7526	75.4313
DECR1	Q16698	HUMAN	2,4-dienoyl-CoA reductase, mitochondrial	10	1794.57	1890.52	1941.49	1797.91	1848.58
DECR2	Q9NUI1	HUMAN	Peroxisomal 2,4-dienoyl-CoA reductase	2	178.67	188.936	192.779	155.218	195.463
DEF6	Q9H4E7	HUMAN	Differentially expressed in FDCP 6 homolog	12	1206.94	1171.26	1234.5	1211.98	1232.98
DEGS1	O15121	HUMAN	Sphingolipid delta(4)-desaturase DES1	1	360.492	347.479	310.416	352.779	314.253
DEK	P35659	HUMAN	Protein DEK	38	7774.49	7649.62	7751.73	7713.32	7356.2
DENND1A	Q8TEH3	HUMAN	Isoform 6 of DENN domain-containing protein 1A	3	399.994	389.65	375.799	386.591	402.731
DENND2C	Q68D51	HUMAN	DENN domain-containing protein 2C	1	291.279	288.227	262.46	307.376	241.303
DENND2D	Q9H6A0	HUMAN	DENN domain-containing protein 2D	2	213.903	201.405	178.614	219.539	177.22
DENND3	A2RUS2	HUMAN	DENN domain-containing protein 3	5	510.047	570.638	553.609	571.598	536.632
DENND4A	Q7Z401	HUMAN	Isoform 2 of C-myc promoter-binding protein	8	1127.35	1177.91	1113.94	1111.51	1146.59
DENND4C	Q5VZ89	HUMAN	DENN domain-containing protein 4C	5	677.419	747.419	802.03	708.859	773.065
DENND6A	Q8IWF6	HUMAN	Protein DENND6A	1	128.852	114.751	120.786	129.304	111.847
DENR	O43583	HUMAN	Density-regulated protein	17	2206.31	2190.23	2263.22	2271.14	2294.81
DERA	Q9Y315	HUMAN	Deoxyribose-phosphate aldolase	14	2306.69	2296.97	2284.47	2243.17	2300.44
DERL2	Q9GZP9	HUMAN	Derlin-2	6	361.392	371.197	387.449	375.371	377.585
DESI2	Q9BSY9	HUMAN	Desumoylating isopeptidase 2	2	454.865	427.058	364.354	408.116	342.076
DFFA	O00273	HUMAN	Isoform DFF35 of DNA fragmentation factor subunit alpha	1	47.7535	59.5392	47.0041	48.4626	40.3034
DFFA	O00273	HUMAN	DNA fragmentation factor subunit alpha	16	2089.61	2060.9	2189.74	2187.66	2184.75
DFNA5	O60443	HUMAN	Non-syndromic hearing impairment protein 5	11	1360.19	1471.37	1342.35	1333.99	1258.65
DGCR14	Q96DF8	HUMAN	Protein DGCR14	16	2636.81	2417.84	2480.86	2398.79	2320.84
DGCR8	Q8WYQ5	HUMAN	Microprocessor complex subunit DGCR8	12	1902.98	1707.12	1873.96	1714.34	1793.48
DGKA	P23743	HUMAN	Diacylglycerol kinase alpha	13	1513.99	1519.39	1556.03	1564.83	1660.98
DGKE	P52429	HUMAN	Diacylglycerol kinase epsilon	1	48.919	52.6074	57.7618	44.0219	48.511
DGKH	Q86XP1	HUMAN	Isoform 2 of Diacylglycerol kinase eta	11	1512.41	1579.43	1816.27	1571.1	1738.83
DGKZ	Q13574	HUMAN	Diacylglycerol kinase zeta	11	2012.97	1763.46	1803.96	1727.43	1619.79
DGUOK	Q16854	HUMAN	Deoxyguanosine kinase, mitochondrial	2	423.616	396.761	443.962	418.776	408.355
DHCR24	Q15392	HUMAN	Delta(24)-sterol reductase	6	1185.09	1137.77	1121.91	1237.78	1205.26
DHCR7	Q9UBM7	HUMAN	7-dehydrocholesterol reductase	6	932.793	1019.22	960.801	980.827	983.592
DHFR	P00374	HUMAN	Dihydrofolate reductase	12	1868.06	1784.25	1616.88	1887.11	1597.28
DHODH	Q02127	HUMAN	Dihydroorotate dehydrogenase (quinone), mitochondrial	9	1240.19	1230.06	1449.43	1270.91	1373.17
DHPS	P49366	HUMAN	Deoxyhypusine synthase	8	1114.3	992.878	971.413	1015.59	936.362
DHRS1	Q96LJ7	HUMAN	Dehydrogenase/reductase SDR family member 1	9	1667.26	1731.78	1645	1630.03	1576.37
DHRS11	Q6UWP2	HUMAN	Dehydrogenase/reductase SDR family member 11	5	609.385	629.938	589.533	617.918	571.03
DHRS3	O75911	HUMAN	Short-chain dehydrogenase/reductase 3	6	1707.49	1824.35	1414.61	1806.66	1481.15
DHRS4	Q9BTZ2	HUMAN	Dehydrogenase/reductase SDR family member 4	11	3092.87	3032.47	3175.5	3031.57	3075.43
DHRS7	Q9Y394	HUMAN	Dehydrogenase/reductase SDR family member 7	7	921.544	966.001	1007.03	954.386	1067.86
DHRS7B	Q6IAN0	HUMAN	Dehydrogenase/reductase SDR family member 7B	4	599.501	617.399	633.974	654.967	621.268
DHTKD1	Q96HY7	HUMAN	Probable 2-oxoglutarate dehydrogenase E1 component DHKTD1, mitochondrial	7	950.04	937.212	910.221	1001.59	856.96
DHX15	O43143	HUMAN	Pre-mRNA-splicing factor ATP-dependent RNA helicase DHX15	51	9737.81	10229.2	10448.6	10316.9	10550.5
DHX16	O60231	HUMAN	Putative pre-mRNA-splicing factor ATP-dependent RNA helicase DHX16	23	3018.65	2756.03	2937.48	3039.78	2990.7
DHX29	Q7Z478	HUMAN	ATP-dependent RNA helicase DHX29	24	3956.26	3825.4	3896.58	3760.08	3727.08
DHX30	Q7L2E3	HUMAN	Isoform 2 of Putative ATP-dependent RNA helicase DHX30	26	7342.42	6629.83	6078.2	6649.73	5925.83
DHX32	Q7L7V1	HUMAN	Putative pre-mRNA-splicing factor ATP-dependent RNA helicase DHX32	4	573.866	553.605	452.629	549.507	523.15
DHX33	Q9H6R0	HUMAN	Putative ATP-dependent RNA helicase DHX33	8	1485.15	1312.6	1313.05	1352.71	1370.59
DHX34	Q14147	HUMAN	Probable ATP-dependent RNA helicase DHX34	2	231.227	154.819	273.334	165.835	187.234
DHX35	Q9H5Z1	HUMAN	Probable ATP-dependent RNA helicase DHX35	4	455.504	451.152	390.357	454.304	386.24
DHX36	Q9H2U1	HUMAN	ATP-dependent RNA helicase DHX36	19	3818.93	3622.59	3251.44	3551.67	3200.12
DHX37	Q8IY37	HUMAN	Probable ATP-dependent RNA helicase DHX37	16	2307.18	2139.65	2245.28	2146.7	2218.35
DHX38	Q92620	HUMAN	Pre-mRNA-splicing factor ATP-dependent RNA helicase PRP16	29	5056.25	4990.39	4887.08	5091.67	4891.4
DHX40	Q8IX18	HUMAN	Probable ATP-dependent RNA helicase DHX40	2	260.832	205.073	206.79	209.321	225.537
DHX57	Q6P158	HUMAN	Putative ATP-dependent RNA helicase DHX57	17	2404.69	2253.9	2248.88	2144.3	2085.15
DHX8	Q14562	HUMAN	ATP-dependent RNA helicase DHX8	19	2592.88	2561.12	2394.21	2544.81	2402.35
DHX9	Q08211	HUMAN	ATP-dependent RNA helicase A	113	16678.8	16555.5	16239.1	16703.4	16790.3
DIABLO	Q9NR28	HUMAN	Diablo homolog, mitochondrial	4	564.087	496.444	597.226	558.428	611.331
DIAPH1	O60610	HUMAN	Protein diaphanous homolog 1	92	18052	17352	17397.4	17488.1	17518.8
DIAPH3	Q9NSV4	HUMAN	Protein diaphanous homolog 3	23	3859.99	3904.15	3744.92	3797.4	3689.69
DICER1	Q9UPY3	HUMAN	Endoribonuclease Dicer	25	3320.48	3193.14	3128.5	3306.82	3356.5
DIDO1	Q9BTC0	HUMAN	Death-inducer obliterator 1	59	8465.72	8543.5	8876.17	8690.46	8687.07
DIEXF	Q68CQ4	HUMAN	Digestive organ expansion factor homolog	10	1583.25	1714.47	1439.2	1583.52	1312.23
DIMT1	Q9UNQ2	HUMAN	Probable dimethyladenosine transferase	8	1311.14	1294.56	1192.35	1211.81	1134.58
DIP2A	Q14689	HUMAN	Disco-interacting protein 2 homolog A	4	236.153	248.865	233.918	260.052	236.785
DIP2B	Q9P265	HUMAN	Disco-interacting protein 2 homolog B	24	3113.62	3186.99	3466.66	3090.14	3138.81
DIS3	Q9Y2L1	HUMAN	Exosome complex exonuclease RRP44	36	6007.61	5792.47	6092.86	6306.43	6387.9
DIS3L	Q8TF46	HUMAN	DIS3-like exonuclease 1	3	468.971	451.454	420.86	398.81	354.824
DIS3L2	Q8IYB7	HUMAN	DIS3-like exonuclease 2	15	2458.95	2432.67	2221.24	2429.93	2290.51
DKC1	O60832	HUMAN	H/ACA ribonucleoprotein complex subunit 4	20	4333.31	4291.55	4131.33	4285.59	3967.69
DKK1	O94907	HUMAN	Dickkopf-related protein 1	1	94.6281	91.3408	93.1022	84.8098	91.631
DLAT	P10515	HUMAN	Dihydrolipoyllysine-residue acetyltransferase component of pyruvate dehydrogenase complex, mitochondrial	34	4356.9	4359.64	3810.5	4240.74	3560.28
DLD	P09622	HUMAN	Dihydrolipoyl dehydrogenase, mitochondrial	40	8869.32	9094.5	9022.12	9176.54	8866.12
DLG1	Q12959	HUMAN	Isoform 2 of Disks large homolog 1	28	4215	4231.11	4050.41	4234.6	4022.38
DLG3	Q92796	HUMAN	Disks large homolog 3	3	409.079	347.34	168.129	416.68	342.152
DLG5	Q8TDM6	HUMAN	Disks large homolog 5	22	3808.49	3620.02	3461.01	3669	3569.46
DLGAP3	O95886	HUMAN	Disks large-associated protein 3	2	331.261	349.992	367.662	293.293	565.213
DLGAP4	Q9Y2H0	HUMAN	Disks large-associated protein 4	5	1092.24	962.626	810.853	941.222	768.102
DLGAP5	Q15398	HUMAN	Disks large-associated protein 5	24	5443.44	5192.9	4620.26	5104.83	4598.9
DLST	P36957	HUMAN	Dihydrolipoyllysine-residue succinyltransferase component of 2-oxoglutarate dehydrogenase complex, mitochondrial	53	6349.48	6737.79	6718.2	5910.44	6271.88
DMAP1	Q9NPF5	HUMAN	DNA methyltransferase 1-associated protein 1	7	1328.55	1433.94	1297.11	1355.9	1238.52
DMTN	Q08495	HUMAN	Dematin	1	173.911	166.269	153.895	140.148	149.398
DMXL1	Q9Y485	HUMAN	DmX-like protein 1	8	1243.83	1309.27	1274.58	1362.91	1333.16
DMXL2	Q8TDJ6	HUMAN	Isoform 3 of DmX-like protein 2	12	1698.74	1751.23	1650.67	1755.75	1699.49
DNA2	P51530	HUMAN	DNA replication ATP-dependent helicase/nuclease DNA2	1	63.9758	65.2701	73.0031	84.1288	90.4167
DNAAF2	Q9NVR5	HUMAN	Protein kintoun	5	781.698	745.499	747.991	769.871	726.641
DNAAF5	Q86Y56	HUMAN	Dynein assembly factor 5, axonemal	24	6188.43	6514.02	5885.41	6203.39	5556.37
DNAH5	Q8TE73	HUMAN	Dynein heavy chain 5, axonemal	3	832.137	591.673	561.859	645.788	555.994
DNAJA1	P31689	HUMAN	DnaJ homolog subfamily A member 1	34	5779.8	5850.23	5420.7	5575.27	5590.81
DNAJA2	O60884	HUMAN	DnaJ homolog subfamily A member 2	51	8519.96	8156.4	8185.52	8185.13	8379.75
DNAJA3	Q96EY1	HUMAN	DnaJ homolog subfamily A member 3, mitochondrial	3	931.593	1002.46	913.208	1013.66	858.258
DNAJA4	Q8WW22	HUMAN	Isoform 2 of DnaJ homolog subfamily A member 4	3	479.047	428.347	468.168	474.677	534.231
DNAJB1	P25685	HUMAN	DnaJ homolog subfamily B member 1	28	4730.44	4721.47	4923.2	4831.69	4847.15
DNAJB11	Q9UBS4	HUMAN	DnaJ homolog subfamily B member 11	28	3797.5	3856.42	3750.97	3888.67	3911.82
DNAJB12	Q9NXW2	HUMAN	DnaJ homolog subfamily B member 12	13	3062.26	2880.59	2959.9	2930.82	3001.31
DNAJB14	Q8TBM8	HUMAN	DnaJ homolog subfamily B member 14	3	511.688	550.178	548.399	495.276	553.381
DNAJB2	P25686	HUMAN	DnaJ homolog subfamily B member 2	4	547.139	537.194	493.912	490.739	491.718
DNAJB4	Q9UDY4	HUMAN	DnaJ homolog subfamily B member 4	12	2003.69	1952.07	1997.53	2176.47	2024.15
DNAJB6	O75190	HUMAN	DnaJ homolog subfamily B member 6	9	1148.15	990.27	951.977	1079.18	937.565
DNAJC1	Q96KC8	HUMAN	DnaJ homolog subfamily C member 1	8	1123.68	1101.44	1071.55	1136.86	1111.69
DNAJC10	Q8IXB1	HUMAN	DnaJ homolog subfamily C member 10	13	2391.45	2447.34	2408.7	2359.57	2168.45
DNAJC11	Q9NVH1	HUMAN	DnaJ homolog subfamily C member 11	11	1781.11	1838.95	1864.23	1865.48	1758.75
DNAJC13	O75165	HUMAN	DnaJ homolog subfamily C member 13	34	4357.72	4497.96	4488.91	4338.53	4362.59
DNAJC14	Q6Y2X3	HUMAN	DnaJ homolog subfamily C member 14	1	75.5632	69.7155	78.2038	76.3882	82.7103
DNAJC15	Q9Y5T4	HUMAN	DnaJ homolog subfamily C member 15	2	317.195	323.757	244.35	302.713	224.71
DNAJC16	Q9Y2G8	HUMAN	DnaJ homolog subfamily C member 16	4	477.979	452.752	495.41	530.573	504.572
DNAJC17	Q9NVM6	HUMAN	DnaJ homolog subfamily C member 17	8	848.124	733.276	797.091	765.513	779.299
DNAJC19	Q96DA6	HUMAN	Mitochondrial import inner membrane translocase subunit TIM14	8	2009.05	2196.5	2023.02	2110.05	2080.56
DNAJC2	Q99543	HUMAN	DnaJ homolog subfamily C member 2	27	3792.08	3578.32	3686.09	3552.82	3712.43
DNAJC21	Q5F1R6	HUMAN	Isoform 3 of DnaJ homolog subfamily C member 21	10	1604.5	1513.45	1354.56	1520.78	1272.35
DNAJC25	Q9H1X3	HUMAN	DnaJ homolog subfamily C member 25	2	168.34	181.676	166.124	197.578	184.603
DNAJC3	Q13217	HUMAN	DnaJ homolog subfamily C member 3	21	3984.67	4239.12	3949.93	4186.88	4024.6
DNAJC30	Q96LL9	HUMAN	DnaJ homolog subfamily C member 30	1	86.9267	82.5961	97.6907	85.7487	84.144
DNAJC5	Q9H3Z4	HUMAN	DnaJ homolog subfamily C member 5	4	853.571	839.039	791.7	823.089	795.973
DNAJC7	Q99615	HUMAN	DnaJ homolog subfamily C member 7	29	5041.03	4973.01	4985.58	5000.37	4871.15
DNAJC8	O75937	HUMAN	DnaJ homolog subfamily C member 8	13	2310.92	2384	2315.12	2405.58	2253.79
DNAJC9	Q8WXX5	HUMAN	DnaJ homolog subfamily C member 9	11	1721.68	1680.35	1751.06	1619.93	1671.44
DNAL1	Q4LDG9	HUMAN	Dynein light chain 1, axonemal	1	94.8115	98.709	93.3035	103.979	92.9436
DNASE2	O00115	HUMAN	Deoxyribonuclease-2-alpha	1	269.394	264.233	269.058	247.099	227.286
DNM1	Q05193	HUMAN	Dynamin-1	1	53.9933	66.9107	71.5916	54.1048	53.518
DNM1L	O00429	HUMAN	Isoform 4 of Dynamin-1-like protein	4	472.2	476.986	446.254	426.288	422.673
DNM1L	O00429	HUMAN	Isoform 6 of Dynamin-1-like protein	35	6296.27	5907.13	6100.47	5964.59	6134.06
DNM2	P50570	HUMAN	Dynamin-2	42	6464.84	6463.63	6532.14	6569.12	6761.9
DNMBP	Q6XZF7	HUMAN	Dynamin-binding protein	25	3874.92	3560.53	3504.32	3774.54	3625.34
DNMT1	P26358	HUMAN	DNA (cytosine-5)-methyltransferase 1	62	10371.2	9302.22	8349.03	9611.3	8276.92
DNPEP	Q9ULA0	HUMAN	Aspartyl aminopeptidase	12	1470.07	1423.89	1590.72	1420.98	1472.62
DNPH1	O43598	HUMAN	2'-deoxynucleoside 5'-phosphate N-hydrolase 1	2	489.068	443.672	470.445	466.09	500.53
DNTTIP1	Q9H147	HUMAN	Deoxynucleotidyltransferase terminal-interacting protein 1	7	1236.39	1082.74	918.291	1034.91	1008.72
DNTTIP2	Q5QJE6	HUMAN	Deoxynucleotidyltransferase terminal-interacting protein 2	32	6038.37	5660.5	5873.62	5655.48	5738.07
DOCK1	Q14185	HUMAN	Dedicator of cytokinesis protein 1	11	1720.11	1712.89	1810.43	1712.06	1763.92
DOCK5	Q9H7D0	HUMAN	Dedicator of cytokinesis protein 5	32	5282.01	5100.4	5394.27	5259.56	5425.89
DOCK6	Q96HP0	HUMAN	Dedicator of cytokinesis protein 6	4	587.218	589.363	611.847	618.658	600.41
DOCK7	Q96N67	HUMAN	Dedicator of cytokinesis protein 7	23	3728.65	3708.5	3660.81	3935.18	3678.39
DOCK9	Q9BZ29	HUMAN	Isoform 4 of Dedicator of cytokinesis protein 9	27	4285.48	4321.23	4257.97	4335.77	4224.75
DOHH	Q9BU89	HUMAN	Deoxyhypusine hydroxylase	5	813.999	684.619	803.01	729.392	759.302
DONSON	Q9NYP3	HUMAN	Protein downstream neighbor of Son	3	198.63	191.329	175.834	210.38	179.616
DOPEY1	Q5JWR5	HUMAN	Protein dopey-1	3	439.371	451.849	391.383	425.452	413.885
DOPEY2	Q9Y3R5	HUMAN	Protein dopey-2	2	192.836	186.268	154.843	189.071	178.212
DOT1L	Q8TEK3	HUMAN	Histone-lysine N-methyltransferase, H3 lysine-79 specific	8	1437.54	1404.61	1216.45	1370.41	1231.61
DPAGT1	Q9H3H5	HUMAN	UDP-N-acetylglucosamine--dolichyl-phosphate N-acetylglucosaminephosphotransferase	2	520.43	565.38	497.839	552.48	519.56
DPCD	Q9BVM2	HUMAN	Protein DPCD	6	2044.32	2098.35	1855.05	2044.24	1846.74
DPF2	Q92785	HUMAN	Zinc finger protein ubi-d4	16	1577.31	1548	1506.65	1508.67	1544.77
DPH1	Q9BZG8	HUMAN	Diphthamide biosynthesis protein 1	3	580.691	539.927	516.386	517.07	530.79
DPH2	Q9BQC3	HUMAN	Diphthamide biosynthesis protein 2	3	510.617	443.112	472.461	441.062	441.604
DPH3	Q96FX2	HUMAN	DPH3 homolog	1	43.5159	38.5074	49.5794	37.6104	45.8187
DPH5	Q9H2P9	HUMAN	Isoform 5 of Diphthine methyl ester synthase	4	588.506	576.854	552.905	637.893	550.004
DPH6	Q7L8W6	HUMAN	Diphthine--ammonia ligase	6	970.741	1025.33	940.02	991.168	872.136
DPH7	Q9BTV6	HUMAN	Diphthine methyltransferase	3	457.225	397.723	345.435	403.827	352.181
DPM1	O60762	HUMAN	Dolichol-phosphate mannosyltransferase subunit 1	5	527.704	538.077	521.894	479.891	488.423
DPM3	Q9P2X0	HUMAN	Isoform 2 of Dolichol-phosphate mannosyltransferase subunit 3	1	62.4751	71.1602	62.5102	59.9282	62.2456
DPP3	Q9NY33	HUMAN	Dipeptidyl peptidase 3	37	5183.53	5061.2	5055.08	5196.21	5312.02
DPP4	P27487	HUMAN	Dipeptidyl peptidase 4	1	93.9076	110.729	114.874	89.7792	98.4067
DPP7	Q9UHL4	HUMAN	Dipeptidyl peptidase 2	2	312.414	294.114	293.179	293.107	288.45
DPP9	Q86TI2	HUMAN	Isoform 2 of Dipeptidyl peptidase 9	9	1321.85	1274.79	1278.36	1332.24	1318.33
DPY30	Q9C005	HUMAN	Protein dpy-30 homolog	1	107.474	96.706	110.05	96.6175	96.5807
DPYD	Q12882	HUMAN	Dihydropyrimidine dehydrogenase [NADP(+)]	14	2386.41	2387.5	2076.62	2375.94	2034.13
DPYSL2	Q16555	HUMAN	Dihydropyrimidinase-related protein 2	34	5456.23	5518.32	5577.33	5569.9	5543.08
DPYSL3	Q14195	HUMAN	Isoform LCRMP-4 of Dihydropyrimidinase-related protein 3	13	2159.07	2098.06	2186.97	2180.01	2228.8
DR1	Q01658	HUMAN	Protein Dr1	5	672.847	576.09	615.673	588.538	639.347
DRAP1	Q14919	HUMAN	Isoform 2 of Dr1-associated corepressor	5	633.039	686.347	589.668	656.996	596.216
DRG1	Q9Y295	HUMAN	Developmentally-regulated GTP-binding protein 1	17	3000.75	3125.47	2900.46	3081.78	2838.53
DRG2	P55039	HUMAN	Developmentally-regulated GTP-binding protein 2	7	986.395	986.785	880.125	988.121	926.27
DROSHA	Q9NRR4	HUMAN	Ribonuclease 3	2	384.851	379.991	356.136	354.775	324.156
DSC2	Q02487	HUMAN	Desmocollin-2	17	2823.11	2840.97	2942.19	3059.33	2780.41
DSCC1	Q9BVC3	HUMAN	Sister chromatid cohesion protein DCC1	6	940.456	947.706	887.202	985.817	901.615
DSCR3	O14972	HUMAN	Down syndrome critical region protein 3	2	222.615	199.567	220.743	231.779	222.507
DSE	Q9UL01	HUMAN	Dermatan-sulfate epimerase	2	259.122	239.557	221.935	231.415	234.535
DSG2	Q14126	HUMAN	Desmoglein-2	67	9254.58	8156.37	8320.67	9279.95	8585.74
DSG3	P32926	HUMAN	Desmoglein-3	44	6207.3	6160.88	5715.67	6538.37	5956.71
DSG4	Q86SJ6	HUMAN	Isoform 2 of Desmoglein-4	3	390.903	485.305	355.913	482.925	351.447
DSN1	Q9H410	HUMAN	Kinetochore-associated protein DSN1 homolog	12	1546.66	1618.53	1539.04	1561.58	1489.28
DSP	P15924	HUMAN	Isoform DSPIa of Desmoplakin	1	167.177	137.738	154.215	150.855	152.606
DST	Q03001	HUMAN	Isoform 2 of Dystonin	1	94.1672	96.9745	81.5668	93.8437	77.6891
DST	Q03001	HUMAN	Isoform 3 of Dystonin	19	3344.24	3308.45	2777.93	3111.64	2705.82
DST	Q03001	HUMAN	Dystonin	40	6590.7	6480.33	6023.33	6418.71	6125.99
DSTN	P60981	HUMAN	Destrin	25	4467.47	4642.77	4415.07	4360.7	4463.59
DTD1	Q8TEA8	HUMAN	D-tyrosyl-tRNA(Tyr) deacylase 1	7	1105.7	1156.28	1159.71	1155.11	1165.23
DTL	Q9NZJ0	HUMAN	Denticleless protein homolog	13	1821.06	2436.01	2134.62	2322.78	2019.83
DTNBP1	Q96EV8	HUMAN	Dysbindin	4	693.481	549.973	646.298	631.72	642.54
DTWD1	Q8N5C7	HUMAN	DTW domain-containing protein 1	4	1078.8	966.428	947.509	931.392	904.756
DTWD2	Q8NBA8	HUMAN	DTW domain-containing protein 2	3	123.119	147.869	137.377	147.644	145.945
DTX2	Q86UW9	HUMAN	Probable E3 ubiquitin-protein ligase DTX2	1	233.829	223.901	222.597	212.645	206.7
DTX3L	Q8TDB6	HUMAN	E3 ubiquitin-protein ligase DTX3L	14	2299.53	2379.03	2276.6	2213.55	2066.87
DTYMK	P23919	HUMAN	Thymidylate kinase	18	2764.2	2638.8	2744.35	2638.04	2577.17
DUOX1	Q9NRD9	HUMAN	Dual oxidase 1	8	1285.64	1202.89	1093.22	1206.25	1272.68
DUOXA1	Q1HG43	HUMAN	Isoform 2 of Dual oxidase maturation factor 1	6	999.845	1025.93	529.518	1040.71	923.306
DUS1L	Q6P1R4	HUMAN	tRNA-dihydrouridine(16/17) synthase [NAD(P)(+)]-like	6	1175.47	1119.32	994.167	1063.43	1014.34
DUS2	Q9NX74	HUMAN	tRNA-dihydrouridine(20) synthase [NAD(P)+]-like	12	2448.83	2316.72	2232.53	2508.41	2312.74
DUS3L	Q96G46	HUMAN	tRNA-dihydrouridine(47) synthase [NAD(P)(+)]-like	8	913.779	966.205	1004.33	943.474	974.194
DUS4L	O95620	HUMAN	tRNA-dihydrouridine(20a/20b) synthase [NAD(P)+]-like	1	173.995	185.68	159.304	157.602	157.519
DUSP10	Q9Y6W6	HUMAN	Dual specificity protein phosphatase 10	2	436.065	503.202	444.861	481.562	444.604
DUSP11	O75319	HUMAN	RNA/RNP complex-1-interacting phosphatase	6	728.571	587.771	436.254	607.966	453.606
DUSP12	Q9UNI6	HUMAN	Dual specificity protein phosphatase 12	5	547.424	494.122	500.816	469.454	473.508
DUSP3	P51452	HUMAN	Dual specificity protein phosphatase 3	7	997.524	931.357	901.803	927.801	976.925
DUSP4	Q13115	HUMAN	Dual specificity protein phosphatase 4	1	38.9875	67.5272	34.9865	49.8251	42.9416
DUSP9	Q99956	HUMAN	Dual specificity protein phosphatase 9	2	120.868	144.651	121.715	143.476	124.701
DUT	P33316	HUMAN	Deoxyuridine 5'-triphosphate nucleotidohydrolase, mitochondrial	36	4684.25	4471.95	4547.33	4877.36	4930.35
DVL1	O14640	HUMAN	Segment polarity protein dishevelled homolog DVL-1	4	559.772	558.827	704.387	610.893	661.036
DVL2	O14641	HUMAN	Segment polarity protein dishevelled homolog DVL-2	10	1213.69	1188.83	1287.35	1237.24	1346.76
DVL3	Q92997	HUMAN	Segment polarity protein dishevelled homolog DVL-3	3	547.419	497.16	484.361	503.019	505.815
DYM	Q7RTS9	HUMAN	Dymeclin	1	46.1454	37.9876	45.3046	45.2431	47.8733
DYNC1H1	Q14204	HUMAN	Cytoplasmic dynein 1 heavy chain 1	324	52151.8	54018.8	54441	54141	54115
DYNC1I2	Q13409	HUMAN	Isoform 3 of Cytoplasmic dynein 1 intermediate chain 2	25	3030.43	3219.79	3127.3	3206.99	3136.89
DYNC1LI1	Q9Y6G9	HUMAN	Cytoplasmic dynein 1 light intermediate chain 1	32	5055.41	4710.08	5099.93	4956.04	4930.64
DYNC1LI2	O43237	HUMAN	Cytoplasmic dynein 1 light intermediate chain 2	35	6553.55	6552.97	6523.2	6758.32	6347.76
DYNC2H1	Q8NCM8	HUMAN	Cytoplasmic dynein 2 heavy chain 1	18	2055.22	2110.19	2062.05	2042.87	2025.83
DYNC2LI1	Q8TCX1	HUMAN	Isoform 2 of Cytoplasmic dynein 2 light intermediate chain 1	1	102.154	104.203	126.081	112.26	124.166
DYNLL1	P63167	HUMAN	Dynein light chain 1, cytoplasmic	41	3763.59	3475.52	3835.18	3449.03	3936.98
DYNLL2	Q96FJ2	HUMAN	Dynein light chain 2, cytoplasmic	3	469.99	478.587	423.829	580.812	455.002
DYNLRB1	Q9NP97	HUMAN	Dynein light chain roadblock-type 1	8	1858.16	1653.68	1805.26	1656.81	1861.83
DYRK1A	Q13627	HUMAN	Dual specificity tyrosine-phosphorylation-regulated kinase 1A	6	972.31	943.422	940.187	915.336	970.554
DYSF	O75923	HUMAN	Isoform 13 of Dysferlin	11	1595.74	1577.91	1639.48	1635.42	1539.45
E2F3	O00716	HUMAN	Transcription factor E2F3	1	398.58	418.979	395.693	424.702	405.474
E2F4	Q16254	HUMAN	Transcription factor E2F4	6	846.026	787.092	714.374	734.447	755.501
E2F6	O75461	HUMAN	Transcription factor E2F6	1	109.834	82.7051	53.2281	48.8726	52.6152
E2F7	Q96AV8	HUMAN	Transcription factor E2F7	1	63.9695	79.7963	68.4363	66.3016	60.3437
E2F8	A0AVK6	HUMAN	Transcription factor E2F8	3	384.521	402.933	382.742	411.505	367.005
E4F1	Q66K89	HUMAN	Transcription factor E4F1	1	130.343	142.427	157.207	128.301	127.147
EAF1	Q96JC9	HUMAN	ELL-associated factor 1	1	73.7066	55.4909	76.9948	84.8116	94.229
EAPP	Q56P03	HUMAN	E2F-associated phosphoprotein	6	884.103	883.071	992.035	919.364	913.389
EARS2	Q5JPH6	HUMAN	Isoform 2 of Probable glutamate--tRNA ligase, mitochondrial	12	2126.34	2331.93	2253.38	2280.86	2142.88
EBAG9	O00559	HUMAN	Isoform 2 of Receptor-binding cancer antigen expressed on SiSo cells	1	112.402	109.918	104.491	98.9534	114.603
EBNA1BP2	Q99848	HUMAN	Probable rRNA-processing protein EBP2	26	5234.48	4657.43	4848.83	4704.22	4386.25
ECD	O95905	HUMAN	Isoform 3 of Protein ecdysoneless homolog	5	865.193	767.141	707.225	767.373	738.962
ECE1	P42892	HUMAN	Endothelin-converting enzyme 1	6	805.384	757.486	705.334	761.774	711.328
ECH1	Q13011	HUMAN	Delta(3,5)-Delta(2,4)-dienoyl-CoA isomerase, mitochondrial	12	1819.3	1786.82	1771.73	1817	1672.5
ECHDC1	Q9NTX5	HUMAN	Ethylmalonyl-CoA decarboxylase	11	1352.58	1324.64	1333.04	1269.81	1339.51
ECHDC3	Q96DC8	HUMAN	Enoyl-CoA hydratase domain-containing protein 3, mitochondrial	3	348.108	365.091	382.828	372.967	406.623
ECHS1	P30084	HUMAN	Enoyl-CoA hydratase, mitochondrial	41	8248.84	8570.97	8670.89	8520.17	8618.5
ECI1	P42126	HUMAN	Enoyl-CoA delta isomerase 1, mitochondrial	9	1008.47	1093.93	1057.34	1031.64	1055.85
ECI2	O75521	HUMAN	Enoyl-CoA delta isomerase 2, mitochondrial	23	4606.99	4258.1	4471.37	4287.49	4443.79
ECM1	Q16610	HUMAN	Isoform 4 of Extracellular matrix protein 1	11	1951.4	1683.87	1296.7	1763.3	1252.79
ECM29	Q5VYK3	HUMAN	Proteasome-associated protein ECM29 homolog	49	7992.91	7916.71	7763.78	7712.52	7796.22
ECSIT	Q9BQ95	HUMAN	Evolutionarily conserved signaling intermediate in Toll pathway, mitochondrial	5	749.131	776.474	754.174	735.097	740.506
ECT2	Q9H8V3	HUMAN	Isoform 3 of Protein ECT2	13	2895.23	2615.38	2064.01	2766.89	2262.18
EDARADD	Q8WWZ3	HUMAN	Ectodysplasin-A receptor-associated adapter protein	3	203.042	216.896	223.939	203.624	215.115
EDC3	Q96F86	HUMAN	Enhancer of mRNA-decapping protein 3	13	2424.93	2238.69	2429.26	2236.37	2312.7
EDC4	Q6P2E9	HUMAN	Enhancer of mRNA-decapping protein 4	52	8292.34	8420.99	8528.35	8612.54	8181.44
EDEM2	Q9BV94	HUMAN	ER degradation-enhancing alpha-mannosidase-like protein 2	2	110.911	116.638	103.035	123.643	108.298
EDEM3	Q9BZQ6	HUMAN	ER degradation-enhancing alpha-mannosidase-like protein 3	2	181.556	197.126	185.429	232.33	204.386
EDF1	O60869	HUMAN	Endothelial differentiation-related factor 1	17	3566.94	3238.42	2966.13	3136.88	2871.88
EDIL3	O43854	HUMAN	EGF-like repeat and discoidin I-like domain-containing protein 3	2	197.382	201.954	178.646	210.117	211.765
EDRF1	Q3B7T1	HUMAN	Erythroid differentiation-related factor 1	15	2557.95	2452.13	2660.57	2438.45	2387.11
EEA1	Q15075	HUMAN	Early endosome antigen 1	57	8761.26	8808.76	8662.42	8691.67	8250.42
EED	O75530	HUMAN	Polycomb protein EED	7	1428.27	1395.09	1241.46	1469.88	1352.64
EEF1A1P5	Q5VTE0	HUMAN	Putative elongation factor 1-alpha-like 3	286	40957.9	37572.4	36520.6	39745.3	36624.8
EEF1A2	Q05639	HUMAN	Elongation factor 1-alpha 2	119	32225.8	33127.5	31303	32882	32510.6
EEF1B2	P24534	HUMAN	Elongation factor 1-beta	32	6120.14	5756.06	6253.71	5984.38	5999.33
EEF1D	P29692	HUMAN	Isoform 2 of Elongation factor 1-delta	52	9165.88	8941.15	9266.14	8978.9	9408.42
EEF1E1	O43324	HUMAN	Eukaryotic translation elongation factor 1 epsilon-1	7	1234.89	1381.13	1326.32	1371.11	1265.61
EEF1G	P26641	HUMAN	Isoform 2 of Elongation factor 1-gamma	100	19684.4	20631.8	20648.9	20332.8	20089.1
EEF2	P13639	HUMAN	Elongation factor 2	246	49187.9	50722.1	48699.9	49653.1	49953.5
EEF2K	O00418	HUMAN	Eukaryotic elongation factor 2 kinase	6	900.739	802.204	784.093	858.45	760.317
EEF2KMT	Q96G04	HUMAN	Protein-lysine N-methyltransferase EEF2KMT	3	264.885	270.12	220.292	249.311	207.149
EEFSEC	P57772	HUMAN	Selenocysteine-specific elongation factor	8	1368.03	1338.48	1384.34	1387.14	1361.67
EFCAB7	A8K855	HUMAN	EF-hand calcium-binding domain-containing protein 7	2	262.263	292.641	287.769	257.654	238.037
EFEMP1	Q12805	HUMAN	EGF-containing fibulin-like extracellular matrix protein 1	1	234.682	162.566	235.487	167.948	118.768
EFHD2	Q96C19	HUMAN	EF-hand domain-containing protein D2	19	2797.58	3351.7	2968.94	3214.09	2457.1
EFL1	Q7Z2Z2	HUMAN	Elongation factor-like GTPase 1	25	3270.93	3452.2	3373.72	3445.81	3389.26
EFNB1	P98172	HUMAN	Ephrin-B1	5	1175.92	1003.84	873.334	1048.83	969.744
EFNB2	P52799	HUMAN	Ephrin-B2	6	1044.13	944.307	891.982	1020.15	953.791
EFR3A	Q14156	HUMAN	Protein EFR3 homolog A	3	380.985	349.032	341.925	352.095	344.507
EFS	O43281	HUMAN	Embryonal Fyn-associated substrate	1	67.7685	73.9811	59.8281	64.0749	53.1578
EFTUD2	Q15029	HUMAN	116 kDa U5 small nuclear ribonucleoprotein component	54	8475.18	8415.09	8317.68	8711.01	8318.34
EGFR	P00533	HUMAN	Epidermal growth factor receptor	90	12091.6	10813	10433	11513.9	11318.8
EGLN1	Q9GZT9	HUMAN	Egl nine homolog 1	8	1025.94	972.229	1041.01	1101.28	1059.06
EHBP1	Q8NDI1	HUMAN	Isoform 2 of EH domain-binding protein 1	29	4460.14	4068.45	4175.05	4234.54	4073.41
EHBP1L1	Q8N3D4	HUMAN	EH domain-binding protein 1-like protein 1	39	5310.73	5170.74	5137.95	5142.23	5062.39
EHD1	Q9H4M9	HUMAN	EH domain-containing protein 1	54	6957.61	6405.53	6894.69	6733.31	6975
EHD2	Q9NZN4	HUMAN	EH domain-containing protein 2	26	4366.96	4354.57	3960.86	4208.7	3888.54
EHD4	Q9H223	HUMAN	EH domain-containing protein 4	69	10496.7	10497.9	10967.4	10693.2	10851.3
EHHADH	Q08426	HUMAN	Peroxisomal bifunctional enzyme	11	1631.47	1701.71	1756.17	1718.93	1763.79
EHMT1	Q9H9B1	HUMAN	Histone-lysine N-methyltransferase EHMT1	13	2354.22	2079.74	1898.15	2169.78	1980.58
EHMT2	Q96KQ7	HUMAN	Histone-lysine N-methyltransferase EHMT2	12	1467.05	1348.72	1286.13	1261.51	1332.21
EI24	O14681	HUMAN	Etoposide-induced protein 2.4 homolog	2	262.581	256.839	266.099	255.206	260.83
EIF1AD	Q8N9N8	HUMAN	Probable RNA-binding protein EIF1AD	5	610.994	599.038	582.173	581.258	604.286
EIF1AX	P47813	HUMAN	Eukaryotic translation initiation factor 1A, X-chromosomal	16	1660	1525.53	1619.97	1573.02	1548.53
EIF1B	O60739	HUMAN	Eukaryotic translation initiation factor 1b	8	728.524	895.521	833.482	1010.88	938.758
EIF2A	Q9BY44	HUMAN	Eukaryotic translation initiation factor 2A	52	11224.1	11041	10688.8	11023.8	10679.3
EIF2AK1	Q9BQI3	HUMAN	Eukaryotic translation initiation factor 2-alpha kinase 1	2	398.448	364.321	256.881	334.562	258.439
EIF2AK2	P19525	HUMAN	Interferon-induced, double-stranded RNA-activated protein kinase	16	2776.22	2791.6	2788.47	2851.19	3289.6
EIF2AK3	Q9NZJ5	HUMAN	Eukaryotic translation initiation factor 2-alpha kinase 3	4	352.307	357.035	365.323	381.633	380.85
EIF2AK4	Q9P2K8	HUMAN	eIF-2-alpha kinase GCN2	12	1683.43	1731.37	1514.49	1683.41	1628.69
EIF2B1	Q14232	HUMAN	Translation initiation factor eIF-2B subunit alpha	18	3678.66	3760.86	3689.96	3682.75	3725.76
EIF2B2	P49770	HUMAN	Translation initiation factor eIF-2B subunit beta	9	1655.25	1572.37	1626.73	1701.48	1702.65
EIF2B3	Q9NR50	HUMAN	Translation initiation factor eIF-2B subunit gamma	19	2562.56	2609.55	2626.53	2656.61	2638.38
EIF2B4	Q9UI10	HUMAN	Translation initiation factor eIF-2B subunit delta	2	212.668	184.463	195.055	216.701	212.084
EIF2B4	Q9UI10	HUMAN	Isoform 2 of Translation initiation factor eIF-2B subunit delta	18	1929.1	1977.91	1973.53	1935.47	2096.97
EIF2B5	Q13144	HUMAN	Translation initiation factor eIF-2B subunit epsilon	11	1254.95	1201.06	1252.73	1227.3	1221.04
EIF2D	P41214	HUMAN	Eukaryotic translation initiation factor 2D	17	2833.17	2733.47	2624.64	2753.6	2734.76
EIF2S1	P05198	HUMAN	Eukaryotic translation initiation factor 2 subunit 1	70	11240.7	10506	11337.1	10905	11372.5
EIF2S2	P20042	HUMAN	Eukaryotic translation initiation factor 2 subunit 2	105	17456.4	17650.7	17714.2	16655.7	17754
EIF2S3	P41091	HUMAN	Eukaryotic translation initiation factor 2 subunit 3	40	6197.29	6538.53	6440.9	6057.71	6193.99
EIF3A	Q14152	HUMAN	Eukaryotic translation initiation factor 3 subunit A	122	22814.4	23651.9	23591.7	23180.7	22882.8
EIF3B	P55884	HUMAN	Isoform 2 of Eukaryotic translation initiation factor 3 subunit B	79	14041.8	13663.2	13557.1	13866.9	14481.1
EIF3C	Q99613	HUMAN	Eukaryotic translation initiation factor 3 subunit C	57	9305.81	9471.62	9368.79	9298.86	9287.14
EIF3D	O15371	HUMAN	Eukaryotic translation initiation factor 3 subunit D	75	12590.6	12737.8	12036.8	12572.3	12352.2
EIF3E	P60228	HUMAN	Eukaryotic translation initiation factor 3 subunit E	42	6036.94	6164.14	5564.83	6257.69	5964.41
EIF3F	O00303	HUMAN	Eukaryotic translation initiation factor 3 subunit F	20	4073.51	4221.74	4327.24	4153.7	4088.8
EIF3G	O75821	HUMAN	Eukaryotic translation initiation factor 3 subunit G	30	5580.67	5591.94	5626.79	5589.33	5386.14
EIF3H	O15372	HUMAN	Eukaryotic translation initiation factor 3 subunit H	40	4728.1	4683.47	4528.57	4802.27	4704.23
EIF3I	Q13347	HUMAN	Eukaryotic translation initiation factor 3 subunit I	21	3174.3	3141.68	3078.25	3171.01	3134.49
EIF3J	O75822	HUMAN	Eukaryotic translation initiation factor 3 subunit J	36	5086.53	5161.84	5220.23	5229.83	5193.35
EIF3K	Q9UBQ5	HUMAN	Eukaryotic translation initiation factor 3 subunit K	27	2729.81	2640.14	2648.77	2603.37	2792.47
EIF3L	Q9Y262	HUMAN	Eukaryotic translation initiation factor 3 subunit L	43	6165.42	6085.33	6065.54	6207.52	6187.22
EIF3M	Q7L2H7	HUMAN	Eukaryotic translation initiation factor 3 subunit M	48	8521.39	8901.64	8436.9	8846.76	8437.43
EIF4A1	P60842	HUMAN	Eukaryotic initiation factor 4A-I	63	11223.4	11301	10179.3	11189.8	9956.26
EIF4A2	Q14240	HUMAN	Isoform 2 of Eukaryotic initiation factor 4A-II	60	9209.13	8799.04	9142.06	8852.18	8930.76
EIF4A3	P38919	HUMAN	Eukaryotic initiation factor 4A-III	47	7433.1	8040.3	7036.59	7599.5	6734.95
EIF4B	P23588	HUMAN	Eukaryotic translation initiation factor 4B	70	13553.1	13275.2	12536.4	13409.9	12207.5
EIF4E	P06730	HUMAN	Isoform 2 of Eukaryotic translation initiation factor 4E	12	2484.25	2296.73	2536.65	2258.75	2471.81
EIF4E2	O60573	HUMAN	Eukaryotic translation initiation factor 4E type 2	13	1979.9	1944.04	1914.78	2053.06	1876.3
EIF4EBP1	Q13541	HUMAN	Eukaryotic translation initiation factor 4E-binding protein 1	6	1273.7	1265.78	1340.27	1284.91	1290.94
EIF4ENIF1	Q9NRA8	HUMAN	Isoform 3 of Eukaryotic translation initiation factor 4E transporter	9	1437.86	1477.65	1411.25	1414.87	1459
EIF4G1	Q04637	HUMAN	Isoform 8 of Eukaryotic translation initiation factor 4 gamma 1	3	386.126	312.637	338.43	318.906	331.983
EIF4G1	Q04637	HUMAN	Isoform 9 of Eukaryotic translation initiation factor 4 gamma 1	100	19334.4	18383.5	17699.8	18332.4	17313.6
EIF4G2	P78344	HUMAN	Eukaryotic translation initiation factor 4 gamma 2	66	11657.5	10824.7	10517.3	10707.3	10673.5
EIF4G3	O43432	HUMAN	Isoform 3 of Eukaryotic translation initiation factor 4 gamma 3	21	3416.73	3196.61	3285.27	3300.87	3264.48
EIF4H	Q15056	HUMAN	Eukaryotic translation initiation factor 4H	21	2551.04	2841.69	2560.07	2567.27	2544.56
EIF5	P55010	HUMAN	Eukaryotic translation initiation factor 5	62	11850.8	11075.6	10321.6	11159.5	10235.1
EIF5A	P63241	HUMAN	Isoform 2 of Eukaryotic translation initiation factor 5A-1	31	10566.9	12248.5	10258.9	9547.59	10653.3
EIF5B	O60841	HUMAN	Eukaryotic translation initiation factor 5B	61	14563.6	14111.6	14462.9	14172.3	14572
EIF6	P56537	HUMAN	Eukaryotic translation initiation factor 6	33	4629.29	3966.94	4552.28	4348.01	4458.23
EIPR1	Q53HC9	HUMAN	Protein TSSC1	5	729.493	728.635	799.628	767.513	761.003
ELAC1	Q9H777	HUMAN	Zinc phosphodiesterase ELAC protein 1	1	145.468	143.429	153.345	152.292	141.81
ELAC2	Q9BQ52	HUMAN	Zinc phosphodiesterase ELAC protein 2	40	6523.79	6374.91	5924.39	6290.63	5990.57
ELAVL1	Q15717	HUMAN	Isoform 2 of ELAV-like protein 1	18	3207.21	3337.74	2951.87	3177.26	3104.21
ELAVL2	Q12926	HUMAN	ELAV-like protein 2	4	442.71	413.309	424.729	426.423	420.955
ELF1	P32519	HUMAN	ETS-related transcription factor Elf-1	8	1042.69	965.536	843.669	964.863	820.631
ELF2	Q15723	HUMAN	ETS-related transcription factor Elf-2	6	934.702	893.292	828.788	879.841	815.109
ELF4	Q99607	HUMAN	ETS-related transcription factor Elf-4	1	78.864	75.8746	67.1038	78.6421	71.3343
ELK1	P19419	HUMAN	ETS domain-containing protein Elk-1	1	81.4504	70.9185	100.58	89.0838	90.5245
ELL	P55199	HUMAN	RNA polymerase II elongation factor ELL	10	1753.38	1756.61	1802.09	1768.84	1788.35
ELL2	O00472	HUMAN	RNA polymerase II elongation factor ELL2	8	1907.48	1574.9	1515.49	1645.14	1515.85
ELMO2	Q96JJ3	HUMAN	Engulfment and cell motility protein 2	7	1642.26	1438.04	1270.98	1435.79	1244.24
ELMO3	Q96BJ8	HUMAN	Isoform 3 of Engulfment and cell motility protein 3	12	1871.03	1904.66	1931.16	1895.04	1831.7
ELMOD2	Q8IZ81	HUMAN	ELMO domain-containing protein 2	5	705.958	812.983	772.883	826.255	782.2
ELMSAN1	Q6PJG2	HUMAN	ELM2 and SANT domain-containing protein 1	19	2780.04	2538.33	2342.67	2531.32	2472.21
ELOF1	P60002	HUMAN	Transcription elongation factor 1 homolog	5	784.33	761.243	780.386	727.473	755.006
ELOVL1	Q9BW60	HUMAN	Elongation of very long chain fatty acids protein 1	1	282.44	282.212	281.571	271.306	234.924
ELP2	Q6IA86	HUMAN	Isoform 6 of Elongator complex protein 2	12	1656.88	1677.93	1584.43	1592.86	1457.88
ELP3	Q9H9T3	HUMAN	Elongator complex protein 3	9	1900.86	1822.04	1789.35	1907.34	1816.91
ELP4	Q96EB1	HUMAN	Isoform 2 of Elongator complex protein 4	7	1115.19	1048.04	1047.22	1137.76	1054.98
[truncated: 5,782 more rows]

## Sheet: MS Quantification
	Total proteins	Total Peptides
All	7783	113889
Human	7695	111195
HSV-1 Canonical	68	2678
HSV-1 Novel ORF	16	20

## Sheet: TMT labelling
TMT label	Sample
126	Mock - 4h
127N	Mock - 8h
127C	HSV-1 - 4h
128N	HSV-1 - 8h
130C	HSV-1 - ΔUL56 - 4h
131N	HSV-1 - ΔUL56 - 8h

## Sheet: Novel 6FT-ORFs
Novel 6FT-ORF	Full sequence	Number of Peptides Quantified	Number of Unique Peptides	Unique peptide sequences			Genome co-ordinates of Peptides*
6FT_1_ORF521_134aa	RTRARPPHRGPPGQPPARKSPPHRPQTPTMSHKTKPPPPSRPAPQQPPSPPPRPKAPPRPPPTPNPRTTPPPPSRAAPLNPPGPCGATAATHWPGTARGCRSDAGFGIPPAWSSASRYGVTPWVRPPQSLRLPT	2	2	K.APPRPPPTPNPR.T	R.AAPLNPPGPCGATAATHWPGTAR.G		96515-96550 (+)	96575-96643 (+)
6FT_2_ORF321_350aa	QVTQQAFSAGAPAPPAVFQHGGHQRAQVEVGLGIGFGKLRKARSHVARACPAMRFPGLADRGATGLRGSAQLGPRLPDGGGAGEEQQDQIRVRPRIRRLLRLAVPGDRLEFPVASGGARTAAVPAPAPTLRAVQETGAILPVHQRGGERRLRAGSRRRPRPLLAPGGQGSDEGPGGRLRQERVVGVLHLGGSRGGRGLGLLLGMPPGHPAVGTEAAVEKKVPVDVVYGEGKACEGADQGRLLGAQKVAVHDVHKLERGHEDASGAVGRPQAFGTEKRVIGHPLGREAVGLLVQLDGAADQTGPVQREGVDGRRGKGPGVQKPLPTGIRGRVAGSSAPARTPSVARPPAGP	3	3	K.ACEGADQGRLLGAQK.V	K.KVPVDVVYGEGK.A	K.VAVHDVHK.L	68516-68560 (+)	68480-68515 (+)	68561-68584 (+)
6FT_2_ORF405_34aa	PTNPLRARPAATVVAVPRAPPLPWIPRPQPSPPL	1	1	R.ARPAATVVAVPR.A			89796-89831 (+)
6FT_2_ORF441_174aa	TPRARVVRPPRPIGPVRLAGADPMPVSEFHPHGVPPPDMALLHGSVPPNRSGSRPRGGPDEHHRPTRGTPGVRQRPQPDGPPRALGGGGRPGRRPSVVFCHRAAADPAADYRRGDARDPGNVLLGLGPDGQPARVRDVGARPHVPPPVSDPPAPRGDGGSAVQGDVHGRRLLPA	1	1	R.AAADPAADYR.R			96894-96923 (+)
6FT_3_ORF474_260aa	APARPGTPPPPMGPGPRPPRRIPPTGPPGCQSSSPRPPLAPPRPAAGRSGRRVGPRAPRAPPRPRPARRSWRPGRPGTWREGARSPAGLAAPTQCWWCPAGREAARMPREIPRAISRPPRERGRSDPIPRPTPPRPPRETSAGPRRGDGCRRAPAGARPVASGGPGRRRWPRLAGASQRYAGHVPTRRPPARRARAPSPSGPTEFRPDPRSPPPSAPGPASWPRSPGRRPPSAGSSDWPDPRPRAGPGARARPAPPAAPP	1	1	R.ARPAPPAAPP.-			75555-75584 (+)
6FT_3_ORF747_628aa	RPGATDARRRRRPRTTGAAAEHADRERESQRAVGADGVGIATPRLGIGIASERDTRTRGGKTRPPHPRNTGDAPRGPPTTETHRSAFFARVSTLGGQRRGDAGAEEGGRGGGGGGTRGGGGGRGAEEGDAGRRRGTRGGGGGDAGAEEGGRGGGGGGTRGRRRGLTRVRAFPQEERPRRGDRRRPLRGPLPARRGGGGATVVLRDVFWMADISPGAFVPCVKARRPALRSPPLGTRKRKRPARPLSSESEVESETALESEVESETASDSTESGDQEEAPRIGGRRAPRRLGGRFFLDMSAESTTGTETDASVSDDPDDTSDWSCDDIPPRPKRARVNLRLTSSPDRRDGVIFPKMGRVRSTRETQPRAPTPSAPSPNAMLRRSVRQAQRRSSARWTPDL…	1	1	R.NTGDAPRGPPTTETHR.S			132167-132214 (+) or 145643-145690 (-)
6FT_3_ORF761_511aa	VRGWVVKLPLLKTPGPVVRGARWLALTVRRMACRKFCRVYGGQGRRKEEAVPPETKPSRVFPHGPFYTPAEDACLDSPPPETPKPSHTTPPGDAERLCHLQEILAQMYGNQDYPIEDDPSADAADDVDEDAPDDVAYPEEYAEELFLPGDATGPLIGANDHIPPPRGASPPGIRRRSRDEIGATGFTAEELDAMDRQAARAISRGGKPPSTMAKLVTGMGFTIHGALTPGSEGCVFDSSHPDYPQRVIVKAGWYTSTSHEARLLRRLDHPAILPLLDLHVVSGVTCLVLPKYQADLYTYLSRRLNPLGRPQIAAVSRQLLSAVDYIHRQGIIHRDIKTENIFINTPEDICLGDFGAACFVQGSRSSPFPYGIAGTIDTNAPEVLAGDPYTTTVDIWSAG…	1	1	K.TPGPVVR.G			135026-135046 (+)
6FT_4_ORF117_99aa	GGGAARTLGGGGGRGGGGRNRRAGGRGKGGPGRGRNLIAPPVVSCSRLRTARPPPDAPRPPTQRRRRAPRDGRGVSRSPPAGRGSDSAPLGAHRATRQQ	1	1	R.NLIAPPVVSCSR.L			3829-3864 (+) or 122377-122412 (-)
6FT_4_ORF232_484aa	RGRGRLAAALRRRAAGVSDLHRSQRPVGRAATQHGSREFDRGRARQRPALRVHPALRFGRHPGAGRGGAARRPVEPRHPHAVLEVPADGGAQRPGRPRGPRGRLRPQPSRAAAAHPGAKAAGAHPVQERGRGGQVRRHRGRPARRPPSDSAVHVLYAPGGPKPPQHRHRTAAQRAPGLRLRAVPVGVLDAVDDGQARMSPAESLQSPVPPARRQPGGARGNVRAPSGPGSQRHDRLHAVHGAQGGGQRRPGPPDVPSQPVADRQAERRYVRDRGYRGIHGGGSVDRPSPRPVYHQRDPHRVRRLGHRQPEQRVSAGRGGQPGAFLSDHRPPVPHDDRPQLGPDGVEHQGLVRGRPGRGSAPQRGAVAPLRVHPAARGVSPDDVVRGASPGRHGPRPGGA…	1	1	R.AVPVGVLDAVDDGQAR.M			100136-100183 (-)
6FT_5_ORF111_708aa	AWSPGPWAPRCRGTRACRAPRPPPPRTCCLRTRAFAPCWRRRPAHRTPPTRWRPPPPPPRRGRGASARVPARPGRPEAAARDPRRRRRAARTPPARTPAPPSPRPPPRPRGPSPPPPSPRRPGAPRRRPARAPWRCRAGPPRAPTPWAAGGGSPGGPATRRRPRPPPWRPTAPRAPWPSSRTTRCSPSPGDRPSCLTRGPWPRSPRGAPGPPPPPRPRAAATTTRTPTPTGPPGAASLAPCAPRARCAAWRPGCARSPTPRTCAWWCCTRRCRARTWPAAGPRGGRRSGPPSAAGCPACWRPWPTGCAGRTRPPGRATGPAPPTCRRWARRACCCCPRGTWPSPGPWSFWGCSPAPATGGSSWSTPCAPATGPPTGPRCRGSTPTWRATCCPPCSAPCA…	1	1	R.ATCCPPCSAPCAGR.R			127806-127847 (-) or 150010-150051 (+)
6FT_5_ORF129_139aa	RGKSPHSYPPPFFPLSPPRMSGCFPATETCRTAATRRRRPKWGGGGTPTTMTTTPPPRRTARTRNCSRRGCWGRRAWMGGRSRGGAPPARKTPAVAGAPPLERTGGATRATCAPCARMRSRPTCAATPSRACTASASRA	1	1	R.SRPTCAATPSR.A			3365-3397 (+) or 122844-122876 (-)
6FT_5_ORF413_275aa	YRPPSPRLPARALSRQGAPAVVLLCGRRDSGRGASGLPEEPAASRPQTGAVFTRAPALSGPFRRPRPDALRGDRHRALVLGAPGEDHSRVAALLSGPDRGRQLPDPLRDGLLPRHRGLLSRVQRGRRAVRRHQPRGPNPGLRAADQHDIRASRLPGLLGRVGRPPQRPPPGPLGRDSWPTRAFFRPHDPARRRGVRPAAVVLPGPHLRGPHAVRHLSRHVRPPALPAHRPDAHRVPGVPVRRPRVAEHVCARGPAQRRETHGRGDSDRVGRRHLL	1	1	R.VAEHVCAR.G			66560-66583 (-)
6FT_5_ORF558_392aa	NPGRDSMDGFALGASGPDRPPRACSGVPVASQPPKTHPPSYARLVARLCYAADPHRAPPATRTTTALPAAWIGAMLADGFETDIAIPSGISRPDAAALQRCEGRVVFLPTIRRQLTLADVAHESFVSGGVSPDTLGLLLAYRRRFPAVITRVLPTRIVACPLDVGLTHAGTVNLRNTSPVDLCNGDPISLVPPVFEGQATDVRLDSLDLTLRFPVPLPSPLAREIVARLVARGIRDLNPSPRNPGGLPDLNVLYYNGSRLSLLADVQQLGPVNAELRSLVLNMVYSITEGTTIILTLIPRLFALSAQDGYVNALLQMQSVTREAAQLIHPEAPALMQDGERRLPLYEALVAWLTHAGQLGDTLALAPVVRVCTFDGAAVVRSGDMAPVIRYP	1	1	R.ACSGVPVASQPPK.T			36114-36152 (-)
6FT_5_ORF627_510aa	DRVGVFRIFGNPGRAAGCGPVAAVSRSAHGTAYALEGGMCAVSRVAHAHKKFGVVPPVIQIGAGAAEHGHAEGKGGDQGEGDADSRLGPRPLRLHNVVAVGVIVLACQADDARGGHGPQVGAHQHAHVVTQHPLDHQQQRYDEKGEQHGQAYEHARGRKIKVERGDGIQGYRGVGRAQEDAQQQGVCQHGSSRANDAMMSRGRLHQAVHLTQIRPAQDPPGAKMGRKIHQTRKVQDVNQVGQLAGAMGQQQDGDLQQPRADVSGDQRGVRHGHAGRSQTAARVQGAVVAGGHGADHGIHGRGQQQHGRDYISAHKALRVQPEGHGYTPAHLGRGVHPGIRARRGVKAGKPCPEHRGQDEEPRDADRRDHKRRHLHTPDPPRRPRPGHAFRGGRGVGRSS…	2	2	R.M*GAPGSPENNDRAAAAR.T	R.ADVSGDQRGVR.H		23028-23078 (-)	23559-23591 (-)
6FT_6_ORF618_159aa	RRCGVGGSGAPRRGPLCGPSAPRARGRGHPERRSNPDPWYRKAAVAGRVVGSRMGSPGRRRPAGLAVEPSFYLRGPAPPLRNQAALRRRLLRELRGVGRATRPPSAAVLGAGHGPDRGLRRRTRRAPPPAVSRWAGGAAAPLSRARGAPAPPAPRPAAL	1	1	R.ARGAPAPPAPRPAAL.-			32035-32079 (-)
6FT_6_ORF91_142aa	RVRQASTTRLCTHMLACQTLPPRHALCLHGPPPPSRPPPPPAARAHGRGPNRTVPGNLHAQLGTRGQERARGRPAAAPRQWAPAFLFAAAAPVAPRSRVRVRRRRRRLAGQPPARAGARGPAHRRRPPPPVPTARRGPGGRG	1	1	R.QWAPAFLFAAAAPVAPR.S			663-713 (+) or 125528-125578 (-)
* From GenBank Accession Number: JQ673480.1
