# Supplementary material for: Temporal Proteomic Analysis of Herpes Simplex Virus 1 Infection Reveals Cell-Surface Remodeling via pUL56-Mediated GOPC Degradation
Source: Cell Rep. 2020 Oct 6;33(1):108235. doi: 10.1016/j.celrep.2020.108235 (PMC7539533; doi:10.1016/j.celrep.2020.108235)
Supplement: Table S6. Analysis of the Plasma Membrane Proteome in Infected Cells, Related to Figure 6 — Interactive spreadsheet of plasma membrane protein changes between cells infected with HSV-1 WT, HSV-1 ΔUL56 or mock. The “Data” worksheet shows minimally annotated protein data, with formatting and normalization modifying the raw data. Gene Ontology terms were used to identify proteins associated with the plasma membrane, as described in the text. The “Plotter” worksheet enables generation of individual protein ratios between the three conditions. The ‘MS Quantification’ worksheet shows the number of proteins and peptides quantified. [file mmc7.xlsx]

## Sheet: Plotter
																																														Gene Name		Uniprot-l	Peptides
	TLR2																																													UBA6		A0AVT1	5
	DUOX1																																													ILVBL		A1L0T0	1
	IL18R1																																													SH3PXD2B		A1X283	1
	EGFR																																													FAM234B		A2RU67	2
	UL27																																													CNOT1		A5YKK6-2	5
	SLC1A3																																													C2CD4B		A6NLJ0	1
																																														DISP2		A7MBM2	2
																																														UL1		H9E907	7
																																														UL5		H9E911	2
																																														UL7		A0A110B4Q7	2
																																														UL10		H9E916	4
																																														UL12		F8REU5	8
																																														UL16		G8HBC9	4
																																														UL17		F8REV0	2
																																														UL19		H9E925	27
																																														UL22		G8H977	25
																																														UL23		C0L315	3
																																														UL25		D3YPI2	2
																																														UL26.5		F8RFI2	1
																																														UL27		A1Z0P7	48
																																														UL29		H9E936	12
																																														UL34		D3YPJ2	4
																																														UL37		H9E944	15
																																														UL38		Q1T724	4
																																														UL39		H9E946	41
																																														UL40		D3YPA4	2
																																														UL42		H9E949	7
																																														UL44		A1Z0P8	16
																																														UL46		H9E953	2
																																														UL47		H9E954	2
																																														UL49		Q6GYI9	5
																																														UL50		D3YPK9	3
																																														UL52		H9E960	1
																																														UL53		Q69472	4
																																														UL54		Q9J0X9	5
																																														UL56		H9E964	7
																																														HHV1gp082		H9E965	7
																																														US2		H9E969	5
																																														US4		Q9W8W3	3
																																														US5		Q7T453	1
																																														US6		F8RFM2	12
																																														US7		Q702Y4	7
																																														US8		D3YPM6	23
																																														HHV1gp113		H9E981	6
																																														RNF223		E7ERA6	4
																																														C11orf98		E9PRG8	1
																																														AGPS		O00116	2
																																														KIF2A		O00139-2	3
																																														DDX39A		O00148	8
																																														PDLIM1		O00151	8
																																														ACOT7		O00154-4	7
																																														MYO1C		O00159-2	6
																																														HAX1		O00165-5	2
																																														AIP		O00170	1
																																														GTPBP1		O00178	1
																																														AP3B1		O00203-3	2
																																														LGALS8		O00214	1
																																														NDUFS8		O00217	1
																																														TNFRSF10A		O00220	1
																																														PSMD11		O00231	5
																																														PSMD12		O00232-2	4
																																														SIRPB1		O00241	2
																																														ATOX1		O00244	1
																																														PGRMC1		O00264	3
																																														SUPT5H		O00267-2	5
																																														DFFA		O00273-2	2
																																														CLIC1		O00299	11
																																														EIF3F		O00303	10
																																														WWP2		O00308	16
																																														QSOX1		O00391-2	3
																																														IPO5		O00410	23
																																														IGF2BP3		O00425	4
																																														DNM1L		O00429-4	9
																																														RTCA		O00442	2
																																														AGRN		O00468-2	11
																																														PLOD2		O00469	6
																																														EXOC5		O00471	1
																																														NDUFA4		O00483	2
																																														KPNA3		O00505	3
																																														USP9Y		O00507	13
																																														LAD1		O00515	4
																																														PES1		O00541-2	2
																																														SDCBP		O00560-2	3
																																														NOP56		O00567	9
																																														DDX3X		O00571-2	20
																																														PODXL		O00592-2	6
																																														PIR		O00625	2
																																														PPP6C		O00743-2	3
																																														UBE2C		O00762-4	2
																																														ACACB		O00763-3	22
																																														PDXK		O00764-2	3
																																														COX7A2L		O14548	1
																																														COPE		O14579-3	2
																																														AP3D1		O14617-4	3
																																														CHD1		O14646-2	10
																																														IRS4		O14654	7
																																														ADAM10		O14672	14
																																														PTGES		O14684	1
																																														PDCD5		O14737	3
																																														PRMT5		O14744	11
																																														SLC9A3R1		O14745	3
																																														CHEK1		O14757-2	3
																																														TNFRSF10B		O14763-2	2
																																														TCERG1		O14776-2	2
																																														NRP1		O14786	17
																																														PSMA7		O14818	5
																																														SCAMP3		O14828-2	3
																																														MGST3		O14880	1
																																														IRF6		O14896	3
																																														TAX1BP3		O14907	2
																																														TIMM23		O14925	2
																																														HAT1		O14929	5
																																														UQCRQ		O14949	1
																																														PPP1R12A		O14974-4	1
																																														HNRNPDL		O14979-3	9
																																														XPO1		O14980	11
																																														SPTBN2		O15020-2	1
																																														SEC16A		O15027-2	2
																																														PLXNB2		O15031	49
																																														U2SURP		O15042-3	2
																																														PFAS		O15067	6
																																														KIAA0391		O15091-4	2
																																														LSM1		O15116	1
																																														NPC1		O15118	3
																																														ARPC1B		O15143	3
																																														ARPC2		O15144	1
																																														ARPC3		O15145	2
																																														POLR1C		O15160-2	3
																																														PGRMC2		O15173	2
																																														PFDN6		O15212	3
																																														WDR46		O15213	2
																																														NKRF		O15226	3
																																														LAMA5		O15230-2	1
																																														CLIC2		O15247	1
																																														SURF4		O15260-3	2
																																														OGT		O15294-4	2
																																														ALOX15B		O15296-3	4
																																														PMM2		O15305-2	2
																																														PPM1G		O15355	3
																																														EIF3D		O15371-3	14
																																														EIF3H		O15372	10
																																														NVL		O15381-2	3
																																														NCAM2		O15394-2	2
																																														IPO8		O15397	6
																																														SLC16A3		O15427	2
																																														SLC31A1		O15431	2
																																														ABCC3		O15438	16
																																														ABCC4		O15439	32
																																														ABCC5		O15440-5	12
																																														ARPC5		O15511	3
																																														DHX15		O43143	10
																																														SGSM2		O43147-5	1
																																														RNMT		O43148	2
																																														FLRT2		O43155	13
																																														TTI1		O43156	1
																																														PLXNB1		O43157-2	8
																																														CYB5B		O43169	1
																																														PRPF4		O43172-2	3
																																														PHGDH		O43175	15
																																														GPR39		O43194	4
																																														KLK10		O43240	3
																																														PSMD3		O43242	7
																																														PAPSS1		O43252	4
																																														ZW10		O43264-2	2
																																														SPINT1		O43278	23
																																														SPINT1		O43278-2	22
																																														B4GALT5		O43286	2
																																														SART1		O43290	2
																																														EEF1E1		O43324-2	2
																																														HNRNPR		O43390	12
																																														PRPF3		O43395	2
																																														TXNL1		O43396	2
																																														TPD52L2		O43399-2	8
																																														PPIH		O43447	3
																																														EPB41L2		O43491-2	1
																																														TGOLN2		O43493-2	4
																																														RAD51C		O43502-2	1
																																														LAMTOR5		O43504	2
																																														B4GAT1		O43505	1
																																														LAT		O43561-5	1
																																														CA12		O43570-2	1
																																														DENR		O43583	2
																																														XPOT		O43592	9
																																														DNPH1		O43598-2	2
																																														TIMM44		O43615	4
																																														TRAPPC3		O43617	6
																																														CHMP2A		O43633	1
																																														ZNF207		O43670-2	3
																																														NDUFA2		O43678	1
																																														ASNA1		O43681	2
																																														BUB3		O43684-2	8
																																														ACTN4		O43707	22
																																														PRKAB2		O43741-2	1
																																														AP1G1		O43747	1
																																														SGTA		O43765	4
																																														NARS		O43776	5
																																														MYO1B		O43795-2	11
																																														NUDT21		O43809	2
																																														LANCL1		O43813	3
																																														NRDC		O43847	5
																																														CALU		O43852	6
																																														CALU		O43852-2	6
																																														EDIL3		O43854-2	8
																																														ORC5		O43913-2	1
																																														RAD21		O60216	3
																																														TIMM8A		O60220	3
																																														PCDH7		O60245	16
																																														PRPSAP2		O60256-4	2
																																														SMARCA5		O60264	28
																																														ADCY3		O60266-2	2
																																														SPAG9		O60271-5	1
																																														OPA1		O60313-2	16
																																														MAPKBP1		O60336-4	1
																																														KDM1A		O60341	2
																																														FZD6		O60353-2	7
																																														PPL		O60437	3
																																														DFNA5		O60443-2	1
																																														NRP2		O60462-4	24
																																														MPZL2		O60487	3
																																														ACSL4		O60488-2	4
																																														SNX3		O60493-3	2
																																														STX10		O60499-2	3
																																														MGEA5		O60502-4	2
																																														ADCY9		O60503	2
																																														SYNCRIP		O60506-3	14
																																														GMDS		O60547-2	8
																																														PLOD3		O60568	1
																																														EIF4E2		O60573-2	1
																																														TLR2		O60603	9
																																														DIAPH1		O60610-2	7
																																														TSPAN1		O60635	2
																																														PLIN3		O60664-4	11
																																														PRMT3		O60678-2	3
																																														KPNA6		O60684	4
																																														UGDH		O60701	5
																																														CTNND1		O60716-21	8
																																														SNX2		O60749-2	2
																																														DPM1		O60762	3
																																														USO1		O60763	7
																																														MRPS14		O60783	2
																																														TOM1		O60784-3	2
																																														PRAF2		O60831	1
																																														DKC1		O60832	4
																																														EIF5B		O60841	10
																																														EDF1		O60869-2	3
																																														DNAJA2		O60884	7
																																														PFDN1		O60925	1
																																														PPP1R11		O60927	1
																																														PLXNA2		O75051	63
																																														IGSF3		O75054	40
																																														WDR1		O75083	7
																																														FZD7		O75084	7
																																														CLASP2		O75122	3
																																														CPNE3		O75131	6
																																														ICOSLG		O75144	5
																																														OBSL1		O75147-1	1
																																														RNF40		O75150-3	2
																																														CLUH		O75153	2
																																														CAND2		O75155-2	3
																																														DNAJC13		O75165	3
																																														ANKRD17		O75179-6	4
																																														DNAJB6		O75190-2	3
																																														GGCT		O75223	3
																																														NDUFS7		O75251-2	1
																																														NDUFS2		O75306-2	3
																																														PDCD6		O75340-2	3
																																														TBCA		O75347	4
																																														ATP6V1G1		O75348	2
																																														ENTPD3		O75355-2	11
																																														H2AFY		O75367-3	15
																																														SH3BGRL		O75368	2
																																														FLNB		O75369-2	73
																																														NDUFS6		O75380	2
																																														CS		O75390	6
																																														SPAG7		O75391	2
																																														PRPF40A		O75400-2	4
																																														MTX2		O75431-2	3
																																														NDUFB1		O75438	2
																																														PMPCB		O75439	7
																																														PSIP1		O75475-3	1
																																														ERLIN1		O75477	3
																																														NDUFS3		O75489	7
																																														SRSF10		O75494-5	5
																																														TNFRSF21		O75509	10
																																														ECI2		O75521-2	4
																																														EED		O75530-3	4
																																														BANF1		O75531	6
																																														SF3B1		O75533	12
																																														CSDE1		O75534-2	5
																																														LRP6		O75581	9
																																														NPM3		O75607	3
																																														LYPLA1		O75608-2	1
																																														SNRNP200		O75643	22
																																														TIPRL		O75663-2	2
																																														SURF6		O75683	1
																																														NUP155		O75694	13
																																														EIF3G		O75821	10
																																														EIF3J		O75822	8
																																														IDH1		O75874	6
																																														ATRN		O75882	10
																																														BCAS2		O75934	2
																																														SMNDC1		O75940	2
																																														ATP5H		O75947	4
																																														TSPAN9		O75954	1
																																														FLOT1		O75955	1
																																														ATP5L		O75964	3
																																														CPD		O75976	18
																																														GLRX3		O76003	8
																																														RSL1D1		O76021	5
																																														SNCG		O76070	4
																																														SRP72		O76094-2	10
																																														MTA2		O94776	2
																																														TOMM70		O94826	2
																																														PHF14		O94880	2
																																														PROSC		O94903	4
																																														ERLIN2		O94905	3
																																														PRPF6		O94906-2	4
																																														GLS		O94925-3	6
																																														ABLIM3		O94929-4	1
																																														AP2A2		O94973	3
																																														SEC31A		O94979-7	3
																																														CLSTN1		O94985-2	3
																																														HEXIM1		O94992	1
																																														UBR5		O95071-2	2
																																														SCAF4		O95104-3	1
																																														IKBKAP		O95163	7
																																														NDUFB4		O95168-2	2
																																														NDUFA7		O95182	2
																																														UNC5C		O95185	2
																																														RTN3		O95197-3	1
																																														LETM1		O95202	4
																																														SNX4		O95219-2	2
																																														LUC7L3		O95232	4
																																														KAT7		O95251-2	3
																																														LYPD3		O95274	2
																																														SNAPIN		O95295	1
																																														MPZL1		O95297-4	4
																																														NDUFA10		O95299	4
																																														PGLS		O95336	3
																																														SMC2		O95347	6
																																														TACC2		O95359-3	4
																																														TRIM16		O95361	3
																																														LYPLA2		O95372	3
																																														IPO7		O95373	16
																																														UTS2		O95399	1
																																														AHSA1		O95433	5
																																														PSMG1		O95456-2	2
																																														NSA2		O95478	2
																																														SEC24A		O95486	3
																																														SEC24B		O95487-2	1
																																														ADGRL2		O95490-3	18
																																														CBX6		O95503	1
																																														ETHE1		O95571	3
																																														ACSL3		O95573	7
																																														POLR1A		O95602	1
																																														ZBTB11		O95625	2
																																														RAB3D		O95716	1
																																														OXSR1		O95747	4
																																														HSPA4L		O95757	16
																																														LSM8		O95777	2
																																														STAU1		O95793-2	11
																																														TTC4		O95801	2
																																														SDPR		O95810	2
																																														BAG2		O95816	5
																																														BAG3		O95817	1
																																														AIFM1		O95831-3	11
																																														EML2		O95834	2
																																														TSPAN13		O95857	2
																																														TSPAN15		O95858	6
																																														BPNT1		O95861-4	6
																																														ABHD16A		O95870	1
																																														TXNDC12		O95881	3
																																														MBD3		O95983-2	1
																																														NDUFB10		O96000-2	3
																																														PEX11B		O96011-2	3
																																														ACTL6A		O96019	4
																																														MT-CYB		P00156	2
																																														LDHA		P00338	16
																																														GLUD1		P00367	9
																																														GSR		P00390-5	10
																																														MT-CO2		P00403	5
																																														MT-CO3		P00414	1
																																														SOD1		P00441	5
																																														PNP		P00491	4
																																														HPRT1		P00492	11
																																														GOT2		P00505	12
																																														EGFR		P00533	57
																																														PGK1		P00558	16
																																														AK1		P00568	2
																																														F9		P00740-2	1
																																														PLAU		P00749-2	7
																																														CA2		P00918	4
																																														ASS1		P00966	6
																																														SERPINA1		P01009	2
																																														A2M		P01023	6
																																														C3		P01024	7
																																														C5		P01031	3
																																														CSTA		P01040	2
																																														HRAS		P01112-2	2
																																														LDLR		P01130-3	24
																																														JCHAIN		P01591	1
																																														IGHA2		P01877	1
																																														LMNA		P02545	28
																																														APOC3		P02656	1
																																														FN1		P02751-4	7
																																														TFRC		P02786	34
																																														HPX		P02790	1
																																														MT2A		P02795	2
																																														CAT		P04040	3
																																														GBA		P04062-4	1
																																														ALDOA		P04075	22
																																														CSTB		P04080	6
																																														ANXA1		P04083	19
																																														APOB		P04114	8
																																														PRNP		P04156-2	4
																																														OAT		P04181	9
																																														HLA-C		P04222	15
																																														KRT1		P04264	41
																																														TUBB4A		P04350	20
																																														GAPDH		P04406	18
																																														ERBB2		P04626-5	23
																																														CAPNS1		P04632	7
																																														MT1E		P04732	2
																																														HSPB1		P04792	5
																																														RPN1		P04843	14
																																														RPN2		P04844-2	3
																																														SLC4A2		P04920	4
																																														ATP1A1		P05023-4	35
																																														ATP1B1		P05026-2	15
																																														APP		P05067-7	11
																																														ARG1		P05089-3	2
																																														S100A8		P05109	4
																																														SERPINB2		P05120	4
																																														SERPINE1		P05121-2	1
																																														SLC25A5		P05141	17
																																														ISG15		P05161	2
																																														PCCA		P05165	38
																																														PCCB		P05166	2
																																														EIF2S1		P05198	6
																																														ICAM1		P05362	19
																																														RPLP1		P05386	3
																																														RPLP2		P05387	8
																																														RPLP0		P05388	11
																																														SSB		P05455	8
																																														ITGB1		P05556	30
																																														KRT18		P05783	17
																																														UROD		P06132	2
																																														INSR		P06213-2	14
																																														PTMA		P06454-2	4
																																														CDK1		P06493	8
																																														ATP5B		P06576	20
																																														S100A9		P06702	4
																																														S100A6		P06703	4
																																														EIF4E		P06730	3
																																														ENO1		P06733	23
																																														PYGL		P06737-2	9
																																														GPI		P06744	7
																																														NPM1		P06748-2	9
																																														TPM3		P06753	7
																																														TPM3		P06753-5	16
																																														ITGAV		P06756-3	41
																																														DBI		P07108	1
																																														LDHB		P07195	14
																																														NEFM		P07197	3
																																														GPX1		P07203	4
																																														THBD		P07204	9
																																														P4HB		P07237	16
																																														CTSD		P07339	8
																																														ANXA2		P07355	26
																																														CAPN1		P07384	5
																																														TUBB		P07437	23
																																														ADRB2		P07550	2
																																														PSAP		P07602	5
																																														CTSL		P07711	2
																																														PFN1		P07737	10
																																														APRT		P07741	6
																																														EPRS		P07814	27
																																														CTSB		P07858	2
																																														HSP90AA1		P07900	26
																																														HNRNPC		P07910-2	11
																																														UQCRH		P07919	4
																																														TPM2		P07951-2	6
																																														FH		P07954-2	10
																																														THBS1		P07996	27
																																														IGF1R		P08069	25
																																														COL1A2		P08123	4
																																														ANXA6		P08133-2	3
																																														NGFR		P08138-2	6
																																														CD55		P08174-4	11
																																														SLC3A2		P08195	33
																																														SLC3A2		P08195-2	35
																																														SLC3A2		P08195-3	33
																																														PFKM		P08237-2	2
																																														HSP90AB1		P08238	34
																																														SRPRA		P08240-2	2
																																														ASNS		P08243-3	4
																																														MMP2		P08253-2	1
																																														HMBS		P08397-2	2
																																														PDHA1		P08559	2
																																														CYC1		P08574	7
																																														SNRPB2		P08579	3
																																														MET		P08581	37
																																														MELTF		P08582	10
																																														SNRNP70		P08621-2	4
																																														ITGA5		P08648	19
																																														VIM		P08670	30
																																														RPS17		P08708	8
																																														GNAI3		P08754	2
																																														ANXA5		P08758	7
																																														RPSA		P08865	11
																																														CD63		P08962-3	1
																																														SNRPA		P09012	4
																																														ACAA1		P09110	3
																																														SRP19		P09132	3
																																														GSTP1		P09211	13
																																														LGALS1		P09382	7
																																														QDPR		P09417-2	1
																																														HMGB1		P09429	5
																																														TPM1		P09493-9	4
																																														CLTA		P09496-5	1
																																														ANXA4		P09525	6
																																														CSF1		P09603-3	2
																																														DLD		P09622	5
																																														HNRNPA1		P09651-3	12
																																														SNRPA1		P09661	12
																																														COX6C		P09669	1
																																														TACSTD2		P09758	16
																																														PARP1		P09874	51
																																														UCHL1		P09936	2
																																														LTA4H		P09960-2	7
																																														ALDOC		P09972	7
																																														TRAPPC2B		P0DI82	1
																																														RBMY1C		P0DJD4	1
																																														SULT1A3		P0DMM9-2	2
																																														HSPA1B		P0DMV9	28
																																														U2AF1L5		P0DN76	5
																																														CBSL		P0DN79	11
																																														TROVE2		P10155-3	3
																																														MYB		P10242-12	1
																																														HIST1H1E		P10412	8
																																														DLAT		P10515	7
																																														PTPRF		P10586-2	30
																																														TXN		P10599	7
																																														COX5B		P10606	6
																																														MGST1		P10620-2	2
																																														ESD		P10768	5
																																														HSPD1		P10809	27
																																														HSPA5		P11021	29
																																														LAMC1		P11047	2
																																														HSPA8		P11142	30
																																														SLC2A1		P11166	8
																																														UMPS		P11172	3
																																														PDHB		P11177-3	2
																																														PYGB		P11216	19
																																														LAMP1		P11279	3
																																														ACADM		P11310	3
																																														TOP1		P11387	15
																																														TOP2A		P11388	9
																																														G6PD		P11413	7
																																														PC		P11498	51
																																														MTHFD1		P11586	17
																																														IGF2R		P11717	34
																																														ADH5		P11766	6
																																														PRPS2		P11908	3
																																														PABPC1		P11940	24
																																														PCNA		P12004	5
																																														HARS		P12081-4	8
																																														COL6A1		P12109	3
																																														COL6A3		P12111-4	2
																																														SLC25A4		P12235	11
																																														SLC25A6		P12236	15
																																														IMPDH2		P12268	15
																																														TPR		P12270	18
																																														CKB		P12277	3
																																														ANXA3		P12429	6
																																														CKMT1A		P12532	8
																																														BCKDHA		P12694	1
																																														ACTN1		P12814-2	21
																																														CDH1		P12830	22
																																														PEPD		P12955-2	3
																																														XRCC6		P12956	21
																																														XRCC5		P13010	16
																																														COX4I1		P13073	7
																																														RNH1		P13489	11
																																														NCAM1		P13591-1	5
																																														EEF2		P13639	40
																																														PDIA4		P13667	16
																																														P4HA1		P13674-3	6
																																														CEACAM1		P13688-2	3
																																														TPT1		P13693	3
																																														F3		P13726	10
																																														HLA-E		P13747	4
																																														PLS3		P13797	23
																																														APEH		P13798	5
																																														ETFA		P13804	9
																																														GYS1		P13807-2	2
																																														PRKAR2A		P13861-2	2
																																														ANXA8		P13928	8
																																														GTF2F2		P13984	1
																																														CD59		P13987	4
																																														MTHFD2		P13995-2	3
																																														MIF		P14174	4
																																														CD99		P14209-2	1
																																														PRKCSH		P14314-2	10
																																														FDPS		P14324-2	6
																																														COX7A2		P14406	2
																																														AKR1A1		P14550	6
																																														PKM		P14618	31
																																														HSP90B1		P14625	20
																																														SNRPB		P14678-2	5
																																														IDE		P14735	3
																																														HNRNPL		P14866	12
																																														DARS		P14868-2	13
																																														JUP		P14923	20
																																														UQCRB		P14927	6
																																														GLUL		P15104	5
																																														AKR1B1		P15121	4
																																														ANPEP		P15144	7
																																														PVR		P15151-3	8
																																														GSPT1		P15170	4
																																														MYOD1		P15172	1
																																														IFNGR1		P15260	7
																																														EZR		P15311	10
																																														AREG		P15514	4
																																														CD46		P15529-15	11
																																														CD46		P15529-7	11
																																														NME1		P15531	8
																																														NQO1		P15559-3	2
																																														GNS		P15586-2	1
																																														RPS2		P15880	14
																																														DSP		P15924	60
																																														MUC1		P15941-13	2
																																														CD44		P16070-18	12
																																														ITGB4		P16144-2	74
																																														CBR1		P16152	15
																																														HLA-A		P16189	23
																																														GLB1		P16278-2	2
																																														HIST1H1B		P16401	3
																																														HIST1H1D		P16402	8
																																														HIST1H1C		P16403	8
																																														EPCAM		P16422	10
																																														ATP2A2		P16615-5	14
																																														IL7R		P16871	2
																																														FAH		P16930	2
																																														STMN1		P16949	3
																																														YBX3		P16989-2	11
																																														HSPA6		P17066	10
																																														HMGA1		P17096	2
																																														GOT1		P17174	8
																																														IFNAR1		P17181-4	4
																																														JUNB		P17275	2
																																														ITGA2		P17301	39
																																														UBTF		P17480-2	6
																																														NDUFB7		P17568	2
																																														CAPN2		P17655	12
																																														HLA-G		P17693	2
																																														CTPS1		P17812	17
																																														DDX5		P17844	19
																																														PFKL		P17858	2
																																														LGALS3		P17931	5
																																														IGFBP3		P17936	2
																																														PSMC3		P17980	9
																																														TCP1		P17987	20
																																														RPL35A		P18077	4
																																														ITGB5		P18084	14
																																														ARF4		P18085	5
																																														RPL7		P18124	16
																																														VCL		P18206-2	17
																																														PTPRA		P18433-4	36
																																														ITGB6		P18564	17
																																														SON		P18583-6	5
																																														RPL17		P18621	8
																																														PGAM1		P18669	6
																																														RCC1		P18754	6
																																														SDC1		P18827	6
																																														ATP5J		P18859	3
																																														CDH2		P19022-2	17
																																														TSPAN8		P19075	1
																																														MYL12A		P19105	8
																																														CD58		P19256-2	4
																																														NCL		P19338	24
																																														HK1		P19367-4	7
																																														POLR2C		P19387	2
																																														POLR2E		P19388	2
																																														NDUFV2		P19404	5
																																														GGT1		P19440	7
																																														EIF2AK2		P19525	6
																																														SRM		P19623	4
																																														SLC9A1		P19634	16
																																														CSNK2A2		P19784	3
																																														AOC1		P19801	2
																																														FST		P19883-2	5
																																														EIF2S2		P20042	6
																																														ANXA7		P20073-2	3
																																														BTF3		P20290-2	3
																																														RAB5A		P20339-2	2
																																														RAB6A		P20340-4	1
																																														PSMB1		P20618	4
																																														M6PR		P20645	5
																																														COX5A		P20674	3
																																														LMNB1		P20700	18
																																														PZP		P20742	4
																																														CAST		P20810-4	11
																																														IMPDH1		P20839-2	3
																																														PTMS		P20962	1
																																														GSTM3		P21266	6
																																														ATP6V1B2		P21281	6
																																														ATP6V1C1		P21283	2
																																														CSRP1		P21291	5
																																														FLNA		P21333-2	76
																																														ACO1		P21399	7
																																														KITLG		P21583-3	1
																																														NT5E		P21589-2	4
																																														EPHA1		P21709	8
																																														DRD1		P21728	1
																																														MDK		P21741-2	1
																																														VDAC1		P21796	13
																																														FGFR2		P21802-2	8
																																														ERBB3		P21860-4	8
																																														SDHB		P21912	4
																																														CD9		P21926	1
																																														OSBP		P22059	3
																																														PCMT1		P22061	7
																																														FBL		P22087	6
																																														GART		P22102	22
																																														CDH3		P22223	30
																																														PAICS		P22234	13
																																														SCP2		P22307-6	3
																																														UBA1		P22314-2	21
																																														NME2		P22392-2	10
																																														SPRR1B		P22528	1
																																														FDXR		P22570-4	1
																																														FGFR3		P22607-2	3
																																														HNRNPA2B1		P22626	16
																																														UQCRC2		P22695	15
																																														FBLN1		P23142-4	2
																																														TCEA1		P23193	1
																																														ITGA6		P23229-4	50
																																														SFPQ		P23246	8
																																														PPIB		P23284	6
																																														ME2		P23368-2	2
																																														GLDC		P23378	2
																																														WARS		P23381-2	6
																																														RPS3		P23396	22
																																														GCSH		P23434	1
																																														PTPRB		P23467-4	27
																																														PTPRE		P23469-3	3
																																														PTPRG		P23470-2	10
																																														PTPRZ1		P23471-3	25
																																														AHCY		P23526	13
																																														CFL1		P23528	10
																																														EIF4B		P23588	6
																																														F8A1		P23610	1
																																														ATP2B4		P23634-5	4
																																														DGKA		P23743	3
																																														DTYMK		P23919-2	3
																																														RRM1		P23921	5
																																														KDELR1		P24390-2	1
																																														IL4R		P24394-3	3
																																														EEF1B2		P24534	7
																																														ATP5F1		P24539	2
																																														ACP1		P24666	6
																																														ACAT1		P24752	7
																																														TNC		P24821-4	17
																																														POLR2A		P24928	6
																																														MCM3		P25205	17
																																														AZGP1		P25311	2
																																														MPST		P25325	2
																																														RPS12		P25398	9
																																														FAS		P25445-6	9
																																														DNAJB1		P25685-2	4
																																														ATP5A1		P25705	19
																																														PSMA1		P25786	3
																																														PSMA2		P25787	4
																																														PSMA3		P25788-2	3
																																														PSMA4		P25789	4
																																														CD40		P25942-2	1
																																														ITGA3		P26006	21
																																														ITGB8		P26012-2	11
																																														MSN		P26038	15
																																														DDX6		P26196	5
																																														CTNNA2		P26232-2	4
																																														U2AF2		P26368-2	6
																																														RPL13		P26373	6
																																														S100A4		P26447	1
																																														HMGB2		P26583	3
																																														PTBP1		P26599	12
																																														TARS		P26639	12
																																														VARS		P26640	8
																																														EEF1G		P26641	10
																																														FKBP2		P26885	1
																																														ACVR2A		P27037-2	3
																																														STOM		P27105	3
																																														AK4		P27144	4
																																														YWHAQ		P27348	10
																																														RPL10		P27635	9
																																														RPA1		P27694	3
																																														APEX1		P27695	3
																																														CD82		P27701	6
																																														CAD		P27708	19
																																														CALR		P27797	7
																																														MAP4		P27816	13
																																														CANX		P27824	11
																																														PSMB8		P28062-2	1
																																														PSMA5		P28066	5
																																														PSMB4		P28070	2
																																														PSMB6		P28072	3
																																														PSMB5		P28074	5
																																														ABCD3		P28288	7
																																														NDUFS1		P28331-4	15
																																														SMARCA1		P28370-2	10
																																														MAPK1		P28482	6
																																														DUSP1		P28562	1
																																														PTPRM		P28827	6
																																														LAP3		P28838-2	3
																																														S100A2		P29034	3
																																														TPP2		P29144	6
																																														IMPA1		P29218	4
																																														EPHB2		P29323-2	26
																																														SHC1		P29353-5	2
																																														TKT		P29401	13
																																														EEF1D		P29692	12
																																														MARCKS		P29966	8
																																														ERP29		P30040	3
																																														PRDX6		P30041	11
																																														C21orf33		P30042	4
																																														BLVRB		P30043	5
																																														PRDX5		P30044-2	9
																																														DDT		P30046	5
																																														PRDX3		P30048-2	7
																																														ATP5D		P30049	2
																																														RPL12		P30050	6
																																														ECHS1		P30084	7
																																														CMPK1		P30085	3
																																														PEBP1		P30086	8
																																														PDIA3		P30101	16
																																														PPP2R1A		P30153	13
																																														PPIF		P30405-2	1
																																														BDKRB2		P30411-2	1
																																														NMT1		P30419-2	3
																																														HLA-A		P30453	22
																																														HLA-B		P30464	16
																																														HLA-B		P30479	16
																																														HLA-B		P30486	14
																																														HLA-C		P30508	18
																																														HLA-F		P30511	8
																																														HMOX2		P30519	2
																																														ADSS		P30520	7
																																														AXL		P30530-2	4
																																														ADSL		P30566	5
																																														CLIP1		P30622-2	1
																																														SRI		P30626-3	2
																																														SERPINB1		P30740	8
																																														SLC7A1		P30825	6
																																														ALDH1B1		P30837	6
																																														POLR2B		P30876	11
																																														SDHA		P31040-2	9
																																														GDI1		P31150	8
																																														MAT2A		P31153	8
																																														RRM2		P31350	3
																																														SDC4		P31431-2	5
																																														SLC6A6		P31641	3
																																														DNAJA1		P31689	10
																																														UQCRC1		P31930	15
																																														HIBADH		P31937	6
																																														ATIC		P31939	16
																																														HNRNPH3		P31942-2	4
																																														HNRNPH1		P31943	15
																																														CASP14		P31944	2
																																														YWHAB		P31946-2	7
																																														SFN		P31947	15
																																														STIP1		P31948	11
																																														S100A11		P31949	5
																																														L1CAM		P32004-3	25
																																														PRDX2		P32119	11
																																														DCTD		P32321	1
																																														PYCR1		P32322-2	4
																																														DSG3		P32926	27
																																														CTH		P32929	5
																																														RPL9		P32969	9
																																														CD70		P32970	5
																																														ACSL1		P33121-3	9
																																														CDH5		P33151-2	2
																																														KIF5B		P33176	16
																																														CSTF2		P33240-2	3
																																														DUT		P33316-2	6
																																														ABCC1		P33527	38
																																														MCM4		P33991	4
																																														MCM5		P33992	13
																																														MCM7		P33993	5
																																														CD68		P34810-2	1
																																														SHMT2		P34897-3	6
																																														EVI2B		P34910	2
																																														HSPA4		P34932	28
																																														MPI		P34949-2	2
																																														PRSS3		P35030-5	1
																																														GPC1		P35052	6
																																														PFN2		P35080	5
																																														PFN2		P35080-2	6
																																														CTNNA1		P35221	14
																																														CTNNB1		P35222	6
																																														PHB		P35232	16
																																														SERPINB6		P35237	3
																																														NF2		P35240-9	1
																																														RDX		P35241	6
																																														RDX		P35241-3	2
																																														RFC4		P35249-2	6
																																														RFC2		P35250-2	3
																																														RFC1		P35251-2	3
																																														RPL22		P35268	3
																																														GTF2F1		P35269	1
																																														SPR		P35270	3
																																														THBS4		P35443	2
																																														MYH9		P35579	69
																																														MYH10		P35580	20
																																														COPB2		P35606-2	7
																																														BSG		P35613-2	11
																																														BSG		P35613-3	8
																																														NUP214		P35658-2	2
																																														DEK		P35659	8
																																														KRT2		P35908	39
																																														HMGCL		P35914	2
																																														PSMC2		P35998	9
																																														ARL3		P36405	1
																																														ATP5C1		P36542	7
																																														ATP6V1E1		P36543	4
																																														CPOX		P36551	4
																																														RPL4		P36578	19
																																														LONP1		P36776-3	7
																																														PGM1		P36871	8
																																														BMPR1A		P36894	2
																																														TGFBR1		P36897	3
																																														GNL1		P36915-2	2
																																														LTBR		P36941-2	2
																																														SERPINB5		P36952	14
																																														DLST		P36957	3
																																														SRP14		P37108	4
																																														TGFBR2		P37173	4
																																														NUP62		P37198	4
																																														FDFT1		P37268-4	1
																																														TAGLN2		P37802	12
																																														TALDO1		P37837	3
																																														ETFB		P38117	4
																																														RBMX		P38159	11
																																														ATP6V1A		P38606-2	3
																																														HSPA9		P38646	24
																																														EIF4A3		P38919	12
																																														IGHMBP2		P38935	1
																																														RPS19		P39019	10
																																														RPL3		P39023	16
																																														DDOST		P39656-2	4
																																														ANP32A		P39687	6
																																														FEN1		P39748	3
																																														CAPG		P40121	7
																																														IL6ST		P40189-3	9
																																														TXLNA		P40222	2
																																														CCT6A		P40227	10
																																														NNMT		P40261	3
																																														RPL13A		P40429	8
																																														ARL1		P40616-2	2
																																														STAT3		P40763-3	2
																																														MDH1		P40925	7
																																														MDH2		P40926	14
																																														RFC5		P40937-2	2
																																														RFC3		P40938	5
																																														HADHA		P40939	24
																																														EIF2S3		P41091	8
																																														EIF2D		P41214	4
																																														NAA10		P41227-2	1
																																														CSK		P41240	3
																																														GARS		P41250	10
																																														IARS		P41252	23
																																														SLC19A1		P41440	5
																																														EIF1		P41567	3
																																														ACTR1B		P42025	3
																																														TMPO		P42167	11
																																														STAT1		P42224	3
																																														SKIV2L2		P42285	6
																																														AKR1C3		P42330	5
																																														MTOR		P42345	1
																																														EPS15		P42566	1
																																														RPS27		P42677	7
																																														NCAPD3		P42695	3
																																														LRPPRC		P42704	31
																																														ACAA2		P42765	10
																																														RPL35		P42766	4
																																														CDKN2A		P42771	3
																																														HTT		P42858	2
																																														ECE1		P42892-3	13
																																														SLC1A3		P43003-2	4
																																														SLC1A4		P43007	8
																																														PAFAH1B1		P43034	3
																																														MCAM		P43121	10
																																														MATR3		P43243	15
																																														MSH2		P43246	7
																																														GPD2		P43304-2	2
																																														SSR1		P43307	3
																																														RANBP1		P43487-2	4
																																														NAMPT		P43490	12
																																														PSMC4		P43686	10
																																														ABCG1		P45844-5	1
																																														PPIC		P45877	1
																																														VDAC2		P45880-2	9
																																														CBX5		P45973	3
																																														USP5		P45974-2	10
																																														MKI67		P46013-2	4
																																														RANGAP1		P46060	16
																																														RECQL		P46063	3
																																														NOP2		P46087-3	7
																																														ATRX		P46100-2	5
																																														CRK		P46108	3
																																														CRKL		P46109	9
																																														BAG6		P46379-4	2
																																														NSF		P46459-2	2
																																														NOTCH1		P46531	8
																																														BRCC3		P46736-4	1
																																														RPL27A		P46776	5
																																														RPL5		P46777	14
																																														RPL21		P46778	5
																																														RPL28		P46779	8
																																														RPS9		P46781	15
																																														RPS5		P46782	12
																																														RPS10		P46783	6
																																														GNPDA1		P46926-2	2
																																														NEDD4		P46934-2	18
																																														NEDD4		P46934-4	22
																																														IQGAP1		P46940	33
																																														STT3A		P46977-2	5
																																														CAPZA2		P47755	6
																																														CAPZB		P47756-2	9
																																														EIF1AX		P47813	4
																																														ALDH1A3		P47895	7
																																														QARS		P47897-2	7
																																														RPL29		P47914	1
																																														LGALS7		P47929	2
																																														UQCRFS1		P47985	5
																																														SLC6A8		P48029	10
																																														ATP5O		P48047	6
																																														SLC6A11		P48066	5
																																														SLC6A9		P48067-2	8
																																														PREP		P48147	6
																																														ARCN1		P48444	8
																																														GCLC		P48506	2
																																														GCLM		P48507-2	2
																																														CD151		P48509	2
																																														IFNAR2		P48551	2
																																														TRAPPC10		P48553	16
																																														PSMD8		P48556	2
																																														SERPINB4		P48594	2
																																														PRRC2A		P48634-4	5
																																														GSS		P48637	3
																																														CCT5		P48643	16
																																														IDH2		P48735-2	4
																																														PITPNB		P48739	4
																																														CD97		P48960-2	13
																																														MARCKSL1		P49006	1
																																														PXN		P49023-2	4
																																														ALDH9A1		P49189	7
																																														RPL34		P49207	3
																																														NASP		P49321	9
																																														FASN		P49327	65
																																														FNTA		P49354-2	1
																																														CCT3		P49368	17
																																														TUFM		P49411	17
																																														ALDH7A1		P49419-2	8
																																														INPP1		P49441	1
																																														SRP9		P49458	2
																																														AARS		P49588	11
																																														CARS		P49589-2	11
																																														SARS		P49591	6
																																														PRIM1		P49642	2
																																														PRIM2		P49643	4
																																														CTCF		P49711	2
																																														CEBPD		P49716	1
																																														PSMB3		P49720	4
																																														PSMB2		P49721	3
																																														MCM2		P49736	5
																																														ACADVL		P49748-2	14
																																														YLPM1		P49750-3	2
																																														ACOT2		P49753-2	1
																																														TMED10		P49755	4
																																														RBM25		P49756-2	2
																																														NUP153		P49790	9
																																														RANBP2		P49792	22
																																														TSC2		P49815-7	4
																																														NDUFV1		P49821-2	5
																																														GMPS		P49915-2	12
																																														MRE11A		P49959-2	2
																																														MMP14		P50281	18
																																														GDI2		P50395	14
																																														EMD		P50402	10
																																														CPT1A		P50416	5
																																														GATM		P50440-3	1
																																														SLC26A2		P50443	3
																																														SERPINH1		P50454	9
																																														ST13		P50502	4
																																														DNM2		P50570-3	2
																																														METAP2		P50579-3	5
																																														CDK9		P50750	5
																																														LRBA		P50851-2	5
																																														BCAM		P50895	25
																																														PPT1		P50897	2
																																														RPL14		P50914	4
																																														CCT8		P50990	22
																																														CCT4		P50991	20
																																														ANXA11		P50995-2	4
																																														FXR1		P51114-2	3
																																														FXR2		P51116	2
																																														RAB5C		P51148	2
																																														RAB7A		P51149	5
																																														DAP3		P51398-2	3
																																														MMP15		P51511	2
																																														SMARCA4		P51532-5	2
																																														GALK1		P51570	1
																																														SSR4		P51571	2
																																														BCAP31		P51572	2
																																														HCFC1		P51610-2	8
																																														ALDH3A2		P51648	12
																																														HSD17B4		P51659	10
																																														PSMD7		P51665	2
																																														PLXNA3		P51805	11
																																														ADCY7		P51828	2
																																														HDGF		P51858	10
																																														HDGF		P51858-3	10
																																														NDUFA8		P51970	1
																																														HNRNPA3		P51991	11
																																														PGD		P52209-2	7
																																														HNRNPM		P52272-2	22
																																														KPNA2		P52292	6
																																														KPNA1		P52294	4
																																														RAP1GDS1		P52306-6	3
																																														POLR2H		P52434	4
																																														ARHGDIA		P52565	4
																																														AGFG1		P52594-2	1
																																														HNRNPF		P52597	10
																																														MSH6		P52701-4	8
																																														HRSP12		P52758	2
																																														SMS		P52788-2	2
																																														HK2		P52789	5
																																														EFNB2		P52799	15
																																														MRPL12		P52815	3
																																														THOP1		P52888	2
																																														AKR1C2		P52895	5
																																														CAPZA1		P52907	11
																																														CRIP2		P52943	4
																																														NUP98		P52948-6	4
																																														BLVRA		P53004	3
																																														SLC25A1		P53007	4
																																														PPP5C		P53041	1
																																														ACLY		P53396-2	16
																																														METAP1		P53582	1
																																														SUCLG1		P53597	4
																																														RABGGTB		P53611	2
																																														COPB1		P53618	16
																																														COPA		P53621	16
																																														HCCS		P53701	2
																																														SLC5A3		P53794	6
																																														SLC16A1		P53985	5
																																														SEC24C		P53992	6
																																														SUB1		P53999	2
																																														CLNS1A		P54105	2
																																														RARS		P54136	15
																																														YARS		P54577	8
																																														USP14		P54578-2	4
																																														PRKAG1		P54619-2	6
																																														ATP1B3		P54709	12
																																														RAD23A		P54725-2	2
																																														RAD23B		P54727	4
																																														EPHB3		P54753	32
																																														EPHB4		P54760	23
																																														EPHA4		P54764	8
																																														AK2		P54819-3	6
																																														ALDH18A1		P54886-2	11
																																														NAPA		P54920	4
																																														EIF5		P55010	4
																																														SLC12A2		P55011-3	25
																																														PSMD4		P55036	6
																																														PLTP		P55058-3	1
																																														CSE1L		P55060-3	17
																																														VCP		P55072	30
																																														HADHB		P55084-2	14
																																														MANF		P55145	2
																																														NAP1L1		P55209-2	7
																																														ADK		P55263	7
																																														ADAR		P55265-5	9
																																														CDH4		P55283-2	11
																																														CDH13		P55290	7
																																														TPD52		P55327-2	3
																																														SEC13		P55735	5
																																														SNU13		P55769	4
																																														NPEPPS		P55786	8
																																														HNRNPH2		P55795	8
																																														OXCT1		P55809	2
																																														EIF3B		P55884	29
																																														BID		P55957-2	2
																																														RRP1		P56182	4
																																														MARS		P56192	10
																																														ITGA1		P56199	15
																																														ARPP19		P56211	1
																																														ATP5I		P56385	2
																																														EIF6		P56537	6
																																														CTBP2		P56545	4
																																														CLDN12		P56749	1
																																														TMEM33		P57088	4
																																														GEMIN4		P57678	3
																																														NUP107		P57740	3
																																														EPPK1		P58107	24
																																														MTPN		P58546	2
																																														ARPC4		P59998	7
																																														ANAPC15		P60006	1
																																														SEC61G		P60059	2
																																														TPI1		P60174-1	17
																																														EIF3E		P60228	19
																																														SEC61B		P60468	2
																																														PPP4C		P60510	4
																																														MYL6		P60660-2	9
																																														ACTB		P60709	21
																																														EIF4A1		P60842	22
																																														RPS20		P60866	5
																																														PSMA6		P60900	6
																																														S100A10		P60903	4
																																														CDC42		P60953	2
																																														DSTN		P60981	7
																																														GMFB		P60983	3
																																														RAB8A		P61006	2
																																														SPCS3		P61009	1
																																														SRP54		P61011-2	3
																																														RAB2A		P61019-2	2
																																														RAB5B		P61020-2	2
																																														RAB10		P61026	4
																																														UBE2M		P61081	6
																																														UBE2K		P61086	2
																																														UBE2N		P61088	5
																																														RAB14		P61106	2
																																														ACTR3		P61158	10
																																														ACTR2		P61160	6
																																														ACTR1A		P61163	3
																																														ABCE1		P61221	5
																																														RPS3A		P61247	17
																																														RPL26		P61254	9
																																														PSME3		P61289	7
																																														RPL15		P61313	6
																																														RPL27		P61353	6
																																														RPL37A		P61513	3
																																														HSPE1		P61604	5
																																														SEC61A1		P61619	5
																																														LYZ		P61626	1
																																														STXBP1		P61764	1
																																														B2M		P61769	1
																																														DAD1		P61803	3
																																														NPC2		P61916	4
																																														COPZ1		P61923	3
																																														SUMO2		P61956-2	1
																																														UFM1		P61960	2
																																														DCAF7		P61962	2
																																														WDR5		P61964	2
																																														AP1S1		P61966	1
																																														HNRNPK		P61978	19
																																														YWHAG		P61981	6
																																														RPS7		P62081	11
																																														PPP1CA		P62136	4
																																														PPP1CB		P62140	4
																																														CALM1		P62158	8
																																														PSMC1		P62191	8
																																														PSMC5		P62195	7
																																														RPS8		P62241	13
																																														RPS15A		P62244	8
																																														RPS16		P62249	11
																																														UBE2G1		P62253	1
																																														YWHAE		P62258	13
																																														RPS14		P62263	10
																																														RPS23		P62266	6
																																														RPS18		P62269	13
																																														RPS29		P62273	3
																																														RPS13		P62277	8
																																														RPS11		P62280	14
																																														SNRPE		P62304	2
																																														SNRPF		P62306	3
																																														SNRPG		P62308	1
																																														LSM3		P62310	3
																																														SNRPD1		P62314	3
																																														SNRPD2		P62316	7
																																														SNRPD3		P62318-2	4
																																														PSMC6		P62333	9
																																														SELT		P62341	1
																																														RPL7A		P62424	16
																																														POLR2G		P62487	3
																																														ETF1		P62495-2	5
																																														CNBP		P62633-7	1
																																														RPS4X		P62701	20
																																														RPL23A		P62750	9
																																														RPS6		P62753	7
																																														HIST1H4A		P62805	14
																																														RAB1A		P62820	5
																																														RAN		P62826	7
																																														RPL23		P62829	8
																																														UBE2D2		P62837-2	1
																																														RPS15		P62841	3
																																														RPS24		P62847-2	5
																																														RPS25		P62851	7
																																														RPS26		P62854	3
																																														RPS28		P62857	4
																																														FAU		P62861	2
																																														GNB1		P62873-2	4
																																														RBX1		P62877	2
																																														GNB2		P62879	4
																																														RPL30		P62888	8
																																														RPL31		P62899	6
																																														RPL10A		P62906	11
																																														RPL32		P62910	5
																																														RPL11		P62913	5
																																														RPL11		P62913-2	5
																																														RPL8		P62917	13
																																														PPIA		P62937	9
																																														FKBP1A		P62942	1
																																														RPS27A		P62979	8
																																														TRA2B		P62995	4
																																														RAC1		P63000	2
																																														AP2B1		P63010-3	5
																																														PPP3R1		P63098	1
																																														YWHAZ		P63104	14
																																														PPP2R2A		P63151	8
																																														SUMO1		P63165	2
																																														DYNLL1		P63167	2
																																														DYNLT1		P63172	2
																																														RPL38		P63173	6
																																														SKP1		P63208	5
																																														RPS21		P63220	7
																																														EIF5A		P63241	5
																																														RACK1		P63244	19
																																														ACTG1		P63261	22
																																														UBE2I		P63279	1
																																														TMSB10		P63313	1
																																														PPP2CA		P67775-2	5
																																														YBX1		P67809	11
																																														SEC11A		P67812-2	2
																																														CSNK2B		P67870	5
																																														TPM4		P67936	7
																																														ACTA1		P68133	13
																																														TUBA1B		P68363	24
																																														TUBA4A		P68366-2	22
																																														TUBB4B		P68371	25
																																														PAFAH1B2		P68402	2
																																														CXADR		P78310	12
																																														SH3BP2		P78314	1
																																														NOP14		P78316-2	1
																																														IGBP1		P78318	1
																																														SIRPA		P78324-4	12
																																														ADAM8		P78325-2	3
																																														EIF4G2		P78344-2	6
																																														RPP30		P78346	4
																																														GTF2I		P78347-2	10
																																														CCT2		P78371	15
																																														OLR1		P78380	3
																																														RAE1		P78406	2
																																														BTN3A2		P78410-3	1
																																														GSTO1		P78417	6
																																														JAG1		P78504	21
																																														PRKDC		P78527	72
																																														ADAM17		P78536	14
																																														LCN2		P80188-2	1
																																														IFI35		P80217	1
																																														MT1X		P80297	2
																																														BASP1		P80723	5
																																														DCD		P81605	3
																																														MRPS22		P82650	5
																																														MRPS25		P82663	1
																																														MRPS35		P82673	2
																																														MRPS11		P82912-3	1
																																														MRPS34		P82930	5
																																														MRPS9		P82933	3
																																														HMGN5		P82970	2
																																														SARNP		P82979	5
																																														RPL24		P83731	6
																																														RPL36A		P83881	4
																																														CBX1		P83916	3
																																														ARF1		P84077	6
																																														ERH		P84090	3
																																														RPL19		P84098	3
																																														SRSF3		P84103-2	6
																																														EFNB1		P98172	13
																																														RBM10		P98175-4	2
																																														CYCS		P99999	2
																																														MPP1		Q00013-2	2
																																														TFAM		Q00059	2
																																														PITPNA		Q00169	2
																																														SLC25A3		Q00325-2	4
																																														HDLBP		Q00341	17
																																														CDK5		Q00535-2	4
																																														PURA		Q00577	2
																																														CLTC		Q00610-2	37
																																														HSF1		Q00613-2	1
																																														NFKB2		Q00653-3	1
																																														FKBP3		Q00688	3
																																														SORD		Q00796	7
																																														HNRNPU		Q00839-2	19
																																														SPTBN1		Q01082	14
																																														SET		Q01105-3	7
																																														SRSF2		Q01130-2	4
																																														GALK2		Q01415-2	1
																																														FABP5		Q01469	5
																																														CAP1		Q01518	9
																																														HMGCS1		Q01581	3
																																														SLC7A5		Q01650	10
																																														DR1		Q01658	3
																																														EXOSC10		Q01780-2	3
																																														OTUD4		Q01804-5	1
																																														PFKP		Q01813	12
																																														PLCB3		Q01970-2	2
																																														ROR1		Q01973	15
																																														OGDH		Q02218	9
																																														NRG1		Q02297	9
																																														BDH1		Q02338	1
																																														DSG1		Q02413	10
																																														DSC2		Q02487-2	7
																																														HIST1H1A		Q02539	4
																																														RPL18A		Q02543	8
																																														MAP2K1		Q02750-2	3
																																														FKBP4		Q02790	12
																																														NUCB1		Q02818	4
																																														RPL6		Q02878	15
																																														TOP2B		Q02880-2	12
																																														SLC25A11		Q02978	9
																																														DST		Q03001-3	3
																																														DST		Q03001-8	4
																																														ACY1		Q03154-4	2
																																														LMNB2		Q03252	6
																																														PLAUR		Q03405	8
																																														CEBPZ		Q03701	5
																																														UBXN1		Q04323	3
																																														GBE1		Q04446	2
																																														EIF4G1		Q04637-6	11
																																														NOTCH2		Q04721	9
																																														GLO1		Q04760-2	4
																																														ACVR1		Q04771	1
																																														HLA-B		Q04826	16
																																														AKR1C1		Q04828	5
																																														SSBP1		Q04837	4
																																														MST1R		Q04912-2	18
																																														YWHAH		Q04917	8
																																														PLP2		Q04941	1
																																														PTK2		Q05397-2	4
																																														SRSF11		Q05519-2	2
																																														CALD1		Q05682-5	4
																																														PPAT		Q06203	3
																																														GFPT1		Q06210-2	3
																																														EXOSC9		Q06265	4
																																														PSME1		Q06323	9
																																														TYRO3		Q06418	4
																																														RING1		Q06587-2	1
																																														FMR1		Q06787-11	1
																																														PRDX1		Q06830	13
																																														HLA-C		Q07000	18
																																														RPL18		Q07020	9
																																														C1QBP		Q07021	5
																																														CKAP4		Q07065	14
																																														TJP1		Q07157-2	3
																																														KHDRBS1		Q07666-2	4
																																														BAX		Q07812-5	2
																																														KLC1		Q07866-8	1
																																														LRP1		Q07954	32
																																														SRSF1		Q07955	13
																																														ARHGAP1		Q07960	5
																																														SRSF4		Q08170	4
																																														PCDH1		Q08174-2	35
																																														DHX9		Q08211	27
																																														CRYZ		Q08257-3	2
																																														IL10RB		Q08334	4
																																														DDR1		Q08345	29
																																														SLC20A2		Q08357	7
																																														DSC1		Q08554-2	4
																																														CD47		Q08722	5
																																														PPID		Q08752	2
																																														SSRP1		Q08945	20
																																														NSUN2		Q08J23	6
																																														RBBP4		Q09028-3	8
																																														NCBP1		Q09161	1
																																														AHNAK		Q09666	111
																																														SMAGP		Q0VAQ4	2
																																														HSPA14		Q0VDF9	3
																																														AP1B1		Q10567-3	4
																																														BST2		Q10589-2	2
																																														PMPCA		Q10713	4
																																														SCRN1		Q12765	3
																																														ARHGEF5		Q12774	1
																																														TBL3		Q12788	2
																																														TWF1		Q12792	2
																																														ASPH		Q12797-10	4
																																														AKAP13		Q12802-4	3
																																														SMARCB1		Q12824-2	2
																																														GRSF1		Q12849	1
																																														CNTN1		Q12860-2	20
																																														SF3A3		Q12874	4
																																														DPYD		Q12882	2
																																														IFRD2		Q12894	2
																																														TRIM26		Q12899	5
																																														AIMP1		Q12904	5
																																														ILF2		Q12905	10
																																														ILF3		Q12906-4	20
																																														ILF3		Q12906-5	20
																																														LMAN2		Q12907	1
																																														PTPRJ		Q12913	17
																																														TRAP1		Q12931	14
																																														ANK3		Q12955	3
																																														PPP1R8		Q12972-2	2
																																														NFX1		Q12986-3	2
																																														ECH1		Q13011	6
																																														FLII		Q13045-2	7
																																														ACACA		Q13085	112
																																														ACACA		Q13085-3	108
																																														GPS1		Q13098-5	3
																																														IK		Q13123	3
																																														MTAP		Q13126-7	2
																																														EIF2B5		Q13144	3
																																														TARDBP		Q13148	5
																																														HNRNPA0		Q13151	6
																																														AIMP2		Q13155	4
																																														PRDX4		Q13162	7
																																														PAK2		Q13177	4
																																														CBX3		Q13185	6
																																														PSMD2		Q13200	7
																																														DNAJC3		Q13217	2
																																														SELENBP1		Q13228-2	1
																																														SRSF9		Q13242	9
																																														SRSF5		Q13243	4
																																														SRSF6		Q13247-3	7
																																														IL15RA		Q13261-10	5
																																														TRIM28		Q13263	17
																																														G3BP1		Q13283	9
																																														PTK7		Q13308	38
																																														PABPC4		Q13310-2	18
																																														ATM		Q13315	1
																																														MTA1		Q13330-3	3
																																														PTPRS		Q13332-6	6
																																														EIF3I		Q13347	14
																																														PPIL2		Q13356	2
																																														CTBP1		Q13363-2	4
																																														UBE2V1		Q13404	2
																																														MRPL49		Q13405	2
																																														DYNC1I2		Q13409-3	3
																																														NNT		Q13423	2
																																														TCOF1		Q13428-6	7
																																														SLC39A6		Q13433	4
																																														SF3B2		Q13435	8
																																														PDAP1		Q13442	5
																																														ADAM9		Q13443	11
																																														ADAM15		Q13444-4	12
																																														ADAM15		Q13444-5	11
																																														TMED1		Q13445	5
																																														FKBP5		Q13451	15
																																														FZD5		Q13467	2
																																														IL18R1		Q13478	2
																																														PICALM		Q13492-3	3
																																														SQSTM1		Q13501-2	3
																																														TUBB3		Q13509	17
																																														PRPF4B		Q13523	2
																																														PIN1		Q13526	1
																																														HDAC1		Q13547	3
																																														CAMK2D		Q13557-8	2
																																														DCTN2		Q13561	4
																																														NAE1		Q13564-3	1
																																														SNW1		Q13573	5
																																														TRA2A		Q13595	3
																																														SNX1		Q13596-2	5
																																														KRR1		Q13601-2	2
																																														PWP1		Q13610	2
																																														CUL3		Q13618-2	5
																																														CUL4A		Q13619-2	3
																																														CUL4B		Q13620-3	7
																																														TPBG		Q13641	9
																																														RIN1		Q13671-2	1
																																														ALCAM		Q13740-2	30
																																														LAMB3		Q13751	14
																																														LAMC2		Q13753-2	17
																																														NACA		Q13765	5
																																														SPTAN1		Q13813-3	28
																																														GNL2		Q13823	1
																																														PKP1		Q13835-2	4
																																														DDX39B		Q13838	9
																																														BLMH		Q13867	2
																																														EXOSC2		Q13868-3	2
																																														BMPR2		Q13873	16
																																														BYSL		Q13895	11
																																														IDI1		Q13907	2
																																														CKAP5		Q14008-2	4
																																														CIRBP		Q14011	3
																																														COTL1		Q14019	2
																																														COX17		Q14061	1
																																														HNRNPD		Q14103-4	6
																																														SCARB2		Q14108-2	1
																																														LRP8		Q14114-2	6
																																														DAG1		Q14118	17
																																														DSG2		Q14126	19
																																														TRIM29		Q14134-2	7
																																														BOP1		Q14137-2	4
																																														SAFB2		Q14151	6
																																														EIF3A		Q14152	37
																																														ARHGEF7		Q14155-6	2
																																														UBAP2L		Q14157-4	6
																																														SCRIB		Q14160	2
																																														TTLL12		Q14166	9
																																														DPYSL3		Q14195-2	3
																																														DCTN1		Q14203-3	4
																																														DYNC1H1		Q14204	83
																																														EIF4A2		Q14240	10
																																														CTTN		Q14247-3	6
																																														RCN2		Q14257	4
																																														TRIM25		Q14258	5
																																														FZD2		Q14332	8
																																														GALE		Q14376-2	1
																																														GALNT3		Q14435	2
																																														CAPRIN1		Q14444-2	3
																																														RBM39		Q14498-3	9
																																														FGFBP1		Q14512	7
																																														FAT1		Q14517	12
																																														SLC29A2		Q14542-3	2
																																														PDIA5		Q14554	2
																																														PRPSAP1		Q14558	1
																																														DHX8		Q14562	1
																																														MCM6		Q14566	8
																																														ITPR3		Q14573	1
																																														DSC3		Q14574-2	15
																																														INPP5A		Q14642	1
																																														TRIP12		Q14669-4	3
																																														PUM1		Q14671-2	3
																																														CLINT1		Q14677	2
																																														SMC1A		Q14683	3
																																														RRP1B		Q14684-2	2
																																														PDCD11		Q14690	4
																																														BMS1		Q14692	1
																																														USP10		Q14694	4
																																														MESDC2		Q14696	2
																																														GANAB		Q14697	3
																																														LBR		Q14739	2
																																														MVP		Q14764	15
																																														LTBP2		Q14767	1
																																														GOLGB1		Q14789-4	2
																																														CASP8		Q14790-6	1
																																														CHD4		Q14839	4
																																														LASP1		Q14847	4
																																														DRAP1		Q14919	1
																																														ZNF638		Q14966	2
																																														KPNB1		Q14974	29
																																														NOLC1		Q14978	5
																																														NUMA1		Q14980	31
																																														GAPVD1		Q14C86-3	2
																																														KIAA0101		Q15004-2	1
																																														EMC2		Q15006	4
																																														WTAP		Q15007	3
																																														PSMD6		Q15008	2
																																														SEPT2		Q15019	7
																																														SART3		Q15020-4	3
																																														NCAPD2		Q15021	2
																																														SUZ12		Q15022	2
																																														EXOSC7		Q15024	5
																																														EFTUD2		Q15029-2	12
																																														SLC39A14		Q15043-2	4
																																														KARS		Q15046	6
																																														RRS1		Q15050	2
																																														EIF4H		Q15056-2	6
																																														KIF14		Q15058	1
																																														EEA1		Q15075	2
																																														PDIA6		Q15084-3	14
																																														PAFAH1B3		Q15102	4
																																														PDK3		Q15120	2
																																														PMVK		Q15126	2
																																														PLEC		Q15149-7	125
																																														PON2		Q15165-3	1
																																														PPA1		Q15181	14
																																														PTGES3		Q15185-4	3
																																														NECTIN1		Q15223	21
																																														NONO		Q15233-2	7
																																														PPP2R4		Q15257-3	1
																																														PTPRK		Q15262-2	30
																																														PWP2		Q15269	1
																																														RAB35		Q15286	1
																																														RNPS1		Q15287-3	2
																																														RCN1		Q15293-2	3
																																														RALBP1		Q15311	1
																																														TMED2		Q15363	1
																																														PCBP1		Q15365	10
																																														PCBP2		Q15366-6	9
																																														PCBP2		Q15366-7	9
																																														TCEB1		Q15369	4
																																														TCEB2		Q15370	6
																																														DHCR24		Q15392-2	2
																																														SF3B3		Q15393	15
																																														RYR3		Q15413-3	1
																																														CNN3		Q15417-3	3
																																														RPS6KA1		Q15418-3	1
																																														SAFB		Q15424-2	11
																																														SF3B4		Q15427	1
																																														SEC23A		Q15436	6
																																														SEC23B		Q15437	5
																																														SF3A1		Q15459	9
																																														CDSN		Q15517	1
																																														TGFBI		Q15582	2
																																														OR7A5		Q15622	1
																																														TSN		Q15631	2
																																														SF1		Q15637-4	4
																																														TRIP13		Q15645	2
																																														TRIP4		Q15650	2
																																														MAPRE1		Q15691	2
																																														ELAVL1		Q15717	8
																																														LTB4R		Q15722	3
																																														MYLK		Q15746-9	2
																																														SLC1A5		Q15758	17
																																														EFNB3		Q15768	1
																																														TOMM34		Q15785	5
																																														SMAD2		Q15796-2	2
																																														TBCE		Q15813	2
																																														STXBP2		Q15833-2	1
																																														VAMP3		Q15836	1
																																														NEDD8		Q15843	1
																																														ADIRF		Q15847	2
																																														RAB11B		Q15907-2	4
																																														ZYX		Q15942	6
																																														SEPT7		Q16181-2	8
																																														ADRM1		Q16186	3
																																														CCDC6		Q16204	1
																																														UAP1		Q16222-2	4
																																														PSMD5		Q16401-2	4
																																														CSRP2		Q16527	8
																																														DDB1		Q16531	21
																																														PPP2R5E		Q16537-2	1
																																														MAPK14		Q16539-5	1
																																														MRPL23		Q16540	1
																																														DPYSL2		Q16555	13
																																														SYPL1		Q16563-2	3
																																														OCLN		Q16625-5	3
																																														SRSF7		Q16629-3	5
																																														CPSF6		Q16630-3	4
																																														DBN1		Q16643	3
																																														PRSS8		Q16651	2
																																														FSCN1		Q16658	17
																																														IFI16		Q16666-3	8
																																														DECR1		Q16698-2	5
																																														NDUFA5		Q16718	3
																																														KYNU		Q16719	6
																																														GUK1		Q16774	2
																																														HAGH		Q16775-2	3
																																														HIST2H2BE		Q16778	9
																																														LAMA3		Q16787-1	42
																																														CA9		Q16790	1
																																														PCK2		Q16822	3
																																														HADH		Q16836	2
																																														UGP2		Q16851-2	3
																																														PFKFB3		Q16875-3	2
																																														TXNRD1		Q16881-5	5
																																														TPD52L1		Q16890-4	2
																																														IMMT		Q16891-2	16
																																														HNRNPUL2		Q1KMD3	7
																																														TMEM132A		Q24JP5	26
																																														INF2		Q27J81-2	4
																																														HLA-C		Q29963	15
																																														MICB		Q29980-2	3
																																														PDS5A		Q29RF7	5
																																														TSR1		Q2NL82	12
																																														IAH1		Q2TAA2	3
																																														TUSC1		Q2TAM9	1
																																														SMU1		Q2TAY7	4
																																														HFE		Q30201-6	1
																																														ANO4		Q32M45-2	1
																																														LRRFIP1		Q32MZ4-3	9
																																														TKFC		Q3LXA3	2
																																														LSM12		Q3MHD2	3
																																														TMEM30B		Q3MIR4	4
																																														ALDH1L2		Q3SY69	4
																																														TUBB8		Q3ZCM7	10
																																														TIMM50		Q3ZCQ8	3
																																														NADK2		Q4G0N4-3	1
																																														ANO6		Q4KMQ2-3	15
																																														CCDC58		Q4VC31	2
																																														AMOT		Q4VCS5	2
																																														PDCD4		Q53EL6-2	15
																																														TP53I3		Q53FA7-2	2
																																														SLC44A4		Q53GD3-3	1
																																														HSD17B12		Q53GQ0	2
																																														USP39		Q53GS9	6
																																														AGK		Q53H12	5
																																														PYCRL		Q53H96-2	2
																																														EIPR1		Q53HC9	1
																																														ACTBL2		Q562R1	6
																																														HSP90AB4P		Q58FF6	6
																																														HSP90AB2P		Q58FF8	8
																																														RPL39P5		Q59GN2	1
																																														YIF1B		Q5BJH7-2	1
																																														ZNF326		Q5BKZ1-3	2
																																														TTMP		Q5BVD1-2	3
																																														NOM1		Q5C9Z4	3
																																														PPP6R3		Q5H9R7-3	4
																																														NOMO2		Q5JPE7-2	4
																																														PITRM1		Q5JRX3-3	3
																																														PRRC2B		Q5JSZ5	4
																																														RRP12		Q5JTH9-2	8
																																														COA6		Q5JTJ3-3	1
																																														TOR1AIP1		Q5JTV8-2	1
																																														SLC27A3		Q5K4L6-3	1
																																														CCDC158		Q5M9N0	2
																																														EXOSC6		Q5RKV6	2
																																														HP1BP3		Q5SSJ5	6
																																														CEP170		Q5SW79	3
																																														ODR4		Q5SWX8-3	2
																																														NOL9		Q5SY16	4
																																														AXDND1		Q5T1B0	1
																																														FKBP15		Q5T1M5-2	1
																																														TREML2		Q5T2D2	1
																																														IBA57		Q5T440	5
																																														UBR4		Q5T4S7-3	6
																																														ADGRF1		Q5T601	3
																																														ATXN7L2		Q5T6C5	1
																																														UBAP2		Q5T6F2-2	1
																																														RBM26		Q5T8P6-2	3
																																														ATAD3B		Q5T9A4	12
																																														DDI2		Q5TDH0-2	2
																																														NT5DC1		Q5TFE4	2
																																														RIF1		Q5UIP0-2	2
																																														RPRD2		Q5VT52-5	2
																																														EEF1A1P5		Q5VTE0	19
																																														CACHD1		Q5VU97	10
																																														KHDRBS2		Q5VWX1	1
																																														LYPLAL1		Q5VWZ2-2	2
																																														ECM29		Q5VYK3	8
																																														FBXO31		Q5XUX0-2	1
																																														ANO1		Q5XXA6	25
																																														ANO1		Q5XXA6-2	23
																																														CD276		Q5ZPR3-4	15
																																														STEAP3		Q658P3-3	5
																																														FAM91A1		Q658Y4	1
																																														STEAP4		Q687X5	7
																																														KIAA1429		Q69YN4-3	2
																																														ATL3		Q6DD88	2
																																														RPL7L1		Q6DKI1-2	2
																																														CIAPIN1		Q6FI81-3	2
																																														SIGIRR		Q6IA17	7
																																														ELP2		Q6IA86-4	1
																																														PPP4R3A		Q6IN85-4	2
																																														PDE12		Q6L8Q7-2	3
																																														KIAA1161		Q6NSJ0	7
																																														LRRC8E		Q6NSJ5	4
																																														SLC25A24		Q6NUK1-2	1
																																														RETSAT		Q6NUM9-2	2
																																														ESRP1		Q6NXG1-2	1
																																														TTI2		Q6NXR4	2
																																														PTRF		Q6NZI2	7
																																														DHX57		Q6P158	6
																																														CDC73		Q6P1J9	5
																																														MRPL14		Q6P1L8	2
																																														C8orf82		Q6P1X6	2
																																														PRPF8		Q6P2Q9	15
																																														SFXN4		Q6P4A7-2	1
																																														CNNM4		Q6P4Q7	10
																																														FAHD1		Q6P587	1
																																														RPL22L1		Q6P5R6	1
																																														ALKBH5		Q6P6C2	1
																																														ZNF530		Q6P9A1	1
																																														TLDC1		Q6P9B6	2
																																														TMEM154		Q6P9G4	4
																																														EMB		Q6PCB8-2	10
																																														CTR9		Q6PD62	2
																																														TTC37		Q6PGP7	6
																																														DARS2		Q6PI48	2
																																														ZC3H14		Q6PJT7-10	2
																																														LARP1		Q6PKG0	14
																																														BLOC1S2		Q6QNY1	1
																																														AGTRAP		Q6RW13-2	1
																																														POTEE		Q6S8J3	9
																																														MTHFD1L		Q6UB35	9
																																														IL27RA		Q6UWB1	1
																																														SBSN		Q6UWP8	3
																																														PLXDC2		Q6UX71-2	2
																																														GIGYF2		Q6Y7W6-4	1
																																														CD109		Q6YHK3	33
																																														HSDL2		Q6YN16-2	6
																																														KYAT3		Q6YP21-3	2
																																														FRRS1		Q6ZNA5	1
																																														FAM83H		Q6ZRV2	2
																																														MFSD6		Q6ZSS7	4
																																														STXBP4		Q6ZWJ1	8
																																														HIST2H3A		Q71DI3	5
																																														LARP4		Q71RC2-5	5
																																														H2AFV		Q71UI9	4
																																														RPS27L		Q71UM5	6
																																														BTN2A1		Q7KYR7-5	4
																																														SUPT6H		Q7KZ85	8
																																														SND1		Q7KZF4	25
																																														DDX46		Q7L014	9
																																														TRMT10C		Q7L0Y3	4
																																														BZW1		Q7L1Q6-2	3
																																														LRRC8D		Q7L1W4	28
																																														DHX30		Q7L2E3-3	26
																																														EIF3M		Q7L2H7	13
																																														MEPCE		Q7L2J0-2	2
																																														CYFIP1		Q7L576	8
																																														GET4		Q7L5D6-2	3
																																														FASTKD5		Q7L8L6	1
																																														CHST3		Q7LGC8	1
																																														PHF5A		Q7RTV0	2
																																														TRMT1L		Q7Z2T5	1
																																														ZC3HAV1		Q7Z2W4-2	6
																																														NUP54		Q7Z3B4-3	2
																																														ARMC9		Q7Z3E5-2	2
																																														ZFYVE16		Q7Z3T8	1
																																														MON2		Q7Z3U7-2	1
																																														RD3		Q7Z3Z2	1
																																														MYH14		Q7Z406	7
																																														MAVS		Q7Z434-4	2
																																														DHX29		Q7Z478	7
																																														LRP10		Q7Z4F1	2
																																														HDGFRP2		Q7Z4V5-2	3
																																														ZNF804A		Q7Z570	1
																																														MUC19		Q7Z5P9-2	1
																																														ADAT2		Q7Z6V5-2	1
																																														HUWE1		Q7Z6Z7-2	16
																																														TMED4		Q7Z7H5-3	2
																																														GALNT5		Q7Z7M9	3
																																														S100A7A		Q86SG5	1
																																														AMIGO2		Q86SJ2	2
																																														ADGRG6		Q86SQ4-2	4
																																														GLRX5		Q86SX6	3
																																														TRAPPC6B		Q86SZ2	3
																																														TMEM55B		Q86T03	3
																																														PATL1		Q86TB9-4	1
																																														DPP9		Q86TI2-4	2
																																														WDR86		Q86TI4-2	1
																																														PABPN1		Q86U42-2	4
																																														PBRM1		Q86U86-5	7
																																														YRDC		Q86U90	2
																																														MTDH		Q86UE4	5
																																														ABCA12		Q86UK0	5
																																														ZNF598		Q86UK7-2	2
																																														KTN1		Q86UP2-2	6
																																														ZFHX4		Q86UP3-3	1
																																														ALYREF		Q86V81	1
																																														KIF27		Q86VH2-3	1
																																														CAND1		Q86VP6	24
																																														CHD1L		Q86WJ1-5	2
																																														TMEM173		Q86WV6	1
																																														RPS19BP1		Q86WX3	1
																																														RALGPS2		Q86X27-2	2
																																														CARM1		Q86X55-1	7
																																														NIT1		Q86X76-2	2
																																														DDX42		Q86XP3	4
																																														TICAM2		Q86XR7-2	2
																																														DNAAF5		Q86Y56	5
																																														MINA		Q8IUF8-4	3
																																														SIAH1		Q8IUQ4-3	2
																																														TRAPPC5		Q8IUR0	4
																																														RELL1		Q8IUW5	3
																																														VRK3		Q8IV63-2	3
																																														AHNAK2		Q8IVF2-3	40
																																														C1orf210		Q8IVY1	1
																																														SLC44A2		Q8IWA5	14
																																														FAM114A1		Q8IWE2-2	1
																																														ADGRA3		Q8IWK6-4	1
																																														ZC3H7A		Q8IWR0	1
																																														LRRC8A		Q8IWT6	18
																																														SULF2		Q8IWU5-2	1
																																														CHERP		Q8IWX8	2
																																														ANKHD1		Q8IWZ3	4
																																														DNAJC10		Q8IXB1	6
																																														PHC2		Q8IXK0-2	4
																																														MRPL41		Q8IXM3	2
																																														FTSJ3		Q8IY81	4
																																														SRRM1		Q8IYB3-2	3
																																														SMAP1		Q8IYB5-3	3
																																														C10orf67		Q8IYJ2	1
																																														C1orf174		Q8IYL3	1
																																														PM20D2		Q8IYS1	3
																																														MICU2		Q8IYU8	1
																																														ALDH16A1		Q8IZ83-3	2
																																														KIAA0319L		Q8IZA0-2	4
																																														ADGRF4		Q8IZF3	1
																																														UNC5B		Q8IZJ1-2	17
																																														PELP1		Q8IZL8	11
																																														ABI1		Q8IZP0-10	5
																																														TNS4		Q8IZW8	3
																																														TMEM123		Q8N131-2	1
																																														ADSSL1		Q8N142	2
																																														CCAR2		Q8N163-2	5
																																														NDUFAF2		Q8N183	1
																																														NUP93		Q8N1F7	12
																																														LRRC47		Q8N1G4	3
																																														PROM2		Q8N271	15
																																														CBARP		Q8N350	10
																																														ASCC3		Q8N3C0	19
																																														PNKD		Q8N490-2	1
																																														HDDC3		Q8N4P3-2	3
																																														CCDC82		Q8N4S0-2	1
																																														MMGT1		Q8N4V1	2
																																														TMEM57		Q8N5G2-2	1
																																														CISD2		Q8N5K1	1
																																														RPP25L		Q8N5L8	1
																																														TMEM156		Q8N614	1
																																														ARFGAP2		Q8N6H7-3	2
																																														KRTCAP2		Q8N6L1	1
																																														OTUD6B		Q8N6M0	1
																																														CDKN2A		Q8N726-2	1
																																														EMC1		Q8N766-4	2
[truncated: 850 more rows]
[truncated: 7 more columns]

## Sheet: Data
					Go Terms
Uniprot-l	Uniprot-s	Gene Name	Species	Description	M	PM	IPM	CS	XC	Nuc	ShG	Peptides	Ratio M/L normalized	Ratio H/L normalized	Ratio H/M normalized
Q13443	Q13443	ADAM9	Human	Disintegrin and metalloproteinase domain-containing protein 9	M	PM		CS	XC			11	0.65315	0.85205	1.4485
O00468-2	O00468	AGRN	Human	Isoform 2 of Agrin	M	PM		CS	XC			11	0.77274	1.0191	1.1798
P04083	P04083	ANXA1	Human	Annexin A1	M	PM		CS	XC	Nuc		19	0.7089	0.50845	0.79501
P07355	P07355	ANXA2	Human	Annexin A2	M	PM		CS	XC	Nuc		26	0.56079	0.54227	0.92914
P05067-7	P05067	APP	Human	Isoform L-APP733 of Amyloid beta A4 protein	M	PM		CS	XC			11	0.27018	0.56804	1.7668
P30530-2	P30530	AXL	Human	Isoform Short of Tyrosine-protein kinase receptor UFO	M	PM		CS	XC			4	0.48417	0.63733	0.87418
Q13873	Q13873	BMPR2	Human	Bone morphogenetic protein receptor type-2	M	PM		CS	XC			16	0.60491	0.77372	1.3087
Q07021	Q07021	C1QBP	Human	Complement component 1 Q subcomponent-binding protein, mitochondrial	M	PM		CS	XC	Nuc		5	2.4695	5.275	2.9012
P27797	P27797	CALR	Human	Calreticulin	M	PM		CS	XC	Nuc		7	0.26147	0.15947	0.60286
Q6YHK3	Q6YHK3	CD109	Human	CD109 antigen	M	PM		CS	XC			33	0.72936	0.80175	1.0954
P08174-4	P08174	CD55	Human	Isoform 4 of Complement decay-accelerating factor	M	PM		CS	XC			11	0.62349	1.0692	1.5589
P13987	P13987	CD59	Human	CD59 glycoprotein	M	PM		CS	XC			4	0.78032	0.84344	1.0297
P08962-3	P08962	CD63	Human	Isoform 3 of CD63 antigen	M	PM		CS	XC			1	1.2721	1.4762	1.1822
P00533	P00533	EGFR	Human	Epidermal growth factor receptor	M	PM		CS	XC	Nuc		57	1.1262	0.85554	0.78988
P13726	P13726	F3	Human	Tissue factor	M	PM		CS	XC			10	0.84854	0.91311	0.98986
Q14512	Q14512	FGFBP1	Human	Fibroblast growth factor-binding protein 1	M	PM		CS	XC			7	0.21498	0.20423	0.9626
P21802-2	P21802	FGFR2	Human	Isoform 2 of Fibroblast growth factor receptor 2	M	PM		CS	XC	Nuc		8	0.5682	0.62236	1.0625
P09429	P09429	HMGB1	Human	High mobility group protein B1	M	PM		CS	XC	Nuc		5	0.1249	0.082692	1.0877
P10809	P10809	HSPD1	Human	60 kDa heat shock protein, mitochondrial	M	PM		CS	XC			27	0.60309	0.97144	1.1668
P05362	P05362	ICAM1	Human	Intercellular adhesion molecule 1	M	PM		CS	XC			19	0.81227	1.0897	1.3903
P14735	P14735	IDE	Human	Insulin-degrading enzyme	M	PM		CS	XC	Nuc		3	0.15087	0.33706	2.2658
O75581	O75581	LRP6	Human	Low-density lipoprotein receptor-related protein 6	M	PM		CS	XC			9	0.93107	1.2218	1.2016
P08582	P08582	MELTF	Human	Melanotransferrin	M	PM		CS	XC			10	0.73952	1.0356	1.2782
P08581	P08581	MET	Human	Hepatocyte growth factor receptor	M	PM		CS	XC			37	0.31018	0.4535	1.3886
P08138-2	P08138	NGFR	Human	Isoform 2 of Tumor necrosis factor receptor superfamily member 16	M	PM		CS	XC			6	0.3942	0.56113	1.4744
P46531	P46531	NOTCH1	Human	Neurogenic locus notch homolog protein 1	M	PM		CS	XC	Nuc		8	1.0427	1.1781	1.1861
Q04721	Q04721	NOTCH2	Human	Neurogenic locus notch homolog protein 2	M	PM		CS	XC	Nuc		9	0.95199	1.1871	1.0009
P00749-2	P00749	PLAU	Human	Isoform 2 of Urokinase-type plasminogen activator	M	PM		CS	XC			7	0.36694	0.58435	1.7336
Q9UNN8	Q9UNN8	PROCR	Human	Endothelial protein C receptor	M	PM		CS	XC			5	0.87988	0.92207	0.93951
P15151-3	P15151	PVR	Human	Isoform Gamma of Poliovirus receptor	M	PM		CS	XC			8	0.85874	0.89529	0.9595
Q8IWU5-2	Q8IWU5	SULF2	Human	Isoform 2 of Extracellular sulfatase Sulf-2	M	PM		CS	XC			1	0.62779	0.53337	0.93331
P02786	P02786	TFRC	Human	Transferrin receptor protein 1	M	PM		CS	XC			34	0.84154	1.3285	1.5505
P07204	P07204	THBD	Human	Thrombomodulin	M	PM		CS	XC			9	1.165	1.6164	1.4387
P07996	P07996	THBS1	Human	Thrombospondin-1	M	PM		CS	XC			27	0.13117	0.20858	1.6502
Q9Y490	Q9Y490	TLN1	Human	Talin-1	M	PM		CS	XC			35	0.22797	0.2698	1.0903
P60709	P60709	ACTB	Human	Actin, cytoplasmic 1	M	PM			XC			21	0.20514	0.13482	0.62538
P63261	P63261	ACTG1	Human	Actin, cytoplasmic 2	M	PM			XC	Nuc		22	0.66392	0.85568	1.1439
P12814-2	P12814	ACTN1	Human	Isoform 2 of Alpha-actinin-1	M	PM			XC			21	0.34071	0.3104	0.89551
P14550	P14550	AKR1A1	Human	Alcohol dehydrogenase [NADP(+)]	M	PM			XC			6	1.4249	0.59903	0.43659
P15144	P15144	ANPEP	Human	Aminopeptidase N	M	PM			XC			7	0.34052	0.41323	1.2144
P19801	P19801	AOC1	Human	Amiloride-sensitive amine oxidase [copper-containing]	M	PM			XC			2	0.055901	NaN	NaN
P04114	P04114	APOB	Human	Apolipoprotein B-100	M	PM			XC			8	0.20921	0.21924	0.95931
P05023-4	P05023	ATP1A1	Human	Isoform 4 of Sodium/potassium-transporting ATPase subunit alpha-1	M	PM			XC			35	0.91731	1.0209	1.0881
P05026-2	P05026	ATP1B1	Human	Isoform 2 of Sodium/potassium-transporting ATPase subunit beta-1	M	PM			XC			15	0.65411	0.78396	1.1677
O75882	O75882	ATRN	Human	Attractin	M	PM			XC			10	0.28498	0.23046	0.74909
Q9UBB4	Q9UBB4	ATXN10	Human	Ataxin-10	M	PM			XC			5	0.9011	1.4104	1.4885
P25311	P25311	AZGP1	Human	Zinc-alpha-2-glycoprotein	M	PM			XC	Nuc		2	0.713	0.71132	0.97437
P61769	P61769	B2M	Human	Beta-2-microglobulin	M	PM			XC			1	0.35834	0.23103	0.65125
P00918	P00918	CA2	Human	Carbonic anhydrase 2	M	PM			XC			4	1.1828	1.3063	0.88526
P62158	P62158	CALM1	Human	Calmodulin	M	PM			XC	Nuc		8	1.413	1.2447	1.0413
P32970	P32970	CD70	Human	CD70 antigen	M	PM			XC			5	1.7842	0.68734	0.46009
P21926	P21926	CD9	Human	CD9 antigen	M	PM			XC			1	0.83924	1.3865	1.5174
P48960-2	P48960	CD97	Human	Isoform 2 of CD97 antigen	M	PM			XC			13	0.8006	0.94072	1.1787
Q9H5V8	Q9H5V8	CDCP1	Human	CUB domain-containing protein 1	M	PM			XC			23	0.60757	0.87596	1.4221
P12830	P12830	CDH1	Human	Cadherin-1	M	PM			XC			22	0.69009	0.83594	1.2436
P55290	P55290	CDH13	Human	Cadherin-13	M	PM			XC			7	1.1802	1.4415	1.3114
Q9UQC9	Q9UQC9	CLCA2	Human	Calcium-activated chloride channel regulator 2	M	PM			XC	Nuc		10	1.0085	0.97931	0.93239
O00299	O00299	CLIC1	Human	Chloride intracellular channel protein 1	M	PM			XC	Nuc		11	0.27173	0.2585	0.97532
Q00610-2	Q00610	CLTC	Human	Isoform 2 of Clathrin heavy chain 1	M	PM			XC			37	0.64665	0.53824	0.85362
Q9UMD9-2	Q9UMD9	COL17A1	Human	Isoform 2 of Collagen alpha-1(XVII) chain	M	PM			XC			21	0.22055	1.1069	5.0075
P07858	P07858	CTSB	Human	Cathepsin B	M	PM			XC			2	0.31936	0.093475	0.71881
P78310	P78310	CXADR	Human	Coxsackievirus and adenovirus receptor	M	PM			XC			12	0.89388	0.83912	0.97272
Q9H2A7	Q9H2A7	CXCL16	Human	C-X-C motif chemokine 16	M	PM			XC			4	0.26513	0.47043	1.6738
Q14118	Q14118	DAG1	Human	Dystroglycan	M	PM			XC			17	0.61158	0.73679	1.1614
Q08345	Q08345	DDR1	Human	Epithelial discoidin domain-containing receptor 1	M	PM			XC			29	0.41091	0.56927	1.4289
Q8WXX5	Q8WXX5	DNAJC9	Human	DnaJ homolog subfamily C member 9	M	PM			XC	Nuc		4	0.91605	1.2238	0.74533
Q14574-2	Q14574	DSC3	Human	Isoform 3B of Desmocollin-3	M	PM			XC			15	1.4558	2.1449	1.4536
P06733	P06733	ENO1	Human	Alpha-enolase	M	PM			XC	Nuc		23	1.5933	1.4015	1.0896
P29323-2	P29323	EPHB2	Human	Isoform 2 of Ephrin type-B receptor 2	M	PM			XC			26	1.4673	1.4278	1.0172
P54753	P54753	EPHB3	Human	Ephrin type-B receptor 3	M	PM			XC			32	0.87832	0.86438	1.0053
P54760	P54760	EPHB4	Human	Ephrin type-B receptor 4	M	PM			XC			23	0.68062	0.74464	1.0705
P21860-4	P21860	ERBB3	Human	Isoform 4 of Receptor tyrosine-protein kinase erbB-3	M	PM			XC			8	0.73686	0.9379	1.4286
P15311	P15311	EZR	Human	Ezrin	M	PM			XC			10	0.34539	0.26536	0.418
P00740-2	P00740	F9	Human	Isoform 2 of Coagulation factor IX	M	PM			XC			1	0.21035	0.2273	1.0798
P21333-2	P21333	FLNA	Human	Isoform 2 of Filamin-A	M	PM			XC	Nuc		76	0.79238	0.76357	0.95876
O43155	O43155	FLRT2	Human	Leucine-rich repeat transmembrane protein FLRT2	M	PM			XC			13	0.9753	0.78733	0.90612
Q9NZU0	Q9NZU0	FLRT3	Human	Leucine-rich repeat transmembrane protein FLRT3	M	PM			XC			24	0.94459	1.1139	1.2134
P02751-4	P02751	FN1	Human	Isoform 4 of Fibronectin	M	PM			XC			7	0.33852	0.31666	1.0815
P19440	P19440	GGT1	Human	Gamma-glutamyltranspeptidase 1	M	PM			XC			7	1.1803	0.78979	0.67858
Q92896	Q92896	GLG1	Human	Golgi apparatus protein 1	M	PM			XC			4	0.88768	1.3223	1.4769
P62873-2	P62873	GNB1	Human	Isoform 2 of Guanine nucleotide-binding protein G(I)/G(S)/G(T) subunit beta-1	M	PM			XC			4	0.49202	0.52952	1.0988
P62879	P62879	GNB2	Human	Guanine nucleotide-binding protein G(I)/G(S)/G(T) subunit beta-2	M	PM			XC			4	0.32444	0.88855	16.417
P35052	P35052	GPC1	Human	Glypican-1	M	PM			XC			6	0.95809	0.79548	0.68794
P06744	P06744	GPI	Human	Glucose-6-phosphate isomerase	M	PM			XC			7	0.1283	0.14208	0.96096
P52272-2	P52272	HNRNPM	Human	Isoform 2 of Heterogeneous nuclear ribonucleoprotein M	M	PM			XC			22	1.2631	1.5087	1.1846
P07900	P07900	HSP90AA1	Human	Heat shock protein HSP 90-alpha	M	PM			XC	Nuc		26	0.89197	0.9424	1.0202
P14625	P14625	HSP90B1	Human	Endoplasmin	M	PM			XC	Nuc		20	0.15439	0.14747	1.4626
P11142	P11142	HSPA8	Human	Heat shock cognate 71 kDa protein	M	PM			XC	Nuc		30	1.0295	2.0173	1.8993
P04792	P04792	HSPB1	Human	Heat shock protein beta-1	M	PM			XC	Nuc		5	0.098769	0.053041	0.98869
P48551	P48551	IFNAR2	Human	Interferon alpha/beta receptor 2	M	PM			XC			2	0.87477	1.5015	1.6645
Q96F46-2	Q96F46	IL17RA	Human	Isoform 2 of Interleukin-17 receptor A	M	PM			XC			8	0.9193	1.0396	1.2234
Q9NPH3	Q9NPH3	IL1RAP	Human	Interleukin-1 receptor accessory protein	M	PM			XC			23	1.1875	1.3455	1.088
P40189-3	P40189	IL6ST	Human	Isoform 3 of Interleukin-6 receptor subunit beta	M	PM			XC			9	0.14915	0.26152	1.3112
P16871	P16871	IL7R	Human	Interleukin-7 receptor subunit alpha	M	PM			XC			2	0.98112	1.2088	1.2018
P78504	P78504	JAG1	Human	Protein jagged-1	M	PM			XC			21	0.85638	1.1968	1.3136
Q15046	Q15046	KARS	Human	Lysine--tRNA ligase	M	PM			XC	Nuc		6	0.65991	0.50379	1.0158
P21583-3	P21583	KITLG	Human	Isoform 3 of Kit ligand	M	PM			XC			1	1.2471	0.96032	0.79122
P04264	P04264	KRT1	Human	Keratin, type II cytoskeletal 1	M	PM			XC	Nuc		41	0.033498	0.027033	0.94176
P17931	P17931	LGALS3	Human	Galectin-3	M	PM			XC	Nuc		5	0.68003	1.153	0.86387
Q9UIQ6	Q9UIQ6	LNPEP	Human	Leucyl-cystinyl aminopeptidase	M	PM			XC			26	1.9414	2.4129	1.0624
Q14114-2	Q14114	LRP8	Human	Isoform 2 of Low-density lipoprotein receptor-related protein 8	M	PM			XC			6	1.1227	1.1674	1.0815
O95274	O95274	LYPD3	Human	Ly6/PLAUR domain-containing protein 3	M	PM			XC			2	0.87767	0.95346	1.1567
P43121	P43121	MCAM	Human	Cell surface glycoprotein MUC18	M	PM			XC	Nuc		10	1.0774	2.2773	2.3541
P50281	P50281	MMP14	Human	Matrix metalloproteinase-14	M	PM			XC			18	0.62268	0.74736	1.2159
P26038	P26038	MSN	Human	Moesin	M	PM			XC	Nuc		15	0.29069	0.19753	0.8073
P15941-13	P15941	MUC1	Human	Isoform M6 of Mucin-1	M	PM			XC			2	0.59889	0.68812	1.1356
Q8WXI7	Q8WXI7	MUC16	Human	Mucin-16	M	PM			XC			12	1.0146	1.0247	1.0423
Q15223	Q15223	NECTIN1	Human	Nectin-1	M	PM			XC			21	0.22184	0.28142	1.2928
O15118	O15118	NPC1	Human	Niemann-Pick C1 protein	M	PM			XC			3	1.6387	1.5343	0.96818
Q02297	Q02297	NRG1	Human	Pro-neuregulin-1, membrane-bound isoform	M	PM			XC	Nuc		9	0.36051	0.47179	1.3522
O14786	O14786	NRP1	Human	Neuropilin-1	M	PM			XC			17	0.69094	0.91051	1.3187
O60462-4	O60462	NRP2	Human	Isoform B0 of Neuropilin-2	M	PM			XC			24	0.46748	0.84802	1.9219
P07237	P07237	P4HB	Human	Protein disulfide-isomerase	M	PM			XC			16	0.2005	0.15329	0.90611
P14618	P14618	PKM	Human	Pyruvate kinase PKM	M	PM			XC	Nuc		31	0.84468	0.81143	0.99133
O43157-2	O43157	PLXNB1	Human	Isoform 2 of Plexin-B1	M	PM			XC			8	1.5161	1.4448	1.0234
O00592-2	O00592	PODXL	Human	Isoform 2 of Podocalyxin	M	PM			XC			6	2.618	1.6488	0.66214
Q16651	Q16651	PRSS8	Human	Prostasin	M	PM			XC			2	0.71612	0.82223	1.1781
P23471-3	P23471	PTPRZ1	Human	Isoform 3 of Receptor-type tyrosine-protein phosphatase zeta	M	PM			XC			25	2.0381	1.0476	0.53131
P35241	P35241	RDX	Human	Radixin	M	PM			XC			6	0.35804	0.86555	1.7054
Q9H4A4	Q9H4A4	RNPEP	Human	Aminopeptidase B	M	PM			XC			11	0.34245	0.15318	0.61637
P62979	P62979	RPS27A	Human	Ubiquitin-40S ribosomal protein S27a	M	PM			XC	Nuc		8	1.6095	1.0571	0.6486
P05109	P05109	S100A8	Human	Protein S100-A8	M	PM			XC	Nuc		4	0.079806	0.047242	0.82517
P06702	P06702	S100A9	Human	Protein S100-A9	M	PM			XC	Nuc		4	0.1373	0.15763	0.98378
Q9NPR2	Q9NPR2	SEMA4B	Human	Semaphorin-4B	M	PM			XC			9	0.37669	0.39263	1.0242
Q92854	Q92854	SEMA4D	Human	Semaphorin-4D	M	PM			XC			7	0.40361	0.77433	1.9226
P05120	P05120	SERPINB2	Human	Plasminogen activator inhibitor 2	M	PM			XC			4	0.83103	0.58397	0.87461
P55011-3	P55011	SLC12A2	Human	Isoform 2 of Solute carrier family 12 member 2	M	PM			XC			25	0.29524	0.75544	2.5641
Q92673	Q92673	SORL1	Human	Sortilin-related receptor	M	PM			XC			8	1.2727	1.8113	1.1089
O43278	O43278	SPINT1	Human	Kunitz-type protease inhibitor 1	M	PM			XC			23	0.47186	0.65239	1.3981
Q13813-3	Q13813	SPTAN1	Human	Isoform 3 of Spectrin alpha chain, non-erythrocytic 1	M	PM			XC			28	0.2475	0.36379	1.1394
Q9Y5Y6	Q9Y5Y6	ST14	Human	Suppressor of tumorigenicity 14 protein	M	PM			XC			16	0.84162	0.91467	1.1737
P09758	P09758	TACSTD2	Human	Tumor-associated calcium signal transducer 2	M	PM			XC	Nuc		16	0.71795	0.97879	1.3542
Q15582	Q15582	TGFBI	Human	Transforming growth factor-beta-induced protein ig-h3	M	PM			XC			2	0.52378	0.57484	1.3217
P18206-2	P18206	VCL	Human	Isoform 1 of Vinculin	M	PM			XC			17	0.37061	0.207	0.7888
P27037-2	P27037	ACVR2A	Human	Isoform 2 of Activin receptor type-2A	M	PM		CS				3	0.85113	1.2134	1.4381
O14672	O14672	ADAM10	Human	Disintegrin and metalloproteinase domain-containing protein 10	M	PM		CS		Nuc		14	1.1013	0.94271	0.85222
Q13444-5	Q13444	ADAM15	Human	Isoform 5 of Disintegrin and metalloproteinase domain-containing protein 15	M	PM		CS				11	0.41586	0.39304	0.95165
Q13444-4	Q13444	ADAM15	Human	Isoform 4 of Disintegrin and metalloproteinase domain-containing protein 15	M	PM		CS				12	0.84364	1.0752	1.2279
P78536	P78536	ADAM17	Human	Disintegrin and metalloproteinase domain-containing protein 17	M	PM		CS				14	1.0328	1.0654	1.0462
P78325-2	P78325	ADAM8	Human	Isoform 2 of Disintegrin and metalloproteinase domain-containing protein 8	M	PM		CS				3	0.77915	1.2137	NaN
Q4VCS5	Q4VCS5	AMOT	Human	Angiomotin	M	PM		CS				2	0.48048	0.86785	1.7968
Q12955	Q12955	ANK3	Human	Ankyrin-3	M	PM		CS				3	0.3559	0.96908	3.0741
Q4KMQ2-3	Q4KMQ2	ANO6	Human	Isoform 3 of Anoctamin-6	M	PM		CS				15	1.1596	1.0898	0.98639
Q9H6X2-5	Q9H6X2	ANTXR1	Human	Isoform 5 of Anthrax toxin receptor 1	M	PM		CS				6	0.51702	0.96156	1.7561
P09525	P09525	ANXA4	Human	Annexin A4	M	PM		CS		Nuc		6	0.305	0.22007	0.98903
P06576	P06576	ATP5B	Human	ATP synthase subunit beta, mitochondrial	M	PM		CS		Nuc		20	0.1504	0.15252	1.1412
P16070-18	P16070	CD44	Human	Isoform 18 of CD44 antigen	M	PM		CS				12	0.81701	0.72328	0.92172
P15529-7	P15529	CD46	Human	Isoform L of Membrane cofactor protein	M	PM		CS				11	0.7163	0.84131	1.1726
P15529-15	P15529	CD46	Human	Isoform K of Membrane cofactor protein	M	PM		CS				11	0.79447	0.69139	1.0129
P19256-2	P19256	CD58	Human	Isoform 2 of Lymphocyte function-associated antigen 3	M	PM		CS				4	0.99182	1.0848	1.0175
Q9Y696	Q9Y696	CLIC4	Human	Chloride intracellular channel protein 4	M	PM		CS				6	0.235	0.13343	0.64639
Q96PD2	Q96PD2	DCBLD2	Human	Discoidin, CUB and LCCL domain-containing protein 2	M	PM		CS				20	0.83304	0.6537	0.77664
Q14126	Q14126	DSG2	Human	Desmoglein-2	M	PM		CS				19	0.95011	1.294	1.3662
P16422	P16422	EPCAM	Human	Epithelial cell adhesion molecule	M	PM		CS				10	0.85018	1.0436	1.1307
P54764	P54764	EPHA4	Human	Ephrin type-A receptor 4	M	PM		CS				8	1.6259	2.0485	1.1484
P25445-6	P25445	FAS	Human	Isoform 6 of Tumor necrosis factor receptor superfamily member 6	M	PM		CS		Nuc		9	1.0152	0.93968	0.84787
Q9UP38	Q9UP38	FZD1	Human	Frizzled-1	M	PM		CS				3	1.2399	1.0396	0.83934
O60353-2	O60353	FZD6	Human	Isoform 2 of Frizzled-6	M	PM		CS				7	1.1533	1.2153	1.0722
P00505	P00505	GOT2	Human	Aspartate aminotransferase, mitochondrial	M	PM		CS				12	0.65416	0.8098	1.2264
P30453	P30453	HLA-A	Human	HLA class I histocompatibility antigen, A-34 alpha chain	M	PM		CS				22	0.45939	0.64336	1.3213
P16189	P16189	HLA-A	Human	HLA class I histocompatibility antigen, A-31 alpha chain	M	PM		CS				23	0.5869	0.67459	1.1596
P30464	P30464	HLA-B	Human	HLA class I histocompatibility antigen, B-15 alpha chain	M	PM		CS				16	0.37907	0.50494	1.441
Q04826	Q04826	HLA-B	Human	HLA class I histocompatibility antigen, B-40 alpha chain	M	PM		CS				16	0.4137	0.62243	1.4299
P30508	P30508	HLA-C	Human	HLA class I histocompatibility antigen, Cw-12 alpha chain	M	PM		CS				18	0.36514	0.48927	1.4583
P04222	P04222	HLA-C	Human	HLA class I histocompatibility antigen, Cw-3 alpha chain	M	PM		CS				15	0.39298	0.46581	1.1804
Q95604	Q95604	HLA-C	Human	HLA class I histocompatibility antigen, Cw-17 alpha chain	M	PM		CS				14	0.44886	0.58913	1.3055
Q29963	Q29963	HLA-C	Human	HLA class I histocompatibility antigen, Cw-6 alpha chain	M	PM		CS				15	0.46086	0.25546	0.54782
Q07000	Q07000	HLA-C	Human	HLA class I histocompatibility antigen, Cw-15 alpha chain	M	PM		CS				18	0.47843	0.76986	1.6848
P30511	P30511	HLA-F	Human	HLA class I histocompatibility antigen, alpha chain F	M	PM		CS				8	0.43345	0.7033	1.5333
P08238	P08238	HSP90AB1	Human	Heat shock protein HSP 90-beta	M	PM		CS				34	0.83262	0.98942	1.3353
P11021	P11021	HSPA5	Human	78 kDa glucose-regulated protein	M	PM		CS		Nuc		29	1.262	1.3009	1.1097
P11717	P11717	IGF2R	Human	Cation-independent mannose-6-phosphate receptor	M	PM		CS				34	1.6939	1.4323	0.86634
P56199	P56199	ITGA1	Human	Integrin alpha-1	M	PM		CS				15	0.58509	0.68012	1.1823
P17301	P17301	ITGA2	Human	Integrin alpha-2	M	PM		CS				39	0.72339	0.76353	1.0438
P26006	P26006	ITGA3	Human	Integrin alpha-3	M	PM		CS				21	1.1917	0.98793	0.81956
P08648	P08648	ITGA5	Human	Integrin alpha-5	M	PM		CS				19	0.83153	0.90626	1.079
P23229-4	P23229	ITGA6	Human	Isoform Alpha-6X2A of Integrin alpha-6	M	PM		CS				50	1.2887	1.0334	0.80287
P06756-3	P06756	ITGAV	Human	Isoform 3 of Integrin alpha-V	M	PM		CS				41	0.88875	0.93472	1.094
P05556	P05556	ITGB1	Human	Integrin beta-1	M	PM		CS				30	0.97419	0.87461	0.89372
P16144-2	P16144	ITGB4	Human	Isoform Beta-4A of Integrin beta-4	M	PM		CS		Nuc		74	1.3329	1.0378	0.80494
P18084	P18084	ITGB5	Human	Integrin beta-5	M	PM		CS				14	0.83276	0.81737	0.90717
P26012-2	P26012	ITGB8	Human	Isoform 2 of Integrin beta-8	M	PM		CS				11	0.94422	1.0534	1.2154
P32004-3	P32004	L1CAM	Human	Isoform 3 of Neural cell adhesion molecule L1	M	PM		CS				25	0.67707	1.1428	1.7151
P01130-3	P01130	LDLR	Human	Isoform 3 of Low-density lipoprotein receptor	M	PM		CS				24	0.77683	1.0896	1.4201
Q8IWT6	Q8IWT6	LRRC8A	Human	Volume-regulated anion channel subunit LRRC8A	M	PM		CS				18	0.38212	0.64776	1.7501
Q29980-2	Q29980	MICB	Human	Isoform 2 of MHC class I polypeptide-related sequence B	M	PM		CS				3	0.81996	0.57615	0.63373
O95297-4	O95297	MPZL1	Human	Isoform 4 of Myelin protein zero-like protein 1	M	PM		CS				4	0.90138	0.95023	1.1033
Q04912-2	Q04912	MST1R	Human	Isoform Delta-RON of Macrophage-stimulating protein receptor	M	PM		CS				18	1.25	0.95986	0.77436
P13591-1	P13591	NCAM1	Human	Isoform 2 of Neural cell adhesion molecule 1	M	PM		CS				5	0.32747	0.25682	0.70968
Q92692-2	Q92692	NECTIN2	Human	Isoform Alpha of Nectin-2	M	PM		CS				13	0.74532	0.72356	0.88683
Q92692	Q92692	NECTIN2	Human	Nectin-2	M	PM		CS				15	0.76075	0.89146	1.3236
P21589-2	P21589	NT5E	Human	Isoform 2 of 5'-nucleotidase	M	PM		CS				4	0.57017	0.63661	1.8623
P35232	P35232	PHB	Human	Prohibitin	M	PM		CS		Nuc		16	0.13521	12.647	173.16
O15031	O15031	PLXNB2	Human	Plexin-B2	M	PM		CS				49	0.92145	0.96408	1.1019
P04156-2	P04156	PRNP	Human	Isoform 2 of Major prion protein	M	PM		CS		Nuc		4	0.87587	0.89502	1.031
Q8N271	Q8N271	PROM2	Human	Prominin-2	M	PM		CS				15	0.6573	0.75595	1.1503
Q12913	Q12913	PTPRJ	Human	Receptor-type tyrosine-protein phosphatase eta	M	PM		CS				17	1.5144	1.4152	0.96391
Q15262-2	Q15262	PTPRK	Human	Isoform 2 of Receptor-type tyrosine-protein phosphatase kappa	M	PM		CS				30	0.5865	0.80068	1.4122
Q9Y6N7-5	Q9Y6N7	ROBO1	Human	Isoform 5 of Roundabout homolog 1	M	PM		CS				13	0.52512	0.63306	1.0689
Q8WTV0-4	Q8WTV0	SCARB1	Human	Isoform 4 of Scavenger receptor class B member 1	M	PM		CS				7	1.3526	1.2815	1.0383
P18827	P18827	SDC1	Human	Syndecan-1	M	PM		CS				6	0.56084	0.5738	0.93876
P31431-2	P31431	SDC4	Human	Isoform 2 of Syndecan-4	M	PM		CS				5	0.51302	0.60235	1.2774
P43003-2	P43003	SLC1A3	Human	Isoform 2 of Excitatory amino acid transporter 1	M	PM		CS				4	0.32013	1.141	3.6471
P43007	P43007	SLC1A4	Human	Neutral amino acid transporter A	M	PM		CS				8	1.0001	1.1167	1.2037
Q13433	Q13433	SLC39A6	Human	Zinc transporter ZIP6	M	PM		CS				4	0.665	0.71717	1.4118
P08195-3	P08195	SLC3A2	Human	Isoform 3 of 4F2 cell-surface antigen heavy chain	M	PM		CS		Nuc		33	0.92108	1.0042	1.1138
P08195	P08195	SLC3A2	Human	4F2 cell-surface antigen heavy chain	M	PM		CS		Nuc		33	0.93242	0.94194	1.0238
P08195-2	P08195	SLC3A2	Human	Isoform 2 of 4F2 cell-surface antigen heavy chain	M	PM		CS		Nuc		35	1.1699	1.1636	0.98116
Q96NT5-2	Q96NT5	SLC46A1	Human	Isoform 2 of Proton-coupled folate transporter	M	PM		CS				3	0.7906	1.4424	1.6834
Q9UPY5	Q9UPY5	SLC7A11	Human	Cystine/glutamate transporter	M	PM		CS				2	0.91481	1.0877	1.04
P19634	P19634	SLC9A1	Human	Sodium/hydrogen exchanger 1	M	PM		CS				16	0.80178	0.86208	1.0431
Q9H5Y7	Q9H5Y7	SLITRK6	Human	SLIT and NTRK-like protein 6	M	PM		CS				6	1.0079	1.3701	1.4957
O60603	O60603	TLR2	Human	Toll-like receptor 2	M	PM		CS				9	0.36777	0.68985	2.008
O14763-2	O14763	TNFRSF10B	Human	Isoform Short of Tumor necrosis factor receptor superfamily member 10B	M	PM		CS				2	0.59714	0.60785	1.083
Q13641	Q13641	TPBG	Human	Trophoblast glycoprotein	M	PM		CS				9	0.96548	1.0867	1.1108
Q8NG11	Q8NG11	TSPAN14	Human	Tetraspanin-14	M	PM		CS				4	0.89	0.94516	1.0148
O95858	O95858	TSPAN15	Human	Tetraspanin-15	M	PM		CS				6	1.1773	1.0741	0.83608
P54578-2	P54578	USP14	Human	Isoform 2 of Ubiquitin carboxyl-terminal hydrolase 14	M	PM		CS		Nuc		4	0.074841	0.16381	3.0006
Q15836	Q15836	VAMP3	Human	Vesicle-associated membrane protein 3	M	PM		CS				1	1.055	2.6144	1.923
Q86UK0	Q86UK0	ABCA12	Human	ATP-binding cassette sub-family A member 12	M	PM						5	0.47513	0.86028	1.6711
P33527	P33527	ABCC1	Human	Multidrug resistance-associated protein 1	M	PM						38	1.3616	1.0858	0.85945
O15438	O15438	ABCC3	Human	Canalicular multispecific organic anion transporter 2	M	PM						16	0.6525	1.0671	1.7722
O15439	O15439	ABCC4	Human	Multidrug resistance-associated protein 4	M	PM						32	1.0473	1.0749	1.0579
O15440-5	O15440	ABCC5	Human	Isoform 5 of Multidrug resistance-associated protein 5	M	PM						12	1.2173	1.2529	1.0475
Q9UKV3-5	Q9UKV3	ACIN1	Human	Isoform 4 of Apoptotic chromatin condensation inducer in the nucleus	M	PM				Nuc		7	0.24467	0.16255	0.8287
P53396-2	P53396	ACLY	Human	Isoform 2 of ATP-citrate synthase	M	PM						16	1.0647	0.82619	0.82339
P24666	P24666	ACP1	Human	Low molecular weight phosphotyrosine protein phosphatase	M	PM						6	1.2386	1.0026	0.7845
P33121-3	P33121	ACSL1	Human	Isoform 3 of Long-chain-fatty-acid--CoA ligase 1	M	PM						9	0.49308	0.20853	0.55174
O96019	O96019	ACTL6A	Human	Actin-like protein 6A	M	PM				Nuc		4	0.95333	1.4456	2.1908
O60503	O60503	ADCY9	Human	Adenylate cyclase type 9	M	PM						2	1.0293	0.72689	0.96142
Q9UHX3-4	Q9UHX3	ADGRE2	Human	Isoform 4 of Adhesion G protein-coupled receptor E2	M	PM						4	0.9738	0.776	0.94092
Q9Y653-2	Q9Y653	ADGRG1	Human	Isoform 2 of Adhesion G-protein coupled receptor G1	M	PM						8	0.37163	0.60427	1.7262
Q86SQ4-2	Q86SQ4	ADGRG6	Human	Isoform 2 of Adhesion G-protein coupled receptor G6	M	PM						4	0.51362	0.63927	1.1288
P07550	P07550	ADRB2	Human	Beta-2 adrenergic receptor	M	PM				Nuc		2	0.62449	0.78128	1.2774
Q16186	Q16186	ADRM1	Human	Proteasomal ubiquitin receptor ADRM1	M	PM						3	0.018683	0.076781	4.2581
P30520	P30520	ADSS	Human	Adenylosuccinate synthetase isozyme 2	M	PM						7	0.44307	0.23704	1.0494
Q09666	Q09666	AHNAK	Human	Neuroblast differentiation-associated protein AHNAK	M	PM				Nuc		111	0.88838	0.9395	0.94977
Q8IVF2-3	Q8IVF2	AHNAK2	Human	Isoform 3 of Protein AHNAK2	M	PM				Nuc		40	0.52046	0.31162	0.83188
P00568	P00568	AK1	Human	Adenylate kinase isoenzyme 1	M	PM						2	0.06796	0.23504	1.75
Q13740-2	Q13740	ALCAM	Human	Isoform 2 of CD166 antigen	M	PM						30	0.68243	0.91519	1.3769
O15296-3	O15296	ALOX15B	Human	Isoform C of Arachidonate 15-lipoxygenase B	M	PM				Nuc		4	0.15462	0.61097	5.1755
Q86SJ2	Q86SJ2	AMIGO2	Human	Amphoterin-induced protein 2	M	PM				Nuc		2	0.48532	1.0541	2.1026
Q5XXA6	Q5XXA6	ANO1	Human	Anoctamin-1	M	PM						25	0.91318	0.92967	1.0691
Q32M45-2	Q32M45	ANO4	Human	Isoform 2 of Anoctamin-4	M	PM						1	0.885	0.90946	1.0533
P12429	P12429	ANXA3	Human	Annexin A3	M	PM						6	0.3441	0.42449	1.2254
P08758	P08758	ANXA5	Human	Annexin A5	M	PM				Nuc		7	0.12981	0.15685	1.6421
P20073-2	P20073	ANXA7	Human	Isoform 2 of Annexin A7	M	PM				Nuc		3	0.48113	1.2066	1.3615
P13928	P13928	ANXA8	Human	Annexin A8	M	PM						8	0.23329	0.45457	1.158
O94973	O94973	AP2A2	Human	AP-2 complex subunit alpha-2	M	PM						3	0.12037	0.34708	3.0067
P63010-3	P63010	AP2B1	Human	Isoform 3 of AP-2 complex subunit beta	M	PM						5	0.15846	0.13997	0.37657
P84077	P84077	ARF1	Human	ADP-ribosylation factor 1	M	PM						6	0.24497	0.35604	0.83708
Q8N6H7-3	Q8N6H7	ARFGAP2	Human	Isoform 3 of ADP-ribosylation factor GTPase-activating protein 2	M	PM						2	0.20246	0.97684	4.9837
Q07960	Q07960	ARHGAP1	Human	Rho GTPase-activating protein 1	M	PM						5	0.20623	NaN	NaN
O15144	O15144	ARPC2	Human	Actin-related protein 2/3 complex subunit 2	M	PM						1	0.4935	NaN	NaN
Q12797-10	Q12797	ASPH	Human	Isoform 10 of Aspartyl/asparaginyl beta-hydroxylase	M	PM						4	0.71094	0.28801	0.39355
Q9H7F0	Q9H7F0	ATP13A3	Human	Probable cation-transporting ATPase 13A3	M	PM						15	0.27188	0.55875	2.0374
P54709	P54709	ATP1B3	Human	Sodium/potassium-transporting ATPase subunit beta-3	M	PM						12	1.0936	1.1526	0.98431
P16615-5	P16615	ATP2A2	Human	Isoform 5 of Sarcoplasmic/endoplasmic reticulum calcium ATPase 2	M	PM						14	0.99018	1.257	1.114
P23634-5	P23634	ATP2B4	Human	Isoform ZK of Plasma membrane calcium-transporting ATPase 4	M	PM						4	0.78787	0.77858	0.99106
P25705	P25705	ATP5A1	Human	ATP synthase subunit alpha, mitochondrial	M	PM						19	0.82756	1.2302	1.3639
P48047	P48047	ATP5O	Human	ATP synthase subunit O, mitochondrial	M	PM				Nuc		6	0.35079	0.22553	0.68439
P38606-2	P38606	ATP6V1A	Human	Isoform 2 of V-type proton ATPase catalytic subunit A	M	PM						3	0.24283	0.5532	2.297
P21281	P21281	ATP6V1B2	Human	V-type proton ATPase subunit B, brain isoform	M	PM						6	0.57964	0.41034	1.3892
P36543	P36543	ATP6V1E1	Human	V-type proton ATPase subunit E 1	M	PM						4	0.46422	0.33315	0.62987
O75348	O75348	ATP6V1G1	Human	V-type proton ATPase subunit G 1	M	PM						2	0.60539	0.34358	0.36499
Q9UI12-2	Q9UI12	ATP6V1H	Human	Isoform 2 of V-type proton ATPase subunit H	M	PM						3	0.66077	0.32503	0.5057
O95817	O95817	BAG3	Human	BAG family molecular chaperone regulator 3	M	PM						1	0.26909	2.0575	6.6039
Q9UQB8-3	Q9UQB8	BAIAP2	Human	Isoform 3 of Brain-specific angiogenesis inhibitor 1-associated protein 2	M	PM						2	0.14153	NaN	NaN
P50895	P50895	BCAM	Human	Basal cell adhesion molecule	M	PM						25	1.36	1.1275	0.83115
P51572	P51572	BCAP31	Human	B-cell receptor-associated protein 31	M	PM						2	4.2194	6.2025	3.2803
P30043	P30043	BLVRB	Human	Flavin reductase (NADPH)	M	PM						5	0.16102	0.17855	1.1156
P36894	P36894	BMPR1A	Human	Bone morphogenetic protein receptor type-1A	M	PM						2	0.70322	0.84259	1.2518
P35613-3	P35613	BSG	Human	Isoform 3 of Basigin	M	PM						8	0.89641	0.8901	1.0789
P35613-2	P35613	BSG	Human	Isoform 2 of Basigin	M	PM						11	0.92095	0.93343	1.0667
Q7KYR7-5	Q7KYR7	BTN2A1	Human	Isoform 5 of Butyrophilin subfamily 2 member A1	M	PM						4	0.76659	1.1398	1.3293
Q9H7M9	Q9H7M9	C10orf54	Human	V-type immunoglobulin domain-containing suppressor of T-cell activation	M	PM						2	1.3503	0.97282	0.71977
Q8IVY1	Q8IVY1	C1orf210	Human	Type III endosome membrane protein TEMP	M	PM						1	1.0689	1.0533	1.4815
Q9BY67-5	Q9BY67	CADM1	Human	Isoform 5 of Cell adhesion molecule 1	M	PM						6	0.69041	0.6782	0.90781
Q8NFZ8	Q8NFZ8	CADM4	Human	Cell adhesion molecule 4	M	PM						8	1.0573	1.0928	0.97025
Q05682-5	Q05682	CALD1	Human	Isoform 5 of Caldesmon	M	PM						4	0.33407	0.16813	0.60746
Q13557-8	Q13557	CAMK2D	Human	Isoform Delta 6 of Calcium/calmodulin-dependent protein kinase type II subunit delta	M	PM				Nuc		2	0.76951	0.82308	1.0787
Q01518	Q01518	CAP1	Human	Adenylyl cyclase-associated protein 1	M	PM						9	0.20791	0.14672	0.67037
P07384	P07384	CAPN1	Human	Calpain-1 catalytic subunit	M	PM						5	0.64294	0.44617	1.1149
P17655	P17655	CAPN2	Human	Calpain-2 catalytic subunit	M	PM				Nuc		12	0.41432	0.17643	0.47608
P04632	P04632	CAPNS1	Human	Calpain small subunit 1	M	PM						7	0.11905	0.061627	0.62645
Q14444-2	Q14444	CAPRIN1	Human	Isoform 2 of Caprin-1	M	PM						3	0.2078	0.29238	1.1794
Q96CT7	Q96CT7	CCDC124	Human	Coiled-coil domain-containing protein 124	M	PM						3	0.76422	1.0364	3.0426
P49368	P49368	CCT3	Human	T-complex protein 1 subunit gamma	M	PM						17	0.85525	0.77916	0.9772
P48509	P48509	CD151	Human	CD151 antigen	M	PM						2	1.1301	1.0312	1.1307
Q9NZQ7	Q9NZQ7	CD274	Human	Programmed cell death 1 ligand 1	M	PM						4	0.53863	0.66438	1.173
Q5ZPR3-4	Q5ZPR3	CD276	Human	Isoform 4 of CD276 antigen	M	PM						15	0.89223	0.94604	1.0715
Q9Y5K6	Q9Y5K6	CD2AP	Human	CD2-associated protein	M	PM						6	0.99313	0.65592	0.52661
Q9NPF0	Q9NPF0	CD320	Human	CD320 antigen	M	PM						6	1.1494	1.3662	0.99574
Q08722	Q08722	CD47	Human	Leukocyte surface antigen CD47	M	PM						5	0.93234	1.0687	1.1407
P27701	P27701	CD82	Human	CD82 antigen	M	PM						6	0.54019	0.56823	1.0573
Q8TCZ2-3	Q8TCZ2	CD99L2	Human	Isoform 3 of CD99 antigen-like protein 2	M	PM						3	0.5363	0.63876	0.96642
P60953	P60953	CDC42	Human	Cell division control protein 42 homolog	M	PM						2	0.11774	0.097473	0.67762
P19022-2	P19022	CDH2	Human	Isoform 2 of Cadherin-2	M	PM						17	0.77262	0.87731	1.1423
P22223	P22223	CDH3	Human	Cadherin-3	M	PM						30	0.85656	0.98239	1.2109
P55283-2	P55283	CDH4	Human	Isoform 2 of Cadherin-4	M	PM						11	0.36094	0.60762	1.6633
Q00535-2	Q00535	CDK5	Human	Isoform 2 of Cyclin-dependent-like kinase 5	M	PM				Nuc		4	0.8615	1.7929	1.7834
P13688-2	P13688	CEACAM1	Human	Isoform 2 of Carcinoembryonic antigen-related cell adhesion molecule 1	M	PM						3	0.70378	0.6384	0.92371
Q9NYQ6	Q9NYQ6	CELSR1	Human	Cadherin EGF LAG seven-pass G-type receptor 1	M	PM						9	1.2132	1.0616	0.80883
Q9HCU4	Q9HCU4	CELSR2	Human	Cadherin EGF LAG seven-pass G-type receptor 2	M	PM						38	0.75742	0.98057	1.2755
Q86WJ1-5	Q86WJ1	CHD1L	Human	Isoform 5 of Chromodomain-helicase-DNA-binding protein 1-like	M	PM				Nuc		2	0.38987	0.20714	0.55684
Q07065	Q07065	CKAP4	Human	Cytoskeleton-associated protein 4	M	PM						14	0.9644	1.9692	0.96035
P54105	P54105	CLNS1A	Human	Methylosome subunit pICln	M	PM				Nuc		2	0.37746	0.44663	1.1078
Q6P4Q7	Q6P4Q7	CNNM4	Human	Metal transporter CNNM4	M	PM						10	0.75403	1.0942	1.2863
Q9Y2B0	Q9Y2B0	CNPY2	Human	Protein canopy homolog 2	M	PM						4	0.31277	0.25665	1.1117
Q12860-2	Q12860	CNTN1	Human	Isoform 2 of Contactin-1	M	PM						20	1.4166	0.87501	0.62234
P53618	P53618	COPB1	Human	Coatomer subunit beta	M	PM						16	0.53917	1.1875	1.7542
Q9ULV4	Q9ULV4	CORO1C	Human	Coronin-1C	M	PM						5	0.24536	0.35265	0.91763
O75131	O75131	CPNE3	Human	Copine-3	M	PM				Nuc		6	0.6351	0.65739	1.0455
Q9NZV1	Q9NZV1	CRIM1	Human	Cysteine-rich motor neuron 1 protein	M	PM						5	0.4616	0.69902	1.8133
P46108	P46108	CRK	Human	Adapter molecule crk	M	PM				Nuc		3	0.42768	NaN	NaN
O75534-2	O75534	CSDE1	Human	Isoform 2 of Cold shock domain-containing protein E1	M	PM						5	0.4523	0.27482	0.81816
P41240	P41240	CSK	Human	Tyrosine-protein kinase CSK	M	PM						3	0.8457	0.91535	0.76481
P35221	P35221	CTNNA1	Human	Catenin alpha-1	M	PM						14	0.80604	0.81375	0.986
P26232-2	P26232	CTNNA2	Human	Isoform 2 of Catenin alpha-2	M	PM						4	0.36363	0.34159	0.95716
P35222	P35222	CTNNB1	Human	Catenin beta-1	M	PM				Nuc		6	0.38376	0.293	1.3104
O60716-21	O60716	CTNND1	Human	Isoform 3A of Catenin delta-1	M	PM				Nuc		8	0.39724	0.65457	1.4551
Q14247-3	Q14247	CTTN	Human	Isoform 3 of Src substrate cortactin	M	PM						6	0.78494	0.94662	1.1551
Q93034	Q93034	CUL5	Human	Cullin-5	M	PM				Nuc		2	0.68508	0.84177	0.86493
Q9UJU6	Q9UJU6	DBNL	Human	Drebrin-like protein	M	PM						2	0.85636	0.91167	0.98662
P23743	P23743	DGKA	Human	Diacylglycerol kinase alpha	M	PM						3	0.64262	0.44031	0.82802
P36957	P36957	DLST	Human	Dihydrolipoyllysine-residue succinyltransferase component of 2-oxoglutarate dehydrogenase complex, mitochondrial	M	PM				Nuc		3	0.63735	NaN	NaN
Q96EY1-2	Q96EY1	DNAJA3	Human	Isoform 2 of DnaJ homolog subfamily A member 3, mitochondrial	M	PM				Nuc		3	0.46079	1.6591	3.896
Q9NY33-4	Q9NY33	DPP3	Human	Isoform 4 of Dipeptidyl peptidase 3	M	PM						7	0.6221	0.67398	1.3735
Q08554-2	Q08554	DSC1	Human	Isoform 1B of Desmocollin-1	M	PM						4	0.34032	0.17316	0.50852
Q02487-2	Q02487	DSC2	Human	Isoform 2B of Desmocollin-2	M	PM						7	1.1443	1.5644	1.4133
Q02413	Q02413	DSG1	Human	Desmoglein-1	M	PM						10	0.24793	0.71885	1.351
P32926	P32926	DSG3	Human	Desmoglein-3	M	PM						27	1.6267	2.0341	1.177
P15924	P15924	DSP	Human	Desmoplakin	M	PM				Nuc		60	0.30069	0.29208	0.90211
Q03001-8	Q03001	DST	Human	Isoform 2 of Dystonin	M	PM				Nuc		4	5.3287	1.1008	0.1945
Q9NRD9	Q9NRD9	DUOX1	Human	Dual oxidase 1	M	PM						8	0.39391	1.3132	2.736
P63167	P63167	DYNLL1	Human	Dynein light chain 1, cytoplasmic	M	PM				Nuc		2	1.0321	1.0512	0.86923
P42892-3	P42892	ECE1	Human	Isoform C of Endothelin-converting enzyme 1	M	PM						13	0.81764	1.4127	1.5397
Q9UNE0	Q9UNE0	EDAR	Human	Tumor necrosis factor receptor superfamily member EDAR	M	PM						2	0.85197	1.2493	1.3865
P13639	P13639	EEF2	Human	Elongation factor 2	M	PM				Nuc		40	1.0968	1.026	1.2024
P98172	P98172	EFNB1	Human	Ephrin-B1	M	PM				Nuc		13	0.67512	0.74147	1.1127
P52799	P52799	EFNB2	Human	Ephrin-B2	M	PM						15	0.6558	0.61343	0.94359
Q15768	Q15768	EFNB3	Human	Ephrin-B3	M	PM						1	0.70243	0.75448	1.1857
Q9H4M9	Q9H4M9	EHD1	Human	EH domain-containing protein 1	M	PM						5	0.39234	0.32684	1.018
Q9NZN4	Q9NZN4	EHD2	Human	EH domain-containing protein 2	M	PM				Nuc		8	0.40877	0.27797	0.81006
Q9H223	Q9H223	EHD4	Human	EH domain-containing protein 4	M	PM				Nuc		3	0.36749	0.78323	2.6859
P55010	P55010	EIF5	Human	Eukaryotic translation initiation factor 5	M	PM						4	0.48279	0.64112	4.0098
Q6PCB8-2	Q6PCB8	EMB	Human	Isoform 2 of Embigin	M	PM						10	1.0028	1.1177	1.1989
O75355-2	O75355	ENTPD3	Human	Isoform 2 of Ectonucleoside triphosphate diphosphohydrolase 3	M	PM						11	1.8858	2.0113	1.0138
P21709	P21709	EPHA1	Human	Ephrin type-A receptor 1	M	PM						8	0.74826	0.61803	0.93859
P42566	P42566	EPS15	Human	Epidermal growth factor receptor substrate 15	M	PM						1	1.2541	0.3264	0.27478
Q9H6S3	Q9H6S3	EPS8L2	Human	Epidermal growth factor receptor kinase substrate 8-like protein 2	M	PM						3	0.45035	NaN	NaN
P04626-5	P04626	ERBB2	Human	Isoform 5 of Receptor tyrosine-protein kinase erbB-2	M	PM				Nuc		23	0.99324	1.1913	1.1602
O94905	O94905	ERLIN2	Human	Erlin-2	M	PM						3	0.52753	3.5693	6.4649
Q9BSJ8	Q9BSJ8	ESYT1	Human	Extended synaptotagmin-1	M	PM						7	0.42383	0.68169	1.6936
P34910	P34910	EVI2B	Human	Protein EVI2B	M	PM						2	0.60893	0.4327	0.7236
Q9Y624	Q9Y624	F11R	Human	Junctional adhesion molecule A	M	PM						11	0.89456	1.0609	1.2179
Q9NZB2	Q9NZB2	FAM120A	Human	Constitutive coactivator of PPAR-gamma-like protein 1	M	PM				Nuc		8	0.91155	0.56612	0.67266
Q96TA1-2	Q96TA1	FAM129B	Human	Isoform 2 of Niban-like protein 1	M	PM				Nuc		7	0.36172	0.59671	0.88547
P49327	P49327	FASN	Human	Fatty acid synthase	M	PM						65	0.89764	0.84302	0.97317
Q14517	Q14517	FAT1	Human	Protocadherin Fat 1	M	PM				Nuc		12	0.60888	0.82721	1.4271
Q9NYQ8	Q9NYQ8	FAT2	Human	Protocadherin Fat 2	M	PM				Nuc		67	0.86933	0.82014	1.036
P39748	P39748	FEN1	Human	Flap endonuclease 1	M	PM				Nuc		3	0.12667	0.59641	3.3659
O75369-2	O75369	FLNB	Human	Isoform 2 of Filamin-B	M	PM						73	0.63579	0.55147	0.9987
Q9Y5Y0	Q9Y5Y0	FLVCR1	Human	Feline leukemia virus subgroup C receptor-related protein 1	M	PM						9	1.1572	0.97247	0.87215
Q14332	Q14332	FZD2	Human	Frizzled-2	M	PM						8	0.72116	1.1358	1.7171
O75084	O75084	FZD7	Human	Frizzled-7	M	PM						7	0.99944	1.3399	1.4638
Q13283	Q13283	G3BP1	Human	Ras GTPase-activating protein-binding protein 1	M	PM				Nuc		9	0.18196	0.14903	0.99294
P11413	P11413	G6PD	Human	Glucose-6-phosphate 1-dehydrogenase	M	PM				Nuc		7	0.84116	0.96824	0.92731
P04406	P04406	GAPDH	Human	Glyceraldehyde-3-phosphate dehydrogenase	M	PM				Nuc		18	0.61455	0.54148	1.3805
P23378	P23378	GLDC	Human	Glycine dehydrogenase (decarboxylating), mitochondrial	M	PM				Nuc		2	0.94487	0.75538	0.78106
P08754	P08754	GNAI3	Human	Guanine nucleotide-binding protein G(k) subunit alpha	M	PM						2	0.33946	0.37013	0.71199
Q9BYB4	Q9BYB4	GNB1L	Human	Guanine nucleotide-binding protein subunit beta-like protein 1	M	PM						6	1.1345	1.0567	0.90909
Q9UBI6	Q9UBI6	GNG12	Human	Guanine nucleotide-binding protein G(I)/G(S)/G(O) subunit gamma-12	M	PM						1	0.12816	0.048067	0.62549
Q9H4A6	Q9H4A6	GOLPH3	Human	Golgi phosphoprotein 3	M	PM						1	1.2871	0.6628	0.48749
Q9HD26-2	Q9HD26	GOPC	Human	Isoform 2 of Golgi-associated PDZ and coiled-coil motif-containing protein	M	PM						21	4.945	7.9768	2.4238
Q9NQX3	Q9NQX3	GPHN	Human	Gephyrin	M	PM						2	0.80755	1.2316	0.94049
O43194	O43194	GPR39	Human	G-protein coupled receptor 39	M	PM						4	1.4372	1.3658	0.89349
Q9BY21	Q9BY21	GPR87	Human	G-protein coupled receptor 87	M	PM						1	0.93157	1.3925	1.6179
P00390-5	P00390	GSR	Human	Isoform 4 of Glutathione reductase, mitochondrial	M	PM						10	0.68634	0.87631	1.5849
Q00341	Q00341	HDLBP	Human	Vigilin	M	PM				Nuc		17	0.60254	0.36717	1.0807
P17693	P17693	HLA-G	Human	HLA class I histocompatibility antigen, alpha chain G	M	PM						2	0.42318	0.6035	1.4877
Q01581	Q01581	HMGCS1	Human	Hydroxymethylglutaryl-CoA synthase, cytoplasmic	M	PM				Nuc		3	0.69147	0.80761	1.3494
P30519	P30519	HMOX2	Human	Heme oxygenase 2	M	PM						2	0.72043	1.351	3.1147
Q9H910-2	Q9H910	HN1L	Human	Isoform 2 of Hematological and neurological expressed 1-like protein	M	PM				Nuc		3	0.41656	0.1889	0.55365
Q99714	Q99714	HSD17B10	Human	3-hydroxyacyl-CoA dehydrogenase type-2	M	PM						10	0.82007	0.90442	1.0719
P17066	P17066	HSPA6	Human	Heat shock 70 kDa protein 6	M	PM						10	0.70848	1.0618	0.93942
Q9UMF0	Q9UMF0	ICAM5	Human	Intercellular adhesion molecule 5	M	PM						2	0.8993	0.85749	0.95262
O75144	O75144	ICOSLG	Human	ICOS ligand	M	PM						5	0.60459	0.85422	1.3763
P17181-4	P17181	IFNAR1	Human	Isoform 4 of Interferon alpha/beta receptor 1	M	PM						4	0.57165	0.70169	1.2089
P15260	P15260	IFNGR1	Human	Interferon gamma receptor 1	M	PM						7	1.0008	1.0345	1.1583
P08069	P08069	IGF1R	Human	Insulin-like growth factor 1 receptor	M	PM						25	1.226	1.0969	0.89449
Q969P0-3	Q969P0	IGSF8	Human	Isoform 3 of Immunoglobulin superfamily member 8	M	PM						10	0.6522	0.66946	1.0346
Q08334	Q08334	IL10RB	Human	Interleukin-10 receptor subunit beta	M	PM						4	0.61703	0.86637	1.1214
Q13478	Q13478	IL18R1	Human	Interleukin-18 receptor 1	M	PM						2	0.19499	0.73331	3.6791
P06213-2	P06213	INSR	Human	Isoform Short of Insulin receptor	M	PM						14	0.9953	1.2977	1.3126
P46940	P46940	IQGAP1	Human	Ras GTPase-activating-like protein IQGAP1	M	PM						33	0.46488	0.41782	0.84755
O14654	O14654	IRS4	Human	Insulin receptor substrate 4	M	PM						7	1.2026	2.1147	2.041
Q96J02	Q96J02	ITCH	Human	E3 ubiquitin-protein ligase Itchy homolog	M	PM				Nuc		35	8.9357	3.3421	0.52179
P18564	P18564	ITGB6	Human	Integrin beta-6	M	PM						17	0.82071	0.88973	1.0882
P14923	P14923	JUP	Human	Junction plakoglobin	M	PM				Nuc		20	0.55327	0.60594	1.2489
Q8TCG1	Q8TCG1	KIAA1524	Human	Protein CIP2A	M	PM						3	1.1461	NaN	NaN
Q96J84	Q96J84	KIRREL	Human	Kin of IRRE-like protein 1	M	PM						27	1.2435	1.1775	0.98323
Q96J84-2	Q96J84	KIRREL	Human	Isoform 2 of Kin of IRRE-like protein 1	M	PM						27	1.3201	1.7069	1.7777
Q86UP2-2	Q86UP2	KTN1	Human	Isoform 2 of Kinectin	M	PM						6	0.58134	0.20303	1.2132
P11279	P11279	LAMP1	Human	Lysosome-associated membrane glycoprotein 1	M	PM						3	1.8433	1.3975	0.79503
O43813	O43813	LANCL1	Human	LanC-like protein 1	M	PM				Nuc		3	0.71621	0.84457	0.84566
Q9NS86	Q9NS86	LANCL2	Human	LanC-like protein 2	M	PM				Nuc		6	0.90345	1.0959	1.0198
Q9BXB1-2	Q9BXB1	LGR4	Human	Isoform 2 of Leucine-rich repeat-containing G-protein coupled receptor 4	M	PM						3	0.47112	1.0255	2.3296
Q9UHB6-3	Q9UHB6	LIMA1	Human	Isoform 3 of LIM domain and actin-binding protein 1	M	PM						3	0.46303	0.85466	3.5062
Q9NUP9	Q9NUP9	LIN7C	Human	Protein lin-7 homolog C	M	PM						3	1.354	0.88198	0.87574
P50851-2	P50851	LRBA	Human	Isoform 2 of Lipopolysaccharide-responsive and beige-like anchor protein	M	PM						5	0.35789	0.59234	0.96513
Q07954	Q07954	LRP1	Human	Prolow-density lipoprotein receptor-related protein 1	M	PM						32	1.2753	1.4642	1.1819
Q8TDW0	Q8TDW0	LRRC8C	Human	Volume-regulated anion channel subunit LRRC8C	M	PM						10	0.69549	0.95482	1.5627
Q7L1W4	Q7L1W4	LRRC8D	Human	Volume-regulated anion channel subunit LRRC8D	M	PM						28	0.36023	0.70019	1.9121
Q6NSJ5	Q6NSJ5	LRRC8E	Human	Volume-regulated anion channel subunit LRRC8E	M	PM						4	0.29414	0.81305	2.7217
Q32MZ4-3	Q32MZ4	LRRFIP1	Human	Isoform 3 of Leucine-rich repeat flightless-interacting protein 1	M	PM				Nuc		9	0.51747	0.4582	0.65885
Q15722	Q15722	LTB4R	Human	Leukotriene B4 receptor 1	M	PM						3	0.70908	0.53421	0.81873
P36941-2	P36941	LTBR	Human	Isoform 2 of Tumor necrosis factor receptor superfamily member 3	M	PM						2	1.1515	1.0301	1.0128
P20645	P20645	M6PR	Human	Cation-dependent mannose-6-phosphate receptor	M	PM						5	0.96745	0.84846	0.91594
Q9UPN3	Q9UPN3	MACF1	Human	Microtubule-actin cross-linking factor 1, isoforms 1/2/3/5	M	PM						10	0.37516	0.46542	1.1985
Q9Y5V3	Q9Y5V3	MAGED1	Human	Melanoma-associated antigen D1	M	PM				Nuc		4	0.87985	0.91694	1.0815
Q96QZ7-4	Q96QZ7	MAGI1	Human	Isoform 4 of Membrane-associated guanylate kinase, WW and PDZ domain-containing protein 1	M	PM						1	0.31803	0.79485	2.5176
Q969L2	Q969L2	MAL2	Human	Protein MAL2	M	PM						1	1.0182	1.2207	1.3037
Q02750-2	Q02750	MAP2K1	Human	Isoform 2 of Dual specificity mitogen-activated protein kinase kinase 1	M	PM				Nuc		3	0.075691	0.38812	2.6001
P27816	P27816	MAP4	Human	Microtubule-associated protein 4	M	PM						13	0.89101	1.0299	1.1102
Q9BPZ7-5	Q9BPZ7	MAPKAP1	Human	Isoform 5 of Target of rapamycin complex 2 subunit MAPKAP1	M	PM				Nuc		1	0.265	NaN	NaN
P29966	P29966	MARCKS	Human	Myristoylated alanine-rich C-kinase substrate	M	PM						8	0.53955	0.80621	1.2152
P49006	P49006	MARCKSL1	Human	MARCKS-related protein	M	PM						1	0.89914	1.4795	1.6887
Q9BTE3-2	Q9BTE3	MCMBP	Human	Isoform 2 of Mini-chromosome maintenance complex-binding protein	M	PM				Nuc		6	0.7401	0.90791	1.1466
P40926	P40926	MDH2	Human	Malate dehydrogenase, mitochondrial	M	PM				Nuc		14	0.1137	0.099284	0.95321
P50579-3	P50579	METAP2	Human	Isoform 3 of Methionine aminopeptidase 2	M	PM						5	0.38565	0.95962	1.1267
Q00013-2	Q00013	MPP1	Human	Isoform 2 of 55 kDa erythrocyte membrane protein	M	PM						2	1.0682	0.92133	0.75982
Q9NZW5	Q9NZW5	MPP6	Human	MAGUK p55 subfamily member 6	M	PM						1	1.3094	1.1939	0.79512
O60487	O60487	MPZL2	Human	Myelin protein zero-like protein 2	M	PM						3	0.82361	1.1165	1.3781
P52701-4	P52701	MSH6	Human	Isoform 4 of DNA mismatch repair protein Msh6	M	PM						8	0.95917	1.2394	1.136
Q86UE4	Q86UE4	MTDH	Human	Protein LYRIC	M	PM				Nuc		5	0.70077	0.99588	0.66667
P35580	P35580	MYH10	Human	Myosin-10	M	PM				Nuc		20	0.45732	0.34244	0.81328
P35579	P35579	MYH9	Human	Myosin-9	M	PM				Nuc		69	0.98175	0.93221	1.0713
O43795-2	O43795	MYO1B	Human	Isoform 2 of Unconventional myosin-Ib	M	PM						11	0.64113	0.71755	0.87875
O00159-2	O00159	MYO1C	Human	Isoform 2 of Unconventional myosin-Ic	M	PM						6	0.48589	0.26285	0.64965
Q9UM54-6	Q9UM54	MYO6	Human	Isoform 6 of Unconventional myosin-VI	M	PM				Nuc		9	1.7258	2.1408	2.7997
Q9NZM1-6	Q9NZM1	MYOF	Human	Isoform 6 of Myoferlin	M	PM						13	0.71857	0.73679	1.0078
Q92542-2	Q92542	NCSTN	Human	Isoform 2 of Nicastrin	M	PM						6	0.97103	0.8967	1.0593
Q9BTX1-4	Q9BTX1	NDC1	Human	Isoform 4 of Nucleoporin NDC1	M	PM						1	1.8403	2.872	1.5027
Q92597	Q92597	NDRG1	Human	Protein NDRG1	M	PM				Nuc		10	0.14032	0.14696	1.0487
Q96NY8	Q96NY8	NECTIN4	Human	Nectin-4	M	PM						18	0.73272	0.98727	1.3963
P46934-4	P46934	NEDD4	Human	Isoform 4 of E3 ubiquitin-protein ligase NEDD4	M	PM						22	6.5688	1.9134	0.31537
Q12986-3	Q12986	NFX1	Human	Isoform 3 of Transcriptional repressor NF-X1	M	PM				Nuc		2	0.59482	0.63656	1.055
Q9BYT8	Q9BYT8	NLN	Human	Neurolysin, mitochondrial	M	PM						2	0.31071	NaN	NaN
P30419-2	P30419	NMT1	Human	Isoform Short of Glycylpeptide N-tetradecanoyltransferase 1	M	PM						3	0.23457	0.50049	2.3248
Q9UNZ2	Q9UNZ2	NSFL1C	Human	NSFL1 cofactor p47	M	PM				Nuc		8	0.78777	0.51247	0.56636
Q8NFH5-2	Q8NFH5	NUP35	Human	Isoform 2 of Nucleoporin NUP53	M	PM						1	0.48717	0.49191	1.0666
Q16625-5	Q16625	OCLN	Human	Isoform 5 of Occludin	M	PM						3	0.70386	1.1518	2.1011
O15294-4	O15294	OGT	Human	Isoform 4 of UDP-N-acetylglucosamine--peptide N-acetylglucosaminyltransferase 110 kDa subunit	M	PM				Nuc		2	0.80667	1.0071	1.1497
P78380	P78380	OLR1	Human	Oxidized low-density lipoprotein receptor 1	M	PM						3	0.35817	0.73637	2.0637
Q99650	Q99650	OSMR	Human	Oncostatin-M-specific receptor subunit beta	M	PM						12	0.63917	1.2688	2.0224
Q13177	Q13177	PAK2	Human	Serine/threonine-protein kinase PAK 2	M	PM						4	0.18396	0.29864	0.79761
Q8WX93-4	Q8WX93	PALLD	Human	Isoform 4 of Palladin	M	PM				Nuc		4	1.1062	1.4461	1.3711
Q96RD7	Q96RD7	PANX1	Human	Pannexin-1	M	PM						6	0.92403	1.001	1.1177
Q99497	Q99497	PARK7	Human	Protein deglycase DJ-1	M	PM				Nuc		14	0.93514	0.89592	1.0983
Q96IZ0	Q96IZ0	PAWR	Human	PRKC apoptosis WT1 regulator protein	M	PM				Nuc		5	4.7126	5.6134	1.3491
Q08174-2	Q08174	PCDH1	Human	Isoform 2 of Protocadherin-1	M	PM						35	0.63426	0.93203	1.5392
O60245	O60245	PCDH7	Human	Protocadherin-7	M	PM						16	1.3805	0.73736	0.4171
Q9Y5G0	Q9Y5G0	PCDHGB5	Human	Protocadherin gamma-B5	M	PM						5	0.68252	0.37617	0.68655
Q9UN70	Q9UN70	PCDHGC3	Human	Protocadherin gamma-C3	M	PM						16	0.74069	1.3245	1.8672
Q9BQ51	Q9BQ51	PDCD1LG2	Human	Programmed cell death 1 ligand 2	M	PM						2	0.38967	0.30105	0.77624
Q15084-3	Q15084	PDIA6	Human	Isoform 3 of Protein disulfide-isomerase A6	M	PM						14	1.0849	0.9948	0.88171
Q29RF7	Q29RF7	PDS5A	Human	Sister chromatid cohesion protein PDS5 homolog A	M	PM						5	0.41618	0.6394	2.4163
P08237-2	P08237	PFKM	Human	Isoform 2 of ATP-dependent 6-phosphofructokinase, muscle type	M	PM						2	0.45961	NaN	NaN
Q92508	Q92508	PIEZO1	Human	Piezo-type mechanosensitive ion channel component 1	M	PM						17	0.85587	0.8564	1.0481
Q13835-2	Q13835	PKP1	Human	Isoform 1 of Plakophilin-1	M	PM				Nuc		4	0.48928	0.64636	1.0866
Q99959-2	Q99959	PKP2	Human	Isoform 1 of Plakophilin-2	M	PM				Nuc		7	0.34946	0.33052	1.194
Q9Y446	Q9Y446	PKP3	Human	Plakophilin-3	M	PM				Nuc		9	0.61566	0.61121	1.0236
Q03405	Q03405	PLAUR	Human	Urokinase plasminogen activator surface receptor	M	PM						8	0.65405	0.94834	1.5533
Q15149-7	Q15149	PLEC	Human	Isoform 7 of Plectin	M	PM						125	0.21585	0.17627	0.9125
Q9UIW2	Q9UIW2	PLXNA1	Human	Plexin-A1	M	PM				Nuc		57	1.1926	0.97313	0.81246
O75051	O75051	PLXNA2	Human	Plexin-A2	M	PM						63	0.98877	0.90184	0.92811
Q9H307	Q9H307	PNN	Human	Pinin	M	PM						7	0.54972	0.49614	0.81375
Q13356	Q13356	PPIL2	Human	Peptidyl-prolyl cis-trans isomerase-like 2	M	PM				Nuc		2	0.84223	0.87845	1.0277
P62136	P62136	PPP1CA	Human	Serine/threonine-protein phosphatase PP1-alpha catalytic subunit	M	PM				Nuc		4	0.29479	0.36718	1.0532
P67775-2	P67775	PPP2CA	Human	Isoform 2 of Serine/threonine-protein phosphatase 2A catalytic subunit alpha isoform	M	PM				Nuc		5	0.73425	0.77261	0.95075
P60510	P60510	PPP4C	Human	Serine/threonine-protein phosphatase 4 catalytic subunit	M	PM				Nuc		4	0.87528	1.0311	1.1232
Q5H9R7-3	Q5H9R7	PPP6R3	Human	Isoform 3 of Serine/threonine-protein phosphatase 6 regulatory subunit 3	M	PM						4	0.50357	1.2821	2.3224
Q05397-2	Q05397	PTK2	Human	Isoform 2 of Focal adhesion kinase 1	M	PM				Nuc		4	0.28563	0.24408	0.75332
Q13308	Q13308	PTK7	Human	Inactive tyrosine-protein kinase 7	M	PM						38	0.8636	0.88856	1.0173
P18433-4	P18433	PTPRA	Human	Isoform 4 of Receptor-type tyrosine-protein phosphatase alpha	M	PM						36	0.95446	1.0623	1.0966
P23467-4	P23467	PTPRB	Human	Isoform 4 of Receptor-type tyrosine-protein phosphatase beta	M	PM						27	0.99086	1.3962	1.1388
P10586-2	P10586	PTPRF	Human	Isoform 2 of Receptor-type tyrosine-protein phosphatase F	M	PM						30	0.33669	0.44439	1.2521
P23470-2	P23470	PTPRG	Human	Isoform 2 of Receptor-type tyrosine-protein phosphatase gamma	M	PM						10	0.63523	0.68607	1.0322
P28827	P28827	PTPRM	Human	Receptor-type tyrosine-protein phosphatase mu	M	PM						6	0.60301	1.6031	1.9796
Q13332-6	Q13332	PTPRS	Human	Isoform 2 of Receptor-type tyrosine-protein phosphatase S	M	PM						6	0.39973	1.1137	2.9703
Q92729-3	Q92729	PTPRU	Human	Isoform 3 of Receptor-type tyrosine-protein phosphatase U	M	PM						4	0.32311	0.35411	1.0215
P49023-2	P49023	PXN	Human	Isoform Alpha of Paxillin	M	PM						4	1.0229	0.51042	0.87044
P06737-2	P06737	PYGL	Human	Isoform 2 of Glycogen phosphorylase, liver form	M	PM						9	0.22608	0.43962	1.2181
Q15907-2	Q15907	RAB11B	Human	Isoform 2 of Ras-related protein Rab-11B	M	PM						4	0.20199	0.31388	1.1909
P61106	P61106	RAB14	Human	Ras-related protein Rab-14	M	PM						2	0.87612	0.9732	1.0172
Q9UL25	Q9UL25	RAB21	Human	Ras-related protein Rab-21	M	PM						2	0.92992	1.2678	1.9011
P20339-2	P20339	RAB5A	Human	Isoform 2 of Ras-related protein Rab-5A	M	PM						2	0.71436	1.1995	2.005
P63000	P63000	RAC1	Human	Ras-related C3 botulinum toxin substrate 1	M	PM						2	1.5118	1.1282	1.4973
Q86X27-2	Q86X27	RALGPS2	Human	Isoform 2 of Ras-specific guanine nucleotide-releasing factor RalGPS2	M	PM						2	0.80393	1.2998	1.1411
Q9P258	Q9P258	RCC2	Human	Protein RCC2	M	PM						16	0.89253	1.0616	1.2067
Q8IUW5	Q8IUW5	RELL1	Human	RELT-like protein 1	M	PM						3	1.1038	1.0329	1.1107
Q5UIP0-2	Q5UIP0	RIF1	Human	Isoform 2 of Telomere-associated protein RIF1	M	PM				Nuc		2	0.27238	NaN	NaN
Q01973	Q01973	ROR1	Human	Inactive tyrosine-protein kinase transmembrane receptor ROR1	M	PM						15	0.49554	0.58451	1.182
P23396	P23396	RPS3	Human	40S ribosomal protein S3	M	PM				Nuc		22	1.317	1.0925	1.0538
P08865	P08865	RPSA	Human	40S ribosomal protein SA	M	PM				Nuc		11	1.0489	1.0358	1.0544
P60903	P60903	S100A10	Human	Protein S100-A10	M	PM						4	0.16092	0.10934	0.54473
Q9HCY8	Q9HCY8	S100A14	Human	Protein S100-A14	M	PM						5	0.13725	0.12767	0.91986
Q96FQ6	Q96FQ6	S100A16	Human	Protein S100-A16	M	PM						2	0.23247	0.078378	0.56718
P06703	P06703	S100A6	Human	Protein S100-A6	M	PM				Nuc		4	0.030418	0.024935	0.85803
Q9Y3Z3-3	Q9Y3Z3	SAMHD1	Human	Isoform 3 of Deoxynucleoside triphosphate triphosphohydrolase SAMHD1	M	PM				Nuc		2	1.1491	1.1075	0.93868
Q8WVM8	Q8WVM8	SCFD1	Human	Sec1 family domain-containing protein 1	M	PM						5	0.4511	0.2942	1.8436
Q14160	Q14160	SCRIB	Human	Protein scribble homolog	M	PM						2	0.62207	0.74831	1.2046
Q9H190	Q9H190	SDCBP2	Human	Syntenin-2	M	PM						2	0.087347	0.41515	5.1972
P21912	P21912	SDHB	Human	Succinate dehydrogenase [ubiquinone] iron-sulfur subunit, mitochondrial	M	PM						4	0.40877	0.36424	1.1187
Q16181-2	Q16181	SEPT7	Human	Isoform 2 of Septin-7	M	PM				Nuc		8	0.68648	0.27606	0.78763
Q8NC51-3	Q8NC51	SERBP1	Human	Isoform 3 of Plasminogen activator inhibitor 1 RNA-binding protein	M	PM				Nuc		21	1.252	1.0836	1.1656
P29353-5	P29353	SHC1	Human	Isoform 5 of SHC-transforming protein 1	M	PM				Nuc		2	0.74999	0.48761	0.65639
Q8IUQ4-3	Q8IUQ4	SIAH1	Human	Isoform 3 of E3 ubiquitin-protein ligase SIAH1	M	PM				Nuc		2	0.94465	1.0471	1.0546
P78324-4	P78324	SIRPA	Human	Isoform 4 of Tyrosine-protein phosphatase non-receptor type substrate 1	M	PM						12	0.47415	0.70229	1.3536
Q9UP95-2	Q9UP95	SLC12A4	Human	Isoform 2 of Solute carrier family 12 member 4	M	PM						18	1.2045	1.1724	0.96521
Q9UHW9-6	Q9UHW9	SLC12A6	Human	Isoform 6 of Solute carrier family 12 member 6	M	PM						15	1.0406	1.224	1.1043
Q9Y666	Q9Y666	SLC12A7	Human	Solute carrier family 12 member 7	M	PM						10	1.0403	1.1065	1.3225
P53985	P53985	SLC16A1	Human	Monocarboxylate transporter 1	M	PM						5	1.1105	1.05	0.90385
O15427	O15427	SLC16A3	Human	Monocarboxylate transporter 4	M	PM						2	0.30116	0.68226	2.3
P41440	P41440	SLC19A1	Human	Folate transporter 1	M	PM						5	0.71381	0.86189	1.1671
Q15758	Q15758	SLC1A5	Human	Neutral amino acid transporter B(0)	M	PM						17	0.78649	0.81884	1.088
Q8WUM9	Q8WUM9	SLC20A1	Human	Sodium-dependent phosphate transporter 1	M	PM						7	0.4464	1.3838	2.1562
Q08357	Q08357	SLC20A2	Human	Sodium-dependent phosphate transporter 2	M	PM						7	1.09	1.1148	1.0921
Q9UGH3	Q9UGH3	SLC23A2	Human	Solute carrier family 23 member 2	M	PM						2	0.84686	1.5482	1.7262
Q02978	Q02978	SLC25A11	Human	Mitochondrial 2-oxoglutarate/malate carrier protein	M	PM				Nuc		9	0.92146	1.7129	1.7558
Q9UJS0	Q9UJS0	SLC25A13	Human	Calcium-binding mitochondrial carrier protein Aralar2	M	PM						10	0.97975	1.2655	1.1904
Q00325-2	Q00325	SLC25A3	Human	Isoform B of Phosphate carrier protein, mitochondrial	M	PM				Nuc		4	0.74429	1.2869	2.6454
P12235	P12235	SLC25A4	Human	ADP/ATP translocase 1	M	PM				Nuc		11	1.5119	1.5095	0.88362
P05141	P05141	SLC25A5	Human	ADP/ATP translocase 2	M	PM				Nuc		17	0.66529	1.4745	1.8597
P50443	P50443	SLC26A2	Human	Sulfate transporter	M	PM						3	0.90722	1.6109	1.2301
Q99808	Q99808	SLC29A1	Human	Equilibrative nucleoside transporter 1	M	PM						10	0.88792	0.9979	1.1372
P11166	P11166	SLC2A1	Human	Solute carrier family 2, facilitated glucose transporter member 1	M	PM				Nuc		8	1.4645	1.1385	0.77046
Q9Y6M5	Q9Y6M5	SLC30A1	Human	Zinc transporter 1	M	PM						14	0.94048	0.90881	0.98294
Q8TAD4	Q8TAD4	SLC30A5	Human	Zinc transporter 5	M	PM				Nuc		3	2.0227	9.8703	16.72
Q9H2H9	Q9H2H9	SLC38A1	Human	Sodium-coupled neutral amino acid transporter 1	M	PM						5	1.4232	1.3558	0.983
Q96QD8	Q96QD8	SLC38A2	Human	Sodium-coupled neutral amino acid transporter 2	M	PM						5	1.7236	1.8145	1.0467
Q8WUX1	Q8WUX1	SLC38A5	Human	Sodium-coupled neutral amino acid transporter 5	M	PM						11	0.85849	1.1423	1.3623
Q9ULF5	Q9ULF5	SLC39A10	Human	Zinc transporter ZIP10	M	PM						4	0.88597	1.0658	1.2541
Q15043-2	Q15043	SLC39A14	Human	Isoform 2 of Zinc transporter ZIP14	M	PM						4	0.85491	1.0094	1.2309
Q8IWA5	Q8IWA5	SLC44A2	Human	Choline transporter-like protein 2	M	PM						14	0.59835	0.82327	1.4061
Q8NBS3-3	Q8NBS3	SLC4A11	Human	Isoform 3 of Sodium bicarbonate transporter-like protein 11	M	PM						3	0.53365	0.67481	1.3512
P04920	P04920	SLC4A2	Human	Anion exchange protein 2	M	PM						4	0.988	0.77039	0.81255
Q9Y6M7-3	Q9Y6M7	SLC4A7	Human	Isoform 3 of Sodium bicarbonate cotransporter 3	M	PM						4	0.8437	0.91102	1.1133
Q9HAB3	Q9HAB3	SLC52A2	Human	Solute carrier family 52, riboflavin transporter, member 2	M	PM						2	1.0315	1.1917	1.1898
P53794	P53794	SLC5A3	Human	Sodium/myo-inositol cotransporter	M	PM						6	0.96203	1.312	1.5234
Q9Y289	Q9Y289	SLC5A6	Human	Sodium-dependent multivitamin transporter	M	PM						8	1.0525	1.0917	1.1377
P48066	P48066	SLC6A11	Human	Sodium- and chloride-dependent GABA transporter 3	M	PM						5	0.67779	0.82347	1.4404
P48029	P48029	SLC6A8	Human	Sodium- and chloride-dependent creatine transporter 1	M	PM						10	0.56891	0.81546	1.3622
P48067-2	P48067	SLC6A9	Human	Isoform GlyT-1A of Sodium- and chloride-dependent glycine transporter 1	M	PM						8	0.78727	1.018	1.3909
P30825	P30825	SLC7A1	Human	High affinity cationic amino acid transporter 1	M	PM						6	1.106	1.1104	1.0001
Q01650	Q01650	SLC7A5	Human	Large neutral amino acids transporter small subunit 1	M	PM						10	1.2118	1.1877	0.98243
Q92536	Q92536	SLC7A6	Human	Y+L amino acid transporter 2	M	PM						3	1.0402	1.0319	0.97993
O14745	O14745	SLC9A3R1	Human	Na(+)/H(+) exchange regulatory cofactor NHE-RF1	M	PM						3	0.71452	0.57556	1.2012
Q92959	Q92959	SLCO2A1	Human	Solute carrier organic anion transporter family member 2A1	M	PM						3	2.1111	0.78399	0.38896
Q9UIG8-2	Q9UIG8	SLCO3A1	Human	Isoform 2 of Solute carrier organic anion transporter family member 3A1	M	PM						4	0.87657	0.88758	1.1258
Q96BD0-2	Q96BD0	SLCO4A1	Human	Isoform 2 of Solute carrier organic anion transporter family member 4A1	M	PM						3	0.57854	0.84865	1.2114
Q0VAQ4	Q0VAQ4	SMAGP	Human	Small cell adhesion glycoprotein	M	PM						2	1.197	1.2383	0.98481
Q8IYB5-3	Q8IYB5	SMAP1	Human	Isoform 3 of Stromal membrane-associated protein 1	M	PM						3	1.0124	1.0354	0.86875
Q9HAU4	Q9HAU4	SMURF2	Human	E3 ubiquitin-protein ligase SMURF2	M	PM				Nuc		2	2.903	2.1201	0.67987
Q9Y5X3	Q9Y5X3	SNX5	Human	Sorting nexin-5	M	PM						6	0.80431	0.71509	0.7829
Q9Y5X1	Q9Y5X1	SNX9	Human	Sorting nexin-9	M	PM						2	0.32407	NaN	NaN
O76094-2	O76094	SRP72	Human	Isoform 2 of Signal recognition particle subunit SRP72	M	PM						10	1.8101	1.5271	1.04
Q96SB4-4	Q96SB4	SRPK1	Human	Isoform 3 of SRSF protein kinase 1	M	PM				Nuc		3	2.1229	1.1527	0.454
P40763-3	P40763	STAT3	Human	Isoform 3 of Signal transducer and activator of transcription 3	M	PM				Nuc		2	0.7426	1.7956	2.4158
O95793-2	O95793	STAU1	Human	Isoform Short of Double-stranded RNA-binding protein Staufen homolog 1	M	PM						11	1.6877	2.8925	1.5533
Q658P3-3	Q658P3	STEAP3	Human	Isoform 3 of Metalloreductase STEAP3	M	PM						5	0.5257	0.86132	1.5012
Q687X5	Q687X5	STEAP4	Human	Metalloreductase STEAP4	M	PM						7	0.54508	1.0948	2.0054
Q9UJZ1-2	Q9UJZ1	STOML2	Human	Isoform 2 of Stomatin-like protein 2, mitochondrial	M	PM						9	0.59425	1.6419	3.1239
Q9UNE7-2	Q9UNE7	STUB1	Human	Isoform 2 of E3 ubiquitin-protein ligase CHIP	M	PM						3	1.1768	3.5169	2.8859
P53597	P53597	SUCLG1	Human	Succinate--CoA ligase [ADP/GDP-forming] subunit alpha, mitochondrial	M	PM						4	0.69053	0.16512	0.24409
Q96I99	Q96I99	SUCLG2	Human	Succinate--CoA ligase [GDP-forming] subunit beta, mitochondrial	M	PM				Nuc		6	0.40376	0.227	0.76577
P63165	P63165	SUMO1	Human	Small ubiquitin-related modifier 1	M	PM				Nuc		2	1.9538	2.7826	1.8078
Q16563-2	Q16563	SYPL1	Human	Isoform 2 of Synaptophysin-like protein 1	M	PM						3	0.91542	0.86438	1.0108
O14907	O14907	TAX1BP3	Human	Tax1-binding protein 3	M	PM				Nuc		2	0.34564	NaN	NaN
P36897	P36897	TGFBR1	Human	TGF-beta receptor type-1	M	PM						3	0.78867	0.34988	0.59965
P37173	P37173	TGFBR2	Human	TGF-beta receptor type-2	M	PM						4	0.89689	0.60222	0.99593
O43493-2	O43493	TGOLN2	Human	Isoform TGN46 of Trans-Golgi network integral membrane protein 2	M	PM						4	6.3875	3.6452	0.57578
Q86XR7-2	Q86XR7	TICAM2	Human	Isoform 2 of TIR domain-containing adapter molecule 2	M	PM						2	3.6108	1.2322	0.33041
Q07157-2	Q07157	TJP1	Human	Isoform Short of Tight junction protein ZO-1	M	PM				Nuc		3	0.27859	NaN	NaN
Q13445	Q13445	TMED1	Human	Transmembrane emp24 domain-containing protein 1	M	PM						5	0.958	11.957	13.577
P49755	P49755	TMED10	Human	Transmembrane emp24 domain-containing protein 10	M	PM						4	1.6	11.739	8.1194
Q9NV96	Q9NV96	TMEM30A	Human	Cell cycle control protein 50A	M	PM						9	0.60643	0.75072	1.1227
Q3MIR4	Q3MIR4	TMEM30B	Human	Cell cycle control protein 50B	M	PM						4	0.73023	0.91586	1.2151
O75509	O75509	TNFRSF21	Human	Tumor necrosis factor receptor superfamily member 21	M	PM						10	0.38603	0.60341	1.7188
Q9C0C2	Q9C0C2	TNKS1BP1	Human	182 kDa tankyrase-1-binding protein	M	PM				Nuc		9	0.7723	0.42818	0.88192
O60635	O60635	TSPAN1	Human	Tetraspanin-1	M	PM						2	0.72606	0.74991	1.1253
Q9C0H2-3	Q9C0H2	TTYH3	Human	Isoform 3 of Protein tweety homolog 3	M	PM						3	0.67286	0.66725	0.96258
Q06418	Q06418	TYRO3	Human	Tyrosine-protein kinase receptor TYRO3	M	PM				Nuc		4	0.7507	0.45012	0.65319
Q16222-2	Q16222	UAP1	Human	Isoform AGX1 of UDP-N-acetylhexosamine pyrophosphorylase	M	PM						4	0.36357	NaN	NaN
Q9UMX0-2	Q9UMX0	UBQLN1	Human	Isoform 2 of Ubiquilin-1	M	PM						6	0.93596	0.40678	0.47422
Q9BZM4	Q9BZM4	ULBP3	Human	NKG2D ligand 3	M	PM						2	0.98404	1.0617	1.0083
Q8IZJ1-2	Q8IZJ1	UNC5B	Human	Isoform 2 of Netrin receptor UNC5B	M	PM						17	0.87332	1.067	1.1235
Q9P0L0	Q9P0L0	VAPA	Human	Vesicle-associated membrane protein-associated protein A	M	PM						2	0.75732	1.7794	2.1592
P21796	P21796	VDAC1	Human	Voltage-dependent anion-selective channel protein 1	M	PM				Nuc		13	0.25666	0.22385	1.0734
P08670	P08670	VIM	Human	Vimentin	M	PM						30	0.16345	0.14833	0.96419
Q9UK41	Q9UK41	VPS28	Human	Vacuolar protein sorting-associated protein 28 homolog	M	PM						3	0.9309	0.8341	0.84446
Q9H0M0-6	Q9H0M0	WWP1	Human	Isoform 6 of NEDD4-like E3 ubiquitin-protein ligase WWP1	M	PM				Nuc		18	10.016	4.9991	0.67782
P13010	P13010	XRCC5	Human	X-ray repair cross-complementing protein 5	M	PM				Nuc		16	0.21739	0.23741	0.94235
Q04917	Q04917	YWHAH	Human	14-3-3 protein eta	M	PM						8	1.0331	1.0841	1.1271
Q15942	Q15942	ZYX	Human	Zyxin	M	PM				Nuc		6	0.11695	0.35094	2.0101
Q12904	Q12904	AIMP1	Human	Aminoacyl tRNA synthase complex-interacting multifunctional protein 1	M			CS	XC	Nuc		5	0.49527	0.75974	1.3046
P15514	P15514	AREG	Human	Amphiregulin	M			CS	XC	Nuc		4	0.32565	0.39654	1.2602
P09382	P09382	LGALS1	Human	Galectin-1				CS	XC	Nuc		7	0.38384	0.51071	1.4613
Q9Y5X9	Q9Y5X9	LIPG	Human	Endothelial lipase				CS	XC			7	0.33291	0.48689	1.6471
P14174	P14174	MIF	Human	Macrophage migration inhibitory factor				CS	XC			4	0.70154	0.75241	1.9307
P01023	P01023	A2M	Human	Alpha-2-macroglobulin					XC			6	0.19619	0.044267	0.24475
P68133	P68133	ACTA1	Human	Actin, alpha skeletal muscle					XC			13	0.39857	0.74982	0.90661
Q562R1	Q562R1	ACTBL2	Human	Beta-actin-like protein 2					XC			6	0.11936	0.05976	0.47272
O43707	O43707	ACTN4	Human	Alpha-actinin-4					XC	Nuc		22	0.2742	0.39254	1.154
P15121	P15121	AKR1B1	Human	Aldose reductase					XC			4	0.12297	0.19282	1.8609
P04075	P04075	ALDOA	Human	Fructose-bisphosphate aldolase A	M				XC	Nuc		22	0.59407	0.91471	1.8828
P02656	P02656	APOC3	Human	Apolipoprotein C-III					XC			1	0.035805	0.081475	1.6711
P05089-3	P05089	ARG1	Human	Isoform 3 of Arginase-1	M				XC	Nuc		2	0.29029	0.29323	0.92034
P01031	P01031	C5	Human	Complement C5	M				XC			3	1.1495	1.4132	1.2454
O43852-2	O43852	CALU	Human	Isoform 2 of Calumenin	M				XC			6	0.49431	0.428	1.191
P52907	P52907	CAPZA1	Human	F-actin-capping protein subunit alpha-1					XC			11	1.0083	0.94496	0.93854
P47755	P47755	CAPZA2	Human	F-actin-capping protein subunit alpha-2	M				XC			6	1.0487	0.95341	0.77425
P16152	P16152	CBR1	Human	Carbonyl reductase [NADPH] 1					XC			15	1.0086	0.82033	0.83462
P23528	P23528	CFL1	Human	Cofilin-1	M				XC	Nuc		10	1.0561	0.99761	1.4677
O14757-2	O14757	CHEK1	Human	Isoform 2 of Serine/threonine-protein kinase Chk1	M				XC	Nuc		3	0.80368	1.0894	1.4868
P12277	P12277	CKB	Human	Creatine kinase B-type					XC			3	1.7661	0.94743	0.62051
A5YKK6-2	A5YKK6	CNOT1	Human	Isoform 2 of CCR4-NOT transcription complex subunit 1	M				XC	Nuc		5	1.2323	1.3082	1.1351
P12109	P12109	COL6A1	Human	Collagen alpha-1(VI) chain	M				XC			3	0.13071	0.14252	1.0887
P53621	P53621	COPA	Human	Coatomer subunit alpha	M				XC			16	0.58507	1.7322	1.926
O75976	O75976	CPD	Human	Carboxypeptidase D	M				XC	Nuc		18	6.455	5.41	0.82109
P01040	P01040	CSTA	Human	Cystatin-A					XC	Nuc		2	0.32975	0.34155	0.95413
P04080	P04080	CSTB	Human	Cystatin-B					XC			6	0.58274	0.88377	2.2412
P07339	P07339	CTSD	Human	Cathepsin D	M				XC			8	0.22327	0.3757	1.1573
P81605	P81605	DCD	Human	Dermcidin					XC			3	0.15544	0.1574	0.84902
Q16531	Q16531	DDB1	Human	DNA damage-binding protein 1					XC	Nuc		21	0.935	1.2838	1.2669
O43854-2	O43854	EDIL3	Human	Isoform 2 of EGF-like repeat and discoidin I-like domain-containing protein 3					XC			8	1.9	2.0933	1.1447
Q5VTE0	Q5VTE0	EEF1A1P5	Human	Putative elongation factor 1-alpha-like 3					XC	Nuc		19	0.71192	1.0331	1.2106
Q9BY44-3	Q9BY44	EIF2A	Human	Isoform 3 of Eukaryotic translation initiation factor 2A					XC			3	0.81891	0.34748	0.66282
P62861	P62861	FAU	Human	40S ribosomal protein S30					XC			2	0.76826	0.89355	1.0888
P62942	P62942	FKBP1A	Human	Peptidyl-prolyl cis-trans isomerase FKBP1A	M				XC			1	0.2017	0.35819	1.9283
P19883-2	P19883	FST	Human	Isoform 2 of Follistatin					XC			5	0.43179	0.55542	1.0325
Q9BVP2-2	Q9BVP2	GNL3	Human	Isoform 2 of Guanine nucleotide-binding protein-like 3	M				XC	Nuc		8	1.9977	1.3867	0.74823
P09211	P09211	GSTP1	Human	Glutathione S-transferase P					XC	Nuc		13	0.5159	0.73173	1.3298
P51858	P51858	HDGF	Human	Hepatoma-derived growth factor					XC			10	0.20593	0.10791	0.82883
P62805	P62805	HIST1H4A	Human	Histone H4	M				XC	Nuc		14	0.76299	0.30394	0.59968
Q16778	Q16778	HIST2H2BE	Human	Histone H2B type 2-E					XC	Nuc		9	0.69287	0.34464	0.73381
Q71DI3	Q71DI3	HIST2H3A	Human	Histone H3.2					XC	Nuc		5	0.82211	0.41354	0.71622
P26583	P26583	HMGB2	Human	High mobility group protein B2					XC	Nuc		3	0.060453	0.17863	6.4579
Q53GQ0	Q53GQ0	HSD17B12	Human	Very-long-chain 3-oxoacyl-CoA reductase	M				XC			2	0.859	2.7849	2.9842
Q92598-2	Q92598	HSPH1	Human	Isoform Beta of Heat shock protein 105 kDa					XC			18	0.97616	1.2401	1.1009
Q9Y4L1	Q9Y4L1	HYOU1	Human	Hypoxia up-regulated protein 1	M				XC			12	0.26735	0.34183	1.2316
Q13123	Q13123	IK	Human	Protein Red					XC			3	0.70183	0.78048	1.0358
Q13261-10	Q13261	IL15RA	Human	Isoform 9 of Interleukin-15 receptor subunit alpha	M				XC			5	0.52943	0.71857	1.3713
P05161	P05161	ISG15	Human	Ubiquitin-like protein ISG15					XC			2	1.272	0.85828	0.70624
O43240	O43240	KLK10	Human	Kallikrein-10					XC			3	0.48689	0.45372	1.0232
P35908	P35908	KRT2	Human	Keratin, type II cytoskeletal 2 epidermal	M				XC	Nuc		39	0.046143	0.030923	0.88532
Q16787-1	Q16787	LAMA3	Human	Isoform 1 of Laminin subunit alpha-3	M				XC			42	0.41439	0.41813	1.0106
Q13751	Q13751	LAMB3	Human	Laminin subunit beta-3					XC			14	0.51182	0.54149	1.06
P11047	P11047	LAMC1	Human	Laminin subunit gamma-1	M				XC			2	0.85498	0.71676	0.74857
Q13753-2	Q13753	LAMC2	Human	Isoform Short of Laminin subunit gamma-2	M				XC			17	0.55352	0.70582	1.162
P61626	P61626	LYZ	Human	Lysozyme C					XC			1	0.47154	0.23621	0.51514
P55145	P55145	MANF	Human	Mesencephalic astrocyte-derived neurotrophic factor					XC	Nuc		2	0.13636	0.45218	3.0723
P40925	P40925	MDH1	Human	Malate dehydrogenase, cytoplasmic					XC			7	0.88449	1.0176	1.1309
P21741-2	P21741	MDK	Human	Isoform 2 of Midkine					XC			1	0.60541	1.9749	3.3607
P13995-2	P13995	MTHFD2	Human	Isoform 2 of Bifunctional methylenetetrahydrofolate dehydrogenase/cyclohydrolase, mitochondrial					XC			3	0.2793	0.20135	0.63325
P43490	P43490	NAMPT	Human	Nicotinamide phosphoribosyltransferase					XC			12	0.28896	0.23803	0.87774
Q8NCW5-2	Q8NCW5	NAXE	Human	Isoform 2 of NAD(P)H-hydrate epimerase	M				XC			4	0.21837	0.11666	0.69691
Q9UMX5	Q9UMX5	NENF	Human	Neudesin	M				XC	Nuc		4	0.31323	0.39885	0.93304
Q02818	Q02818	NUCB1	Human	Nucleobindin-1	M				XC	Nuc		4	0.80647	0.66298	0.982
P22061	P22061	PCMT1	Human	Protein-L-isoaspartate(D-aspartate) O-methyltransferase					XC			7	1.0301	0.96902	0.99396
Q8WUM4	Q8WUM4	PDCD6IP	Human	Programmed cell death 6-interacting protein	M				XC			13	0.66627	0.37586	0.80229
Q10713	Q10713	PMPCA	Human	Mitochondrial-processing peptidase subunit alpha	M				XC			4	0.49934	1.0402	0.99674
Q99575	Q99575	POP1	Human	Ribonucleases P/MRP protein subunit POP1					XC			4	0.72025	0.96499	0.5523
P62937	P62937	PPIA	Human	Peptidyl-prolyl cis-trans isomerase A	M				XC	Nuc		9	0.69525	0.90696	1.7513
Q06830	Q06830	PRDX1	Human	Peroxiredoxin-1					XC	Nuc		13	1.4247	0.32737	0.41214
Q13162	Q13162	PRDX4	Human	Peroxiredoxin-4					XC	Nuc		7	0.25254	0.82286	3.1223
P30044-2	P30044	PRDX5	Human	Isoform Cytoplasmic+peroxisomal of Peroxiredoxin-5, mitochondrial	M				XC	Nuc		9	0.10518	0.071805	0.72514
P30041	P30041	PRDX6	Human	Peroxiredoxin-6	M				XC			11	0.66859	0.76204	1.0603
P07602	P07602	PSAP	Human	Prosaposin	M				XC			5	0.15372	0.14191	1.087
P20742	P20742	PZP	Human	Pregnancy zone protein					XC			4	0.079289	0.081275	1.2228
O00391-2	O00391	QSOX1	Human	Isoform 2 of Sulfhydryl oxidase 1	M				XC			3	0.077986	0.12589	3.8222
P38159	P38159	RBMX	Human	RNA-binding motif protein, X chromosome	M				XC	Nuc		11	0.98533	0.43327	0.81181
O95197-3	O95197	RTN3	Human	Isoform 3 of Reticulon-3	M				XC			1	0.96077	1.2709	1.3916
P31949	P31949	S100A11	Human	Protein S100-A11					XC	Nuc		5	0.32681	0.19533	0.40235
Q99584	Q99584	S100A13	Human	Protein S100-A13					XC	Nuc		3	0.15341	0.16649	0.85954
P26447	P26447	S100A4	Human	Protein S100-A4					XC	Nuc		1	0.59445	0.24143	0.36267
Q96ER3	Q96ER3	SAAL1	Human	Protein SAAL1					XC			2	0.44391	0.56109	1.23
P01009	P01009	SERPINA1	Human	Alpha-1-antitrypsin	M				XC			2	0.027928	0.12259	3.6241
P30740	P30740	SERPINB1	Human	Leukocyte elastase inhibitor	M				XC			8	0.34652	0.83414	1.2706
Q96P63	Q96P63	SERPINB12	Human	Serpin B12					XC			3	1.0426	0.92052	0.92732
P36952	P36952	SERPINB5	Human	Serpin B5					XC			14	0.34665	0.36756	1.0939
P35237	P35237	SERPINB6	Human	Serpin B6					XC			3	0.22215	0.39967	1.8214
P31947	P31947	SFN	Human	14-3-3 protein sigma	M				XC	Nuc		15	0.79075	0.73422	0.98155
O75368	O75368	SH3BGRL	Human	SH3 domain-binding glutamic acid-rich-like protein					XC	Nuc		2	0.17031	0.22981	1.3735
P00441	P00441	SOD1	Human	Superoxide dismutase [Cu-Zn]	M				XC	Nuc		5	0.29411	0.94697	1.4281
Q00796	Q00796	SORD	Human	Sorbitol dehydrogenase	M				XC			7	0.22426	0.20358	0.74892
Q9Y5J9	Q9Y5J9	TIMM8B	Human	Mitochondrial import inner membrane translocase subunit Tim8 B	M				XC			2	0.9893	1.164	1.2127
Q9NRS4-3	Q9NRS4	TMPRSS4	Human	Isoform 3 of Transmembrane protease serine 4	M				XC			5	1.0599	1.205	1.2283
P24821-4	P24821	TNC	Human	Isoform 4 of Tenascin	M				XC			17	0.54863	0.59103	1.1174
P60174-1	P60174	TPI1	Human	Isoform 2 of Triosephosphate isomerase					XC	Nuc		17	1.504	1.6056	1.2724
P13693	P13693	TPT1	Human	Translationally-controlled tumor protein					XC	Nuc		3	0.39163	0.082578	0.48397
P68366-2	P68366	TUBA4A	Human	Isoform 2 of Tubulin alpha-4A chain					XC			22	0.68265	0.84883	1.1582
P68371	P68371	TUBB4B	Human	Tubulin beta-4B chain					XC	Nuc		25	0.677	1.0545	1.1731
P40222	P40222	TXLNA	Human	Alpha-taxilin	M				XC			2	0.90382	1.0819	1.0727
O95399	O95399	UTS2	Human	Urotensin-2					XC			1	0.286	0.26376	0.95254
O75083	O75083	WDR1	Human	WD repeat-containing protein 1					XC			7	0.73153	0.34566	1.0796
P54577	P54577	YARS	Human	Tyrosine--tRNA ligase, cytoplasmic					XC	Nuc		8	0.37792	0.49823	1.3452
P63104	P63104	YWHAZ	Human	14-3-3 protein zeta/delta	M				XC	Nuc		14	0.53947	0.88309	1.8356
O00170	O00170	AIP	Human	AH receptor-interacting protein	M						ShG	1	0.60515	1.0985	1.9474
Q9UHQ9	Q9UHQ9	CYB5R1	Human	NADH-cytochrome b5 reductase 1	M						ShG	1	0.70604	0.81398	1.1643
Q7L2E3-3	Q7L2E3	DHX30	Human	Isoform 3 of Putative ATP-dependent RNA helicase DHX30							ShG	26	1.7875	2.1872	1.6135
O00303	O00303	EIF3F	Human	Eukaryotic translation initiation factor 3 subunit F	M						ShG	10	1.0781	0.55001	0.66966
O60841	O60841	EIF5B	Human	Eukaryotic translation initiation factor 5B							ShG	10	0.66945	1.0051	1.0256
P17174	P17174	GOT1	Human	Aspartate aminotransferase, cytoplasmic						Nuc	ShG	8	0.21603	0.19946	1.0972
P51970	P51970	NDUFA8	Human	NADH dehydrogenase [ubiquinone] 1 alpha subcomplex subunit 8	M						ShG	1	0.33188	0.6132	1.8951
P28331-4	P28331	NDUFS1	Human	Isoform 4 of NADH-ubiquinone oxidoreductase 75 kDa subunit, mitochondrial	M						ShG	15	0.6565	0.73336	1.6601
P51665	P51665	PSMD7	Human	26S proteasome non-ATPase regulatory subunit 7	M					Nuc	ShG	2	1.1312	0.26348	0.23756
P46060	P46060	RANGAP1	Human	Ran GTPase-activating protein 1	M						ShG	16	3.4669	3.831	1.3394
O95881	O95881	TXNDC12	Human	Thioredoxin domain-containing protein 12							ShG	3	1.3724	1.2815	0.83178
H9E965	H9E965	HHV1gp082	HSV-1	ubiquitin E3 ligase ICP0 [Human herpesvirus 1]								7	6.907	6.873	0.72017
H9E981	H9E981	HHV1gp113	HSV-1	transcriptional regulator ICP4 [Human herpesvirus 1];gi								6	4.3926	5.4346	1.1006
H9E907	H9E907	UL1	HSV-1	envelope glycoprotein L [Human herpesvirus 1]								7	16.476	10.907	0.70498
H9E916	H9E916	UL10	HSV-1	envelope glycoprotein M [Human herpesvirus 1]								4	13.663	9.6175	0.67111
F8REU5	F8REU5	UL12	HSV-1	deoxyribonuclease [Human herpesvirus 1]								8	4.9683	3.2297	0.74405
G8HBC9	G8HBC9	UL16	HSV-1	tegument protein UL16 [Human herpesvirus 1]								4	10.171	10.028	0.96575
F8REV0	F8REV0	UL17	HSV-1	DNA packaging tegument protein UL17 [Human herpesvirus 1]								2	7.8506	6.2181	0.80681
H9E925	H9E925	UL19	HSV-1	major capsid protein [Human herpesvirus 1]								27	8.9615	7.1113	0.7491
G8H977	G8H977	UL22	HSV-1	envelope glycoprotein H [Human herpesvirus 1]								25	18.196	12.415	0.74334
C0L315	C0L315	UL23	HSV-1	thymidine kinase [Human herpesvirus 1]								3	15.11	47.58	1.0302
F8RFI2	F8RFI2	UL26.5	HSV-1	capsid scaffold protein [Human herpesvirus 1];gi								1	13.278	8.989	0.67167
A1Z0P7	A1Z0P7	UL27	HSV-1	envelope glycoprotein B [Human herpesvirus 1]								48	17.996	14.747	0.88501
H9E936	H9E936	UL29	HSV-1	single-stranded DNA-binding protein [Human herpesvirus 1]								12	7.0174	4.2899	0.78567
D3YPJ2	D3YPJ2	UL34	HSV-1	nuclear egress membrane protein [Human herpesvirus 1]								4	7.6709	6.1766	0.71169
H9E944	H9E944	UL37	HSV-1	tegument protein UL37 [Human herpesvirus 1]								15	4.5553	4.4788	0.76922
Q1T724	Q1T724	UL38	HSV-1	capsid triplex subunit 1 [Human herpesvirus 1]								4	5.3668	4.3881	0.72564
H9E946	H9E946	UL39	HSV-1	ribonucleotide reductase subunit 1 [Human herpesvirus 1]								41	17.916	13.883	0.82037
D3YPA4	D3YPA4	UL40	HSV-1	ribonucleotide reductase subunit 2 [Human herpesvirus 1]								2	9.2047	10.273	0.76264
H9E949	H9E949	UL42	HSV-1	DNA polymerase processivity subunit [Human herpesvirus 1]								7	13.729	10.516	0.82739
A1Z0P8	A1Z0P8	UL44	HSV-1	envelope glycoprotein C [Human herpesvirus 1]								16	12.969	7.5314	0.60406
H9E953	H9E953	UL46	HSV-1	tegument protein VP11/12 [Human herpesvirus 1]								2	7.2064	6.7538	0.95927
H9E954	H9E954	UL47	HSV-1	tegument protein VP13/14 [Human herpesvirus 1]								2	1.5707	0.96996	0.60681
Q6GYI9	Q6GYI9	UL49	HSV-1	tegument protein VP22 [Human herpesvirus 1]								5	4.6414	4.4642	0.86679
Q69472	Q69472	UL53	HSV-1	envelope glycoprotein K [Human herpesvirus 1]								4	9.8385	6.2978	0.73481
Q9J0X9	Q9J0X9	UL54	HSV-1	multifunctional expression regulator [Human herpesvirus 1]								5	12.64	10.882	0.93765
H9E964	H9E964	UL56	HSV-1	membrane protein UL56 [Human herpesvirus 1]								7	7.2034	10.5	2.3582
A0A110B4Q7	A0A110	UL7	HSV-1	tegument protein UL7 [Human herpesvirus 1]								2	5.2448	2.8892	0.74479
H9E969	H9E969	US2	HSV-1	virion protein US2 [Human herpesvirus 1]								5	6.4432	5.8569	0.9441
Q9W8W3	Q9W8W3	US4	HSV-1	envelope glycoprotein G [Human herpesvirus 1]								3	16.655	13.253	0.83182
F8RFM2	F8RFM2	US6	HSV-1	envelope glycoprotein D [Human herpesvirus 1]								12	18.268	12.771	0.75359
Q702Y4	Q702Y4	US7	HSV-1	envelope glycoprotein I [Human herpesvirus 1]								7	17.854	13.051	0.75914
D3YPM6	D3YPM6	US8	HSV-1	envelope glycoprotein E [Human herpesvirus 1]								23	17.394	11.987	0.72065
Q9HDC9-2	Q9HDC9	APMAP	Human	Isoform 2 of Adipocyte plasma membrane-associated protein	M			CS				3	0.25211	0.22996	0.98064
Q9Y5Z0-5	Q9Y5Z0	BACE2	Human	Isoform 5 of Beta-secretase 2	M			CS				4	0.58941	2.721	5.5347
Q9NY35-2	Q9NY35	CLDND1	Human	Isoform 2 of Claudin domain-containing protein 1	M			CS				4	1.0067	0.89147	1.0482
P30040	P30040	ERP29	Human	Endoplasmic reticulum resident protein 29	M			CS				3	0.059405	0.087896	1.819
Q9BS26	Q9BS26	ERP44	Human	Endoplasmic reticulum resident protein 44	M			CS				6	1.3032	0.80748	0.58301
Q9H0X4	Q9H0X4	FAM234A	Human	Protein FAM234A	M			CS				9	1.0319	1.1444	1.1056
P30486	P30486	HLA-B	Human	HLA class I histocompatibility antigen, B-48 alpha chain	M			CS				14	0.31862	0.66443	1.3879
Q00839-2	Q00839	HNRNPU	Human	Isoform Short of Heterogeneous nuclear ribonucleoprotein U	M			CS		Nuc		19	1.1095	1.2449	1.1191
O75054	O75054	IGSF3	Human	Immunoglobulin superfamily member 3	M			CS				40	0.77434	0.89901	1.2065
P19338	P19338	NCL	Human	Nucleolin	M			CS		Nuc		24	0.77281	0.37196	0.64627
Q9Y639-1	Q9Y639	NPTN	Human	Isoform 1 of Neuroplastin	M			CS				6	1.0634	0.98453	0.95846
O43847	O43847	NRDC	Human	Nardilysin				CS				5	1.2992	1.3886	1.0778
P30101	P30101	PDIA3	Human	Protein disulfide-isomerase A3				CS		Nuc		16	0.15381	0.12592	0.80627
P13667	P13667	PDIA4	Human	Protein disulfide-isomerase A4				CS				16	0.23723	0.20673	0.90871
Q99623	Q99623	PHB2	Human	Prohibitin-2	M			CS		Nuc		15	0.11933	11.577	171.12
Q9BX97	Q9BX97	PLVAP	Human	Plasmalemma vesicle-associated protein	M			CS				2	0.34239	0.22581	0.76113
Q9P2B2	Q9P2B2	PTGFRN	Human	Prostaglandin F2 receptor negative regulator	M			CS				39	0.90713	0.73719	0.82541
Q9H813	Q9H813	TMEM206	Human	Transmembrane protein 206	M			CS				6	0.92446	1.2093	1.0745
Q9NRG9	Q9NRG9	AAAS	Human	Aladin	M					Nuc		3	1.9169	3.0667	1.273
Q9H7C9	Q9H7C9	AAMDC	Human	Mth938 domain-containing protein								3	2.0169	1.1853	0.78324
P49588	P49588	AARS	Human	Alanine--tRNA ligase, cytoplasmic	M							11	0.67718	0.35456	0.51348
Q9NY61	Q9NY61	AATF	Human	Protein AATF						Nuc		1	0.35046	0.063754	0.19059
Q9NRK6	Q9NRK6	ABCB10	Human	ATP-binding cassette sub-family B member 10, mitochondrial	M							3	0.88722	8.1994	9.1649
P28288	P28288	ABCD3	Human	ATP-binding cassette sub-family D member 3	M							7	0.94573	4.6175	5.1532
P61221	P61221	ABCE1	Human	ATP-binding cassette sub-family E member 1	M							5	0.25453	0.23603	0.76549
Q8NE71-2	Q8NE71	ABCF1	Human	Isoform 2 of ATP-binding cassette sub-family F member 1	M							7	1.1149	1.1259	0.91695
Q9UG63	Q9UG63	ABCF2	Human	ATP-binding cassette sub-family F member 2	M							1	1.2745	0.55019	0.39526
Q9NUQ8-2	Q9NUQ8	ABCF3	Human	Isoform 2 of ATP-binding cassette sub-family F member 3	M							3	0.44334	NaN	NaN
Q8IZP0-10	Q8IZP0	ABI1	Human	Isoform 10 of Abl interactor 1	M					Nuc		5	0.69853	0.75209	0.80404
O94929-4	O94929	ABLIM3	Human	Isoform 4 of Actin-binding LIM protein 3								1	0.14839	0.094398	0.67258
Q9P1F3	Q9P1F3	ABRACL	Human	Costars family protein ABRACL								1	0.28557	0.38879	1.3922
P42765	P42765	ACAA2	Human	3-ketoacyl-CoA thiolase, mitochondrial	M							10	0.40924	0.35715	0.73678
Q13085	Q13085	ACACA	Human	Acetyl-CoA carboxylase 1								112	1.0461	1.1055	1.0587
Q13085-3	Q13085	ACACA	Human	Isoform 3 of Acetyl-CoA carboxylase 1								108	1.087	1.2801	1.2591
O00763-3	O00763	ACACB	Human	Isoform 3 of Acetyl-CoA carboxylase 2	M					Nuc		22	1.3725	1.2662	0.89766
P11310	P11310	ACADM	Human	Medium-chain specific acyl-CoA dehydrogenase, mitochondrial						Nuc		3	0.39621	0.42553	1.4365
P49748-2	P49748	ACADVL	Human	Isoform 2 of Very long-chain specific acyl-CoA dehydrogenase, mitochondrial	M					Nuc		14	0.21134	0.3545	1.7425
P24752	P24752	ACAT1	Human	Acetyl-CoA acetyltransferase, mitochondrial	M							7	0.06836	0.055605	1.1418
Q9BWD1	Q9BWD1	ACAT2	Human	Acetyl-CoA acetyltransferase, cytosolic						Nuc		3	0.76239	NaN	NaN
P21399	P21399	ACO1	Human	Cytoplasmic aconitate hydratase								7	0.56769	0.33706	1.1206
Q99798	Q99798	ACO2	Human	Aconitate hydratase, mitochondrial						Nuc		12	0.25568	0.27356	0.58231
O00154-4	O00154	ACOT7	Human	Isoform 4 of Cytosolic acyl coenzyme A thioester hydrolase								7	0.30129	0.4375	1.3954
Q9Y305-3	Q9Y305	ACOT9	Human	Isoform 3 of Acyl-coenzyme A thioesterase 9, mitochondrial								2	0.28257	0.18097	0.64594
Q9NPH0	Q9NPH0	ACP6	Human	Lysophosphatidic acid phosphatase type 6								2	1.2293	1.1842	0.872
O95573	O95573	ACSL3	Human	Long-chain-fatty-acid--CoA ligase 3	M							7	0.37147	0.53388	0.89023
O60488-2	O60488	ACSL4	Human	Isoform Short of Long-chain-fatty-acid--CoA ligase 4	M							4	0.34395	0.36665	1.0764
P61163	P61163	ACTR1A	Human	Alpha-centractin								3	0.51636	NaN	NaN
P61160	P61160	ACTR2	Human	Actin-related protein 2	M							6	0.43806	0.92379	1.0557
P61158	P61158	ACTR3	Human	Actin-related protein 3	M							10	0.33105	0.34682	1.286
Q9H9F9	Q9H9F9	ACTR5	Human	Actin-related protein 5						Nuc		3	1.2138	1.3021	0.94975
Q03154-4	Q03154	ACY1	Human	Isoform 4 of Aminoacylase-1								2	0.75531	1.5095	1.7496
P55265-5	P55265	ADAR	Human	Isoform 5 of Double-stranded RNA-specific adenosine deaminase	M					Nuc		9	1.0899	1.1654	0.96068
O95490-3	O95490	ADGRL2	Human	Isoform 3 of Adhesion G protein-coupled receptor L2	M							18	0.65279	0.5518	0.83922
P11766	P11766	ADH5	Human	Alcohol dehydrogenase class-3								6	0.25202	0.21786	0.89379
Q15847	Q15847	ADIRF	Human	Adipogenesis regulatory factor						Nuc		2	0.50538	0.19982	0.89073
P55263	P55263	ADK	Human	Adenosine kinase								7	0.27224	0.34058	0.83226
P30566	P30566	ADSL	Human	Adenylosuccinate lyase								5	0.88843	0.81433	0.80837
Q8N142	Q8N142	ADSSL1	Human	Adenylosuccinate synthetase isozyme 1								2	1.0882	0.58216	0.55158
Q96P47	Q96P47	AGAP3	Human	Arf-GAP with GTPase, ANK repeat and PH domain-containing protein 3	M							2	1.1509	1.2289	1.1175
Q53H12	Q53H12	AGK	Human	Acylglycerol kinase, mitochondrial	M							5	1.0788	1.5222	1.3888
O00116	O00116	AGPS	Human	Alkyldihydroxyacetonephosphate synthase, peroxisomal	M							2	0.20306	0.31323	1.6149
P23526	P23526	AHCY	Human	Adenosylhomocysteinase						Nuc		13	0.60648	0.70465	1.0383
O95433	O95433	AHSA1	Human	Activator of 90 kDa heat shock protein ATPase homolog 1								5	0.8322	1.0246	1.1368
O95831-3	O95831	AIFM1	Human	Isoform 3 of Apoptosis-inducing factor 1, mitochondrial	M					Nuc		11	0.68157	1.7782	2.1526
Q9Y4K1	Q9Y4K1	AIM1	Human	Absent in melanoma 1 protein								5	0.79576	0.14378	0.65459
Q13155	Q13155	AIMP2	Human	Aminoacyl tRNA synthase complex-interacting multifunctional protein 2	M					Nuc		4	0.94553	0.96178	0.99147
P54819-3	P54819	AK2	Human	Isoform 3 of Adenylate kinase 2, mitochondrial	M							6	0.16574	0.22821	0.84623
Q9UIJ7-2	Q9UIJ7	AK3	Human	Isoform 2 of GTP:AMP phosphotransferase AK3, mitochondrial								2	0.35731	0.43149	1.1434
P27144	P27144	AK4	Human	Adenylate kinase 4, mitochondrial								4	0.20755	0.63534	3.1895
Q9ULX6-2	Q9ULX6	AKAP8L	Human	Isoform 2 of A-kinase anchor protein 8-like						Nuc		2	0.5895	1.9233	3.2478
Q04828	Q04828	AKR1C1	Human	Aldo-keto reductase family 1 member C1								5	0.31648	0.21303	0.71214
P42330	P42330	AKR1C3	Human	Aldo-keto reductase family 1 member C3						Nuc		5	0.45544	0.36243	0.79403
P54886-2	P54886	ALDH18A1	Human	Isoform Short of Delta-1-pyrroline-5-carboxylate synthase	M							11	0.6004	1.1704	2.0902
P47895	P47895	ALDH1A3	Human	Aldehyde dehydrogenase family 1 member A3								7	0.55866	0.66714	1.1186
P30837	P30837	ALDH1B1	Human	Aldehyde dehydrogenase X, mitochondrial	M							6	0.44623	0.29341	0.62271
P51648	P51648	ALDH3A2	Human	Fatty aldehyde dehydrogenase	M							12	0.28942	8.7573	11.316
P49419-2	P49419	ALDH7A1	Human	Isoform 2 of Alpha-aminoadipic semialdehyde dehydrogenase						Nuc		8	0.48221	0.47684	0.96996
P49189	P49189	ALDH9A1	Human	4-trimethylaminobutyraldehyde dehydrogenase								7	0.30689	0.24903	1.1388
P09972	P09972	ALDOC	Human	Fructose-bisphosphate aldolase C								7	0.18315	0.37642	1.3864
Q9UJX3-2	Q9UJX3	ANAPC7	Human	Isoform 2 of Anaphase-promoting complex subunit 7						Nuc		2	0.73326	0.8653	1.0011
Q8IWZ3	Q8IWZ3	ANKHD1	Human	Ankyrin repeat and KH domain-containing protein 1								4	0.12827	0.34272	2.726
O75179-6	O75179	ANKRD17	Human	Isoform 6 of Ankyrin repeat domain-containing protein 17	M					Nuc		4	0.80445	1.7496	9.7178
P39687	P39687	ANP32A	Human	Acidic leucine-rich nuclear phosphoprotein 32 family member A						Nuc		6	0.084819	0.15748	1.0627
Q92688-2	Q92688	ANP32B	Human	Isoform 2 of Acidic leucine-rich nuclear phosphoprotein 32 family member B						Nuc		3	0.17318	0.15889	0.95618
Q9BTT0-3	Q9BTT0	ANP32E	Human	Isoform 3 of Acidic leucine-rich nuclear phosphoprotein 32 family member E	M					Nuc		2	0.10753	0.050544	0.4716
P50995-2	P50995	ANXA11	Human	Isoform 2 of Annexin A11	M							4	0.38905	0.62357	1.4747
Q10567-3	Q10567	AP1B1	Human	Isoform C of AP-1 complex subunit beta-1	M							4	0.47815	0.35024	0.75858
P13798	P13798	APEH	Human	Acylamino-acid-releasing enzyme	M							5	0.25122	0.20099	0.90933
P27695	P27695	APEX1	Human	DNA-(apurinic or apyrimidinic site) lyase						Nuc		3	0.3199	0.15095	0.52695
Q9BZZ5-3	Q9BZZ5	API5	Human	Isoform 3 of Apoptosis inhibitor 5	M					Nuc		6	0.37944	0.16922	0.59667
Q92624	Q92624	APPBP2	Human	Amyloid protein-binding protein 2	M					Nuc		7	0.07209	0.050846	0.99612
P07741	P07741	APRT	Human	Adenine phosphoribosyltransferase								6	0.21358	0.22369	0.56971
P48444	P48444	ARCN1	Human	Coatomer subunit delta	M							8	0.32643	0.5561	2.5492
P18085	P18085	ARF4	Human	ADP-ribosylation factor 4	M							5	0.2877	0.42278	1.4353
P52565	P52565	ARHGDIA	Human	Rho GDP-dissociation inhibitor 1								4	0.17883	0.13916	0.75266
P40616-2	P40616	ARL1	Human	Isoform 2 of ADP-ribosylation factor-like protein 1	M							2	0.99536	1.4284	1.3619
Q8N8L6	Q8N8L6	ARL10	Human	ADP-ribosylation factor-like protein 10								4	0.63341	7.243	15.52
Q7Z3E5-2	Q7Z3E5	ARMC9	Human	Isoform 2 of LisH domain-containing protein ARMC9								2	1.4633	0.55926	0.55437
Q9H993	Q9H993	ARMT1	Human	Protein-glutamate O-methyltransferase								2	0.27453	0.13523	0.50396
O15143	O15143	ARPC1B	Human	Actin-related protein 2/3 complex subunit 1B								3	0.53121	0.48895	1.9649
O15145	O15145	ARPC3	Human	Actin-related protein 2/3 complex subunit 3	M							2	0.088786	0.088687	1.0867
P59998	P59998	ARPC4	Human	Actin-related protein 2/3 complex subunit 4								7	1.1463	0.90085	1.01
O15511	O15511	ARPC5	Human	Actin-related protein 2/3 complex subunit 5								3	0.15405	0.29264	2.8679
P56211	P56211	ARPP19	Human	cAMP-regulated phosphoprotein 19								1	0.67512	NaN	NaN
Q8N9N2-2	Q8N9N2	ASCC1	Human	Isoform 2 of Activating signal cointegrator 1 complex subunit 1								2	0.83459	2.5019	4.0285
Q9H1I8	Q9H1I8	ASCC2	Human	Activating signal cointegrator 1 complex subunit 2								4	0.64563	2.9071	4.4298
Q8N3C0	Q8N3C0	ASCC3	Human	Activating signal cointegrator 1 complex subunit 3	M					Nuc		19	2.0887	0.57798	0.24061
P08243-3	P08243	ASNS	Human	Isoform 3 of Asparagine synthetase [glutamine-hydrolyzing]								4	0.57005	0.47371	0.44593
P00966	P00966	ASS1	Human	Argininosuccinate synthase	M					Nuc		6	0.24382	0.14963	0.84842
Q9NVI7-2	Q9NVI7	ATAD3A	Human	Isoform 2 of ATPase family AAA domain-containing protein 3A	M							16	0.93362	2.9253	4.5048
Q5T9A4	Q5T9A4	ATAD3B	Human	ATPase family AAA domain-containing protein 3B	M							12	1.3398	2.4401	2.0365
Q9NT62-2	Q9NT62	ATG3	Human	Isoform 2 of Ubiquitin-like-conjugating enzyme ATG3								1	0.13415	0.065225	0.49092
P31939	P31939	ATIC	Human	Bifunctional purine biosynthesis protein PURH	M							16	0.16909	0.34189	1.2423
P36542	P36542	ATP5C1	Human	ATP synthase subunit gamma, mitochondrial	M							7	0.99863	1.8054	1.8417
P30049	P30049	ATP5D	Human	ATP synthase subunit delta, mitochondrial	M							2	0.049949	0.3651	2.362
P24539	P24539	ATP5F1	Human	ATP synthase F(0) complex subunit B1, mitochondrial	M					Nuc		2	0.87231	1.1586	4.2781
O75947	O75947	ATP5H	Human	ATP synthase subunit d, mitochondrial	M							4	0.37156	0.15062	0.88445
P56385	P56385	ATP5I	Human	ATP synthase subunit e, mitochondrial	M							2	0.21116	0.23983	1.1593
P18859	P18859	ATP5J	Human	ATP synthase-coupling factor 6, mitochondrial	M							3	0.2617	0.16228	0.12396
O75964	O75964	ATP5L	Human	ATP synthase subunit g, mitochondrial	M							3	0.42716	0.40438	0.96116
P46100-2	P46100	ATRX	Human	Isoform 1 of Transcriptional regulator ATRX						Nuc		5	0.79723	0.50824	0.50619
Q8WWM7-6	Q8WWM7	ATXN2L	Human	Isoform 6 of Ataxin-2-like protein	M							2	0.80523	0.61175	0.72575
O43286	O43286	B4GALT5	Human	Beta-1,4-galactosyltransferase 5	M							2	1.2452	1.6029	1.2189
O95816	O95816	BAG2	Human	BAG family molecular chaperone regulator 2								5	0.25147	7.2435	27.668
P46379-4	P46379	BAG6	Human	Isoform 4 of Large proline-rich protein BAG6	M					Nuc		2	1.5387	4.2265	2.6259
O75531	O75531	BANF1	Human	Barrier-to-autointegration factor						Nuc		6	0.65056	0.34824	0.65558
Q07812-5	Q07812	BAX	Human	Isoform Epsilon of Apoptosis regulator BAX	M					Nuc		2	0.4191	0.53925	1.1818
Q9NRL2-2	Q9NRL2	BAZ1A	Human	Isoform 2 of Bromodomain adjacent to zinc finger domain protein 1A								3	0.38827	0.38165	1.5819
Q9UIG0-2	Q9UIG0	BAZ1B	Human	Isoform 2 of Tyrosine-protein kinase BAZ1B								7	0.72102	0.55745	0.82497
Q9P287-4	Q9P287	BCCIP	Human	Isoform 4 of BRCA2 and CDKN1A-interacting protein						Nuc		4	0.29513	0.45419	0.78041
Q9NYF8-4	Q9NYF8	BCLAF1	Human	Isoform 4 of Bcl-2-associated transcription factor 1						Nuc		3	5.0028	NaN	NaN
Q02338	Q02338	BDH1	Human	D-beta-hydroxybutyrate dehydrogenase, mitochondrial	M							1	0.55634	0.66509	1.2058
P55957-2	P55957	BID	Human	Isoform 2 of BH3-interacting domain death agonist	M							2	0.8701	0.30285	0.35522
Q13867	Q13867	BLMH	Human	Bleomycin hydrolase						Nuc		2	0.76998	0.36456	0.4052
P53004	P53004	BLVRA	Human	Biliverdin reductase A								3	0.28733	0.28716	0.93756
Q9H3K6	Q9H3K6	BOLA2	Human	BolA-like protein 2								4	0.94894	1.0713	1.4581
Q14137-2	Q14137	BOP1	Human	Isoform 2 of Ribosome biogenesis protein BOP1						Nuc		4	0.56752	2.4886	5.0905
O95861-4	O95861	BPNT1	Human	Isoform 4 of 3'(2'),5'-bisphosphate nucleotidase 1								6	0.73105	0.71635	1.0325
P46736-4	P46736	BRCC3	Human	Isoform 4 of Lys-63-specific deubiquitinase BRCC36						Nuc		1	1.6132	2.7385	1.4688
P20290-2	P20290	BTF3	Human	Isoform 2 of Transcription factor BTF3						Nuc		3	0.29013	0.21822	1.112
Q96K17	Q96K17	BTF3L4	Human	Transcription factor BTF3 homolog 4								4	0.4988	0.43169	2.1029
O43684-2	O43684	BUB3	Human	Isoform 2 of Mitotic checkpoint protein BUB3								8	0.7823	0.96632	1.2304
Q13895	Q13895	BYSL	Human	Bystin	M					Nuc		11	2.1416	3.3603	1.8811
Q7L1Q6-2	Q7L1Q6	BZW1	Human	Isoform 2 of Basic leucine zipper and W2 domain-containing protein 1	M							3	0.74282	1.8934	3.056
Q9Y6E2	Q9Y6E2	BZW2	Human	Basic leucine zipper and W2 domain-containing protein 2	M							3	0.63842	0.4027	0.84827
E9PRG8	E9PRG8	C11orf98	Human	Uncharacterized protein C11orf98								1	2.9992	1.1056	0.29365
Q99622	Q99622	C12orf57	Human	Protein C10								2	0.23002	0.36393	1.6756
Q9Y224	Q9Y224	C14orf166	Human	UPF0568 protein C14orf166						Nuc		3	0.2895	0.24109	0.88677
P30042	P30042	C21orf33	Human	ES1 protein homolog, mitochondrial								4	0.68296	0.8706	0.96491
Q8WVR3	Q8WVR3	C7orf43	Human	Uncharacterized protein C7orf43								5	5.2706	2.4868	0.30783
Q9BRJ6	Q9BRJ6	C7orf50	Human	Uncharacterized protein C7orf50								4	3.61	1.4594	0.33559
Q96HJ9-2	Q96HJ9	C7orf55	Human	Isoform 2 of UPF0562 protein C7orf55								4	0.84383	0.84571	1.8658
Q9H7E9	Q9H7E9	C8orf33	Human	UPF0488 protein C8orf33								1	1.1984	0.99064	0.90853
Q5VU97	Q5VU97	CACHD1	Human	VWFA and cache domain-containing protein 1	M							10	0.95161	1.1185	1.2266
Q9HB71	Q9HB71	CACYBP	Human	Calcyclin-binding protein								7	0.95633	0.91264	0.91764
P27708	P27708	CAD	Human	CAD protein	M					Nuc		19	0.71966	1.18	1.6385
Q9NZT1	Q9NZT1	CALML5	Human	Calmodulin-like protein 5								2	0.028502	NaN	NaN
Q86VP6	Q86VP6	CAND1	Human	Cullin-associated NEDD8-dissociated protein 1	M					Nuc		24	0.83338	0.88879	0.93071
P27824	P27824	CANX	Human	Calnexin	M							11	0.34882	0.91559	1.0261
P40121	P40121	CAPG	Human	Macrophage-capping protein						Nuc		7	0.29659	0.35461	1.4363
P47756-2	P47756	CAPZB	Human	Isoform 2 of F-actin-capping protein subunit beta								9	1.0337	1.1364	1.0175
Q86X55-1	Q86X55	CARM1	Human	Isoform 1 of Histone-arginine methyltransferase CARM1						Nuc		7	0.93742	0.90018	0.89221
P49589-2	P49589	CARS	Human	Isoform 2 of Cysteine--tRNA ligase, cytoplasmic								11	0.93905	1.0003	1.0237
P20810-4	P20810	CAST	Human	Isoform 4 of Calpastatin	M					Nuc		11	0.30911	0.46187	0.96307
Q8N350	Q8N350	CBARP	Human	Voltage-dependent calcium channel beta subunit-associated regulatory protein	M							10	1.4937	1.4592	0.95735
P0DN79	P0DN79	CBSL	Human	Cystathionine beta-synthase-like protein								11	0.88041	0.82846	1.574
P83916	P83916	CBX1	Human	Chromobox protein homolog 1						Nuc		3	1.0737	0.39234	0.45239
Q13185	Q13185	CBX3	Human	Chromobox protein homolog 3	M					Nuc		6	0.83137	0.44923	0.65028
P45973	P45973	CBX5	Human	Chromobox protein homolog 5						Nuc		3	0.66941	0.34073	0.80105
Q8N163-2	Q8N163	CCAR2	Human	Isoform 2 of Cell cycle and apoptosis regulator protein 2						Nuc		5	0.53641	0.29195	1.2071
Q5M9N0	Q5M9N0	CCDC158	Human	Coiled-coil domain-containing protein 158								2	0.69704	0.43754	0.63319
Q96MW1-2	Q96MW1	CCDC43	Human	Isoform 2 of Coiled-coil domain-containing protein 43								1	0.32825	0.18288	0.56256
Q96A33-2	Q96A33	CCDC47	Human	Isoform 2 of Coiled-coil domain-containing protein 47	M							3	0.62847	0.64507	1.0466
Q4VC31	Q4VC31	CCDC58	Human	Coiled-coil domain-containing protein 58								2	0.30355	0.17002	0.52976
Q8N4S0-2	Q8N4S0	CCDC82	Human	Isoform 2 of Coiled-coil domain-containing protein 82								1	0.97618	0.50178	0.46758
P78371	P78371	CCT2	Human	T-complex protein 1 subunit beta								15	0.71211	0.83676	1.1863
P50991	P50991	CCT4	Human	T-complex protein 1 subunit delta								20	0.74071	0.76653	0.83336
P48643	P48643	CCT5	Human	T-complex protein 1 subunit epsilon								16	0.76074	0.81618	1.0947
P40227	P40227	CCT6A	Human	T-complex protein 1 subunit zeta								10	0.83051	0.76391	0.89487
Q99832	Q99832	CCT7	Human	T-complex protein 1 subunit eta								17	0.6815	0.77892	1.0945
P50990	P50990	CCT8	Human	T-complex protein 1 subunit theta								22	0.91001	0.80501	1.0379
Q99459	Q99459	CDC5L	Human	Cell division cycle 5-like protein	M					Nuc		3	0.4059	0.54807	0.95731
Q6P1J9	Q6P1J9	CDC73	Human	Parafibromin						Nuc		5	0.70928	0.66389	0.90304
P06493	P06493	CDK1	Human	Cyclin-dependent kinase 1	M					Nuc		8	1.2763	1.3566	1.1427
P50750	P50750	CDK9	Human	Cyclin-dependent kinase 9	M							5	1.96	1.6442	0.52597
P42771	P42771	CDKN2A	Human	Cyclin-dependent kinase inhibitor 2A						Nuc		3	0.50745	0.52358	1.0473
Q8N726-2	Q8N726	CDKN2A	Human	Isoform smARF of Tumor suppressor ARF						Nuc		1	1.5769	7.8676	5.8894
Q15517	Q15517	CDSN	Human	Corneodesmosin								1	0.36886	0.15641	0.40572
P49716	P49716	CEBPD	Human	CCAAT/enhancer-binding protein delta						Nuc		1	0.10642	0.21475	1.8533
Q03701	Q03701	CEBPZ	Human	CCAAT/enhancer-binding protein zeta						Nuc		5	0.21988	0.47805	0.93521
Q9BXW7-2	Q9BXW7	CECR5	Human	Isoform 1 of Cat eye syndrome critical region protein 5								3	3.0185	1.0368	0.64302
Q5SW79	Q5SW79	CEP170	Human	Centrosomal protein of 170 kDa	M							3	0.17732	0.19314	0.39321
Q9Y6H1	Q9Y6H1	CHCHD2	Human	Coiled-coil-helix-coiled-coil-helix domain-containing protein 2						Nuc		2	3.2945	5.14	2.6103
Q9NX63	Q9NX63	CHCHD3	Human	MICOS complex subunit MIC19	M					Nuc		5	0.56257	5.261	8.7099
Q9BRQ6	Q9BRQ6	CHCHD6	Human	MICOS complex subunit MIC25	M							2	0.56729	3.8685	5.9321
O14646-2	O14646	CHD1	Human	Isoform 2 of Chromodomain-helicase-DNA-binding protein 1						Nuc		10	0.58884	0.57978	1.1264
Q14839	Q14839	CHD4	Human	Chromodomain-helicase-DNA-binding protein 4	M					Nuc		4	0.43834	0.50792	1.0899
Q8IWX8	Q8IWX8	CHERP	Human	Calcium homeostasis endoplasmic reticulum protein	M							2	0.53364	0.98983	1.761
Q9UHD1	Q9UHD1	CHORDC1	Human	Cysteine and histidine-rich domain-containing protein 1								3	0.31012	0.19773	0.64328
Q9Y3Y2-4	Q9Y3Y2	CHTOP	Human	Isoform 3 of Chromatin target of PRMT1 protein	M							3	1.2957	0.62383	0.31546
Q6FI81-3	Q6FI81	CIAPIN1	Human	Isoform 3 of Anamorsin	M							2	0.68243	1.1201	0.95195
Q14011	Q14011	CIRBP	Human	Cold-inducible RNA-binding protein						Nuc		3	0.1292	0.12731	1.6275
Q8N5K1	Q8N5K1	CISD2	Human	CDGSH iron-sulfur domain-containing protein 2	M							1	0.29551	0.59883	1.7707
Q14008-2	Q14008	CKAP5	Human	Isoform 2 of Cytoskeleton-associated protein 5	M							4	0.19367	1.2388	10.039
P12532	P12532	CKMT1A	Human	Creatine kinase U-type, mitochondrial	M							8	0.47406	0.32814	1.6591
Q14677	Q14677	CLINT1	Human	Clathrin interactor 1	M							2	1.0702	0.20139	0.24142
Q9H078-5	Q9H078	CLPB	Human	Isoform 5 of Caseinolytic peptidase B protein homolog								2	0.49518	2.7019	4.9337
P30085	P30085	CMPK1	Human	UMP-CMP kinase						Nuc		3	0.22035	0.54901	2.6701
Q96KP4	Q96KP4	CNDP2	Human	Cytosolic non-specific dipeptidase								7	0.081004	0.089437	0.80376
Q99439	Q99439	CNN2	Human	Calponin-2	M							3	0.41469	0.16688	0.78578
Q15417-3	Q15417	CNN3	Human	Isoform 3 of Calponin-3								3	1.0078	1.342	1.1838
Q9Y2R0	Q9Y2R0	COA3	Human	Cytochrome c oxidase assembly factor 3 homolog, mitochondrial	M							3	0.58661	7.3161	10.856
Q8WTW3	Q8WTW3	COG1	Human	Conserved oligomeric Golgi complex subunit 1	M							1	0.3265	0.44761	1.5421
Q8NBJ5	Q8NBJ5	COLGALT1	Human	Procollagen galactosyltransferase 1	M							3	0.51743	NaN	NaN
Q9UBI1	Q9UBI1	COMMD3	Human	COMM domain-containing protein 3						Nuc		2	0.49972	0.31249	0.80732
P35606-2	P35606	COPB2	Human	Isoform 2 of Coatomer subunit beta'								7	0.50293	0.57692	2.2906
Q9Y678	Q9Y678	COPG1	Human	Coatomer subunit gamma-1	M							12	0.34884	0.14823	0.76783
Q9UNS2	Q9UNS2	COPS3	Human	COP9 signalosome complex subunit 3						Nuc		2	0.070405	0.068812	0.93877
Q9BT78-2	Q9BT78	COPS4	Human	Isoform 2 of COP9 signalosome complex subunit 4						Nuc		3	0.28437	0.39075	0.86524
Q92905	Q92905	COPS5	Human	COP9 signalosome complex subunit 5						Nuc		1	0.94565	0.39616	1.0801
P61923	P61923	COPZ1	Human	Coatomer subunit zeta-1								3	0.11751	0.11784	0.52799
Q8NI60-3	Q8NI60	COQ8A	Human	Isoform 3 of Atypical kinase COQ8A, mitochondrial	M							2	1.1883	1.7965	1.1678
Q14061	Q14061	COX17	Human	Cytochrome c oxidase copper chaperone	M							1	0.23742	0.28692	1.032
P13073	P13073	COX4I1	Human	Cytochrome c oxidase subunit 4 isoform 1, mitochondrial	M					Nuc		7	0.46116	13.761	1053.1
P20674	P20674	COX5A	Human	Cytochrome c oxidase subunit 5A, mitochondrial	M							3	0.4619	7.2856	15.198
P10606	P10606	COX5B	Human	Cytochrome c oxidase subunit 5B, mitochondrial	M							6	0.96305	10.275	7.3424
P14406	P14406	COX7A2	Human	Cytochrome c oxidase subunit 7A2, mitochondrial								2	0.21772	10.659	41.796
O14548	O14548	COX7A2L	Human	Cytochrome c oxidase subunit 7A-related protein, mitochondrial	M							1	1.5638	2.7905	1.7312
P36551	P36551	CPOX	Human	Oxygen-dependent coproporphyrinogen-III oxidase, mitochondrial	M							4	1.0861	0.87745	0.79951
Q9UKF6	Q9UKF6	CPSF3	Human	Cleavage and polyadenylation specificity factor subunit 3								2	0.8462	NaN	NaN
Q16630-3	Q16630	CPSF6	Human	Isoform 3 of Cleavage and polyadenylation specificity factor subunit 6	M					Nuc		4	0.65483	0.41985	0.75014
P50416	P50416	CPT1A	Human	Carnitine O-palmitoyltransferase 1, liver isoform	M							5	0.87063	0.67959	0.92773
P52943	P52943	CRIP2	Human	Cysteine-rich protein 2								4	0.14513	0.28477	1.9636
P46109	P46109	CRKL	Human	Crk-like protein								9	0.87562	1.0132	1.2629
O75390	O75390	CS	Human	Citrate synthase, mitochondrial						Nuc		6	0.27548	0.37519	0.82899
P55060-3	P55060	CSE1L	Human	Isoform 3 of Exportin-2	M					Nuc		17	1.0757	1.7513	1.7536
P19784	P19784	CSNK2A2	Human	Casein kinase II subunit alpha'						Nuc		3	2.1654	3.7406	1.8573
Q8NEV1	Q8NEV1	CSNK2A3	Human	Casein kinase II subunit alpha 3								5	1.8435	3.6729	1.5479
P67870	P67870	CSNK2B	Human	Casein kinase II subunit beta						Nuc		5	2.7581	6.1428	2.2
P21291	P21291	CSRP1	Human	Cysteine and glycine-rich protein 1						Nuc		5	0.37365	0.70786	1.6703
Q16527	Q16527	CSRP2	Human	Cysteine and glycine-rich protein 2						Nuc		8	0.93861	1.0905	1.0338
P33240-2	P33240	CSTF2	Human	Isoform 2 of Cleavage stimulation factor subunit 2						Nuc		3	0.37389	0.061323	0.37616
Q13363-2	Q13363	CTBP1	Human	Isoform 2 of C-terminal-binding protein 1						Nuc		4	0.55033	0.82444	1.4732
P56545	P56545	CTBP2	Human	C-terminal-binding protein 2						Nuc		4	1.0461	1.0606	0.99924
P49711	P49711	CTCF	Human	Transcriptional repressor CTCF						Nuc		2	0.78053	NaN	NaN
P32929	P32929	CTH	Human	Cystathionine gamma-lyase						Nuc		5	1.0951	0.63703	0.59719
Q8WYA6	Q8WYA6	CTNNBL1	Human	Beta-catenin-like protein 1	M					Nuc		5	2.8511	3.7412	1.6933
P17812	P17812	CTPS1	Human	CTP synthase 1	M							17	0.8541	0.9953	1.1744
Q9NRF8	Q9NRF8	CTPS2	Human	CTP synthase 2								6	0.86689	0.83992	0.91884
Q13618-2	Q13618	CUL3	Human	Isoform 2 of Cullin-3	M							5	0.54634	0.74116	2.3728
Q13620-3	Q13620	CUL4B	Human	Isoform 3 of Cullin-4B								7	0.56552	0.92085	1.2196
P08574	P08574	CYC1	Human	Cytochrome c1, heme protein, mitochondrial	M					Nuc		7	0.61528	13.982	27.684
P99999	P99999	CYCS	Human	Cytochrome c	M					Nuc		2	1.3579	1.6786	1.3788
Q7L576	Q7L576	CYFIP1	Human	Cytoplasmic FMR1-interacting protein 1								8	0.82845	1.0088	1.0855
P61803	P61803	DAD1	Human	Dolichyl-diphosphooligosaccharide--protein glycosyltransferase subunit DAD1	M							3	0.75459	5.1063	8.4319
P51398-2	P51398	DAP3	Human	Isoform 2 of 28S ribosomal protein S29, mitochondrial	M							3	0.089792	0.25671	2.7642
P14868-2	P14868	DARS	Human	Isoform 2 of Aspartate--tRNA ligase, cytoplasmic	M							13	0.85703	1.0238	1.0234
Q96EP5-2	Q96EP5	DAZAP1	Human	Isoform 2 of DAZ-associated protein 1								1	0.12741	0.10437	0.83465
P61962	P61962	DCAF7	Human	DDB1- and CUL4-associated factor 7								2	0.69669	0.98456	1.2772
Q8N8Z6	Q8N8Z6	DCBLD1	Human	Discoidin, CUB and LCCL domain-containing protein 1	M							10	1.133	1.1737	1.0211
Q14203-3	Q14203	DCTN1	Human	Isoform 3 of Dynactin subunit 1	M							4	0.70678	NaN	NaN
Q13561	Q13561	DCTN2	Human	Dynactin subunit 2	M							4	0.19523	0.69254	0.85373
Q9H773	Q9H773	DCTPP1	Human	dCTP pyrophosphatase 1								6	0.85035	0.88239	1.0367
Q96GG9	Q96GG9	DCUN1D1	Human	DCN1-like protein 1						Nuc		1	0.15237	0.65501	4.4556
Q5TDH0-2	Q5TDH0	DDI2	Human	Isoform 2 of Protein DDI1 homolog 2								2	1.1739	1.0277	1.2489
P39656-2	P39656	DDOST	Human	Isoform 2 of Dolichyl-diphosphooligosaccharide--protein glycosyltransferase 48 kDa subunit	M							4	0.71594	5.7222	7.8219
P30046	P30046	DDT	Human	D-dopachrome decarboxylase								5	0.19892	0.22379	1.127
Q92499	Q92499	DDX1	Human	ATP-dependent RNA helicase DDX1	M					Nuc		13	1.1849	0.88333	0.7938
Q92841	Q92841	DDX17	Human	Probable ATP-dependent RNA helicase DDX17	M					Nuc		19	1.0529	0.79774	0.8842
Q9NVP1	Q9NVP1	DDX18	Human	ATP-dependent RNA helicase DDX18	M							5	1.4892	1.0316	6.5456
Q9NUU7	Q9NUU7	DDX19A	Human	ATP-dependent RNA helicase DDX19A	M					Nuc		2	1.0953	0.39069	0.35992
Q9UHI6	Q9UHI6	DDX20	Human	Probable ATP-dependent RNA helicase DDX20	M					Nuc		3	1.0011	1.3312	2.008
Q9NR30-2	Q9NR30	DDX21	Human	Isoform 2 of Nucleolar RNA helicase 2	M					Nuc		16	2.0726	1.2769	0.31381
Q9BUQ8	Q9BUQ8	DDX23	Human	Probable ATP-dependent RNA helicase DDX23						Nuc		2	0.53689	0.91194	1.7032
Q96GQ7	Q96GQ7	DDX27	Human	Probable ATP-dependent RNA helicase DDX27						Nuc		4	0.61864	0.64741	1.085
O00148	O00148	DDX39A	Human	ATP-dependent RNA helicase DDX39A	M					Nuc		8	0.47819	NaN	NaN
Q13838	Q13838	DDX39B	Human	Spliceosome RNA helicase DDX39B						Nuc		9	0.24858	0.31226	1.1321
O00571-2	O00571	DDX3X	Human	Isoform 2 of ATP-dependent RNA helicase DDX3X	M					Nuc		20	0.94198	0.60825	0.69519
Q9UJV9	Q9UJV9	DDX41	Human	Probable ATP-dependent RNA helicase DDX41	M							3	0.70872	2.3675	2.2875
Q86XP3	Q86XP3	DDX42	Human	ATP-dependent RNA helicase DDX42	M					Nuc		4	0.11004	5.7463	53.205
Q7L014	Q7L014	DDX46	Human	Probable ATP-dependent RNA helicase DDX46	M					Nuc		9	0.41595	0.55628	1.3321
P17844	P17844	DDX5	Human	Probable ATP-dependent RNA helicase DDX5	M					Nuc		19	0.73896	0.7176	0.96238
Q8TDD1	Q8TDD1	DDX54	Human	ATP-dependent RNA helicase DDX54	M					Nuc		3	1.8742	0.92641	0.37605
P26196	P26196	DDX6	Human	Probable ATP-dependent RNA helicase DDX6	M							5	1.128	1.2405	1.0927
Q16698-2	Q16698	DECR1	Human	Isoform 2 of 2,4-dienoyl-CoA reductase, mitochondrial						Nuc		5	0.69787	0.76491	1.6918
P35659	P35659	DEK	Human	Protein DEK						Nuc		8	0.69177	0.61614	0.93582
O43583	O43583	DENR	Human	Density-regulated protein								2	0.56002	0.42619	0.7125
O00273-2	O00273	DFFA	Human	Isoform DFF35 of DNA fragmentation factor subunit alpha						Nuc		2	0.21862	0.23663	1.122
Q15392-2	Q15392	DHCR24	Human	Isoform 2 of Delta(24)-sterol reductase	M					Nuc		2	2.5115	1.869	0.77132
Q9UBM7	Q9UBM7	DHCR7	Human	7-dehydrocholesterol reductase	M							4	1.0834	1.8071	2.2605
Q9Y394-2	Q9Y394	DHRS7	Human	Isoform 2 of Dehydrogenase/reductase SDR family member 7	M							2	0.30677	0.2185	0.71905
O43143	O43143	DHX15	Human	Pre-mRNA-splicing factor ATP-dependent RNA helicase DHX15						Nuc		10	1.2503	0.95294	0.8521
Q7Z478	Q7Z478	DHX29	Human	ATP-dependent RNA helicase DHX29								7	1.9321	1.9095	0.63097
Q9H2U1-3	Q9H2U1	DHX36	Human	Isoform 3 of ATP-dependent RNA helicase DHX36						Nuc		4	0.9375	1.2367	1.2431
Q6P158	Q6P158	DHX57	Human	Putative ATP-dependent RNA helicase DHX57								6	1.1115	1.5105	1.0981
Q08211	Q08211	DHX9	Human	ATP-dependent RNA helicase A	M					Nuc		27	1.9256	1.0786	0.63942
O60610-2	O60610	DIAPH1	Human	Isoform 2 of Protein diaphanous homolog 1	M							7	0.37607	0.37846	2.2958
Q9UNQ2	Q9UNQ2	DIMT1	Human	Probable dimethyladenosine transferase						Nuc		6	4.0493	2.0725	0.57268
Q9Y2L1	Q9Y2L1	DIS3	Human	Exosome complex exonuclease RRP44	M							3	3.5415	1.3166	0.3727
O60832	O60832	DKC1	Human	H/ACA ribonucleoprotein complex subunit 4						Nuc		4	0.27874	0.12542	0.79787
P10515	P10515	DLAT	Human	Dihydrolipoyllysine-residue acetyltransferase component of pyruvate dehydrogenase complex, mitochondrial								7	0.40433	0.41471	1.0123
P09622	P09622	DLD	Human	Dihydrolipoyl dehydrogenase, mitochondrial								5	0.31552	0.2208	1.0219
Q86Y56	Q86Y56	DNAAF5	Human	Dynein assembly factor 5, axonemal								5	0.76745	1.0025	1.6416
Q96JB1-2	Q96JB1	DNAH8	Human	Isoform 2 of Dynein heavy chain 8, axonemal								1	0.03764	0.030578	1.2529
P31689	P31689	DNAJA1	Human	DnaJ homolog subfamily A member 1	M					Nuc		10	0.48362	2.5391	5.0232
O60884	O60884	DNAJA2	Human	DnaJ homolog subfamily A member 2	M					Nuc		7	0.84861	2.9138	3.8942
P25685-2	P25685	DNAJB1	Human	Isoform 2 of DnaJ homolog subfamily B member 1						Nuc		4	0.90846	1.8652	1.5283
O75190-2	O75190	DNAJB6	Human	Isoform B of DnaJ homolog subfamily B member 6	M					Nuc		3	0.56834	1.6511	2.4797
Q8IXB1	Q8IXB1	DNAJC10	Human	DnaJ homolog subfamily C member 10	M							6	0.99769	2.0821	1.8071
Q9NVH1-3	Q9NVH1	DNAJC11	Human	Isoform 3 of DnaJ homolog subfamily C member 11	M							7	0.66925	9.3387	12.463
O75165	O75165	DNAJC13	Human	DnaJ homolog subfamily C member 13	M							3	1.189	1.2093	0.6915
Q96DA6-2	Q96DA6	DNAJC19	Human	Isoform 2 of Mitochondrial import inner membrane translocase subunit TIM14	M							1	1.0922	2.3037	1.9599
Q99543-2	Q99543	DNAJC2	Human	Isoform 2 of DnaJ homolog subfamily C member 2	M					Nuc		2	0.18144	0.80316	5.0325
Q99615	Q99615	DNAJC7	Human	DnaJ homolog subfamily C member 7	M							8	0.76434	3.0627	3.1844
O00429-4	O00429	DNM1L	Human	Isoform 3 of Dynamin-1-like protein	M							9	0.19446	0.3042	0.72406
Q9ULA0	Q9ULA0	DNPEP	Human	Aspartyl aminopeptidase						Nuc		9	0.77547	0.76374	1.1676
O43598-2	O43598	DNPH1	Human	Isoform 2 of 2'-deoxynucleoside 5'-phosphate N-hydrolase 1						Nuc		2	0.68099	0.64234	1.0313
Q9BVM2	Q9BVM2	DPCD	Human	Protein DPCD						Nuc		2	0.52159	0.092477	0.18767
Q92785-2	Q92785	DPF2	Human	Isoform 2 of Zinc finger protein ubi-d4	M							2	0.2507	0.96545	4.0247
O60762	O60762	DPM1	Human	Dolichol-phosphate mannosyltransferase subunit 1	M					Nuc		3	0.73555	1.601	2.0777
Q86TI2-4	Q86TI2	DPP9	Human	Isoform 3 of Dipeptidyl peptidase 9						Nuc		2	0.21452	0.26494	1.1851
Q16555	Q16555	DPYSL2	Human	Dihydropyrimidinase-related protein 2	M							13	0.46702	0.29367	0.70374
Q9BPU6	Q9BPU6	DPYSL5	Human	Dihydropyrimidinase-related protein 5								2	0.63802	0.42989	0.98128
Q9Y295	Q9Y295	DRG1	Human	Developmentally-regulated GTP-binding protein 1	M							5	1.1297	1.0733	0.93298
P60981	P60981	DSTN	Human	Destrin								7	0.96909	0.92496	0.88003
P33316-2	P33316	DUT	Human	Isoform 2 of Deoxyuridine 5'-triphosphate nucleotidohydrolase, mitochondrial						Nuc		6	0.85706	0.95351	1.0574
Q14204	Q14204	DYNC1H1	Human	Cytoplasmic dynein 1 heavy chain 1	M							83	0.95167	0.98936	1.041
Q13409-3	Q13409	DYNC1I2	Human	Isoform 2C of Cytoplasmic dynein 1 intermediate chain 2								3	0.45095	0.22865	2.2386
Q9NP97	Q9NP97	DYNLRB1	Human	Dynein light chain roadblock-type 1	M							2	0.35104	0.37189	1.2406
Q9HAK2	Q9HAK2	EBF2	Human	Transcription factor COE2						Nuc		1	0.82589	0.79366	0.96559
Q99848	Q99848	EBNA1BP2	Human	Probable rRNA-processing protein EBP2	M					Nuc		3	0.82107	0.35382	0.43421
Q13011	Q13011	ECH1	Human	Delta(3,5)-Delta(2,4)-dienoyl-CoA isomerase, mitochondrial	M							6	0.43071	0.2779	0.5064
P30084	P30084	ECHS1	Human	Enoyl-CoA hydratase, mitochondrial								7	0.21802	0.16133	0.66321
O75521-2	O75521	ECI2	Human	Isoform 2 of Enoyl-CoA delta isomerase 2, mitochondrial	M							4	0.42627	0.44241	1.2156
Q5VYK3	Q5VYK3	ECM29	Human	Proteasome-associated protein ECM29 homolog	M					Nuc		8	0.64846	0.70601	1.1489
Q96F86	Q96F86	EDC3	Human	Enhancer of mRNA-decapping protein 3	M							2	2.3883	2.0692	1.2563
O60869-2	O60869	EDF1	Human	Isoform 2 of Endothelial differentiation-related factor 1						Nuc		3	0.1415	0.32996	1.2272
O75530-3	O75530	EED	Human	Isoform 3 of Polycomb protein EED						Nuc		4	1.3137	1.1492	0.68165
P24534	P24534	EEF1B2	Human	Elongation factor 1-beta								7	1.0553	0.89669	0.97579
P29692	P29692	EEF1D	Human	Elongation factor 1-delta						Nuc		12	0.6438	0.74239	1.1808
O43324-2	O43324	EEF1E1	Human	Isoform 2 of Eukaryotic translation elongation factor 1 epsilon-1						Nuc		2	0.1975	0.20276	0.99262
P26641	P26641	EEF1G	Human	Elongation factor 1-gamma	M					Nuc		10	0.83961	0.97818	1.167
Q96C19	Q96C19	EFHD2	Human	EF-hand domain-containing protein D2	M							5	0.54805	0.42033	1.1356
Q15029-2	Q15029	EFTUD2	Human	Isoform 2 of 116 kDa U5 small nuclear ribonucleoprotein component	M							12	1.1362	1.003	0.80804
P41567	P41567	EIF1	Human	Eukaryotic translation initiation factor 1						Nuc		3	0.21174	0.23586	0.90215
P47813	P47813	EIF1AX	Human	Eukaryotic translation initiation factor 1A, X-chromosomal								4	0.80901	0.39331	0.59762
P19525	P19525	EIF2AK2	Human	Interferon-induced, double-stranded RNA-activated protein kinase	M					Nuc		6	0.45882	0.10135	0.40696
Q9NR50-3	Q9NR50	EIF2B3	Human	Isoform 3 of Translation initiation factor eIF-2B subunit gamma								4	1.1194	1.7686	0.97844
Q13144	Q13144	EIF2B5	Human	Translation initiation factor eIF-2B subunit epsilon						Nuc		3	0.33962	2.0447	5.8602
P41214	P41214	EIF2D	Human	Eukaryotic translation initiation factor 2D						Nuc		4	0.30673	1.7597	4.619
P05198	P05198	EIF2S1	Human	Eukaryotic translation initiation factor 2 subunit 1	M					Nuc		6	0.11996	0.1751	1.4954
P20042	P20042	EIF2S2	Human	Eukaryotic translation initiation factor 2 subunit 2								6	0.49232	0.24387	0.5378
P41091	P41091	EIF2S3	Human	Eukaryotic translation initiation factor 2 subunit 3								8	0.27807	0.40735	1.4806
Q14152	Q14152	EIF3A	Human	Eukaryotic translation initiation factor 3 subunit A	M					Nuc		37	0.98021	0.43262	0.71442
P55884	P55884	EIF3B	Human	Eukaryotic translation initiation factor 3 subunit B								29	1.0924	0.44168	0.72537
Q99613-2	Q99613	EIF3C	Human	Isoform 2 of Eukaryotic translation initiation factor 3 subunit C								27	1.0313	0.43316	0.66962
O15371-3	O15371	EIF3D	Human	Isoform 3 of Eukaryotic translation initiation factor 3 subunit D	M							14	1.2655	0.51474	0.65817
P60228	P60228	EIF3E	Human	Eukaryotic translation initiation factor 3 subunit E	M					Nuc		19	1.0562	0.47865	0.76653
O75821	O75821	EIF3G	Human	Eukaryotic translation initiation factor 3 subunit G								10	0.92249	0.45534	0.74221
O15372	O15372	EIF3H	Human	Eukaryotic translation initiation factor 3 subunit H	M							10	0.83238	0.41031	0.75444
Q13347	Q13347	EIF3I	Human	Eukaryotic translation initiation factor 3 subunit I								14	0.97615	0.42842	0.76281
O75822	O75822	EIF3J	Human	Eukaryotic translation initiation factor 3 subunit J								8	0.83347	0.3543	0.78956
Q9UBQ5-2	Q9UBQ5	EIF3K	Human	Isoform 2 of Eukaryotic translation initiation factor 3 subunit K	M					Nuc		5	1.0139	0.61201	0.67635
Q9Y262	Q9Y262	EIF3L	Human	Eukaryotic translation initiation factor 3 subunit L	M							22	0.95512	0.44785	0.69715
Q7L2H7	Q7L2H7	EIF3M	Human	Eukaryotic translation initiation factor 3 subunit M								13	0.74735	0.57499	0.79296
P60842	P60842	EIF4A1	Human	Eukaryotic initiation factor 4A-I	M							22	0.66838	0.427	0.86114
P38919	P38919	EIF4A3	Human	Eukaryotic initiation factor 4A-III	M							12	1.2689	0.60414	0.45964
P23588	P23588	EIF4B	Human	Eukaryotic translation initiation factor 4B								6	0.36116	0.28415	1.7117
P06730	P06730	EIF4E	Human	Eukaryotic translation initiation factor 4E								3	0.96517	0.74611	0.82839
O60573-2	O60573	EIF4E2	Human	Isoform 2 of Eukaryotic translation initiation factor 4E type 2								1	0.72119	0.65698	0.87411
Q04637-6	Q04637	EIF4G1	Human	Isoform E of Eukaryotic translation initiation factor 4 gamma 1	M							11	0.90114	0.54602	0.71156
P78344-2	P78344	EIF4G2	Human	Isoform 2 of Eukaryotic translation initiation factor 4 gamma 2	M							6	0.57766	0.21674	0.81501
Q15056-2	Q15056	EIF4H	Human	Isoform Short of Eukaryotic translation initiation factor 4H	M							6	0.20521	0.17361	0.6165
P63241	P63241	EIF5A	Human	Eukaryotic translation initiation factor 5A-1	M					Nuc		5	0.073013	0.17068	1.3227
P56537	P56537	EIF6	Human	Eukaryotic translation initiation factor 6						Nuc		6	1.5713	0.78252	0.38242
Q15717	Q15717	ELAVL1	Human	ELAV-like protein 1	M					Nuc		8	0.99524	1.1526	1.1598
Q6IA86-4	Q6IA86	ELP2	Human	Isoform 4 of Elongator complex protein 2								1	0.52959	0.83786	1.3782
Q8N766-4	Q8N766	EMC1	Human	Isoform 4 of ER membrane protein complex subunit 1	M							2	1.672	1.5987	0.86396
Q15006	Q15006	EMC2	Human	ER membrane protein complex subunit 2	M					Nuc		4	0.96357	2.9786	2.9131
P50402	P50402	EMD	Human	Emerin	M							10	0.87861	2.9385	3.494
Q92979	Q92979	EMG1	Human	Ribosomal RNA small subunit methyltransferase NEP1						Nuc		2	0.47664	0.75909	1.6993
O95834	O95834	EML2	Human	Echinoderm microtubule-associated protein-like 2								2	0.68577	0.53702	0.7855
Q9UHY7	Q9UHY7	ENOPH1	Human	Enolase-phosphatase E1						Nuc		2	0.35047	0.2906	0.88929
P58107	P58107	EPPK1	Human	Epiplakin								24	1.1922	1.3785	1.0979
P07814	P07814	EPRS	Human	Bifunctional glutamate/proline--tRNA ligase	M							27	0.90394	0.92961	0.9893
P84090	P84090	ERH	Human	Enhancer of rudimentary homolog	M							3	0.663	0.39918	0.53282
O75477	O75477	ERLIN1	Human	Erlin-1	M							3	1.8182	1.9229	1.7467
Q96HE7	Q96HE7	ERO1A	Human	ERO1-like protein alpha	M							5	0.76669	0.95685	1.1261
P10768	P10768	ESD	Human	S-formylglutathione hydrolase	M							5	0.33743	0.10979	0.29955
P62495-2	P62495	ETF1	Human	Isoform 2 of Eukaryotic peptide chain release factor subunit 1								5	0.50098	0.33236	0.81929
P13804	P13804	ETFA	Human	Electron transfer flavoprotein subunit alpha, mitochondrial								9	0.2026	0.1679	1.7892
P38117	P38117	ETFB	Human	Electron transfer flavoprotein subunit beta	M							4	0.13104	0.17854	1.5156
O95571	O95571	ETHE1	Human	Persulfide dioxygenase ETHE1, mitochondrial								3	0.45373	0.51251	1.3439
Q01780-2	Q01780	EXOSC10	Human	Isoform 2 of Exosome component 10	M					Nuc		3	0.46914	NaN	NaN
Q13868-3	Q13868	EXOSC2	Human	Isoform 3 of Exosome complex component RRP4						Nuc		2	1.2202	0.83555	0.66172
Q9NQT5-2	Q9NQT5	EXOSC3	Human	Isoform 2 of Exosome complex component RRP40						Nuc		1	0.50142	0.61537	1.2338
Q9NPD3	Q9NPD3	EXOSC4	Human	Exosome complex component RRP41						Nuc		4	1.0173	0.61993	0.70472
Q5RKV6	Q5RKV6	EXOSC6	Human	Exosome complex component MTR3								2	0.89551	0.82224	0.94556
Q15024	Q15024	EXOSC7	Human	Exosome complex component RRP42						Nuc		5	1.2703	0.8554	0.64305
Q06265	Q06265	EXOSC9	Human	Exosome complex component RRP45						Nuc		4	1.1392	0.90939	0.76653
Q01469	Q01469	FABP5	Human	Fatty acid-binding protein, epidermal								5	0.14823	0.14275	0.78702
Q96CS3	Q96CS3	FAF2	Human	FAS-associated factor 2								5	1.1292	1.5077	3.3828
P16930	P16930	FAH	Human	Fumarylacetoacetase								2	0.60489	0.19868	0.62817
Q96A26	Q96A26	FAM162A	Human	Protein FAM162A	M							1	0.61395	0.67949	1.1169
Q9UK61-3	Q9UK61	FAM208A	Human	Isoform 3 of Protein TASOR						Nuc		4	1.318	0.4964	0.33331
A2RU67	A2RU67	FAM234B	Human	Protein FAM234B	M							2	0.62777	NaN	NaN
Q9NUQ9	Q9NUQ9	FAM49B	Human	Protein FAM49B	M							5	0.25845	0.31836	1.5646
Q8NCA5-2	Q8NCA5	FAM98A	Human	Isoform 2 of Protein FAM98A								4	1.0953	1.823	1.4704
Q9BXW9	Q9BXW9	FANCD2	Human	Fanconi anemia group D2 protein						Nuc		2	0.61882	1.968	2.9883
Q8WVX9	Q8WVX9	FAR1	Human	Fatty acyl-CoA reductase 1	M							4	0.60459	2.3321	3.3092
Q9Y285	Q9Y285	FARSA	Human	Phenylalanine--tRNA ligase alpha subunit	M							14	0.9863	0.91466	0.93251
Q9NSD9	Q9NSD9	FARSB	Human	Phenylalanine--tRNA ligase beta subunit	M							23	0.80748	0.93159	1.6022
Q7L8L6	Q7L8L6	FASTKD5	Human	FAST kinase domain-containing protein 5, mitochondrial								1	0.58824	0.92687	1.6593
P22087	P22087	FBL	Human	rRNA 2'-O-methyltransferase fibrillarin	M					Nuc		6	0.19031	0.22327	0.76616
Q8NEZ5-3	Q8NEZ5	FBXO22	Human	Isoform 3 of F-box only protein 22						Nuc		1	1.1299	1.1753	0.99031
P14324-2	P14324	FDPS	Human	Isoform 2 of Farnesyl pyrophosphate synthase								6	0.33465	0.16643	0.9805
P07954-2	P07954	FH	Human	Isoform Cytoplasmic of Fumarate hydratase, mitochondrial								10	0.26431	0.12941	0.53172
Q9Y3D6	Q9Y3D6	FIS1	Human	Mitochondrial fission 1 protein	M							2	0.24328	NaN	NaN
P26885	P26885	FKBP2	Human	Peptidyl-prolyl cis-trans isomerase FKBP2	M							1	0.16384	0.81617	5.5357
Q00688	Q00688	FKBP3	Human	Peptidyl-prolyl cis-trans isomerase FKBP3	M					Nuc		3	0.29969	0.60011	1.9358
Q02790	Q02790	FKBP4	Human	Peptidyl-prolyl cis-trans isomerase FKBP4	M							12	0.15867	0.16618	1.2536
Q13451	Q13451	FKBP5	Human	Peptidyl-prolyl cis-trans isomerase FKBP5	M							15	0.19391	0.16474	0.84908
Q13045-2	Q13045	FLII	Human	Isoform 2 of Protein flightless-1 homolog								7	0.32357	0.18089	1.0635
Q9HA64	Q9HA64	FN3KRP	Human	Ketosamine-3-kinase								5	0.53115	1.07	2.6671
Q16658	Q16658	FSCN1	Human	Fascin	M							17	0.22301	0.14322	0.768
Q8IY81	Q8IY81	FTSJ3	Human	pre-rRNA processing protein FTSJ3						Nuc		4	0.59086	0.99386	1.7099
Q96AE4	Q96AE4	FUBP1	Human	Far upstream element-binding protein 1						Nuc		9	0.19585	0.17895	0.72832
Q96I24	Q96I24	FUBP3	Human	Far upstream element-binding protein 3	M					Nuc		4	0.65374	0.40515	0.27429
P51114-2	P51114	FXR1	Human	Isoform 2 of Fragile X mental retardation syndrome-related protein 1	M							3	1.1273	0.352	0.28172
Q9UN86-2	Q9UN86	G3BP2	Human	Isoform B of Ras GTPase-activating protein-binding protein 2								6	0.35818	0.2705	1.077
Q14435	Q14435	GALNT3	Human	Polypeptide N-acetylgalactosaminyltransferase 3	M							2	0.87818	0.6872	0.7802
Q7Z7M9	Q7Z7M9	GALNT5	Human	Polypeptide N-acetylgalactosaminyltransferase 5	M							3	0.92144	1.0422	1.3662
Q14697	Q14697	GANAB	Human	Neutral alpha-glucosidase AB	M							3	0.19767	0.2284	4.4839
Q9NY12-2	Q9NY12	GAR1	Human	Isoform 2 of H/ACA ribonucleoprotein complex subunit 1						Nuc		2	0.28194	0.5627	1.0134
P41250	P41250	GARS	Human	Glycine--tRNA ligase								10	0.64931	0.557	0.88997
P22102	P22102	GART	Human	Trifunctional purine biosynthetic protein adenosine-3								22	0.94015	0.86973	0.94598
P50440-3	P50440	GATM	Human	Isoform 3 of Glycine amidinotransferase, mitochondrial	M							1	1.0552	1.0565	1.0038
Q04446	Q04446	GBE1	Human	1,4-alpha-glucan-branching enzyme								2	0.45204	NaN	NaN
P48507-2	P48507	GCLM	Human	Isoform 2 of Glutamate--cysteine ligase regulatory subunit								2	0.97028	0.96186	0.96007
Q92616	Q92616	GCN1	Human	eIF-2-alpha kinase activator GCN1	M							21	0.59144	1.7138	1.9539
P50395	P50395	GDI2	Human	Rab GDP dissociation inhibitor beta	M							14	1.207	1.1723	1.2953
P57678	P57678	GEMIN4	Human	Gem-associated protein 4	M					Nuc		3	1.0699	2.5531	1.1854
Q8TEQ6	Q8TEQ6	GEMIN5	Human	Gem-associated protein 5	M					Nuc		4	0.7313	0.37061	0.75667
Q9H840	Q9H840	GEMIN7	Human	Gem-associated protein 7						Nuc		1	0.15189	0.32236	3.1888
Q7L5D6-2	Q7L5D6	GET4	Human	Isoform 2 of Golgi to ER traffic protein 4 homolog								3	1.4168	4.2983	2.8702
Q96RP9	Q96RP9	GFM1	Human	Elongation factor G, mitochondrial								3	0.42556	0.67028	1.2678
Q06210-2	Q06210	GFPT1	Human	Isoform 2 of Glutamine--fructose-6-phosphate aminotransferase [isomerizing] 1								3	1.0831	1.05	0.88977
O75223	O75223	GGCT	Human	Gamma-glutamylcyclotransferase								3	0.86081	0.69376	0.74557
Q92990-2	Q92990	GLMN	Human	Isoform 2 of Glomulin								1	0.12839	0.12328	1.9287
Q04760-2	Q04760	GLO1	Human	Isoform 2 of Lactoylglutathione lyase								4	0.2214	0.41566	1.4705
Q9HC38-2	Q9HC38	GLOD4	Human	Isoform 2 of Glyoxalase domain-containing protein 4								5	0.69262	1.4987	1.9264
O76003	O76003	GLRX3	Human	Glutaredoxin-3						Nuc		8	0.13492	0.1682	1.121
Q86SX6	Q86SX6	GLRX5	Human	Glutaredoxin-related protein 5, mitochondrial						Nuc		3	1.0565	0.38615	0.70795
O94925-3	O94925	GLS	Human	Isoform 3 of Glutaminase kidney isoform, mitochondrial								6	0.19567	0.76468	23.698
Q9NZD2	Q9NZD2	GLTP	Human	Glycolipid transfer protein	M							1	0.27838	NaN	NaN
P00367	P00367	GLUD1	Human	Glutamate dehydrogenase 1, mitochondrial								9	0.34836	0.52025	0.7528
P15104	P15104	GLUL	Human	Glutamine synthetase						Nuc		5	1.2121	0.68767	0.591
O60547-2	O60547	GMDS	Human	Isoform 2 of GDP-mannose 4,6 dehydratase								8	1.0131	0.91499	1.5039
P60983	P60983	GMFB	Human	Glia maturation factor beta								3	0.22015	0.20525	0.96076
P49915-2	P49915	GMPS	Human	Isoform 2 of GMP synthase [glutamine-hydrolyzing]								12	0.98787	0.91692	0.88184
Q14789-4	Q14789	GOLGB1	Human	Isoform 4 of Golgin subfamily B member 1	M							2	0.44823	0.53438	1.0833
Q9H8Y8-2	Q9H8Y8	GORASP2	Human	Isoform 2 of Golgi reassembly-stacking protein 2	M							3	0.90754	0.84573	0.9047
Q9HCN4	Q9HCN4	GPN1	Human	GPN-loop GTPase 1								2	1.3815	1.4072	0.94802
P07203	P07203	GPX1	Human	Glutathione peroxidase 1						Nuc		4	0.41774	0.28854	0.64557
Q9UBQ7	Q9UBQ7	GRHPR	Human	Glyoxylate reductase/hydroxypyruvate reductase								4	0.43297	0.61856	0.87783
Q12849	Q12849	GRSF1	Human	G-rich sequence factor 1								1	0.35601	0.40576	1.2195
Q9BQ67	Q9BQ67	GRWD1	Human	Glutamate-rich WD repeat-containing protein 1						Nuc		4	1.0565	1.1305	1.1483
P15170	P15170	GSPT1	Human	Eukaryotic peptide chain release factor GTP-binding subunit ERF3A								4	1.0035	0.47124	1.1426
P48637	P48637	GSS	Human	Glutathione synthetase								3	0.090934	1.6606	18.713
Q9Y2Q3-4	Q9Y2Q3	GSTK1	Human	Isoform 4 of Glutathione S-transferase kappa 1	M							2	0.39825	0.43933	1.4871
P21266	P21266	GSTM3	Human	Glutathione S-transferase Mu 3						Nuc		6	0.9627	0.9512	1.007
P78417	P78417	GSTO1	Human	Glutathione S-transferase omega-1	M							6	0.13384	0.36767	2.6145
P35269	P35269	GTF2F1	Human	General transcription factor IIF subunit 1	M					Nuc		1	0.25618	NaN	NaN
P78347-2	P78347	GTF2I	Human	Isoform 2 of General transcription factor II-I	M					Nuc		10	1.3881	1.2717	0.71568
Q9Y5Q9	Q9Y5Q9	GTF3C3	Human	General transcription factor 3C polypeptide 3	M					Nuc		4	0.80675	0.89778	0.89112
Q9Y5Q8-2	Q9Y5Q8	GTF3C5	Human	Isoform 2 of General transcription factor 3C polypeptide 5								4	0.38747	0.79496	0.88314
Q9BZE4	Q9BZE4	GTPBP4	Human	Nucleolar GTP-binding protein 1	M					Nuc		10	2.884	1.65	0.5708
Q16774	Q16774	GUK1	Human	Guanylate kinase								2	0.49749	0.32126	0.68939
P13807-2	P13807	GYS1	Human	Isoform 2 of Glycogen [starch] synthase, muscle	M							2	0.53713	NaN	NaN
Q92522	Q92522	H1FX	Human	Histone H1x						Nuc		4	0.86754	0.58437	0.72616
Q71UI9	Q71UI9	H2AFV	Human	Histone H2A.V						Nuc		4	0.44049	0.24154	0.61664
O75367-3	O75367	H2AFY	Human	Isoform 3 of Core histone macro-H2A.1						Nuc		15	0.61187	0.33758	0.53577
Q9P0M6	Q9P0M6	H2AFY2	Human	Core histone macro-H2A.2								5	0.57966	0.59315	1.2896
Q9P035	Q9P035	HACD3	Human	Very-long-chain (3R)-3-hydroxyacyl-CoA dehydratase 3	M							6	0.85236	5.7851	6.1764
Q16836	Q16836	HADH	Human	Hydroxyacyl-coenzyme A dehydrogenase, mitochondrial	M							2	0.75179	NaN	NaN
P40939	P40939	HADHA	Human	Trifunctional enzyme subunit alpha, mitochondrial	M							24	1.0759	1.8919	1.8728
P55084-2	P55084	HADHB	Human	Isoform 2 of Trifunctional enzyme subunit beta, mitochondrial	M							14	1.3726	1.7445	1.5395
Q16775-2	Q16775	HAGH	Human	Isoform 2 of Hydroxyacylglutathione hydrolase, mitochondrial								3	0.72195	1.1435	1.238
P12081-4	P12081	HARS	Human	Isoform 4 of Histidine--tRNA ligase, cytoplasmic								8	0.27433	0.25448	1.1348
O14929	O14929	HAT1	Human	Histone acetyltransferase type B catalytic subunit	M					Nuc		5	0.80704	1.3565	2.099
O00165-5	O00165	HAX1	Human	Isoform 5 of HCLS1-associated protein X-1	M							2	0.6153	0.54465	5.2049
P53701	P53701	HCCS	Human	Cytochrome c-type heme lyase	M							2	1.0096	1.5429	1.3522
P51610-2	P51610	HCFC1	Human	Isoform 2 of Host cell factor 1	M					Nuc		8	0.97291	1.2498	1.1781
Q13547	Q13547	HDAC1	Human	Histone deacetylase 1						Nuc		3	1.1708	1.0573	0.83573
Q9UBN7	Q9UBN7	HDAC6	Human	Histone deacetylase 6						Nuc		11	0.8942	0.83549	1.3818
Q8N4P3-2	Q8N4P3	HDDC3	Human	Isoform 2 of Guanosine-3',5'-bis(diphosphate) 3'-pyrophosphohydrolase MESH1								3	0.29266	0.26315	0.99496
Q7Z4V5-2	Q7Z4V5	HDGFRP2	Human	Isoform 2 of Hepatoma-derived growth factor-related protein 2						Nuc		3	0.52461	0.35962	0.84237
Q9H583	Q9H583	HEATR1	Human	HEAT repeat-containing protein 1	M					Nuc		5	1.1489	NaN	NaN
Q9Y5Z4	Q9Y5Z4	HEBP2	Human	Heme-binding protein 2								5	0.39776	0.44884	1.1648
Q9P2P5	Q9P2P5	HECW2	Human	E3 ubiquitin-protein ligase HECW2								4	8.3704	2.3065	0.32408
O94992	O94992	HEXIM1	Human	Protein HEXIM1						Nuc		1	1.9152	1.1592	0.55495
P31937	P31937	HIBADH	Human	3-hydroxyisobutyrate dehydrogenase, mitochondrial								6	0.24089	0.35158	1.584
Q9Y241	Q9Y241	HIGD1A	Human	HIG1 domain family member 1A, mitochondrial	M							1	0.71516	1.3257	1.6903
P16401	P16401	HIST1H1B	Human	Histone H1.5								3	0.096312	0.18135	2.7739
P16403	P16403	HIST1H1C	Human	Histone H1.2						Nuc		8	0.30349	0.27749	0.96878
P16402	P16402	HIST1H1D	Human	Histone H1.3								8	0.27822	0.31278	0.9085
P10412	P10412	HIST1H1E	Human	Histone H1.4						Nuc		8	0.53543	0.40704	1.0656
Q93077	Q93077	HIST1H2AC	Human	Histone H2A type 1-C						Nuc		6	0.96659	0.38359	0.39351
Q99878	Q99878	HIST1H2AJ	Human	Histone H2A type 1-J						Nuc		6	0.62399	0.29158	0.41503
Q99879	Q99879	HIST1H2BM	Human	Histone H2B type 1-M						Nuc		9	0.70771	0.312	0.57201
P19367-4	P19367	HK1	Human	Isoform 4 of Hexokinase-1	M							7	0.46456	0.11698	0.48437
P52789	P52789	HK2	Human	Hexokinase-2	M							5	0.85128	3.2968	3.9119
Q9UK76	Q9UK76	HN1	Human	Hematological and neurological expressed 1 protein	M					Nuc		6	0.42806	0.26203	0.52725
Q13151	Q13151	HNRNPA0	Human	Heterogeneous nuclear ribonucleoprotein A0						Nuc		6	0.41751	1.0878	0.75
P09651-3	P09651	HNRNPA1	Human	Isoform 2 of Heterogeneous nuclear ribonucleoprotein A1	M							12	0.9787	1.0552	1.1448
P22626	P22626	HNRNPA2B1	Human	Heterogeneous nuclear ribonucleoproteins A2/B1	M					Nuc		16	1.0059	1.0342	1.0822
P51991	P51991	HNRNPA3	Human	Heterogeneous nuclear ribonucleoprotein A3						Nuc		11	1.0878	1.0237	0.95348
Q99729-3	Q99729	HNRNPAB	Human	Isoform 3 of Heterogeneous nuclear ribonucleoprotein A/B						Nuc		4	0.82444	1.2003	1.0773
P07910-2	P07910	HNRNPC	Human	Isoform C1 of Heterogeneous nuclear ribonucleoproteins C1/C2	M					Nuc		11	1.1099	1.4428	1.0809
Q14103-4	Q14103	HNRNPD	Human	Isoform 4 of Heterogeneous nuclear ribonucleoprotein D0						Nuc		6	0.86049	1.4272	2.3824
O14979-3	O14979	HNRNPDL	Human	Isoform 3 of Heterogeneous nuclear ribonucleoprotein D-like						Nuc		9	1.1382	1.4366	1.4284
P52597	P52597	HNRNPF	Human	Heterogeneous nuclear ribonucleoprotein F	M					Nuc		10	0.89138	1.2777	1.4572
P31943	P31943	HNRNPH1	Human	Heterogeneous nuclear ribonucleoprotein H	M					Nuc		15	0.88487	1.1913	1.4059
P55795	P55795	HNRNPH2	Human	Heterogeneous nuclear ribonucleoprotein H2	M					Nuc		8	0.59299	0.40539	0.77122
P31942-2	P31942	HNRNPH3	Human	Isoform 2 of Heterogeneous nuclear ribonucleoprotein H3						Nuc		4	0.26644	0.14384	0.42512
P61978	P61978	HNRNPK	Human	Heterogeneous nuclear ribonucleoprotein K	M					Nuc		19	0.93013	0.88007	0.9573
P14866	P14866	HNRNPL	Human	Heterogeneous nuclear ribonucleoprotein L	M					Nuc		12	0.83843	1.1565	1.049
Q8WVV9-3	Q8WVV9	HNRNPLL	Human	Isoform 3 of Heterogeneous nuclear ribonucleoprotein L-like	M					Nuc		2	1.3294	1.5745	0.89235
O43390	O43390	HNRNPR	Human	Heterogeneous nuclear ribonucleoprotein R								12	1.2797	1.1353	0.84194
Q9BUJ2-3	Q9BUJ2	HNRNPUL1	Human	Isoform 3 of Heterogeneous nuclear ribonucleoprotein U-like protein 1						Nuc		6	0.63424	1.5778	1.3847
Q1KMD3	Q1KMD3	HNRNPUL2	Human	Heterogeneous nuclear ribonucleoprotein U-like protein 2	M					Nuc		7	1.1571	1.573	1.0971
Q5SSJ5	Q5SSJ5	HP1BP3	Human	Heterochromatin protein 1-binding protein 3						Nuc		6	0.36214	0.47379	0.72922
P00492	P00492	HPRT1	Human	Hypoxanthine-guanine phosphoribosyltransferase								11	0.54708	0.83278	1.786
P52758	P52758	HRSP12	Human	Ribonuclease UK114						Nuc		2	0.22316	NaN	NaN
P51659	P51659	HSD17B4	Human	Peroxisomal multifunctional enzyme type 2	M							10	0.10506	0.27207	1.9479
Q6YN16-2	Q6YN16	HSDL2	Human	Isoform 2 of Hydroxysteroid dehydrogenase-like protein 2	M							6	0.79043	0.91543	1.0683
Q58FF8	Q58FF8	HSP90AB2P	Human	Putative heat shock protein HSP 90-beta 2								8	0.24255	0.13472	0.56091
Q58FF6	Q58FF6	HSP90AB4P	Human	Putative heat shock protein HSP 90-beta 4								6	0.22835	0.26349	1.1547
Q0VDF9	Q0VDF9	HSPA14	Human	Heat shock 70 kDa protein 14	M							3	0.99137	0.74072	0.7668
P0DMV9	P0DMV9	HSPA1B	Human	Heat shock 70 kDa protein 1B								28	1.2988	1.9649	1.67
P34932	P34932	HSPA4	Human	Heat shock 70 kDa protein 4								28	1.2985	1.6408	1.1366
O95757	O95757	HSPA4L	Human	Heat shock 70 kDa protein 4L						Nuc		16	0.56779	0.38155	0.7561
P38646	P38646	HSPA9	Human	Stress-70 protein, mitochondrial								24	1.1695	1.2771	1.3978
Q9NZL4	Q9NZL4	HSPBP1	Human	Hsp70-binding protein 1								3	1.4023	1.3958	1.221
P61604	P61604	HSPE1	Human	10 kDa heat shock protein, mitochondrial	M							5	0.064569	0.15727	0.79972
P42858	P42858	HTT	Human	Huntingtin	M					Nuc		2	0.29832	7.2417	23.982
Q7Z6Z7-2	Q7Z6Z7	HUWE1	Human	Isoform 2 of E3 ubiquitin-protein ligase HUWE1	M					Nuc		16	0.78944	2.1746	2.5474
Q2TAA2	Q2TAA2	IAH1	Human	Isoamyl acetate-hydrolyzing esterase 1 homolog								3	0.90802	0.86855	1.0872
P41252	P41252	IARS	Human	Isoleucine--tRNA ligase, cytoplasmic	M							23	0.78282	0.95931	1.1066
Q9NSE4	Q9NSE4	IARS2	Human	Isoleucine--tRNA ligase, mitochondrial								11	0.36261	0.41598	1.6329
Q5T440	Q5T440	IBA57	Human	Putative transferase CAF17, mitochondrial								5	0.93527	1.003	1.2751
O75874	O75874	IDH1	Human	Isocitrate dehydrogenase [NADP] cytoplasmic								6	0.21758	0.14642	0.63643
P48735-2	P48735	IDH2	Human	Isoform 2 of Isocitrate dehydrogenase [NADP], mitochondrial	M							4	0.31502	0.55319	2.0893
Q13907	Q13907	IDI1	Human	Isopentenyl-diphosphate Delta-isomerase 1								2	0.38107	0.75626	2.0552
Q16666-3	Q16666	IFI16	Human	Isoform 3 of Gamma-interferon-inducible protein 16	M					Nuc		8	0.68401	0.55353	0.94285
Q9BYX4	Q9BYX4	IFIH1	Human	Interferon-induced helicase C domain-containing protein 1						Nuc		2	1.9555	0.74711	0.35039
P78318	P78318	IGBP1	Human	Immunoglobulin-binding protein 1								1	0.16966	0.33531	2.2588
Q9NZI8	Q9NZI8	IGF2BP1	Human	Insulin-like growth factor 2 mRNA-binding protein 1						Nuc		5	2.0467	0.9813	0.37841
Q9Y6M1-1	Q9Y6M1	IGF2BP2	Human	Isoform 2 of Insulin-like growth factor 2 mRNA-binding protein 2						Nuc		4	0.19314	NaN	NaN
O00425	O00425	IGF2BP3	Human	Insulin-like growth factor 2 mRNA-binding protein 3						Nuc		4	0.06431	0.067232	1.0737
P38935	P38935	IGHMBP2	Human	DNA-binding protein SMUBP-2	M					Nuc		1	1.6995	2.721	1.45
O95163	O95163	IKBKAP	Human	Elongator complex protein 1								7	0.59051	0.60548	0.94078
Q9Y6K9-3	Q9Y6K9	IKBKG	Human	Isoform 3 of NF-kappa-B essential modulator						Nuc		2	0.7443	0.52446	0.67413
Q12905	Q12905	ILF2	Human	Interleukin enhancer-binding factor 2	M					Nuc		10	1.2199	1.4326	1.1763
Q12906-4	Q12906	ILF3	Human	Isoform 4 of Interleukin enhancer-binding factor 3	M					Nuc		20	0.24965	NaN	NaN
Q12906-5	Q12906	ILF3	Human	Isoform 5 of Interleukin enhancer-binding factor 3	M					Nuc		20	1.3671	1.2149	1.0093
Q16891-2	Q16891	IMMT	Human	Isoform 2 of MICOS complex subunit MIC60	M							16	0.3425	10.493	31.494
P29218	P29218	IMPA1	Human	Inositol monophosphatase 1								4	1.2465	1.4311	1.1839
P20839-2	P20839	IMPDH1	Human	Isoform 2 of Inosine-5'-monophosphate dehydrogenase 1						Nuc		3	0.052653	NaN	NaN
P12268	P12268	IMPDH2	Human	Inosine-5'-monophosphate dehydrogenase 2	M					Nuc		15	0.77783	0.66739	0.95425
Q9GZP8-2	Q9GZP8	IMUP	Human	Isoform 2 of Immortalization up-regulated protein						Nuc		2	0.21176	0.62886	2.1703
Q8TEX9	Q8TEX9	IPO4	Human	Importin-4	M							11	0.86087	1.2754	1.3282
O00410	O00410	IPO5	Human	Importin-5	M					Nuc		23	0.70444	0.96044	1.1829
O95373	O95373	IPO7	Human	Importin-7	M							16	0.1802	11.129	81.744
O15397	O15397	IPO8	Human	Importin-8								6	0.78761	3.2864	3.3526
Q96P70	Q96P70	IPO9	Human	Importin-9	M							8	0.57295	1.3694	2.2934
Q96CN7	Q96CN7	ISOC1	Human	Isochorismatase domain-containing protein 1								3	0.70068	0.77369	0.87511
Q96AB3-3	Q96AB3	ISOC2	Human	Isoform 3 of Isochorismatase domain-containing protein 2						Nuc		3	0.85112	0.8102	0.92366
Q9NPH2-2	Q9NPH2	ISYNA1	Human	Isoform 2 of Inositol-3-phosphate synthase 1								1	1.2194	1.046	0.87043
Q8TB96	Q8TB96	ITFG1	Human	T-cell immunomodulatory protein	M							2	0.99135	1.457	1.6382
P17275	P17275	JUNB	Human	Transcription factor jun-B								2	0.24832	1.6474	6.9038
O95251-2	O95251	KAT7	Human	Isoform 2 of Histone acetyltransferase KAT7						Nuc		3	0.63622	0.76592	0.56684
Q96CX2	Q96CX2	KCTD12	Human	BTB/POZ domain-containing protein KCTD12	M							2	0.42918	NaN	NaN
Q8NC69	Q8NC69	KCTD6	Human	BTB/POZ domain-containing protein KCTD6								3	0.86293	0.92399	1.0489
P24390-2	P24390	KDELR1	Human	Isoform 2 of ER lumen protein-retaining receptor 1	M							1	4.2266	1.1753	0.41051
O60341	O60341	KDM1A	Human	Lysine-specific histone demethylase 1A						Nuc		2	0.25972	1.2478	0.89465
Q07666-2	Q07666	KHDRBS1	Human	Isoform 2 of KH domain-containing, RNA-binding, signal transduction-associated protein 1	M					Nuc		4	0.51436	0.75828	1.4772
Q92945	Q92945	KHSRP	Human	Far upstream element-binding protein 2	M							17	0.79811	1.0162	1.4158
Q15004-2	Q15004	KIAA0101	Human	Isoform 2 of PCNA-associated factor						Nuc		1	1.2561	1.268	0.9937
Q8IZA0-2	Q8IZA0	KIAA0319L	Human	Isoform 2 of Dyslexia-associated protein KIAA0319-like protein	M							4	6.2728	5.9671	1.0998
Q6NSJ0	Q6NSJ0	KIAA1161	Human	Uncharacterized family 31 glucosidase KIAA1161	M							7	0.69256	0.80927	1.1082
O00139-2	O00139	KIF2A	Human	Isoform 2 of Kinesin-like protein KIF2A	M					Nuc		3	1.213	1.147	0.92194
Q99661	Q99661	KIF2C	Human	Kinesin-like protein KIF2C	M					Nuc		5	0.99164	1.1242	1.0738
P33176	P33176	KIF5B	Human	Kinesin-1 heavy chain	M							16	0.34785	0.30324	0.84075
Q07866-8	Q07866	KLC1	Human	Isoform S of Kinesin light chain 1	M							1	0.2752	NaN	NaN
P52294	P52294	KPNA1	Human	Importin subunit alpha-5						Nuc		4	1.2574	1.6217	1.2465
P52292	P52292	KPNA2	Human	Importin subunit alpha-1	M							6	1.3275	1.604	1.1808
O00505	O00505	KPNA3	Human	Importin subunit alpha-4								3	1.3014	1.3202	0.8829
O60684	O60684	KPNA6	Human	Importin subunit alpha-7	M							4	0.090216	1.0466	12.704
Q14974	Q14974	KPNB1	Human	Importin subunit beta-1	M							29	0.13555	11.539	174.61
Q13601-2	Q13601	KRR1	Human	Isoform 2 of KRR1 small subunit processome component homolog	M					Nuc		2	0.36388	0.24681	0.67876
P05783	P05783	KRT18	Human	Keratin, type I cytoskeletal 18								17	0.22699	0.19365	0.68771
Q8N6L1	Q8N6L1	KRTCAP2	Human	Keratinocyte-associated protein 2	M							1	0.81316	3.5482	3.3742
Q6YP21-3	Q6YP21	KYAT3	Human	Isoform 3 of Kynurenine--oxoglutarate transaminase 3								2	0.25583	1.4741	6.2873
Q16719	Q16719	KYNU	Human	Kynureninase								6	0.1832	0.17249	0.94548
O00515	O00515	LAD1	Human	Ladinin-1	M							4	0.48385	0.26623	0.53426
O43504	O43504	LAMTOR5	Human	Ragulator complex protein LAMTOR5	M							2	0.37204	NaN	NaN
P28838-2	P28838	LAP3	Human	Isoform 2 of Cytosol aminopeptidase						Nuc		3	0.43489	0.28311	0.65146
Q6PKG0	Q6PKG0	LARP1	Human	La-related protein 1	M							14	1.0816	1.7188	1.5512
Q71RC2-5	Q71RC2	LARP4	Human	Isoform 5 of La-related protein 4	M							5	0.87618	0.88072	0.82779
Q9P2J5	Q9P2J5	LARS	Human	Leucine--tRNA ligase, cytoplasmic						Nuc		14	0.7224	0.93641	1.1569
Q9Y4W2-2	Q9Y4W2	LAS1L	Human	Isoform 2 of Ribosomal biogenesis protein LAS1L	M							9	1.4963	0.73265	0.50353
Q14847	Q14847	LASP1	Human	LIM and SH3 domain protein 1								4	0.49431	0.28217	0.86247
Q14739	Q14739	LBR	Human	Lamin-B receptor	M							2	1.9715	5.705	3.3073
P00338	P00338	LDHA	Human	L-lactate dehydrogenase A chain	M					Nuc		16	0.80289	0.83545	1.0548
P07195	P07195	LDHB	Human	L-lactate dehydrogenase B chain	M							14	0.79494	0.80703	1.5543
Q8WVC0-2	Q8WVC0	LEO1	Human	Isoform 2 of RNA polymerase-associated protein LEO1								2	0.81188	0.40168	0.47257
O95202	O95202	LETM1	Human	LETM1 and EF-hand domain-containing protein 1, mitochondrial	M							4	1.1806	NaN	NaN
P02545	P02545	LMNA	Human	Prelamin-A/C	M					Nuc		28	0.14158	0.15981	1.0411
P20700	P20700	LMNB1	Human	Lamin-B1	M							18	0.82129	0.96674	1.4127
Q03252	Q03252	LMNB2	Human	Lamin-B2	M							6	0.36174	0.2959	1.1644
P36776-3	P36776	LONP1	Human	Isoform 3 of Lon protease homolog, mitochondrial	M					Nuc		7	0.34364	0.41594	0.58106
P42704	P42704	LRPPRC	Human	Leucine-rich PPR motif-containing protein, mitochondrial	M					Nuc		31	0.3102	0.39401	1.067
Q9H9A6	Q9H9A6	LRRC40	Human	Leucine-rich repeat-containing protein 40	M							3	0.70769	1.1042	2.2411
Q8N1G4	Q8N1G4	LRRC47	Human	Leucine-rich repeat-containing protein 47								3	0.19783	0.32239	1.4449
Q96AG4	Q96AG4	LRRC59	Human	Leucine-rich repeat-containing protein 59	M							7	0.28308	0.17079	1.0228
Q3MHD2	Q3MHD2	LSM12	Human	Protein LSM12 homolog								3	0.59126	0.90593	1.0735
P62310	P62310	LSM3	Human	U6 snRNA-associated Sm-like protein LSm3						Nuc		3	0.19631	0.36175	2.2836
Q9Y4Y9	Q9Y4Y9	LSM5	Human	U6 snRNA-associated Sm-like protein LSm5						Nuc		2	0.13601	0.023737	0.21264
O95777	O95777	LSM8	Human	U6 snRNA-associated Sm-like protein LSm8								2	0.27222	0.26172	1.0198
P09960-2	P09960	LTA4H	Human	Isoform 2 of Leukotriene A-4 hydrolase								7	0.44019	0.31155	0.80937
Q96GA3	Q96GA3	LTV1	Human	Protein LTV1 homolog								12	2.815	2.182	1.1654
O95232	O95232	LUC7L3	Human	Luc7-like protein 3						Nuc		4	0.84119	0.71717	0.68394
Q9NX58	Q9NX58	LYAR	Human	Cell growth-regulating nucleolar protein						Nuc		5	0.37639	0.64661	0.37432
O95372	O95372	LYPLA2	Human	Acyl-protein thioesterase 2								3	0.58569	0.99983	1.5237
Q5VWZ2-2	Q5VWZ2	LYPLAL1	Human	Isoform 2 of Lysophospholipase-like protein 1								2	0.49423	0.58156	1.1654
Q9UNF1-2	Q9UNF1	MAGED2	Human	Isoform 2 of Melanoma-associated antigen D2	M							5	1.2601	2.9766	2.3579
Q96A72	Q96A72	MAGOHB	Human	Protein mago nashi homolog 2								2	0.77402	0.81766	0.79275
P28482	P28482	MAPK1	Human	Mitogen-activated protein kinase 1						Nuc		6	0.2984	0.20839	0.96857
Q8NDC0	Q8NDC0	MAPK1IP1L	Human	MAPK-interacting and spindle-stabilizing protein-like								2	0.27763	0.25047	0.91133
Q15691	Q15691	MAPRE1	Human	Microtubule-associated protein RP/EB family member 1	M							2	0.23565	NaN	NaN
P56192	P56192	MARS	Human	Methionine--tRNA ligase, cytoplasmic	M							10	0.82396	1.1036	1.216
P31153	P31153	MAT2A	Human	S-adenosylmethionine synthase isoform type-2								8	0.86985	1.1171	1.2128
Q9NZL9-4	Q9NZL9	MAT2B	Human	Isoform 4 of Methionine adenosyltransferase 2 subunit beta						Nuc		7	1.0153	0.96774	0.9035
P43243	P43243	MATR3	Human	Matrin-3	M							15	1.4534	2.0641	1.371
Q96RQ3	Q96RQ3	MCCC1	Human	Methylcrotonoyl-CoA carboxylase subunit alpha, mitochondrial	M							30	1.2977	1.6296	1.211
Q9HCC0	Q9HCC0	MCCC2	Human	Methylcrotonoyl-CoA carboxylase beta chain, mitochondrial								7	0.7789	0.94932	1.1371
P49736	P49736	MCM2	Human	DNA replication licensing factor MCM2						Nuc		5	0.29891	0.3845	1.2933
P25205	P25205	MCM3	Human	DNA replication licensing factor MCM3	M					Nuc		17	1.0057	1.0802	1.1135
P33991	P33991	MCM4	Human	DNA replication licensing factor MCM4	M					Nuc		4	0.6903	0.6346	1.1422
P33992	P33992	MCM5	Human	DNA replication licensing factor MCM5	M					Nuc		13	1.0504	1.0601	1.0307
Q14566	Q14566	MCM6	Human	DNA replication licensing factor MCM6						Nuc		8	0.64996	0.71769	0.97532
P33993	P33993	MCM7	Human	DNA replication licensing factor MCM7	M							5	0.65096	0.85439	1.6448
Q9NU22	Q9NU22	MDN1	Human	Midasin	M					Nuc		7	2.2169	1.3073	0.59285
P23368-2	P23368	ME2	Human	Isoform 2 of NAD-dependent malic enzyme, mitochondrial	M							2	0.10431	0.32342	2.8465
Q9H1U4	Q9H1U4	MEGF9	Human	Multiple epidermal growth factor-like domains protein 9	M							7	2.2688	1.7647	0.78156
Q9H7H0-2	Q9H7H0	METTL17	Human	Isoform 2 of Methyltransferase-like protein 17, mitochondrial						Nuc		2	4.8469	0.74774	0.1323
Q9H8H3	Q9H8H3	METTL7A	Human	Methyltransferase-like protein 7A	M							2	0.5381	0.49945	0.8567
Q6ZSS7	Q6ZSS7	MFSD6	Human	Major facilitator superfamily domain-containing protein 6	M							4	1.14	1.1078	0.97994
P10620-2	P10620	MGST1	Human	Isoform 2 of Microsomal glutathione S-transferase 1	M					Nuc		2	0.28559	0.25309	2.6791
O14880	O14880	MGST3	Human	Microsomal glutathione S-transferase 3	M							1	1.8852	1.965	0.93143
Q8IUF8-4	Q8IUF8	MINA	Human	Isoform 4 of Bifunctional lysine-specific demethylase and histidyl-hydroxylase MINA						Nuc		3	1.2438	0.97437	0.66978
P46013-2	P46013	MKI67	Human	Isoform Short of Proliferation marker protein Ki-67	M					Nuc		4	0.64578	0.32752	0.64773
Q96T76-9	Q96T76	MMS19	Human	Isoform 6 of MMS19 nucleotide excision repair protein homolog	M					Nuc		2	0.96832	2.38	2.3472
Q9BU76-4	Q9BU76	MMTAG2	Human	Isoform 4 of Multiple myeloma tumor-associated protein 2								4	2.9077	1.764	0.48042
P34949-2	P34949	MPI	Human	Isoform 2 of Mannose-6-phosphate isomerase								2	0.39538	0.27612	0.69886
P25325	P25325	MPST	Human	3-mercaptopyruvate sulfurtransferase	M							2	0.31006	0.25627	0.84803
Q9BYD6	Q9BYD6	MRPL1	Human	39S ribosomal protein L1, mitochondrial	M							4	0.54645	0.90191	1.5823
Q9Y3B7-2	Q9Y3B7	MRPL11	Human	Isoform 2 of 39S ribosomal protein L11, mitochondrial	M							3	0.68335	0.9989	1.2664
P52815	P52815	MRPL12	Human	39S ribosomal protein L12, mitochondrial	M							3	0.19007	0.2008	1.1719
Q9P015	Q9P015	MRPL15	Human	39S ribosomal protein L15, mitochondrial	M							4	0.60049	1.7691	2.9734
Q9BZE1	Q9BZE1	MRPL37	Human	39S ribosomal protein L37, mitochondrial	M							1	1.0012	1.5239	1.6637
Q8IXM3	Q8IXM3	MRPL41	Human	39S ribosomal protein L41, mitochondrial	M							2	0.7659	0.37578	0.37976
Q13405	Q13405	MRPL49	Human	39S ribosomal protein L49, mitochondrial	M							2	0.073091	0.13577	0.37549
P82912-3	P82912	MRPS11	Human	Isoform 3 of 28S ribosomal protein S11, mitochondrial	M							1	2.4887	2.3932	1.0702
O60783	O60783	MRPS14	Human	28S ribosomal protein S14, mitochondrial	M							2	0.59922	0.38405	0.71199
Q9Y3D3	Q9Y3D3	MRPS16	Human	28S ribosomal protein S16, mitochondrial	M							3	1.3476	2.4932	1.7101
Q9Y2R5	Q9Y2R5	MRPS17	Human	28S ribosomal protein S17, mitochondrial	M							3	1.4934	2.6235	1.5841
P82650	P82650	MRPS22	Human	28S ribosomal protein S22, mitochondrial	M							5	2.4078	2.5541	0.69914
Q9Y3D9	Q9Y3D9	MRPS23	Human	28S ribosomal protein S23, mitochondrial	M							5	2.1057	1.7355	1.0008
P82663	P82663	MRPS25	Human	28S ribosomal protein S25, mitochondrial	M							1	1.748	2.1478	1.8476
Q92552	Q92552	MRPS27	Human	28S ribosomal protein S27, mitochondrial	M							8	3.0291	2.0271	0.60367
P82930	P82930	MRPS34	Human	28S ribosomal protein S34, mitochondrial	M							5	2.0475	2.0772	1.1022
P82673	P82673	MRPS35	Human	28S ribosomal protein S35, mitochondrial	M							2	1.2723	1.9485	1.4082
Q9Y2R9	Q9Y2R9	MRPS7	Human	28S ribosomal protein S7, mitochondrial	M							2	1.9318	2.3761	0.9206
P82933	P82933	MRPS9	Human	28S ribosomal protein S9, mitochondrial	M							3	2.9533	2.0417	0.69035
Q9UKD2	Q9UKD2	MRTO4	Human	mRNA turnover protein 4 homolog	M					Nuc		3	1.8406	0.55047	0.25088
P43246	P43246	MSH2	Human	DNA mismatch repair protein Msh2	M							7	0.94179	1.0612	1.08
Q96DH6-2	Q96DH6	MSI2	Human	Isoform 2 of RNA-binding protein Musashi homolog 2								2	0.30035	0.4632	1.5576
P02795	P02795	MT2A	Human	Metallothionein-2						Nuc		2	0.23486	0.73397	1.2519
Q13330-3	Q13330	MTA1	Human	Isoform 3 of Metastasis-associated protein MTA1	M					Nuc		3	0.9129	0.73643	0.7748
O94776	O94776	MTA2	Human	Metastasis-associated protein MTA2	M							2	0.58554	NaN	NaN
Q13126-7	Q13126	MTAP	Human	Isoform 7 of S-methyl-5'-thioadenosine phosphorylase						Nuc		2	0.51762	0.67906	1.2776
Q9Y6C9	Q9Y6C9	MTCH2	Human	Mitochondrial carrier homolog 2	M					Nuc		3	1.0098	1.5359	1.7765
P00403	P00403	MT-CO2	Human	Cytochrome c oxidase subunit 2	M							5	0.26747	10.371	89.267
P00414	P00414	MT-CO3	Human	Cytochrome c oxidase subunit 3	M							1	3.2058	3.1397	1.0099
P00156	P00156	MT-CYB	Human	Cytochrome b	M							2	0.72696	13.364	17.115
P11586	P11586	MTHFD1	Human	C-1-tetrahydrofolate synthase, cytoplasmic	M							17	0.94813	1.0933	1.1084
Q6UB35	Q6UB35	MTHFD1L	Human	Monofunctional C1-tetrahydrofolate synthase, mitochondrial	M							9	0.73779	1.0099	1.2303
P58546	P58546	MTPN	Human	Myotrophin						Nuc		2	0.83719	0.98343	0.87906
O75431-2	O75431	MTX2	Human	Isoform 2 of Metaxin-2	M							3	0.60843	8.3797	13.008
Q14764	Q14764	MVP	Human	Major vault protein	M					Nuc		15	0.22204	0.35733	1.5593
Q9BQG0	Q9BQG0	MYBBP1A	Human	Myb-binding protein 1A	M					Nuc		12	2.4766	2.5054	1.0794
Q7Z406	Q7Z406	MYH14	Human	Myosin-14	M							7	0.62563	0.38068	0.73796
P19105	P19105	MYL12A	Human	Myosin regulatory light chain 12A								8	0.82094	0.92622	1.1305
P60660-2	P60660	MYL6	Human	Isoform Smooth muscle of Myosin light polypeptide 6	M							9	1.1282	1.0477	0.95694
Q15746-9	Q15746	MYLK	Human	Isoform 7 of Myosin light chain kinase, smooth muscle								2	0.30588	NaN	NaN
P15172	P15172	MYOD1	Human	Myoblast determination protein 1						Nuc		1	0.02008	0.012687	0.64145
P41227-2	P41227	NAA10	Human	Isoform 2 of N-alpha-acetyltransferase 10	M					Nuc		1	0.59778	0.48709	0.81924
Q9BXJ9	Q9BXJ9	NAA15	Human	N-alpha-acetyltransferase 15, NatA auxiliary subunit	M					Nuc		4	1.3601	1.0065	0.77633
Q13765	Q13765	NACA	Human	Nascent polypeptide-associated complex subunit alpha						Nuc		5	1.0509	1.2643	1.2355
Q96HR8-2	Q96HR8	NAF1	Human	Isoform 2 of H/ACA ribonucleoprotein complex non-core subunit NAF1						Nuc		1	0.22408	0.90941	4.0926
Q9NR45	Q9NR45	NANS	Human	Sialic acid synthase								3	0.42434	0.33953	0.8675
P55209-2	P55209	NAP1L1	Human	Isoform 2 of Nucleosome assembly protein 1-like 1	M					Nuc		7	0.92054	1.9524	3.403
Q99733	Q99733	NAP1L4	Human	Nucleosome assembly protein 1-like 4						Nuc		6	1.2576	1.9487	1.6553
P54920	P54920	NAPA	Human	Alpha-soluble NSF attachment protein	M							4	0.35903	0.38392	1.0797
O43776	O43776	NARS	Human	Asparagine--tRNA ligase, cytoplasmic								5	0.23993	0.16749	0.64487
P49321	P49321	NASP	Human	Nuclear autoantigenic sperm protein						Nuc		9	0.2586	0.23973	0.95624
Q9H0A0-2	Q9H0A0	NAT10	Human	Isoform 2 of RNA cytidine acetyltransferase	M					Nuc		5	0.75287	1.0722	1.6591
Q15021	Q15021	NCAPD2	Human	Condensin complex subunit 1	M					Nuc		2	0.54969	0.15682	0.57652
P42695	P42695	NCAPD3	Human	Condensin-2 complex subunit D3	M							3	0.73934	2.1583	2.7034
Q9BPX3	Q9BPX3	NCAPG	Human	Condensin complex subunit 3	M					Nuc		3	0.50674	0.57846	2.0705
Q09161	Q09161	NCBP1	Human	Nuclear cap-binding protein subunit 1						Nuc		1	1.4746	1.2028	0.89522
Q9Y2A7	Q9Y2A7	NCKAP1	Human	Nck-associated protein 1	M							9	0.92434	0.912	0.96295
Q969V3-2	Q969V3	NCLN	Human	Isoform 2 of Nicalin	M							3	2.3109	2.4986	0.94413
O95299	O95299	NDUFA10	Human	NADH dehydrogenase [ubiquinone] 1 alpha subcomplex subunit 10, mitochondrial	M							4	1.1997	4.8272	3.9304
Q9UI09	Q9UI09	NDUFA12	Human	NADH dehydrogenase [ubiquinone] 1 alpha subcomplex subunit 12	M							2	0.40199	2.0525	3.3132
Q9P0J0	Q9P0J0	NDUFA13	Human	NADH dehydrogenase [ubiquinone] 1 alpha subcomplex subunit 13	M							2	1.075	7.6084	8.6691
O00483	O00483	NDUFA4	Human	Cytochrome c oxidase subunit NDUFA4	M							2	0.84013	2.047	2.2453
Q16718	Q16718	NDUFA5	Human	NADH dehydrogenase [ubiquinone] 1 alpha subcomplex subunit 5								3	0.36006	1.585	3.069
O95182	O95182	NDUFA7	Human	NADH dehydrogenase [ubiquinone] 1 alpha subcomplex subunit 7	M							2	0.75712	5.2557	29.45
O75438	O75438	NDUFB1	Human	NADH dehydrogenase [ubiquinone] 1 beta subcomplex subunit 1	M							2	0.39428	3.7336	17.422
O96000-2	O96000	NDUFB10	Human	Isoform 2 of NADH dehydrogenase [ubiquinone] 1 beta subcomplex subunit 10	M							3	1.8536	5.7891	4.6173
O95168-2	O95168	NDUFB4	Human	Isoform 2 of NADH dehydrogenase [ubiquinone] 1 beta subcomplex subunit 4	M							2	0.36929	7.4153	20.179
P17568	P17568	NDUFB7	Human	NADH dehydrogenase [ubiquinone] 1 beta subcomplex subunit 7	M							2	0.73953	5.6654	7.282
O75306-2	O75306	NDUFS2	Human	Isoform 2 of NADH dehydrogenase [ubiquinone] iron-sulfur protein 2, mitochondrial								3	0.7192	4.7408	6.5522
O75489	O75489	NDUFS3	Human	NADH dehydrogenase [ubiquinone] iron-sulfur protein 3, mitochondrial	M					Nuc		7	1.0903	4.2338	6.3657
O75380	O75380	NDUFS6	Human	NADH dehydrogenase [ubiquinone] iron-sulfur protein 6, mitochondrial	M							2	0.24546	0.18879	0.76086
O75251-2	O75251	NDUFS7	Human	Isoform 2 of NADH dehydrogenase [ubiquinone] iron-sulfur protein 7, mitochondrial	M							1	0.84524	4.2243	6.5008
P49821-2	P49821	NDUFV1	Human	Isoform 2 of NADH dehydrogenase [ubiquinone] flavoprotein 1, mitochondrial	M							5	0.79351	4.0322	2.3758
P19404	P19404	NDUFV2	Human	NADH dehydrogenase [ubiquinone] flavoprotein 2, mitochondrial	M							5	0.054815	0.049707	1.0666
Q96PU5-2	Q96PU5	NEDD4L	Human	Isoform 2 of E3 ubiquitin-protein ligase NEDD4-like								22	10.835	4.0609	0.61988
Q15843	Q15843	NEDD8	Human	NEDD8						Nuc		1	0.15925	0.15029	0.95358
P07197	P07197	NEFM	Human	Neurofilament medium polypeptide								3	0.19089	0.36245	1.909
Q8TD19	Q8TD19	NEK9	Human	Serine/threonine-protein kinase Nek9						Nuc		3	0.95678	1.1846	1.137
Q9UMS0-3	Q9UMS0	NFU1	Human	Isoform 3 of NFU1 iron-sulfur cluster scaffold homolog, mitochondrial						Nuc		3	0.91822	1.1896	1.1226
Q8NBF2-2	Q8NBF2	NHLRC2	Human	Isoform 2 of NHL repeat-containing protein 2								2	0.30959	2.4941	8.598
Q9BYG3	Q9BYG3	NIFK	Human	MKI67 FHA domain-interacting nucleolar phosphoprotein								4	0.64202	0.27904	0.3768
Q86X76-2	Q86X76	NIT1	Human	Isoform 1 of Nitrilase homolog 1						Nuc		2	0.73888	0.56492	0.94083
Q9NQR4	Q9NQR4	NIT2	Human	Omega-amidase NIT2								7	0.19122	0.21001	1.1206
O15226	O15226	NKRF	Human	NF-kappa-B-repressing factor						Nuc		3	2.41	0.97927	0.38073
P15531	P15531	NME1	Human	Nucleoside diphosphate kinase A	M					Nuc		8	0.3733	0.65993	1.0269
P22392-2	P22392	NME2	Human	Isoform 3 of Nucleoside diphosphate kinase B	M					Nuc		10	0.78684	0.66353	0.96065
P40261	P40261	NNMT	Human	Nicotinamide N-methyltransferase								3	0.24187	0.12983	0.65379
Q9ULX3	Q9ULX3	NOB1	Human	RNA-binding protein NOB1						Nuc		4	1.2599	2.8275	3.8639
Q5SY16	Q5SY16	NOL9	Human	Polynucleotide 5'-hydroxyl-kinase NOL9	M					Nuc		4	2.2091	0.64977	0.27061
Q14978	Q14978	NOLC1	Human	Nucleolar and coiled-body phosphoprotein 1								5	0.4746	0.15462	0.50865
Q5C9Z4	Q5C9Z4	NOM1	Human	Nucleolar MIF4G domain-containing protein 1						Nuc		3	0.35448	0.67233	1.951
Q5JPE7-2	Q5JPE7	NOMO2	Human	Isoform 2 of Nodal modulator 2	M							4	0.89792	1.9518	1.4298
Q15233-2	Q15233	NONO	Human	Isoform 2 of Non-POU domain-containing octamer-binding protein	M					Nuc		7	0.38676	0.15488	0.65063
P46087-3	P46087	NOP2	Human	Isoform 3 of Probable 28S rRNA (cytosine(4447)-C(5))-methyltransferase								7	0.32432	0.56984	1.2011
O00567	O00567	NOP56	Human	Nucleolar protein 56	M							9	0.34294	0.23284	0.78079
Q9Y2X3	Q9Y2X3	NOP58	Human	Nucleolar protein 58	M					Nuc		6	0.22352	0.28156	0.66934
Q9Y314	Q9Y314	NOSIP	Human	Nitric oxide synthase-interacting protein	M					Nuc		5	1.0667	0.91309	0.8825
P61916	P61916	NPC2	Human	Epididymal secretory protein E1								4	0.38406	0.20805	0.76725
Q9NQX5	Q9NQX5	NPDC1	Human	Neural proliferation differentiation and control protein 1	M							3	0.75506	0.8537	1.4616
P55786	P55786	NPEPPS	Human	Puromycin-sensitive aminopeptidase						Nuc		8	0.41496	0.29669	0.72876
P06748-2	P06748	NPM1	Human	Isoform 2 of Nucleophosmin	M					Nuc		9	0.74205	0.44491	0.76993
O75607	O75607	NPM3	Human	Nucleoplasmin-3								3	0.68715	0.67653	0.7384
P15559-3	P15559	NQO1	Human	Isoform 3 of NAD(P)H dehydrogenase [quinone] 1								2	0.19158	0.16855	0.84138
O95478	O95478	NSA2	Human	Ribosome biogenesis protein NSA2 homolog						Nuc		2	0.85473	0.70851	1.0114
Q08J23	Q08J23	NSUN2	Human	tRNA (cytosine(34)-C(5))-methyltransferase						Nuc		6	0.54254	0.61499	0.83689
Q9H857	Q9H857	NT5DC2	Human	5'-nucleotidase domain-containing protein 2								4	0.91707	1.2501	1.3014
Q9BSD7	Q9BSD7	NTPCR	Human	Cancer-related nucleoside-triphosphatase	M							3	0.96675	1.0079	1.026
Q9H1E3	Q9H1E3	NUCKS1	Human	Nuclear ubiquitous casein and cyclin-dependent kinase substrate 1						Nuc		5	0.52367	0.25867	0.60632
Q9Y266	Q9Y266	NUDC	Human	Nuclear migration protein nudC								6	1.0224	0.96384	0.79957
Q8WVJ2	Q8WVJ2	NUDCD2	Human	NudC domain-containing protein 2								1	0.48353	0.312	0.62451
Q9BRJ7	Q9BRJ7	NUDT16L1	Human	Protein syndesmos								7	1.0102	1.1118	1.3184
Q9UKK9	Q9UKK9	NUDT5	Human	ADP-sugar pyrophosphatase						Nuc		5	0.30529	0.48227	1.0506
Q14980	Q14980	NUMA1	Human	Nuclear mitotic apparatus protein 1	M					Nuc		31	0.95375	0.6558	0.74111
P57740	P57740	NUP107	Human	Nuclear pore complex protein Nup107	M							3	2.9761	3.3244	1.2406
Q8WUM0	Q8WUM0	NUP133	Human	Nuclear pore complex protein Nup133	M							3	3.0539	2.0445	0.74537
P49790	P49790	NUP153	Human	Nuclear pore complex protein Nup153	M							9	1.5243	2.8737	2.2706
O75694	O75694	NUP155	Human	Nuclear pore complex protein Nup155	M							13	1.2905	1.3841	1.0817
Q92621	Q92621	NUP205	Human	Nuclear pore complex protein Nup205	M							7	2.8029	3.6409	1.3431
Q8TEM1-2	Q8TEM1	NUP210	Human	Isoform 2 of Nuclear pore membrane glycoprotein 210	M							2	1.4291	1.0351	0.69313
P35658-2	P35658	NUP214	Human	Isoform 2 of Nuclear pore complex protein Nup214	M					Nuc		2	1.3654	2.1301	1.4545
Q9UKX7-2	Q9UKX7	NUP50	Human	Isoform 2 of Nuclear pore complex protein Nup50	M							2	0.33586	0.6794	1.9002
Q7Z3B4-3	Q7Z3B4	NUP54	Human	Isoform 3 of Nucleoporin p54	M							2	0.39282	0.57514	1.4652
P37198	P37198	NUP62	Human	Nuclear pore glycoprotein p62	M							4	0.15881	0.15737	5.7987
Q9BW27	Q9BW27	NUP85	Human	Nuclear pore complex protein Nup85	M							3	1.938	2.5383	1.2427
Q99567	Q99567	NUP88	Human	Nuclear pore complex protein Nup88								3	2.755	2.4537	0.93739
Q8N1F7	Q8N1F7	NUP93	Human	Nuclear pore complex protein Nup93	M							12	2.1497	2.7433	1.3829
P52948-6	P52948	NUP98	Human	Isoform 6 of Nuclear pore complex protein Nup98-Nup96	M							4	1.366	1.5732	1.0797
P04181	P04181	OAT	Human	Ornithine aminotransferase, mitochondrial								9	0.32127	0.77365	1.3443
Q5SWX8-3	Q5SWX8	ODR4	Human	Isoform 3 of Protein odr-4 homolog	M							2	0.96789	2.6829	2.7847
Q02218	Q02218	OGDH	Human	2-oxoglutarate dehydrogenase, mitochondrial	M							9	0.37791	0.52185	1.3819
Q9NTK5	Q9NTK5	OLA1	Human	Obg-like ATPase 1	M							8	0.29739	0.184	0.64964
O60313-2	O60313	OPA1	Human	Isoform 2 of Dynamin-like 120 kDa protein, mitochondrial	M							16	1.0023	1.0466	0.97748
O43913-2	O43913	ORC5	Human	Isoform 2 of Origin recognition complex subunit 5						Nuc		1	1.2579	0.96979	0.69875
P22059	P22059	OSBP	Human	Oxysterol-binding protein 1	M					Nuc		3	0.50781	0.2148	0.41993
Q9NPF4	Q9NPF4	OSGEP	Human	Probable tRNA N6-adenosine threonylcarbamoyltransferase						Nuc		2	0.60147	0.36873	0.57766
Q9NRP0	Q9NRP0	OSTC	Human	Oligosaccharyltransferase complex subunit OSTC	M							2	0.2335	1.1897	5.4272
Q96FW1	Q96FW1	OTUB1	Human	Ubiquitin thioesterase OTUB1						Nuc		4	0.42485	0.10782	0.26293
P55809	P55809	OXCT1	Human	Succinyl-CoA:3-ketoacid coenzyme A transferase 1, mitochondrial								2	0.48781	NaN	NaN
O95747	O95747	OXSR1	Human	Serine/threonine-protein kinase OSR1								4	0.34031	0.20029	1.2899
P13674-3	P13674	P4HA1	Human	Isoform 3 of Prolyl 4-hydroxylase subunit alpha-1	M							6	0.50367	0.37544	0.89998
Q9UQ80	Q9UQ80	PA2G4	Human	Proliferation-associated protein 2G4	M					Nuc		13	0.48069	0.42893	1.1618
P11940	P11940	PABPC1	Human	Polyadenylate-binding protein 1	M					Nuc		24	0.94507	0.68086	0.91364
Q13310-2	Q13310	PABPC4	Human	Isoform 2 of Polyadenylate-binding protein 4						Nuc		18	0.91271	1.049	1.0947
Q86U42-2	Q86U42	PABPN1	Human	Isoform 2 of Polyadenylate-binding protein 2						Nuc		4	3.4412	0.95592	1.1203
Q8N7H5-3	Q8N7H5	PAF1	Human	Isoform 3 of RNA polymerase II-associated factor 1 homolog	M							4	0.72952	0.80859	0.83911
P43034	P43034	PAFAH1B1	Human	Platelet-activating factor acetylhydrolase IB subunit alpha	M							3	0.4044	3.4796	8.5989
P22234	P22234	PAICS	Human	Multifunctional protein ADE2	M							13	0.6231	0.63731	1.3859
O43252	O43252	PAPSS1	Human	Bifunctional 3'-phosphoadenosine 5'-phosphosulfate synthase 1								4	0.683	0.80177	1.0115
P09874	P09874	PARP1	Human	Poly [ADP-ribose] polymerase 1	M					Nuc		51	0.75076	0.39044	0.70887
Q9UKK3	Q9UKK3	PARP4	Human	Poly [ADP-ribose] polymerase 4	M					Nuc		2	0.15854	0.30918	2.145
Q9HBE1-4	Q9HBE1	PATZ1	Human	Isoform 4 of POZ-, AT hook-, and zinc finger-containing protein 1						Nuc		1	1.2794	1.8135	1.3252
Q9BVG4	Q9BVG4	PBDC1	Human	Protein PBDC1								5	0.87435	1.2261	1.3364
Q86U86-5	Q86U86	PBRM1	Human	Isoform 5 of Protein polybromo-1								7	0.7388	3.1181	3.4314
P11498	P11498	PC	Human	Pyruvate carboxylase, mitochondrial								51	1.3247	1.2549	0.95569
Q15365	Q15365	PCBP1	Human	Poly(rC)-binding protein 1	M							10	0.98962	1.0881	1.0606
Q15366-6	Q15366	PCBP2	Human	Isoform 6 of Poly(rC)-binding protein 2	M					Nuc		9	1.0613	0.9521	0.94596
P05165	P05165	PCCA	Human	Propionyl-CoA carboxylase alpha chain, mitochondrial								38	1.2106	1.3734	1.1472
P05166	P05166	PCCB	Human	Propionyl-CoA carboxylase beta chain, mitochondrial								2	0.71493	1.6772	2.3402
Q16822	Q16822	PCK2	Human	Phosphoenolpyruvate carboxykinase [GTP], mitochondrial								3	0.28006	0.82938	2.1887
P12004	P12004	PCNA	Human	Proliferating cell nuclear antigen						Nuc		5	0.86477	1.2476	1.1724
Q8WW12	Q8WW12	PCNP	Human	PEST proteolytic signal-containing nuclear protein						Nuc		3	0.33851	NaN	NaN
Q13442	Q13442	PDAP1	Human	28 kDa heat- and acid-stable phosphoprotein								5	1.6677	0.93223	0.58476
Q14690	Q14690	PDCD11	Human	Protein RRP5 homolog						Nuc		4	0.79974	NaN	NaN
Q9BRP1	Q9BRP1	PDCD2L	Human	Programmed cell death protein 2-like	M							6	0.81672	0.95204	1.0716
Q53EL6-2	Q53EL6	PDCD4	Human	Isoform 2 of Programmed cell death protein 4						Nuc		15	1.0946	0.52181	0.55705
O14737	O14737	PDCD5	Human	Programmed cell death protein 5						Nuc		3	0.20065	0.076407	0.37559
O75340-2	O75340	PDCD6	Human	Isoform 2 of Programmed cell death protein 6	M					Nuc		3	1.0753	0.9815	0.90126
Q6L8Q7-2	Q6L8Q7	PDE12	Human	Isoform 2 of 2',5'-phosphodiesterase 12								3	0.39602	0.78283	1.5457
P08559	P08559	PDHA1	Human	Pyruvate dehydrogenase E1 component subunit alpha, somatic form, mitochondrial						Nuc		2	0.74054	0.8443	1.0367
P11177-3	P11177	PDHB	Human	Isoform 3 of Pyruvate dehydrogenase E1 component subunit beta, mitochondrial						Nuc		2	2.1523	0.65849	0.32969
Q14554	Q14554	PDIA5	Human	Protein disulfide-isomerase A5	M							2	0.39174	0.46281	1.1878
Q15120	Q15120	PDK3	Human	[Pyruvate dehydrogenase (acetyl-transferring)] kinase isozyme 3, mitochondrial								2	1.1707	0.9354	0.79316
O00151	O00151	PDLIM1	Human	PDZ and LIM domain protein 1								8	0.30149	0.43626	1.1611
Q96HC4	Q96HC4	PDLIM5	Human	PDZ and LIM domain protein 5	M							7	0.29607	0.3592	1.2141
P30086	P30086	PEBP1	Human	Phosphatidylethanolamine-binding protein 1						Nuc		8	0.16208	0.33261	0.96274
Q9UBV8	Q9UBV8	PEF1	Human	Peflin	M							5	0.74778	1.1839	1.2091
Q9BRX2	Q9BRX2	PELO	Human	Protein pelota homolog						Nuc		7	0.95134	1.3956	1.4107
Q8IZL8	Q8IZL8	PELP1	Human	Proline-, glutamic acid- and leucine-rich protein 1	M					Nuc		11	0.83896	1.3828	1.967
P12955-2	P12955	PEPD	Human	Isoform 2 of Xaa-Pro dipeptidase								3	0.43571	0.333	1.3898
O00541-2	O00541	PES1	Human	Isoform 2 of Pescadillo homolog	M					Nuc		2	0.47827	0.52737	1.133
O96011-2	O96011	PEX11B	Human	Isoform 2 of Peroxisomal membrane protein 11B	M							3	0.61077	4.2837	8.1115
O15067	O15067	PFAS	Human	Phosphoribosylformylglycinamidine synthase								6	0.83442	0.75185	0.85015
O60925	O60925	PFDN1	Human	Prefoldin subunit 1								1	0.060196	0.052152	0.95878
Q9UHV9	Q9UHV9	PFDN2	Human	Prefoldin subunit 2						Nuc		3	1.0586	1.0636	0.94469
Q9NQP4	Q9NQP4	PFDN4	Human	Prefoldin subunit 4						Nuc		2	0.31038	0.18217	0.60296
Q99471	Q99471	PFDN5	Human	Prefoldin subunit 5						Nuc		3	0.23325	0.14106	0.56254
O15212	O15212	PFDN6	Human	Prefoldin subunit 6								3	0.13947	1.3362	2.8639
Q16875-3	Q16875	PFKFB3	Human	Isoform 3 of 6-phosphofructo-2-kinase/fructose-2,6-bisphosphatase 3								2	0.8145	0.77003	0.87873
Q01813	Q01813	PFKP	Human	ATP-dependent 6-phosphofructokinase, platelet type	M					Nuc		12	0.95786	0.94228	0.89259
P07737	P07737	PFN1	Human	Profilin-1	M					Nuc		10	0.68276	1.2777	1.9616
P35080	P35080	PFN2	Human	Profilin-2								5	0.86196	0.99849	0.97128
P35080-2	P35080	PFN2	Human	Isoform IIb of Profilin-2								6	0.88689	0.97926	1.0891
P18669	P18669	PGAM1	Human	Phosphoglycerate mutase 1	M							6	0.30577	0.18374	0.53637
Q96HS1-2	Q96HS1	PGAM5	Human	Isoform 2 of Serine/threonine-protein phosphatase PGAM5, mitochondrial	M							6	1.015	1.0421	1.2142
P52209-2	P52209	PGD	Human	Isoform 2 of 6-phosphogluconate dehydrogenase, decarboxylating						Nuc		7	0.17803	0.18661	0.78276
P00558	P00558	PGK1	Human	Phosphoglycerate kinase 1	M							16	0.14254	0.077906	0.72577
O95336	O95336	PGLS	Human	6-phosphogluconolactonase								3	0.16934	0.11938	0.35895
P36871	P36871	PGM1	Human	Phosphoglucomutase-1								8	0.34233	0.29526	0.98143
Q96G03	Q96G03	PGM2	Human	Phosphoglucomutase-2								3	0.33202	0.9854	2.6686
O00264	O00264	PGRMC1	Human	Membrane-associated progesterone receptor component 1	M							3	0.95952	1.2008	1.2801
O15173	O15173	PGRMC2	Human	Membrane-associated progesterone receptor component 2	M							2	0.50149	0.62039	1.2662
Q8IXK0-2	Q8IXK0	PHC2	Human	Isoform 2 of Polyhomeotic-like protein 2						Nuc		4	0.48805	1.2227	2.0871
O94880	O94880	PHF14	Human	PHD finger protein 14						Nuc		2	1.5375	0.35117	0.21376
Q7RTV0	Q7RTV0	PHF5A	Human	PHD finger-like domain-containing protein 5A								2	1.0331	0.71347	0.65366
O43175	O43175	PHGDH	Human	D-3-phosphoglycerate dehydrogenase								15	0.466	0.81494	1.6689
Q9NRX4-2	Q9NRX4	PHPT1	Human	Isoform 2 of 14 kDa phosphohistidine phosphatase								1	0.20049	0.085675	0.55235
Q13492-3	Q13492	PICALM	Human	Isoform 3 of Phosphatidylinositol-binding clathrin assembly protein	M					Nuc		3	0.88613	1.3243	1.5541
Q9GZP4-2	Q9GZP4	PITHD1	Human	Isoform 2 of PITH domain-containing protein 1						Nuc		2	1.0487	1.0665	0.93029
Q00169	Q00169	PITPNA	Human	Phosphatidylinositol transfer protein alpha isoform								2	0.6615	NaN	NaN
P48739	P48739	PITPNB	Human	Phosphatidylinositol transfer protein beta isoform	M							4	0.78294	0.4381	0.51643
Q5JRX3-3	Q5JRX3	PITRM1	Human	Isoform 3 of Presequence protease, mitochondrial								3	0.88206	0.61861	0.76887
Q9Y263	Q9Y263	PLAA	Human	Phospholipase A-2-activating protein								3	0.45795	0.33143	0.72638
Q01970-2	Q01970	PLCB3	Human	Isoform 2 of 1-phosphatidylinositol 4,5-bisphosphate phosphodiesterase beta-3								2	0.83365	0.66441	0.79476
O60664-4	O60664	PLIN3	Human	Isoform 4 of Perilipin-3	M							11	0.17733	0.20517	0.96003
O00469	O00469	PLOD2	Human	Procollagen-lysine,2-oxoglutarate 5-dioxygenase 2	M							6	0.26553	0.55853	0.71695
P13797	P13797	PLS3	Human	Plastin-3								23	1.2368	1.0574	0.88486
Q6UX71-2	Q6UX71	PLXDC2	Human	Isoform 2 of Plexin domain-containing protein 2	M							2	1.1204	0.29649	0.25911
Q8IYS1	Q8IYS1	PM20D2	Human	Peptidase M20 domain-containing protein 2								3	0.94847	0.91217	0.9155
O15305-2	O15305	PMM2	Human	Isoform 2 of Phosphomannomutase 2								2	0.12422	0.14623	1.1862
O75439	O75439	PMPCB	Human	Mitochondrial-processing peptidase subunit beta								7	0.21581	0.32846	1.8108
Q15126	Q15126	PMVK	Human	Phosphomevalonate kinase	M							2	0.36069	NaN	NaN
Q8N490-2	Q8N490	PNKD	Human	Isoform 2 of Probable hydrolase PNKD	M					Nuc		1	0.81524	2.0984	2.6134
Q9NRX1	Q9NRX1	PNO1	Human	RNA-binding protein PNO1						Nuc		5	3.1608	2.3626	0.65023
P00491	P00491	PNP	Human	Purine nucleoside phosphorylase						Nuc		4	0.21785	0.13542	0.48095
Q8TCS8	Q8TCS8	PNPT1	Human	Polyribonucleotide nucleotidyltransferase 1, mitochondrial	M							3	0.44845	NaN	NaN
Q9BY77-2	Q9BY77	POLDIP3	Human	Isoform 2 of Polymerase delta-interacting protein 3	M							5	1.1621	0.74678	0.64949
P24928	P24928	POLR2A	Human	DNA-directed RNA polymerase II subunit RPB1						Nuc		6	0.96573	0.75233	0.69026
P30876	P30876	POLR2B	Human	DNA-directed RNA polymerase II subunit RPB2	M					Nuc		11	1.0163	0.89411	0.79296
P19387	P19387	POLR2C	Human	DNA-directed RNA polymerase II subunit RPB3						Nuc		2	0.6786	0.43145	0.37826
P62487	P62487	POLR2G	Human	DNA-directed RNA polymerase II subunit RPB7						Nuc		3	0.7731	0.54042	0.70098
P52434	P52434	POLR2H	Human	DNA-directed RNA polymerases I, II, and III subunit RPABC3						Nuc		4	1.2513	1.0455	0.70479
Q9H1A7	Q9H1A7	POLR2J3	Human	DNA-directed RNA polymerase II subunit RPB11-b2								1	0.27799	NaN	NaN
Q15181	Q15181	PPA1	Human	Inorganic pyrophosphatase								14	0.95496	1.1445	0.89685
Q9H2U2	Q9H2U2	PPA2	Human	Inorganic pyrophosphatase 2, mitochondrial								4	0.41806	0.071176	0.82951
Q06203	Q06203	PPAT	Human	Amidophosphoribosyltransferase								3	0.76768	0.71545	1.0285
P23284	P23284	PPIB	Human	Peptidyl-prolyl cis-trans isomerase B	M					Nuc		6	0.52307	0.49325	0.72383
Q08752	Q08752	PPID	Human	Peptidyl-prolyl cis-trans isomerase D						Nuc		2	0.46714	0.32218	3.3095
O43447	O43447	PPIH	Human	Peptidyl-prolyl cis-trans isomerase H								3	0.27586	0.52028	0.99617
Q8WUA2	Q8WUA2	PPIL4	Human	Peptidyl-prolyl cis-trans isomerase-like 4								1	0.68336	1.0703	1.4201
O15355	O15355	PPM1G	Human	Protein phosphatase 1G	M					Nuc		3	0.75163	1.664	2.0403
Q9Y570-2	Q9Y570	PPME1	Human	Isoform 2 of Protein phosphatase methylesterase 1								3	0.29317	0.17484	1.4213
P62140	P62140	PPP1CB	Human	Serine/threonine-protein phosphatase PP1-beta catalytic subunit						Nuc		4	0.31552	0.26033	0.99174
Q96C90	Q96C90	PPP1R14B	Human	Protein phosphatase 1 regulatory subunit 14B								3	1.2766	1.8832	0.95304
Q12972-2	Q12972	PPP1R8	Human	Isoform Beta of Nuclear inhibitor of protein phosphatase 1						Nuc		2	0.28942	0.50405	1.8127
P30153	P30153	PPP2R1A	Human	Serine/threonine-protein phosphatase 2A 65 kDa regulatory subunit A alpha isoform	M					Nuc		13	0.75042	0.84047	0.95377
P63151	P63151	PPP2R2A	Human	Serine/threonine-protein phosphatase 2A 55 kDa regulatory subunit B alpha isoform								8	0.72762	0.73965	0.97317
Q15257-3	Q15257	PPP2R4	Human	Isoform 3 of Serine/threonine-protein phosphatase 2A activator						Nuc		1	0.63143	0.8195	1.3239
P63098	P63098	PPP3R1	Human	Calcineurin subunit B type 1								1	0.44855	0.26196	0.59265
Q6IN85-4	Q6IN85	PPP4R3A	Human	Isoform 4 of Serine/threonine-protein phosphatase 4 regulatory subunit 3A						Nuc		2	1.1012	1.1169	1.1052
P53041	P53041	PPP5C	Human	Serine/threonine-protein phosphatase 5	M					Nuc		1	0.09464	0.088055	0.95057
O00743-2	O00743	PPP6C	Human	Isoform 2 of Serine/threonine-protein phosphatase 6 catalytic subunit	M							3	0.68178	1.5771	2.0642
P32119	P32119	PRDX2	Human	Peroxiredoxin-2								11	2.1405	0.32379	0.34152
P30048-2	P30048	PRDX3	Human	Isoform 2 of Thioredoxin-dependent peroxide reductase, mitochondrial								7	0.7319	0.55024	0.71076
P48147	P48147	PREP	Human	Prolyl endopeptidase	M					Nuc		6	0.62971	0.6888	1.1197
P49642	P49642	PRIM1	Human	DNA primase small subunit	M							2	0.84542	0.89972	0.96211
P49643	P49643	PRIM2	Human	DNA primase large subunit								4	0.82231	0.99213	1.093
P54619-2	P54619	PRKAG1	Human	Isoform 2 of 5'-AMP-activated protein kinase subunit gamma-1	M					Nuc		6	0.94515	0.96779	0.89814
P14314-2	P14314	PRKCSH	Human	Isoform 2 of Glucosidase 2 subunit beta								10	0.81998	0.84678	0.94685
P78527	P78527	PRKDC	Human	DNA-dependent protein kinase catalytic subunit	M							72	0.42535	1.1193	2.534
Q99873-4	Q99873	PRMT1	Human	Isoform 4 of Protein arginine N-methyltransferase 1						Nuc		12	0.84146	1.0801	1.2949
O60678-2	O60678	PRMT3	Human	Isoform 2 of Protein arginine N-methyltransferase 3								3	0.9541	0.95191	0.97745
O14744	O14744	PRMT5	Human	Protein arginine N-methyltransferase 5						Nuc		11	0.33656	0.28382	0.97732
Q96LA8-2	Q96LA8	PRMT6	Human	Isoform 2 of Protein arginine N-methyltransferase 6						Nuc		1	2.1091	2.7082	1.9352
O94903	O94903	PROSC	Human	Proline synthase co-transcribed bacterial homolog protein								4	0.93762	0.99271	1.1621
Q9UMS4	Q9UMS4	PRPF19	Human	Pre-mRNA-processing factor 19	M					Nuc		8	1.0717	1.3985	1.5173
O43172-2	O43172	PRPF4	Human	Isoform 2 of U4/U6 small nuclear ribonucleoprotein Prp4						Nuc		3	0.16084	0.42596	2.6866
O75400-2	O75400	PRPF40A	Human	Isoform 2 of Pre-mRNA-processing factor 40 homolog A	M							4	0.26225	0.32301	2.0915
Q13523	Q13523	PRPF4B	Human	Serine/threonine-protein kinase PRP4 homolog								2	0.42801	NaN	NaN
O94906-2	O94906	PRPF6	Human	Isoform 2 of Pre-mRNA-processing factor 6	M					Nuc		4	0.96919	1.0807	0.80547
Q6P2Q9	Q6P2Q9	PRPF8	Human	Pre-mRNA-processing-splicing factor 8	M					Nuc		15	1.2343	1.3055	0.87377
P11908	P11908	PRPS2	Human	Ribose-phosphate pyrophosphokinase 2								3	0.74632	0.63511	1.2656
Q14558	Q14558	PRPSAP1	Human	Phosphoribosyl pyrophosphate synthase-associated protein 1								1	0.8208	4.1737	5.2685
O60256-4	O60256	PRPSAP2	Human	Isoform 4 of Phosphoribosyl pyrophosphate synthase-associated protein 2								2	0.11779	0.23893	2.1035
Q96M27-4	Q96M27	PRRC1	Human	Isoform 4 of Protein PRRC1								1	0.47873	0.72016	1.5193
P48634-4	P48634	PRRC2A	Human	Isoform 4 of Protein PRRC2A	M					Nuc		5	1.0203	0.97935	0.75639
Q5JSZ5	Q5JSZ5	PRRC2B	Human	Protein PRRC2B								4	1.2074	0.86829	0.61836
Q9Y520-3	Q9Y520	PRRC2C	Human	Isoform 3 of Protein PRRC2C	M							21	1.2016	0.58514	0.48061
Q9Y617	Q9Y617	PSAT1	Human	Phosphoserine aminotransferase								8	0.29926	0.23293	0.91197
P25786	P25786	PSMA1	Human	Proteasome subunit alpha type-1						Nuc		3	0.043158	0.29408	5.3421
P25787	P25787	PSMA2	Human	Proteasome subunit alpha type-2						Nuc		4	0.44798	1.2007	1.685
P25788-2	P25788	PSMA3	Human	Isoform 2 of Proteasome subunit alpha type-3						Nuc		3	0.23863	0.47484	1.14
P25789	P25789	PSMA4	Human	Proteasome subunit alpha type-4	M					Nuc		4	0.37487	0.87075	1.209
P28066	P28066	PSMA5	Human	Proteasome subunit alpha type-5						Nuc		5	0.38165	0.14524	0.4532
P60900	P60900	PSMA6	Human	Proteasome subunit alpha type-6						Nuc		6	0.22379	0.26582	1.2497
O14818	O14818	PSMA7	Human	Proteasome subunit alpha type-7						Nuc		5	0.2152	0.090322	0.80722
P20618	P20618	PSMB1	Human	Proteasome subunit beta type-1						Nuc		4	0.34702	0.3211	0.91925
P49721	P49721	PSMB2	Human	Proteasome subunit beta type-2	M					Nuc		3	0.66506	0.70064	0.98317
P49720	P49720	PSMB3	Human	Proteasome subunit beta type-3						Nuc		4	0.38477	0.74945	1.3281
P28070	P28070	PSMB4	Human	Proteasome subunit beta type-4						Nuc		2	1.0125	NaN	NaN
P28074	P28074	PSMB5	Human	Proteasome subunit beta type-5						Nuc		5	0.50865	0.84975	1.6018
P28072	P28072	PSMB6	Human	Proteasome subunit beta type-6						Nuc		3	0.083931	0.080735	1.0388
P62191	P62191	PSMC1	Human	26S protease regulatory subunit 4	M					Nuc		8	0.41626	0.27917	0.72969
P35998	P35998	PSMC2	Human	26S protease regulatory subunit 7	M					Nuc		9	0.27658	0.31151	1.2693
P17980	P17980	PSMC3	Human	26S protease regulatory subunit 6A	M					Nuc		9	0.2536	0.17703	1.3192
P43686	P43686	PSMC4	Human	26S protease regulatory subunit 6B	M					Nuc		10	0.19067	0.18674	1.0048
P62195	P62195	PSMC5	Human	26S protease regulatory subunit 8	M					Nuc		7	0.81412	0.96591	1.1174
P62333	P62333	PSMC6	Human	26S protease regulatory subunit 10B	M					Nuc		9	0.42342	0.72578	0.86888
Q99460-2	Q99460	PSMD1	Human	Isoform 2 of 26S proteasome non-ATPase regulatory subunit 1	M					Nuc		7	0.30241	NaN	NaN
O00231	O00231	PSMD11	Human	26S proteasome non-ATPase regulatory subunit 11	M					Nuc		5	0.19918	0.044728	0.35487
O00232-2	O00232	PSMD12	Human	Isoform 2 of 26S proteasome non-ATPase regulatory subunit 12	M							4	0.25206	0.42532	1.7073
Q13200	Q13200	PSMD2	Human	26S proteasome non-ATPase regulatory subunit 2	M					Nuc		7	0.84666	0.56713	0.62628
O43242	O43242	PSMD3	Human	26S proteasome non-ATPase regulatory subunit 3	M					Nuc		7	0.62511	0.4955	0.87167
P55036	P55036	PSMD4	Human	26S proteasome non-ATPase regulatory subunit 4								6	0.73912	0.37544	0.31937
Q16401-2	Q16401	PSMD5	Human	Isoform 2 of 26S proteasome non-ATPase regulatory subunit 5								4	0.17949	0.25265	1.1433
Q15008	Q15008	PSMD6	Human	26S proteasome non-ATPase regulatory subunit 6								2	0.40001	0.57079	1.4472
P48556	P48556	PSMD8	Human	26S proteasome non-ATPase regulatory subunit 8						Nuc		2	0.43943	0.40201	0.81311
Q06323	Q06323	PSME1	Human	Proteasome activator complex subunit 1								9	0.90044	0.75283	0.77498
Q9UL46	Q9UL46	PSME2	Human	Proteasome activator complex subunit 2	M							4	1.2248	0.97424	0.63281
P61289	P61289	PSME3	Human	Proteasome activator complex subunit 3	M					Nuc		7	0.95239	1.4527	2.2665
O95456-2	O95456	PSMG1	Human	Isoform 2 of Proteasome assembly chaperone 1						Nuc		2	0.052747	0.066872	1.3003
P26599	P26599	PTBP1	Human	Polypyrimidine tract-binding protein 1	M							12	1.163	1.1409	1.0435
Q96BW5-2	Q96BW5	PTER	Human	Isoform 2 of Phosphotriesterase-related protein								4	1.1102	0.98482	0.84551
O14684	O14684	PTGES	Human	Prostaglandin E synthase	M							1	0.25359	0.4552	1.729
Q15185-4	Q15185	PTGES3	Human	Isoform 4 of Prostaglandin E synthase 3						Nuc		3	0.20982	0.067406	0.40828
P06454-2	P06454	PTMA	Human	Isoform 2 of Prothymosin alpha						Nuc		4	1.0514	2.9567	1.2374
P20962	P20962	PTMS	Human	Parathymosin						Nuc		1	0.16192	0.11627	0.77868
Q6NZI2	Q6NZI2	PTRF	Human	Polymerase I and transcript release factor	M					Nuc		7	0.22922	0.21663	1.4534
Q9Y3E5	Q9Y3E5	PTRH2	Human	Peptidyl-tRNA hydrolase 2, mitochondrial	M							2	0.3028	NaN	NaN
Q9UHX1-6	Q9UHX1	PUF60	Human	Isoform 6 of Poly(U)-binding-splicing factor PUF60								6	0.3289	0.50063	1.7398
Q14671-2	Q14671	PUM1	Human	Isoform 2 of Pumilio homolog 1								3	1.4207	1.6525	0.67687
Q00577	Q00577	PURA	Human	Transcriptional activator protein Pur-alpha						Nuc		2	0.46728	0.62402	1.3187
Q9Y606-2	Q9Y606	PUS1	Human	Isoform 2 of tRNA pseudouridine synthase A, mitochondrial						Nuc		3	0.17764	0.015601	0.090992
Q96PZ0	Q96PZ0	PUS7	Human	Pseudouridylate synthase 7 homolog						Nuc		2	0.25992	0.15608	0.6063
Q13610	Q13610	PWP1	Human	Periodic tryptophan protein 1 homolog						Nuc		2	0.76735	2.1036	2.9912
Q15269	Q15269	PWP2	Human	Periodic tryptophan protein 2 homolog								1	0.3853	0.32588	0.88598
P32322-2	P32322	PYCR1	Human	Isoform 2 of Pyrroline-5-carboxylate reductase 1, mitochondrial								4	0.39796	0.66994	2.1854
Q96C36	Q96C36	PYCR2	Human	Pyrroline-5-carboxylate reductase 2								2	0.10914	NaN	NaN
P11216	P11216	PYGB	Human	Glycogen phosphorylase, brain form	M							19	0.46357	0.46083	0.89344
Q9BRQ0	Q9BRQ0	PYGO2	Human	Pygopus homolog 2								1	0.41381	1.3861	3.5035
Q9BRP8	Q9BRP8	PYM1	Human	Partner of Y14 and mago								3	0.3524	0.83729	2.3788
P47897-2	P47897	QARS	Human	Isoform 2 of Glutamine--tRNA ligase								7	0.31057	0.3821	1.2655
Q96PU8-9	Q96PU8	QKI	Human	Isoform 6 of Protein quaking						Nuc		2	0.172	0.16965	0.98351
Q9BXR0-2	Q9BXR0	QTRT1	Human	Isoform 2 of Queuine tRNA-ribosyltransferase catalytic subunit 1	M					Nuc		1	1.2069	1.1247	1.9914
Q9H0U4	Q9H0U4	RAB1B	Human	Ras-related protein Rab-1B	M							5	0.55798	0.54733	1.1123
P61019-2	P61019	RAB2A	Human	Isoform 2 of Ras-related protein Rab-2A	M					Nuc		2	0.26607	0.366	1.707
P51149	P51149	RAB7A	Human	Ras-related protein Rab-7a	M							5	0.081914	0.16166	2.1393
P53611	P53611	RABGGTB	Human	Geranylgeranyl transferase type-2 subunit beta								2	0.4628	0.46547	0.95975
P63244	P63244	RACK1	Human	Receptor of activated protein C kinase 1						Nuc		19	1.2365	1.0876	1.0419
O60216	O60216	RAD21	Human	Double-strand-break repair protein rad21 homolog	M							3	0.67234	0.82583	1.2606
P54727	P54727	RAD23B	Human	UV excision repair protein RAD23 homolog B						Nuc		4	0.15455	0.13417	0.77396
Q92878-3	Q92878	RAD50	Human	Isoform 3 of DNA repair protein RAD50	M					Nuc		4	0.47593	0.44401	1.1251
P78406	P78406	RAE1	Human	mRNA export factor	M					Nuc		2	1.5975	1.7762	1.0349
Q9UKM9-2	Q9UKM9	RALY	Human	Isoform 1 of RNA-binding protein Raly						Nuc		3	0.56044	0.49089	0.5779
P62826	P62826	RAN	Human	GTP-binding nuclear protein Ran	M					Nuc		7	1.0773	1.5821	1.456
P43487-2	P43487	RANBP1	Human	Isoform 2 of Ran-specific GTPase-activating protein						Nuc		4	0.40288	0.21591	1.1343
P49792	P49792	RANBP2	Human	E3 SUMO-protein ligase RanBP2	M							22	2.2187	2.7313	1.228
P52306-6	P52306	RAP1GDS1	Human	Isoform 6 of Rap1 GTPase-GDP dissociation stimulator 1								3	0.59481	0.51801	0.87713
P54136	P54136	RARS	Human	Arginine--tRNA ligase, cytoplasmic	M							15	0.87025	1.1024	1.162
Q09028-3	Q09028	RBBP4	Human	Isoform 3 of Histone-binding protein RBBP4						Nuc		8	1.0023	1.0551	1.3864
Q9NTZ6	Q9NTZ6	RBM12	Human	RNA-binding protein 12								2	0.29473	0.34289	1.2694
Q96PK6-5	Q96PK6	RBM14	Human	Isoform 5 of RNA-binding protein 14								2	1.1736	1.2219	1.0193
Q96PK6	Q96PK6	RBM14	Human	RNA-binding protein 14								8	2.5795	1.5765	0.58947
Q96T37-4	Q96T37	RBM15	Human	Isoform 4 of Putative RNA-binding protein 15	M							4	0.61389	0.7675	1.2169
Q9NW64-2	Q9NW64	RBM22	Human	Isoform 2 of Pre-mRNA-splicing factor RBM22						Nuc		2	1.1323	0.771	0.63115
P49756-2	P49756	RBM25	Human	Isoform 2 of RNA-binding protein 25								2	0.83365	NaN	NaN
Q9P2N5	Q9P2N5	RBM27	Human	RNA-binding protein 27								3	0.4252	0.67267	1.8774
Q9NW13	Q9NW13	RBM28	Human	RNA-binding protein 28								5	0.35618	0.30556	1.7519
Q14498-3	Q14498	RBM39	Human	Isoform 3 of RNA-binding protein 39								9	1.1253	1.5365	1.3315
Q9Y5S9-2	Q9Y5S9	RBM8A	Human	Isoform 2 of RNA-binding protein 8A						Nuc		3	1.2859	0.75394	0.55585
P18754	P18754	RCC1	Human	Regulator of chromosome condensation	M					Nuc		6	0.27571	0.72074	1.1237
Q15293-2	Q15293	RCN1	Human	Isoform 2 of Reticulocalbin-1								3	0.17775	0.16266	1.1475
Q14257	Q14257	RCN2	Human	Reticulocalbin-2								4	0.74477	0.6023	0.77341
P46063	P46063	RECQL	Human	ATP-dependent DNA helicase Q1	M					Nuc		3	0.91441	0.78485	0.76154
Q6NUM9-2	Q6NUM9	RETSAT	Human	Isoform 2 of All-trans-retinol 13,14-reductase	M							2	0.67406	NaN	NaN
P35251-2	P35251	RFC1	Human	Isoform 2 of Replication factor C subunit 1						Nuc		3	0.6103	1.6798	2.0571
P35250-2	P35250	RFC2	Human	Isoform 2 of Replication factor C subunit 2								3	0.65887	0.85752	1.1258
P40938	P40938	RFC3	Human	Replication factor C subunit 3								5	1.23	1.0429	0.70816
P35249-2	P35249	RFC4	Human	Isoform 2 of Replication factor C subunit 4								6	1.3614	0.8852	0.77841
P40937-2	P40937	RFC5	Human	Isoform 2 of Replication factor C subunit 5								2	0.89003	1.1441	1.189
Q9BRS2	Q9BRS2	RIOK1	Human	Serine/threonine-protein kinase RIO1								6	1.7424	0.90582	0.33123
Q9BVS4-2	Q9BVS4	RIOK2	Human	Isoform 2 of Serine/threonine-protein kinase RIO2								3	1.5385	3.0816	1.2155
Q96DB5-3	Q96DB5	RMDN1	Human	Isoform 3 of Regulator of microtubule dynamics protein 1								2	0.26735	0.60728	2.2914
Q9NWS8	Q9NWS8	RMND1	Human	Required for meiotic nuclear division protein 1 homolog								2	0.59133	7.7216	12.607
Q9BV68-2	Q9BV68	RNF126	Human	Isoform 2 of E3 ubiquitin-protein ligase RNF126						Nuc		2	0.83196	4.2975	5.1025
Q8NC42	Q8NC42	RNF149	Human	E3 ubiquitin-protein ligase RNF149	M							8	0.43956	1.072	2.3996
Q99496	Q99496	RNF2	Human	E3 ubiquitin-protein ligase RING2						Nuc		4	0.93908	1.0052	0.9516
E7ERA6	E7ERA6	RNF223	Human	RING finger protein 223	M							4	0.90242	1.0664	1.2446
O75150-3	O75150	RNF40	Human	Isoform 3 of E3 ubiquitin-protein ligase BRE1B	M					Nuc		2	1.8461	0.82694	0.40477
Q99942	Q99942	RNF5	Human	E3 ubiquitin-protein ligase RNF5	M							1	0.78618	3.0702	3.8084
P13489	P13489	RNH1	Human	Ribonuclease inhibitor								11	0.99745	0.81529	0.88109
Q15287-3	Q15287	RNPS1	Human	Isoform 3 of RNA-binding protein with serine-rich domain 1						Nuc		2	0.18952	0.20212	1.078
P27694	P27694	RPA1	Human	Replication protein A 70 kDa DNA-binding subunit						Nuc		3	0.16982	0.14195	0.84436
Q96AT9-4	Q96AT9	RPE	Human	Isoform 4 of Ribulose-phosphate 3-epimerase								1	0.22572	0.77998	3.4684
P27635	P27635	RPL10	Human	60S ribosomal protein L10	M							9	2.3511	1.1984	0.59938
P62906	P62906	RPL10A	Human	60S ribosomal protein L10a	M					Nuc		11	1.0767	2.3211	1.7653
P62913	P62913	RPL11	Human	60S ribosomal protein L11	M							5	0.86553	0.90838	1.2034
P30050	P30050	RPL12	Human	60S ribosomal protein L12	M							6	0.85915	0.93425	1.2315
P26373	P26373	RPL13	Human	60S ribosomal protein L13	M					Nuc		6	1.2847	1.0304	1.0247
P40429	P40429	RPL13A	Human	60S ribosomal protein L13a	M					Nuc		8	0.89879	1.169	1.472
P50914	P50914	RPL14	Human	60S ribosomal protein L14	M							4	1.1288	1.064	1.1012
P61313	P61313	RPL15	Human	60S ribosomal protein L15	M					Nuc		6	1.7307	1.227	0.85382
P18621	P18621	RPL17	Human	60S ribosomal protein L17						Nuc		8	1.3018	1.0124	1.07
Q07020	Q07020	RPL18	Human	60S ribosomal protein L18	M					Nuc		9	1.2746	1.0701	1.0191
Q02543	Q02543	RPL18A	Human	60S ribosomal protein L18a	M							8	1.1577	0.98328	0.97371
P84098	P84098	RPL19	Human	60S ribosomal protein L19	M							3	0.72364	2.5632	3.382
P46778	P46778	RPL21	Human	60S ribosomal protein L21	M							5	1.12	1.0763	0.96473
P35268	P35268	RPL22	Human	60S ribosomal protein L22						Nuc		3	0.96804	0.94816	1.1495
P62829	P62829	RPL23	Human	60S ribosomal protein L23	M							8	0.92608	0.93352	1.1578
P62750	P62750	RPL23A	Human	60S ribosomal protein L23a						Nuc		9	1.2812	1.1112	1.0059
P83731	P83731	RPL24	Human	60S ribosomal protein L24	M							6	1.0473	1.1093	1.2057
P61254	P61254	RPL26	Human	60S ribosomal protein L26	M							9	1.1781	1.0839	1.0232
P61353	P61353	RPL27	Human	60S ribosomal protein L27	M					Nuc		6	1.1253	1.2506	1.2056
P46776	P46776	RPL27A	Human	60S ribosomal protein L27a	M							5	1.087	0.90857	0.88096
P46779	P46779	RPL28	Human	60S ribosomal protein L28	M							8	1.0434	1.0555	1.2397
P47914	P47914	RPL29	Human	60S ribosomal protein L29	M							1	0.17182	0.30265	0.82635
P39023	P39023	RPL3	Human	60S ribosomal protein L3						Nuc		16	1.2354	1.1082	1.0141
P62888	P62888	RPL30	Human	60S ribosomal protein L30	M					Nuc		8	1.4607	1.1539	1.0518
P62899	P62899	RPL31	Human	60S ribosomal protein L31	M							6	1.0353	1.2511	1.3999
P62910	P62910	RPL32	Human	60S ribosomal protein L32	M							5	1.1526	1.3324	0.93425
P49207	P49207	RPL34	Human	60S ribosomal protein L34								3	1.1401	0.94524	1.0576
P42766	P42766	RPL35	Human	60S ribosomal protein L35	M							4	1.232	1.0113	1.0963
P18077	P18077	RPL35A	Human	60S ribosomal protein L35a	M							4	1.0268	1.0208	1.2262
Q9Y3U8	Q9Y3U8	RPL36	Human	60S ribosomal protein L36	M							5	2.6619	0.90415	0.47805
P83881	P83881	RPL36A	Human	60S ribosomal protein L36a								4	1.3112	0.97934	0.92041
P61513	P61513	RPL37A	Human	60S ribosomal protein L37a						Nuc		3	1.7089	1.0258	0.56945
P63173	P63173	RPL38	Human	60S ribosomal protein L38								6	1.0459	1.8395	1.6108
Q59GN2	Q59GN2	RPL39P5	Human	Putative 60S ribosomal protein L39-like 5								1	1.1876	0.90944	1.1709
P36578	P36578	RPL4	Human	60S ribosomal protein L4	M					Nuc		19	1.7852	1.1187	0.8827
P46777	P46777	RPL5	Human	60S ribosomal protein L5	M					Nuc		14	1.639	1.0706	1.1006
Q02878	Q02878	RPL6	Human	60S ribosomal protein L6	M					Nuc		15	1.0333	1.2238	1.5301
P18124	P18124	RPL7	Human	60S ribosomal protein L7	M					Nuc		16	1.1734	1.0878	1.0208
P62424	P62424	RPL7A	Human	60S ribosomal protein L7a	M					Nuc		16	1.2904	1.0901	1.0601
P62917	P62917	RPL8	Human	60S ribosomal protein L8	M							13	1.4873	0.95868	0.94943
P32969	P32969	RPL9	Human	60S ribosomal protein L9	M					Nuc		9	1.121	1.1134	1.206
P05388	P05388	RPLP0	Human	60S acidic ribosomal protein P0	M					Nuc		11	0.971	0.97913	1.3445
P05386	P05386	RPLP1	Human	60S acidic ribosomal protein P1								3	0.29768	0.09635	0.33584
P05387	P05387	RPLP2	Human	60S acidic ribosomal protein P2	M							8	1.6625	1.1549	1.0573
P04843	P04843	RPN1	Human	Dolichyl-diphosphooligosaccharide--protein glycosyltransferase subunit 1	M							14	0.75505	3.6481	3.4697
P04844-2	P04844	RPN2	Human	Isoform 2 of Dolichyl-diphosphooligosaccharide--protein glycosyltransferase subunit 2	M					Nuc		3	2.2642	3.3095	1.3605
P78346	P78346	RPP30	Human	Ribonuclease P protein subunit p30						Nuc		4	0.76599	1.2155	0.76263
Q96P16	Q96P16	RPRD1A	Human	Regulation of nuclear pre-mRNA domain-containing protein 1A								5	0.8852	0.4807	0.51321
Q9NQG5	Q9NQG5	RPRD1B	Human	Regulation of nuclear pre-mRNA domain-containing protein 1B						Nuc		3	0.7667	0.35348	0.77503
P46783	P46783	RPS10	Human	40S ribosomal protein S10	M							6	2.2469	1.2069	1.0163
P62280	P62280	RPS11	Human	40S ribosomal protein S11	M							14	1.2603	1.1101	1.0773
P25398	P25398	RPS12	Human	40S ribosomal protein S12	M							9	1.0652	1.0516	1.1594
P62277	P62277	RPS13	Human	40S ribosomal protein S13	M					Nuc		8	1.038	1.067	1.3113
P62263	P62263	RPS14	Human	40S ribosomal protein S14	M							10	1.1236	1.0521	1.2168
P62841	P62841	RPS15	Human	40S ribosomal protein S15	M					Nuc		3	0.6421	0.69962	0.65454
P62244	P62244	RPS15A	Human	40S ribosomal protein S15a	M							8	1.0717	1.407	1.3772
P62249	P62249	RPS16	Human	40S ribosomal protein S16	M							11	1.3176	1.0171	1.0485
P08708	P08708	RPS17	Human	40S ribosomal protein S17	M							8	1.2673	0.95238	1.0581
P62269	P62269	RPS18	Human	40S ribosomal protein S18	M					Nuc		13	1.1455	1.0417	1.0595
P39019	P39019	RPS19	Human	40S ribosomal protein S19	M							10	1.0014	0.98369	1.1882
Q86WX3	Q86WX3	RPS19BP1	Human	Active regulator of SIRT1								1	1.4021	2.0668	1.2201
P15880	P15880	RPS2	Human	40S ribosomal protein S2	M					Nuc		14	1.071	1.2	1.0749
P60866	P60866	RPS20	Human	40S ribosomal protein S20	M							5	0.99636	0.93015	1.0749
P63220	P63220	RPS21	Human	40S ribosomal protein S21								7	1.5713	1.0817	0.79767
P62266	P62266	RPS23	Human	40S ribosomal protein S23	M							6	1.318	0.99932	1.0479
P62847-2	P62847	RPS24	Human	Isoform 2 of 40S ribosomal protein S24	M					Nuc		5	1.511	1.3437	1.0703
P62851	P62851	RPS25	Human	40S ribosomal protein S25						Nuc		7	0.97901	0.99464	1.2161
P62854	P62854	RPS26	Human	40S ribosomal protein S26	M							3	1.0867	0.93898	1.0724
P42677	P42677	RPS27	Human	40S ribosomal protein S27						Nuc		7	1.4868	1.0421	1.0608
Q71UM5	Q71UM5	RPS27L	Human	40S ribosomal protein S27-like						Nuc		6	0.75584	2.3743	1.8465
P62857	P62857	RPS28	Human	40S ribosomal protein S28								4	1.4878	1.163	0.95802
P62273	P62273	RPS29	Human	40S ribosomal protein S29								3	1.2322	1.1235	0.97369
P61247	P61247	RPS3A	Human	40S ribosomal protein S3a						Nuc		17	1.1407	1.0023	1.0293
P62701	P62701	RPS4X	Human	40S ribosomal protein S4, X isoform	M							20	1.2596	1.0952	1.1394
P46782	P46782	RPS5	Human	40S ribosomal protein S5	M							12	1.8149	1.1783	1.0466
P62753	P62753	RPS6	Human	40S ribosomal protein S6	M					Nuc		7	1.1589	0.98094	0.97649
P62081	P62081	RPS7	Human	40S ribosomal protein S7	M					Nuc		11	1.5139	1.0939	0.99508
P62241	P62241	RPS8	Human	40S ribosomal protein S8	M					Nuc		13	1.347	0.97136	0.9143
P46781	P46781	RPS9	Human	40S ribosomal protein S9	M					Nuc		15	1.2651	1.064	0.95398
Q9P2E9-3	Q9P2E9	RRBP1	Human	Isoform 2 of Ribosome-binding protein 1	M							12	0.55126	0.69944	0.92668
P23921	P23921	RRM1	Human	Ribonucleoside-diphosphate reductase large subunit								5	0.87396	2.5023	2.6033
P31350	P31350	RRM2	Human	Ribonucleoside-diphosphate reductase subunit M2						Nuc		3	1.1632	0.92057	0.84284
P56182	P56182	RRP1	Human	Ribosomal RNA processing protein 1 homolog A						Nuc		4	2.152	5.1907	2.4877
Q5JTH9-2	Q5JTH9	RRP12	Human	Isoform 2 of RRP12-like protein	M							8	1.5211	1.4402	1.6089
Q14684-2	Q14684	RRP1B	Human	Isoform 2 of Ribosomal RNA processing protein 1 homolog B						Nuc		2	0.72556	0.38454	0.53036
Q9Y3A4	Q9Y3A4	RRP7A	Human	Ribosomal RNA-processing protein 7 homolog A								1	0.58128	0.59192	1.0262
Q15050	Q15050	RRS1	Human	Ribosome biogenesis regulatory protein homolog						Nuc		2	0.39697	0.48203	1.2266
Q96T23-2	Q96T23	RSF1	Human	Isoform 2 of Remodeling and spacing factor 1						Nuc		10	1.1553	0.4321	0.33866
O76021	O76021	RSL1D1	Human	Ribosomal L1 domain-containing protein 1	M							5	0.46083	0.37393	0.51357
O00442	O00442	RTCA	Human	RNA 3'-terminal phosphate cyclase						Nuc		2	0.96573	0.89655	0.81535
Q9Y3I0	Q9Y3I0	RTCB	Human	tRNA-splicing ligase RtcB homolog	M					Nuc		10	1.3957	1.5525	0.96966
Q9Y265	Q9Y265	RUVBL1	Human	RuvB-like 1	M					Nuc		12	1.1755	1.4091	1.4001
Q9Y230	Q9Y230	RUVBL2	Human	RuvB-like 2	M					Nuc		17	1.1429	1.4237	1.239
P29034	P29034	S100A2	Human	Protein S100-A2								3	0.59052	1.0155	0.81304
Q15424-2	Q15424	SAFB	Human	Isoform 2 of Scaffold attachment factor B1						Nuc		11	0.69379	0.67415	1.015
Q9Y512	Q9Y512	SAMM50	Human	Sorting and assembly machinery component 50 homolog	M							5	0.72064	4.923	4.8243
Q9Y6B6	Q9Y6B6	SAR1B	Human	GTP-binding protein SAR1b	M							1	0.51559	0.62909	1.2036
P82979	P82979	SARNP	Human	SAP domain-containing ribonucleoprotein	M					Nuc		5	0.30401	0.27163	0.4904
P49591	P49591	SARS	Human	Serine--tRNA ligase, cytoplasmic								6	0.47566	0.26152	0.80025
Q9Y3A5	Q9Y3A5	SBDS	Human	Ribosome maturation protein SBDS						Nuc		4	0.39571	0.25477	0.64405
Q6UWP8	Q6UWP8	SBSN	Human	Suprabasin								3	0.54404	0.36999	0.90533
Q99590-2	Q99590	SCAF11	Human	Isoform 2 of Protein SCAF11						Nuc		2	0.63765	0.54895	0.82124
O14828-2	O14828	SCAMP3	Human	Isoform 2 of Secretory carrier-associated membrane protein 3	M							3	0.63564	0.24426	0.39132
Q14108-2	Q14108	SCARB2	Human	Isoform 2 of Lysosome membrane protein 2	M							1	0.57412	0.28349	0.51559
P22307-6	P22307	SCP2	Human	Isoform 6 of Non-specific lipid-transfer protein	M							3	0.40098	NaN	NaN
Q12765	Q12765	SCRN1	Human	Secernin-1	M					Nuc		3	0.58908	NaN	NaN
P31040-2	P31040	SDHA	Human	Isoform 2 of Succinate dehydrogenase [ubiquinone] flavoprotein subunit, mitochondrial	M							9	0.89897	1.0697	1.5007
O95810	O95810	SDPR	Human	Serum deprivation-response protein	M							2	0.4639	0.34498	1.0828
P67812-2	P67812	SEC11A	Human	Isoform 2 of Signal peptidase complex catalytic subunit SEC11A	M							2	0.65991	2.0302	2.6576
P55735	P55735	SEC13	Human	Protein SEC13 homolog	M							5	1.4777	2.3846	1.366
Q15436	Q15436	SEC23A	Human	Protein transport protein Sec23A	M							6	1.3355	1.0225	0.78862
Q15437	Q15437	SEC23B	Human	Protein transport protein Sec23B	M							5	0.20315	0.45237	2.9261
O95486	O95486	SEC24A	Human	Protein transport protein Sec24A	M							3	0.33629	0.12547	1.1565
P53992	P53992	SEC24C	Human	Protein transport protein Sec24C	M							6	1.0002	1.3399	1.0325
O94979-7	O94979	SEC31A	Human	Isoform 7 of Protein transport protein Sec31A	M							3	0.3628	0.41024	1.2456
P61619	P61619	SEC61A1	Human	Protein transport protein Sec61 subunit alpha isoform 1	M							5	1.9641	2.6431	1.3248
P60468	P60468	SEC61B	Human	Protein transport protein Sec61 subunit beta	M							2	1.6481	1.6864	1.3325
P60059	P60059	SEC61G	Human	Protein transport protein Sec61 subunit gamma	M							2	0.62301	0.84703	1.6176
Q9H4L4	Q9H4L4	SENP3	Human	Sentrin-specific protease 3						Nuc		3	1.9059	0.32459	0.20144
Q9NVA2	Q9NVA2	SEPT11	Human	Septin-11								3	0.58549	0.42508	0.7932
Q15019	Q15019	SEPT2	Human	Septin-2	M					Nuc		7	0.29399	0.27883	0.8379
Q9UHD8-7	Q9UHD8	SEPT9	Human	Isoform 7 of Septin-9								13	0.18707	0.17594	0.78881
P50454	P50454	SERPINH1	Human	Serpin H1	M							9	1.095	1.1856	1.0526
Q01105-3	Q01105	SET	Human	Isoform 3 of Protein SET						Nuc		7	0.54366	1.3525	2.5727
Q15637-4	Q15637	SF1	Human	Isoform 4 of Splicing factor 1						Nuc		4	0.1631	0.68062	1.9437
Q15459	Q15459	SF3A1	Human	Splicing factor 3A subunit 1								9	0.69064	0.47772	0.47227
Q12874	Q12874	SF3A3	Human	Splicing factor 3A subunit 3								4	0.9721	0.44726	0.6747
O75533	O75533	SF3B1	Human	Splicing factor 3B subunit 1						Nuc		12	1.2472	0.8983	0.83062
Q13435	Q13435	SF3B2	Human	Splicing factor 3B subunit 2								8	0.71927	0.7261	1.0258
Q15393	Q15393	SF3B3	Human	Splicing factor 3B subunit 3						Nuc		15	1.0907	0.88291	0.87197
Q15427	Q15427	SF3B4	Human	Splicing factor 3B subunit 4								1	1.1098	0.76384	0.6026
Q9Y3B4	Q9Y3B4	SF3B6	Human	Splicing factor 3B subunit 6								3	0.46302	0.40153	0.64707
P23246	P23246	SFPQ	Human	Splicing factor, proline- and glutamine-rich						Nuc		8	0.10191	0.066455	1.1632
Q9H9B4	Q9H9B4	SFXN1	Human	Sideroflexin-1	M							5	0.66633	2.1216	2.743
O43765	O43765	SGTA	Human	Small glutamine-rich tetratricopeptide repeat-containing protein alpha	M							4	0.26991	0.5534	1.9022
Q9H299	Q9H299	SH3BGRL3	Human	SH3 domain-binding glutamic acid-rich-like protein 3						Nuc		1	0.45757	0.21701	0.5198
Q99961	Q99961	SH3GL1	Human	Endophilin-A2	M							4	0.58215	0.73697	1.0281
Q9NR46	Q9NR46	SH3GLB2	Human	Endophilin-B2						Nuc		1	0.73172	0.49885	0.76705
P34897-3	P34897	SHMT2	Human	Isoform 3 of Serine hydroxymethyltransferase, mitochondrial	M					Nuc		6	0.12747	0.12711	0.96701
Q6IA17	Q6IA17	SIGIRR	Human	Single Ig IL-1-related receptor	M							7	0.7519	1.1065	1.6649
P42285	P42285	SKIV2L2	Human	Superkiller viralicidic activity 2-like 2						Nuc		6	0.69075	1.5772	2.2808
P63208	P63208	SKP1	Human	S-phase kinase-associated protein 1								5	0.85725	0.95112	1.3535
P53007	P53007	SLC25A1	Human	Tricarboxylate transport protein, mitochondrial	M					Nuc		4	0.46702	1.7749	3.5467
Q9UBX3	Q9UBX3	SLC25A10	Human	Mitochondrial dicarboxylate carrier	M					Nuc		3	0.9347	1.6186	1.8845
Q9H936	Q9H936	SLC25A22	Human	Mitochondrial glutamate carrier 1	M							3	0.88668	0.76056	0.90485
P12236	P12236	SLC25A6	Human	ADP/ATP translocase 3	M					Nuc		15	0.74094	1.7474	2.4907
Q8NBI5	Q8NBI5	SLC43A3	Human	Solute carrier family 43 member 3	M							3	0.5132	0.8077	1.6025
Q9GZT3-2	Q9GZT3	SLIRP	Human	Isoform 2 of SRA stem-loop-interacting RNA-binding protein, mitochondrial						Nuc		3	0.40557	0.366	0.66614
Q9H2G2-2	Q9H2G2	SLK	Human	Isoform 2 of STE20-like serine/threonine-protein kinase								6	0.40202	0.31154	0.52013
Q9NWH9	Q9NWH9	SLTM	Human	SAFB-like transcription modulator								1	0.5251	0.31275	0.77815
P28370-2	P28370	SMARCA1	Human	Isoform 2 of Probable global transcription activator SNF2L1						Nuc		10	1.8604	0.73751	0.37225
O60264	O60264	SMARCA5	Human	SWI/SNF-related matrix-associated actin-dependent regulator of chromatin subfamily A member 5						Nuc		28	1.0475	0.56371	0.69278
Q92922	Q92922	SMARCC1	Human	SWI/SNF complex subunit SMARCC1								3	0.76522	0.67219	0.77969
Q8TAQ2-2	Q8TAQ2	SMARCC2	Human	Isoform 2 of SWI/SNF complex subunit SMARCC2								2	0.45562	1.0261	1.3725
Q969G3-6	Q969G3	SMARCE1	Human	Isoform 6 of SWI/SNF-related matrix-associated actin-dependent regulator of chromatin subfamily E member 1						Nuc		3	1.1493	0.96948	0.42758
Q14683	Q14683	SMC1A	Human	Structural maintenance of chromosomes protein 1A						Nuc		3	0.21215	0.26679	1.9874
O95347	O95347	SMC2	Human	Structural maintenance of chromosomes protein 2						Nuc		6	1.3786	1.0753	0.70468
Q9UQE7	Q9UQE7	SMC3	Human	Structural maintenance of chromosomes protein 3	M					Nuc		9	0.98689	1.1093	0.91923
Q9NTJ3	Q9NTJ3	SMC4	Human	Structural maintenance of chromosomes protein 4						Nuc		11	0.88494	1.4664	1.7488
O75940	O75940	SMNDC1	Human	Survival of motor neuron-related-splicing factor 30						Nuc		2	0.47641	0.19189	0.40988
Q2TAY7	Q2TAY7	SMU1	Human	WD40 repeat-containing protein SMU1						Nuc		4	1.1553	0.70922	0.52383
O76070	O76070	SNCG	Human	Gamma-synuclein								4	0.14236	0.11903	1.2239
Q7KZF4	Q7KZF4	SND1	Human	Staphylococcal nuclease domain-containing protein 1	M					Nuc		25	0.83387	0.55925	0.79129
O75643	O75643	SNRNP200	Human	U5 small nuclear ribonucleoprotein 200 kDa helicase	M					Nuc		22	1.1918	0.96554	0.71749
Q96DI7	Q96DI7	SNRNP40	Human	U5 small nuclear ribonucleoprotein 40 kDa protein								2	1.2213	1.2326	0.9999
P08621-2	P08621	SNRNP70	Human	Isoform 2 of U1 small nuclear ribonucleoprotein 70 kDa						Nuc		4	0.18602	0.36095	1.4967
P09012	P09012	SNRPA	Human	U1 small nuclear ribonucleoprotein A								4	0.90391	0.86832	0.87912
P09661	P09661	SNRPA1	Human	U2 small nuclear ribonucleoprotein A'								12	1.0387	0.95533	1.4581
P14678-2	P14678	SNRPB	Human	Isoform SM-B of Small nuclear ribonucleoprotein-associated proteins B and B'								5	0.81118	0.91082	1.5979
P08579	P08579	SNRPB2	Human	U2 small nuclear ribonucleoprotein B''								3	1.4581	1.1465	0.66735
P62314	P62314	SNRPD1	Human	Small nuclear ribonucleoprotein Sm D1						Nuc		3	1.2357	1.5046	1.0357
P62316	P62316	SNRPD2	Human	Small nuclear ribonucleoprotein Sm D2								7	1.3118	0.89836	0.83981
P62318-2	P62318	SNRPD3	Human	Isoform 2 of Small nuclear ribonucleoprotein Sm D3								4	1.1626	0.79743	0.90547
P62304	P62304	SNRPE	Human	Small nuclear ribonucleoprotein E						Nuc		2	1.0214	1.1033	1.0061
P62306	P62306	SNRPF	Human	Small nuclear ribonucleoprotein F								3	1.1774	1.4263	1.1552
P62308	P62308	SNRPG	Human	Small nuclear ribonucleoprotein G								1	1.2868	0.50429	0.38236
P55769	P55769	SNU13	Human	NHP2-like protein 1						Nuc		4	0.14586	0.33436	2.0231
Q13573	Q13573	SNW1	Human	SNW domain-containing protein 1						Nuc		5	0.61242	0.71047	0.72811
Q13596-2	Q13596	SNX1	Human	Isoform 1A of Sorting nexin-1	M							5	0.81879	0.76949	0.71017
Q9Y5W8-2	Q9Y5W8	SNX13	Human	Isoform 2 of Sorting nexin-13	M							2	0.92148	0.9747	1.0731
O60749-2	O60749	SNX2	Human	Isoform 2 of Sorting nexin-2	M							2	0.27803	NaN	NaN
O60493-3	O60493	SNX3	Human	Isoform 3 of Sorting nexin-3	M							2	0.086145	0.1093	1.3094
Q9UNH7	Q9UNH7	SNX6	Human	Sorting nexin-6	M					Nuc		4	1.1508	1.6066	1.3481
P18583-6	P18583	SON	Human	Isoform E of Protein SON								5	0.12495	0.25479	1.7618
Q96R06	Q96R06	SPAG5	Human	Sperm-associated antigen 5						Nuc		3	2.6323	3.4277	1.1467
O75391	O75391	SPAG7	Human	Sperm-associated antigen 7						Nuc		2	0.43169	0.42394	1.5018
O60271-5	O60271	SPAG9	Human	Isoform 5 of C-Jun-amino-terminal kinase-interacting protein 4	M							1	0.43961	NaN	NaN
Q9NUQ6-2	Q9NUQ6	SPATS2L	Human	Isoform 2 of SPATS2-like protein								2	1.5548	1.3732	0.89205
P61009	P61009	SPCS3	Human	Signal peptidase complex subunit 3	M							1	0.66903	1.383	2.9052
P35270	P35270	SPR	Human	Sepiapterin reductase								3	0.49144	NaN	NaN
Q01082	Q01082	SPTBN1	Human	Spectrin beta chain, non-erythrocytic 1								14	0.36955	0.27446	0.70826
Q9Y6N5	Q9Y6N5	SQRDL	Human	Sulfide:quinone oxidoreductase, mitochondrial	M							4	0.2396	0.093404	0.46276
Q13501-2	Q13501	SQSTM1	Human	Isoform 2 of Sequestosome-1								3	0.9854	2.1064	2.0753
P30626-3	P30626	SRI	Human	Isoform 3 of Sorcin	M							2	0.18647	0.20111	1.0793
P19623	P19623	SRM	Human	Spermidine synthase								4	0.3207	0.44816	1.2451
P37108	P37108	SRP14	Human	Signal recognition particle 14 kDa protein						Nuc		4	0.70893	0.11842	0.25679
[truncated: 257 more rows]

## Sheet: MS Quantification
	Total proteins	Total Peptides
All	2257	17569
Human	2223	17249
HSV-1 Canonical	34	320

## Sheet: SILAC labelling
Label	Sample
Light	Mock
Medium	HSV-1
Heavy	HSV-1 - ΔUL56
