# Supplementary material for: Temporal Proteomic Analysis of Herpes Simplex Virus 1 Infection Reveals Cell-Surface Remodeling via pUL56-Mediated GOPC Degradation
Source: Cell Rep. 2020 Oct 6;33(1):108235. doi: 10.1016/j.celrep.2020.108235 (PMC7539533; doi:10.1016/j.celrep.2020.108235)
Supplement: Table S7. Comparative Analysis of Whole-Cell Protein and Plasma Membrane Protein Changes Caused by HSV-1 Infection, Related to Figures 1 and 6 — Comparative analysis of data from whole cell proteomics and plasma membrane proteomics at 6 hpi. The “Plotter” worksheet generates graphs comparing protein fold changes for each experiment. Proteins quantified in either experiment are shown in the “WCL and PMP combined” worksheet. Whole cell protein and plasma membrane protein changes can be compared in the “Quantified in both” worksheet. Proteins downregulated > 1.5-fold by HSV-1 infection are included in either of the two “Downregulated” worksheets, depending on whether they were downregulated in both whole cell and plasma membrane experiments or in plasma membrane proteomics alone. [file mmc8.xlsx]

## Sheet: Description
Worksheet	Description
WCL and PMP combined	This includes all proteins quantified in both WCL (green columns) and PMP (yellow columns). Quantification - Proteins were scored depending on whether they are quantified in both WCL and PMP, WCL only or PMP only. Downregulation by HSV-1 - Proteins were scored based on the WCL and PMP HSV-1/WT fold change, to identify proteins that were downregulated (2 or 1.5-fold) in both WCL and PMP or PMP onl…
Quantified in both	This spreadsheet only includes proteins that were quantified in both WCL and PMP experiments.
Downregulated in WCL and PMP	Shortlist of proteins that were 1.5- or 2-fold downregulated in both WCL and PMP - identifying proteins that are downregulated at the plasma membrane and at the protein level by HSV-1 infection.
Downregulated by HSV (PMP only)	Shorlist of proteins that were 1.5- or 2-fold downregulated in PMP only - suggesting these proteins may be relocalised from the plasma membrane during HSV-1 infection.
Quantified in WCL only	This includes proteins that were only quantified in WCL samples
Quantified in PMP only	This includes proteins that were only quantified in PMP samples

## Sheet: Plotter
Enter gene name here
	DUOX1
	ATRN
	UL53
	ITCH

## Sheet: WCL and PMP combined
														WCL - Normalised Signal : Noise							PMP - Normalised Ratio				Quantification			Downregulation by HSV-1				Upregulation by HSV-1
Gene Name	Uniprot-l	Uniprot-s	Species	Description	M	PM	IPM	CS	XC	Nuc	ShG	PM filter (PM, CS, XC, ShG)	Peptides	Mock 6h	HSV-1 6h	HSV-1/mock	Downregulated 2-fold by HSV-1	Downregulated 1.5-fold by HSV-1	Upregulated 2-fold by HSV-1	Peptides	Ratio HSV-1/mock	Downregulated 2-fold by HSV-1	Downregulated 1.5-fold by HSV-1	Upregulated 2-fold by HSV-1	Quantified in both	Quantified in WCL only	Quantified in PM only	Downregulated 2-fold in both PMP and WCL	Downregulated 2-fold in PMP only	Downregulated 1.5-fold in both PMP and WCL	Downregulated 1.5-fold in PM only	Upregulated 2-fold in both PMP and WCL	Upregulated 2-fold in PMP only
THBS1	P07996	P07996	HUMAN	Thrombospondin-1	M	PM		CS	XC			1	29	26510.4	4667.16	0.17605	1	1	0	27	0.13117	1	1	0	1	0	0	1	0	1	0	0	0
PRKDC	P78527	P78527	HUMAN	DNA-dependent protein kinase catalytic subunit	M							0	94	66239.4	13709.3	0.206966	1	1	0	72	0.42535	1	1	0	1	0	0	1	0	1	0	0	0
CRIM1	Q9NZV1	Q9NZV1	HUMAN	Cysteine-rich motor neuron 1 protein	M	PM						1	1	247.132	54.0653	0.218771	1	1	0	5	0.4616	1	1	0	1	0	0	1	0	1	0	0	0
NECTIN1	Q15223	Q15223	HUMAN	Nectin-1	M	PM			XC			1	2	2788.15	696.912	0.249955	1	1	0	21	0.22184	1	1	0	1	0	0	1	0	1	0	0	0
SDC1	P18827	P18827	HUMAN	Syndecan-1	M	PM		CS				1	2	1711.6	521.299	0.304569	1	1	0	6	0.56084	0	1	0	1	0	0	0	0	1	0	0	0
SLC20A1	Q8WUM9	Q8WUM9	HUMAN	Sodium-dependent phosphate transporter 1	M	PM						1	1	172.823	54.5471	0.315624	1	1	0	7	0.4464	1	1	0	1	0	0	1	0	1	0	0	0
TRIM33	Q9UPN9-2	Q9UPN9	HUMAN	Isoform Beta of E3 ubiquitin-protein ligase TRIM33	M					Nuc		0	6	1660.35	680.82	0.410045	1	1	0	2	0.61586	0	1	0	1	0	0	0	0	1	0	0	0
SEMA4B	Q9NPR2	Q9NPR2	HUMAN	Semaphorin-4B	M	PM			XC			1	3	1749.99	725.728	0.414704	1	1	0	9	0.37669	1	1	0	1	0	0	1	0	1	0	0	0
ATRN	O75882	O75882	HUMAN	Attractin	M	PM			XC			1	2	408.865	174.727	0.427346	1	1	0	10	0.28498	1	1	0	1	0	0	1	0	1	0	0	0
MKI67	P46013-2	P46013	HUMAN	Isoform Short of Proliferation marker protein Ki-67	M					Nuc		0	1	196.381	89.3339	0.4549	1	1	0	4	0.64578	0	1	0	1	0	0	0	0	1	0	0	0
LRRC8E	Q6NSJ5	Q6NSJ5	HUMAN	Volume-regulated anion channel subunit LRRC8E	M	PM						1	5	2499.8	1154.58	0.461868	1	1	0	4	0.29414	1	1	0	1	0	0	1	0	1	0	0	0
RNF149	Q8NC42	Q8NC42	HUMAN	E3 ubiquitin-protein ligase RNF149	M							0	1	197.274	91.3296	0.462957	1	1	0	8	0.43956	1	1	0	1	0	0	1	0	1	0	0	0
MET	P08581	P08581	HUMAN	Hepatocyte growth factor receptor	M	PM		CS	XC			1	3	821.167	396.697	0.483089	1	1	0	37	0.31018	1	1	0	1	0	0	1	0	1	0	0	0
SPINT1	O43278	O43278	HUMAN	Kunitz-type protease inhibitor 1	M	PM			XC			1	11	6620.39	3226.64	0.487379	1	1	0	23	0.47186	1	1	0	1	0	0	1	0	1	0	0	0
KLK10	O43240	O43240	HUMAN	Kallikrein-10					XC			1	4	2097.01	1050.23	0.500823	0	1	0	3	0.48689	1	1	0	1	0	0	0	1	1	0	0	0
FAM162A	Q96A26	Q96A26	HUMAN	Protein FAM162A	M							0	1	68.3597	36.6483	0.536111	0	1	0	1	0.61395	0	1	0	1	0	0	0	0	1	0	0	0
MT2A	P02795	P02795	HUMAN	Metallothionein-2						Nuc		0	4	1249.18	677.833	0.542622	0	1	0	2	0.23486	1	1	0	1	0	0	0	1	1	0	0	0
FGFBP1	Q14512	Q14512	HUMAN	Fibroblast growth factor-binding protein 1	M	PM		CS	XC			1	9	5338.96	2945.69	0.551734	0	1	0	7	0.21498	1	1	0	1	0	0	0	1	1	0	0	0
ITCH	Q96J02	Q96J02	HUMAN	E3 ubiquitin-protein ligase Itchy homolog	M	PM				Nuc		1	5	1355.44	301.877	0.222715	1	1	0	35	8.9357	0	0	1	1	0	0	0	0	0	0	0	1
FLVCR1	Q9Y5Y0	Q9Y5Y0	HUMAN	Feline leukemia virus subgroup C receptor-related protein 1	M	PM						1	1	103.866	24.1478	0.232491	1	1	0	9	1.1572	0	0	0	1	0	0	0	0	0	0	0	0
TFAM	Q00059	Q00059	HUMAN	Transcription factor A, mitochondrial						Nuc		0	20	17209.5	4157.22	0.241566	1	1	0	2	2.5119	0	0	1	1	0	0	0	0	0	0	0	1
CHCHD2	Q9Y6H1	Q9Y6H1	HUMAN	Coiled-coil-helix-coiled-coil-helix domain-containing protein 2						Nuc		0	2	483.452	142.671	0.29511	1	1	0	2	3.2945	0	0	1	1	0	0	0	0	0	0	0	1
WWP2	O00308	O00308	HUMAN	NEDD4-like E3 ubiquitin-protein ligase WWP2	M					Nuc		0	3	1609.53	480.55	0.298566	1	1	0	16	8.7686	0	0	1	1	0	0	0	0	0	0	0	1
JAG1	P78504	P78504	HUMAN	Protein jagged-1	M	PM			XC			1	2	131.567	45.2443	0.343887	1	1	0	21	0.85638	0	0	0	1	0	0	0	0	0	0	0	0
CD2AP	Q9Y5K6	Q9Y5K6	HUMAN	CD2-associated protein	M	PM						1	14	13123.5	5532.27	0.421553	1	1	0	6	0.99313	0	0	0	1	0	0	0	0	0	0	0	0
IK	Q13123	Q13123	HUMAN	Protein Red					XC			1	17	8241.05	3491.15	0.423629	1	1	0	3	0.70183	0	0	0	1	0	0	0	0	0	0	0	0
TNS4	Q8IZW8	Q8IZW8	HUMAN	Tensin-4								0	8	5868.34	2850.27	0.485704	1	1	0	3	0.71271	0	0	0	1	0	0	0	0	0	0	0	0
SMU1	Q2TAY7	Q2TAY7	HUMAN	WD40 repeat-containing protein SMU1						Nuc		0	10	6475.91	3181.97	0.491355	1	1	0	4	1.1553	0	0	0	1	0	0	0	0	0	0	0	0
SUMO1	P63165	P63165	HUMAN	Small ubiquitin-related modifier 1	M	PM				Nuc		1	8	4594.51	2268.81	0.493808	1	1	0	2	1.9538	0	0	0	1	0	0	0	0	0	0	0	0
KIF2C	Q99661	Q99661	HUMAN	Kinesin-like protein KIF2C	M					Nuc		0	20	12814.5	6389.81	0.498639	1	1	0	5	0.99164	0	0	0	1	0	0	0	0	0	0	0	0
SLC23A2	Q9UGH3	Q9UGH3	HUMAN	Solute carrier family 23 member 2	M	PM						1	1	431.97	215.873	0.499742	1	1	0	2	0.84686	0	0	0	1	0	0	0	0	0	0	0	0
SORL1	Q92673	Q92673	HUMAN	Sortilin-related receptor	M	PM			XC			1	6	2164.82	1093.87	0.505291	0	1	0	8	1.2727	0	0	0	1	0	0	0	0	0	0	0	0
PPIL2	Q13356	Q13356	HUMAN	Peptidyl-prolyl cis-trans isomerase-like 2	M	PM				Nuc		1	8	4306.39	2224.45	0.516547	0	1	0	2	0.84223	0	0	0	1	0	0	0	0	0	0	0	0
CD320	Q9NPF0	Q9NPF0	HUMAN	CD320 antigen	M	PM						1	2	246.51	128.223	0.520153	0	1	0	6	1.1494	0	0	0	1	0	0	0	0	0	0	0	0
EFNB1	P98172	P98172	HUMAN	Ephrin-B1	M	PM				Nuc		1	4	2167.57	1134.09	0.523206	0	1	0	13	0.67512	0	0	0	1	0	0	0	0	0	0	0	0
LRRC8C	Q8TDW0	Q8TDW0	HUMAN	Volume-regulated anion channel subunit LRRC8C	M	PM						1	2	317.701	168.511	0.530407	0	1	0	10	0.69549	0	0	0	1	0	0	0	0	0	0	0	0
YBX1	P67809	P67809	HUMAN	Nuclease-sensitive element-binding protein 1	M					Nuc		0	30	14197.4	8121.13	0.572014	0	1	0	11	2.3795	0	0	1	1	0	0	0	0	0	0	0	1
RPS19BP1	Q86WX3	Q86WX3	HUMAN	Active regulator of SIRT1								0	6	3592.19	2095.66	0.583393	0	1	0	1	1.4021	0	0	0	1	0	0	0	0	0	0	0	0
POLR2A	P24928	P24928	HUMAN	DNA-directed RNA polymerase II subunit RPB1						Nuc		0	33	22278	13187.2	0.59194	0	1	0	6	0.96573	0	0	0	1	0	0	0	0	0	0	0	0
NOSIP	Q9Y314	Q9Y314	HUMAN	Nitric oxide synthase-interacting protein	M					Nuc		0	9	3304.04	1960.14	0.593256	0	1	0	5	1.0667	0	0	0	1	0	0	0	0	0	0	0	0
LAMC1	P11047	P11047	HUMAN	Laminin subunit gamma-1	M				XC			1	22	6363.45	3814.39	0.599421	0	1	0	2	0.85498	0	0	0	1	0	0	0	0	0	0	0	0
SLC5A6	Q9Y289	Q9Y289	HUMAN	Sodium-dependent multivitamin transporter	M	PM						1	1	423.269	258.677	0.611142	0	1	0	8	1.0525	0	0	0	1	0	0	0	0	0	0	0	0
GPC1	P35052	P35052	HUMAN	Glypican-1	M	PM			XC			1	5	2923.62	1790.14	0.612301	0	1	0	6	0.95809	0	0	0	1	0	0	0	0	0	0	0	0
CBX3	Q13185	Q13185	HUMAN	Chromobox protein homolog 3	M					Nuc		0	18	13312.2	8167.81	0.61356	0	1	0	6	0.83137	0	0	0	1	0	0	0	0	0	0	0	0
TIMM23	O14925	O14925	HUMAN	Mitochondrial import inner membrane translocase subunit Tim23	M							0	4	2172.08	1333.27	0.613822	0	1	0	2	1.2062	0	0	0	1	0	0	0	0	0	0	0	0
NPM3	O75607	O75607	HUMAN	Nucleoplasmin-3								0	1	196.524	123.584	0.62885	0	1	0	3	0.68715	0	0	0	1	0	0	0	0	0	0	0	0
CELSR2	Q9HCU4	Q9HCU4	HUMAN	Cadherin EGF LAG seven-pass G-type receptor 2	M	PM						1	3	887.399	573.23	0.645966	0	1	0	38	0.75742	0	0	0	1	0	0	0	0	0	0	0	0
F3	P13726	P13726	HUMAN	Tissue factor	M	PM		CS	XC			1	7	5137.36	3374.99	0.65695	0	1	0	10	0.84854	0	0	0	1	0	0	0	0	0	0	0	0
SLC4A2	P04920	P04920	HUMAN	Anion exchange protein 2	M	PM						1	3	588.35	387.137	0.658004	0	1	0	4	0.988	0	0	0	1	0	0	0	0	0	0	0	0
SLC38A1	Q9H2H9	Q9H2H9	HUMAN	Sodium-coupled neutral amino acid transporter 1	M	PM						1	6	3017.11	2006.1	0.664908	0	0	0	5	1.4232	0	0	0	1	0	0	0	0	0	0	0	0
EPHA4	P54764	P54764	HUMAN	Ephrin type-A receptor 4	M	PM		CS				1	1	193.938	129.495	0.66771	0	0	0	8	1.6259	0	0	0	1	0	0	0	0	0	0	0	0
SPAG5	Q96R06	Q96R06	HUMAN	Sperm-associated antigen 5						Nuc		0	18	6812.84	4555.8	0.668708	0	0	0	3	2.6323	0	0	1	1	0	0	0	0	0	0	0	1
PCDHGB5	Q9Y5G0	Q9Y5G0	HUMAN	Protocadherin gamma-B5	M	PM						1	1	327.618	220.745	0.673788	0	0	0	5	0.68252	0	0	0	1	0	0	0	0	0	0	0	0
APOB	P04114	P04114	HUMAN	Apolipoprotein B-100	M	PM			XC			1	2	895.026	604.621	0.675535	0	0	0	8	0.20921	1	1	0	1	0	0	0	1	0	1	0	0
NRP1	O14786	O14786	HUMAN	Neuropilin-1	M	PM			XC			1	2	428.94	289.859	0.675755	0	0	0	17	0.69094	0	0	0	1	0	0	0	0	0	0	0	0
DCAF7	P61962	P61962	HUMAN	DDB1- and CUL4-associated factor 7								0	2	2538.03	1720.3	0.677811	0	0	0	2	0.69669	0	0	0	1	0	0	0	0	0	0	0	0
FAT2	Q9NYQ8	Q9NYQ8	HUMAN	Protocadherin Fat 2	M	PM				Nuc		1	22	6266.63	4256.58	0.679246	0	0	0	67	0.86933	0	0	0	1	0	0	0	0	0	0	0	0
DAG1	Q14118	Q14118	HUMAN	Dystroglycan	M	PM			XC			1	3	1784.68	1213.09	0.679721	0	0	0	17	0.61158	0	1	0	1	0	0	0	0	0	1	0	0
LAMB3	Q13751	Q13751	HUMAN	Laminin subunit beta-3					XC			1	43	21170.2	14518.5	0.685799	0	0	0	14	0.51182	0	1	0	1	0	0	0	0	0	1	0	0
SNW1	Q13573	Q13573	HUMAN	SNW domain-containing protein 1						Nuc		0	29	19526.1	13520.7	0.692445	0	0	0	5	0.61242	0	1	0	1	0	0	0	0	0	1	0	0
LRRC8D	Q7L1W4	Q7L1W4	HUMAN	Volume-regulated anion channel subunit LRRC8D	M	PM						1	4	2295.79	1594.14	0.694376	0	0	0	28	0.36023	1	1	0	1	0	0	0	1	0	1	0	0
SLC38A2	Q96QD8	Q96QD8	HUMAN	Sodium-coupled neutral amino acid transporter 2	M	PM						1	1	357.99	248.717	0.694758	0	0	0	5	1.7236	0	0	0	1	0	0	0	0	0	0	0	0
NSA2	O95478	O95478	HUMAN	Ribosome biogenesis protein NSA2 homolog						Nuc		0	14	4914.37	3414.49	0.694797	0	0	0	2	0.85473	0	0	0	1	0	0	0	0	0	0	0	0
SLC43A3	Q8NBI5	Q8NBI5	HUMAN	Solute carrier family 43 member 3	M						ShG	1	3	621.592	436.798	0.702708	0	0	0	3	0.5132	0	1	0	1	0	0	0	0	0	1	0	0
MMP14	P50281	P50281	HUMAN	Matrix metalloproteinase-14	M	PM			XC			1	11	6511.01	4601.82	0.706774	0	0	0	18	0.62268	0	1	0	1	0	0	0	0	0	1	0	0
PROM2	Q8N271	Q8N271	HUMAN	Prominin-2	M	PM		CS				1	1	231.647	164.615	0.710629	0	0	0	15	0.6573	0	1	0	1	0	0	0	0	0	1	0	0
IL1RAP	Q9NPH3	Q9NPH3	HUMAN	Interleukin-1 receptor accessory protein	M	PM			XC			1	3	385.032	273.805	0.711124	0	0	0	23	1.1875	0	0	0	1	0	0	0	0	0	0	0	0
FAT1	Q14517	Q14517	HUMAN	Protocadherin Fat 1	M	PM				Nuc		1	19	6884.1	4918.36	0.714452	0	0	0	12	0.60888	0	1	0	1	0	0	0	0	0	1	0	0
B2M	P61769	P61769	HUMAN	Beta-2-microglobulin	M	PM			XC			1	5	6003.23	4339.36	0.722838	0	0	0	1	0.35834	1	1	0	1	0	0	0	1	0	1	0	0
ADCY9	O60503	O60503	HUMAN	Adenylate cyclase type 9	M	PM						1	2	67.6074	48.9402	0.723888	0	0	0	2	1.0293	0	0	0	1	0	0	0	0	0	0	0	0
MRPS23	Q9Y3D9	Q9Y3D9	HUMAN	28S ribosomal protein S23, mitochondrial	M							0	8	5021.82	3657.12	0.728247	0	0	0	5	2.1057	0	0	1	1	0	0	0	0	0	0	0	1
PHF14	O94880	O94880	HUMAN	PHD finger protein 14						Nuc		0	11	5776.43	4215.5	0.729776	0	0	0	2	1.5375	0	0	0	1	0	0	0	0	0	0	0	0
LRRC8A	Q8IWT6	Q8IWT6	HUMAN	Volume-regulated anion channel subunit LRRC8A	M	PM		CS				1	5	1574.1	1153.6	0.732861	0	0	0	18	0.38212	1	1	0	1	0	0	0	1	0	1	0	0
CD109	Q6YHK3	Q6YHK3	HUMAN	CD109 antigen	M	PM		CS	XC			1	24	10224.8	7541.55	0.737577	0	0	0	33	0.72936	0	0	0	1	0	0	0	0	0	0	0	0
IFNGR1	P15260	P15260	HUMAN	Interferon gamma receptor 1	M	PM						1	1	321.647	237.524	0.73846	0	0	0	7	1.0008	0	0	0	1	0	0	0	0	0	0	0	0
ADAM10	O14672	O14672	HUMAN	Disintegrin and metalloproteinase domain-containing protein 10	M	PM		CS		Nuc		1	13	6810.18	5050.35	0.741588	0	0	0	14	1.1013	0	0	0	1	0	0	0	0	0	0	0	0
PROCR	Q9UNN8	Q9UNN8	HUMAN	Endothelial protein C receptor	M	PM		CS	XC			1	2	586.396	435.263	0.742268	0	0	0	5	0.87988	0	0	0	1	0	0	0	0	0	0	0	0
FZD1	Q9UP38	Q9UP38	HUMAN	Frizzled-1	M	PM		CS				1	1	148.042	110.338	0.745313	0	0	0	3	1.2399	0	0	0	1	0	0	0	0	0	0	0	0
GRSF1	Q12849	Q12849	HUMAN	G-rich sequence factor 1								0	10	6159.12	4598.26	0.746577	0	0	0	1	0.35601	1	1	0	1	0	0	0	1	0	1	0	0
KIF2A	O00139-2	O00139	HUMAN	Isoform 2 of Kinesin-like protein KIF2A	M					Nuc		0	8	3618.08	2706.43	0.74803	0	0	0	3	1.213	0	0	0	1	0	0	0	0	0	0	0	0
S100A10	P60903	P60903	HUMAN	Protein S100-A10	M	PM						1	32	21511.7	16153.7	0.750924	0	0	0	4	0.16092	1	1	0	1	0	0	0	1	0	1	0	0
TIMM8B	Q9Y5J9	Q9Y5J9	HUMAN	Mitochondrial import inner membrane translocase subunit Tim8 B	M				XC			1	4	2105.8	1581.36	0.750953	0	0	0	2	0.9893	0	0	0	1	0	0	0	0	0	0	0	0
EEF1A1P5	Q5VTE0	Q5VTE0	HUMAN	Putative elongation factor 1-alpha-like 3					XC	Nuc		1	115	48802.5	36747.5	0.752983	0	0	0	19	0.71192	0	0	0	1	0	0	0	0	0	0	0	0
FAR1	Q8WVX9	Q8WVX9	HUMAN	Fatty acyl-CoA reductase 1	M							0	1	823.497	622.42	0.755825	0	0	0	4	0.60459	0	1	0	1	0	0	0	0	0	1	0	0
PCDHGC3	Q9UN70	Q9UN70	HUMAN	Protocadherin gamma-C3	M	PM						1	1	234.893	177.917	0.757438	0	0	0	16	0.74069	0	0	0	1	0	0	0	0	0	0	0	0
TSPAN14	Q8NG11	Q8NG11	HUMAN	Tetraspanin-14	M	PM		CS				1	1	695.145	528.184	0.759818	0	0	0	4	0.89	0	0	0	1	0	0	0	0	0	0	0	0
DUOX1	Q9NRD9	Q9NRD9	HUMAN	Dual oxidase 1	M	PM						1	1	35.1143	26.7437	0.761619	0	0	0	8	0.39391	1	1	0	1	0	0	0	1	0	1	0	0
TTC4	O95801	O95801	HUMAN	Tetratricopeptide repeat protein 4								0	3	2104.6	1607.08	0.763602	0	0	0	2	0.76669	0	0	0	1	0	0	0	0	0	0	0	0
ATXN10	Q9UBB4	Q9UBB4	HUMAN	Ataxin-10	M	PM			XC			1	11	5808.61	4440.13	0.764404	0	0	0	5	0.9011	0	0	0	1	0	0	0	0	0	0	0	0
KPNA2	P52292	P52292	HUMAN	Importin subunit alpha-1	M							0	19	10290.4	7906.25	0.768314	0	0	0	6	1.3275	0	0	0	1	0	0	0	0	0	0	0	0
TMOD3	Q9NYL9	Q9NYL9	HUMAN	Tropomodulin-3								0	31	11499.7	8845.41	0.769185	0	0	0	5	0.4338	1	1	0	1	0	0	0	1	0	1	0	0
HIST1H1B	P16401	P16401	HUMAN	Histone H1.5								0	68	32975.7	25420.1	0.770873	0	0	0	3	0.096312	1	1	0	1	0	0	0	1	0	1	0	0
RNF223	E7ERA6	E7ERA6	HUMAN	RING finger protein 223	M						ShG	1	1	53.7017	41.4601	0.772045	0	0	0	4	0.90242	0	0	0	1	0	0	0	0	0	0	0	0
CDH3	P22223	P22223	HUMAN	Cadherin-3	M	PM						1	9	2528.29	1961.49	0.775816	0	0	0	30	0.85656	0	0	0	1	0	0	0	0	0	0	0	0
MRPL41	Q8IXM3	Q8IXM3	HUMAN	39S ribosomal protein L41, mitochondrial	M							0	5	3031.68	2352.13	0.775849	0	0	0	2	0.7659	0	0	0	1	0	0	0	0	0	0	0	0
YTHDF2	Q9Y5A9	Q9Y5A9	HUMAN	YTH domain-containing family protein 2								0	18	13199.1	10240.7	0.775863	0	0	0	3	0.94526	0	0	0	1	0	0	0	0	0	0	0	0
DNAJB6	O75190-2	O75190	HUMAN	Isoform B of DnaJ homolog subfamily B member 6	M					Nuc		0	3	4104.64	3188.63	0.776836	0	0	0	3	0.56834	0	1	0	1	0	0	0	0	0	1	0	0
WDR5	P61964	P61964	HUMAN	WD repeat-containing protein 5						Nuc		0	9	5822.19	4531.06	0.778239	0	0	0	2	0.47564	1	1	0	1	0	0	0	1	0	1	0	0
C12orf57	Q99622	Q99622	HUMAN	Protein C10								0	2	1960.49	1526.84	0.778805	0	0	0	2	0.23002	1	1	0	1	0	0	0	1	0	1	0	0
RRP7A	Q9Y3A4	Q9Y3A4	HUMAN	Ribosomal RNA-processing protein 7 homolog A								0	7	3884.64	3026.09	0.778988	0	0	0	1	0.58128	0	1	0	1	0	0	0	0	0	1	0	0
TPBG	Q13641	Q13641	HUMAN	Trophoblast glycoprotein	M	PM		CS				1	3	2852.22	2232.98	0.782893	0	0	0	9	0.96548	0	0	0	1	0	0	0	0	0	0	0	0
ATP13A3	Q9H7F0	Q9H7F0	HUMAN	Probable cation-transporting ATPase 13A3	M	PM						1	3	157.878	123.913	0.784864	0	0	0	15	0.27188	1	1	0	1	0	0	0	1	0	1	0	0
TMEM51	Q9NW97	Q9NW97	HUMAN	Transmembrane protein 51	M						ShG	1	2	896.105	704.837	0.786556	0	0	0	2	0.62334	0	1	0	1	0	0	0	0	0	1	0	0
DNAJC9	Q8WXX5	Q8WXX5	HUMAN	DnaJ homolog subfamily C member 9	M	PM			XC	Nuc		1	10	3318.5	2613.37	0.787517	0	0	0	4	0.91605	0	0	0	1	0	0	0	0	0	0	0	0
SLC1A4	P43007	P43007	HUMAN	Neutral amino acid transporter A	M	PM		CS				1	3	973.186	768.305	0.789475	0	0	0	8	1.0001	0	0	0	1	0	0	0	0	0	0	0	0
TBK1	Q9UHD2	Q9UHD2	HUMAN	Serine/threonine-protein kinase TBK1	M							0	9	4113.33	3249.02	0.789877	0	0	0	2	0.43887	1	1	0	1	0	0	0	1	0	1	0	0
CPD	O75976	O75976	HUMAN	Carboxypeptidase D	M				XC	Nuc		1	3	1084.16	856.824	0.790312	0	0	0	18	6.455	0	0	1	1	0	0	0	0	0	0	0	1
XPOT	O43592	O43592	HUMAN	Exportin-T								0	5	1812.37	1435.65	0.792141	0	0	0	9	0.598	0	1	0	1	0	0	0	0	0	1	0	0
SLC20A2	Q08357	Q08357	HUMAN	Sodium-dependent phosphate transporter 2	M	PM						1	4	942.862	746.968	0.792235	0	0	0	7	1.09	0	0	0	1	0	0	0	0	0	0	0	0
PCDH1	Q08174-2	Q08174	HUMAN	Isoform 2 of Protocadherin-1	M	PM						1	19	5508.37	4407.63	0.800169	0	0	0	35	0.63426	0	1	0	1	0	0	0	0	0	1	0	0
PELO	Q9BRX2	Q9BRX2	HUMAN	Protein pelota homolog						Nuc		0	9	3672.42	2944.88	0.801891	0	0	0	7	0.95134	0	0	0	1	0	0	0	0	0	0	0	0
ADAM17	P78536	P78536	HUMAN	Disintegrin and metalloproteinase domain-containing protein 17	M	PM		CS				1	3	212.42	170.558	0.802929	0	0	0	14	1.0328	0	0	0	1	0	0	0	0	0	0	0	0
DNPEP	Q9ULA0	Q9ULA0	HUMAN	Aspartyl aminopeptidase						Nuc		0	6	1722.37	1385.55	0.804446	0	0	0	9	0.77547	0	0	0	1	0	0	0	0	0	0	0	0
ITGA3	P26006	P26006	HUMAN	Integrin alpha-3	M	PM		CS				1	9	2842.77	2287.38	0.80463	0	0	0	21	1.1917	0	0	0	1	0	0	0	0	0	0	0	0
GEMIN4	P57678	P57678	HUMAN	Gem-associated protein 4	M					Nuc		0	10	3279.5	2642.77	0.805846	0	0	0	3	1.0699	0	0	0	1	0	0	0	0	0	0	0	0
TRIM26	Q12899	Q12899	HUMAN	Tripartite motif-containing protein 26								0	12	4886.96	3941.33	0.806499	0	0	0	5	0.78871	0	0	0	1	0	0	0	0	0	0	0	0
FAM234A	Q9H0X4	Q9H0X4	HUMAN	Protein FAM234A	M			CS				1	1	921.272	743.66	0.80721	0	0	0	9	1.0319	0	0	0	1	0	0	0	0	0	0	0	0
GTF3C3	Q9Y5Q9	Q9Y5Q9	HUMAN	General transcription factor 3C polypeptide 3	M					Nuc		0	9	3502	2834.53	0.809404	0	0	0	4	0.80675	0	0	0	1	0	0	0	0	0	0	0	0
CSRP2	Q16527	Q16527	HUMAN	Cysteine and glycine-rich protein 2						Nuc		0	4	717.318	581.008	0.809973	0	0	0	8	0.93861	0	0	0	1	0	0	0	0	0	0	0	0
TRAPPC1	Q9Y5R8	Q9Y5R8	HUMAN	Trafficking protein particle complex subunit 1	M							0	1	911.38	738.208	0.809989	0	0	0	4	3.2266	0	0	1	1	0	0	0	0	0	0	0	1
RPLP2	P05387	P05387	HUMAN	60S acidic ribosomal protein P2	M							0	33	24106.9	19538.8	0.810507	0	0	0	8	1.6625	0	0	0	1	0	0	0	0	0	0	0	0
STXBP4	Q6ZWJ1	Q6ZWJ1	HUMAN	Syntaxin-binding protein 4								0	3	640.993	520.136	0.811454	0	0	0	8	5.4348	0	0	1	1	0	0	0	0	0	0	0	1
MRPS7	Q9Y2R9	Q9Y2R9	HUMAN	28S ribosomal protein S7, mitochondrial	M							0	9	4628.04	3758.67	0.812152	0	0	0	2	1.9318	0	0	0	1	0	0	0	0	0	0	0	0
SPCS3	P61009	P61009	HUMAN	Signal peptidase complex subunit 3	M							0	3	2060.91	1674.13	0.812325	0	0	0	1	0.66903	0	0	0	1	0	0	0	0	0	0	0	0
SMNDC1	O75940	O75940	HUMAN	Survival of motor neuron-related-splicing factor 30						Nuc		0	12	6540.65	5318.94	0.813212	0	0	0	2	0.47641	1	1	0	1	0	0	0	1	0	1	0	0
EFNB2	P52799	P52799	HUMAN	Ephrin-B2	M	PM						1	6	1813.95	1476.41	0.813919	0	0	0	15	0.6558	0	1	0	1	0	0	0	0	0	1	0	0
LAMTOR5	O43504	O43504	HUMAN	Ragulator complex protein LAMTOR5	M							0	1	90.8296	73.9312	0.813955	0	0	0	2	0.37204	1	1	0	1	0	0	0	1	0	1	0	0
FASTKD5	Q7L8L6	Q7L8L6	HUMAN	FAST kinase domain-containing protein 5, mitochondrial								0	10	5358.73	4368.75	0.81526	0	0	0	1	0.58824	0	1	0	1	0	0	0	0	0	1	0	0
IGSF3	O75054	O75054	HUMAN	Immunoglobulin superfamily member 3	M			CS				1	8	3089.01	2523.43	0.816906	0	0	0	40	0.77434	0	0	0	1	0	0	0	0	0	0	0	0
SLC30A5	Q8TAD4	Q8TAD4	HUMAN	Zinc transporter 5	M	PM				Nuc		1	1	62.9721	51.4425	0.816909	0	0	0	3	2.0227	0	0	1	1	0	0	0	0	0	0	0	1
SLC7A5	Q01650	Q01650	HUMAN	Large neutral amino acids transporter small subunit 1	M	PM						1	8	5539.89	4525.64	0.816919	0	0	0	10	1.2118	0	0	0	1	0	0	0	0	0	0	0	0
EIF4A1	P60842	P60842	HUMAN	Eukaryotic initiation factor 4A-I	M							0	40	15249	12511.8	0.820497	0	0	0	22	0.66838	0	0	0	1	0	0	0	0	0	0	0	0
SLC9A1	P19634	P19634	HUMAN	Sodium/hydrogen exchanger 1	M	PM		CS				1	11	2631.99	2162.49	0.821616	0	0	0	16	0.80178	0	0	0	1	0	0	0	0	0	0	0	0
EIF5	P55010	P55010	HUMAN	Eukaryotic translation initiation factor 5	M	PM						1	31	16745.9	13774.5	0.822559	0	0	0	4	0.48279	1	1	0	1	0	0	0	1	0	1	0	0
NPC2	P61916	P61916	HUMAN	Epididymal secretory protein E1								0	13	7602.09	6256.63	0.823015	0	0	0	4	0.38406	1	1	0	1	0	0	0	1	0	1	0	0
ASCC3	Q8N3C0	Q8N3C0	HUMAN	Activating signal cointegrator 1 complex subunit 3	M					Nuc		0	26	11150.3	9185.1	0.823757	0	0	0	19	2.0887	0	0	1	1	0	0	0	0	0	0	0	1
ULBP3	Q9BZM4	Q9BZM4	HUMAN	NKG2D ligand 3	M	PM						1	2	286.272	236.142	0.824887	0	0	0	2	0.98404	0	0	0	1	0	0	0	0	0	0	0	0
POLR2C	P19387	P19387	HUMAN	DNA-directed RNA polymerase II subunit RPB3						Nuc		0	6	3612.21	2980.04	0.824989	0	0	0	2	0.6786	0	0	0	1	0	0	0	0	0	0	0	0
SLC7A1	P30825	P30825	HUMAN	High affinity cationic amino acid transporter 1	M	PM						1	2	1045.13	862.667	0.825412	0	0	0	6	1.106	0	0	0	1	0	0	0	0	0	0	0	0
KIAA1524	Q8TCG1	Q8TCG1	HUMAN	Protein CIP2A	M	PM						1	22	16039	13301.8	0.829342	0	0	0	3	1.1461	0	0	0	1	0	0	0	0	0	0	0	0
RAD23B	P54727	P54727	HUMAN	UV excision repair protein RAD23 homolog B						Nuc		0	21	10129.4	8419.46	0.831188	0	0	0	4	0.15455	1	1	0	1	0	0	0	1	0	1	0	0
ADAM9	Q13443	Q13443	HUMAN	Disintegrin and metalloproteinase domain-containing protein 9	M	PM		CS	XC			1	13	6999.91	5821.56	0.831663	0	0	0	11	0.65315	0	1	0	1	0	0	0	0	0	1	0	0
EXOSC6	Q5RKV6	Q5RKV6	HUMAN	Exosome complex component MTR3								0	9	3752.92	3121.97	0.831878	0	0	0	2	0.89551	0	0	0	1	0	0	0	0	0	0	0	0
NCAPD3	P42695	P42695	HUMAN	Condensin-2 complex subunit D3	M							0	8	3402.94	2841.21	0.834926	0	0	0	3	0.73934	0	0	0	1	0	0	0	0	0	0	0	0
ST14	Q9Y5Y6	Q9Y5Y6	HUMAN	Suppressor of tumorigenicity 14 protein	M	PM			XC			1	15	6123.52	5113.71	0.835093	0	0	0	16	0.84162	0	0	0	1	0	0	0	0	0	0	0	0
ALCAM	Q13740-2	Q13740	HUMAN	Isoform 2 of CD166 antigen	M	PM						1	19	12553.3	10486.6	0.83537	0	0	0	30	0.68243	0	0	0	1	0	0	0	0	0	0	0	0
UCK2	Q9BZX2	Q9BZX2	HUMAN	Uridine-cytidine kinase 2								0	9	3183.16	2662.21	0.836341	0	0	0	4	0.9792	0	0	0	1	0	0	0	0	0	0	0	0
ITFG1	Q8TB96	Q8TB96	HUMAN	T-cell immunomodulatory protein	M							0	1	64.4204	53.8976	0.836654	0	0	0	2	0.99135	0	0	0	1	0	0	0	0	0	0	0	0
SF3B6	Q9Y3B4	Q9Y3B4	HUMAN	Splicing factor 3B subunit 6								0	12	4296.62	3595.67	0.836861	0	0	0	3	0.46302	1	1	0	1	0	0	0	1	0	1	0	0
TSR1	Q2NL82	Q2NL82	HUMAN	Pre-rRNA-processing protein TSR1 homolog								0	24	9534.57	7991.95	0.838207	0	0	0	12	2.142	0	0	1	1	0	0	0	0	0	0	0	1
CD82	P27701	P27701	HUMAN	CD82 antigen	M	PM						1	3	1192.73	999.824	0.838268	0	0	0	6	0.54019	0	1	0	1	0	0	0	0	0	1	0	0
EMG1	Q92979	Q92979	HUMAN	Ribosomal RNA small subunit methyltransferase NEP1						Nuc		0	10	6278.4	5264.47	0.838505	0	0	0	2	0.47664	1	1	0	1	0	0	0	1	0	1	0	0
NOM1	Q5C9Z4	Q5C9Z4	HUMAN	Nucleolar MIF4G domain-containing protein 1						Nuc		0	4	2246.24	1886.03	0.839637	0	0	0	3	0.35448	1	1	0	1	0	0	0	1	0	1	0	0
IGF2BP3	O00425	O00425	HUMAN	Insulin-like growth factor 2 mRNA-binding protein 3						Nuc		0	38	21711	18257.7	0.840943	0	0	0	4	0.06431	1	1	0	1	0	0	0	1	0	1	0	0
ROR1	Q01973	Q01973	HUMAN	Inactive tyrosine-protein kinase transmembrane receptor ROR1	M	PM						1	1	48.6739	40.9841	0.842014	0	0	0	15	0.49554	1	1	0	1	0	0	0	1	0	1	0	0
GALNT5	Q7Z7M9	Q7Z7M9	HUMAN	Polypeptide N-acetylgalactosaminyltransferase 5	M							0	13	5403.16	4551.92	0.842454	0	0	0	3	0.92144	0	0	0	1	0	0	0	0	0	0	0	0
PLXNA1	Q9UIW2	Q9UIW2	HUMAN	Plexin-A1	M	PM				Nuc		1	17	3233.75	2725.34	0.842781	0	0	0	57	1.1926	0	0	0	1	0	0	0	0	0	0	0	0
IGF2R	P11717	P11717	HUMAN	Cation-independent mannose-6-phosphate receptor	M	PM		CS				1	16	5747.93	4850.3	0.843835	0	0	0	34	1.6939	0	0	0	1	0	0	0	0	0	0	0	0
SEC61A1	P61619	P61619	HUMAN	Protein transport protein Sec61 subunit alpha isoform 1	M							0	5	1571.01	1326.66	0.844465	0	0	0	5	1.9641	0	0	0	1	0	0	0	0	0	0	0	0
LRPPRC	P42704	P42704	HUMAN	Leucine-rich PPR motif-containing protein, mitochondrial	M					Nuc		0	133	55620.5	47014.6	0.845274	0	0	0	31	0.3102	1	1	0	1	0	0	0	1	0	1	0	0
IGF1R	P08069	P08069	HUMAN	Insulin-like growth factor 1 receptor	M	PM						1	8	1261.18	1066.74	0.845833	0	0	0	25	1.226	0	0	0	1	0	0	0	0	0	0	0	0
CLNS1A	P54105	P54105	HUMAN	Methylosome subunit pICln	M	PM				Nuc		1	4	268.352	227.433	0.847519	0	0	0	2	0.37746	1	1	0	1	0	0	0	1	0	1	0	0
PTGFRN	Q9P2B2	Q9P2B2	HUMAN	Prostaglandin F2 receptor negative regulator	M			CS				1	12	7139.77	6071.17	0.850331	0	0	0	39	0.90713	0	0	0	1	0	0	0	0	0	0	0	0
AATF	Q9NY61	Q9NY61	HUMAN	Protein AATF						Nuc		0	10	2632.3	2239.07	0.850613	0	0	0	1	0.35046	1	1	0	1	0	0	0	1	0	1	0	0
NIFK	Q9BYG3	Q9BYG3	HUMAN	MKI67 FHA domain-interacting nucleolar phosphoprotein								0	23	11156.7	9496.24	0.851171	0	0	0	4	0.64202	0	1	0	1	0	0	0	0	0	1	0	0
TMEM30A	Q9NV96	Q9NV96	HUMAN	Cell cycle control protein 50A	M	PM						1	4	794.884	677.016	0.851717	0	0	0	9	0.60643	0	1	0	1	0	0	0	0	0	1	0	0
PWP2	Q15269	Q15269	HUMAN	Periodic tryptophan protein 2 homolog								0	9	5036.42	4293.9	0.85257	0	0	0	1	0.3853	1	1	0	1	0	0	0	1	0	1	0	0
EPCAM	P16422	P16422	HUMAN	Epithelial cell adhesion molecule	M	PM		CS				1	32	8946.63	7637.01	0.853618	0	0	0	10	0.85018	0	0	0	1	0	0	0	0	0	0	0	0
RPL12	P30050	P30050	HUMAN	60S ribosomal protein L12	M							0	43	23560.3	20132.7	0.854519	0	0	0	6	0.85915	0	0	0	1	0	0	0	0	0	0	0	0
IFIH1	Q9BYX4	Q9BYX4	HUMAN	Interferon-induced helicase C domain-containing protein 1						Nuc		0	4	1040.03	889.473	0.855236	0	0	0	2	1.9555	0	0	0	1	0	0	0	0	0	0	0	0
CNNM4	Q6P4Q7	Q6P4Q7	HUMAN	Metal transporter CNNM4	M	PM						1	4	1484.2	1269.67	0.855458	0	0	0	10	0.75403	0	0	0	1	0	0	0	0	0	0	0	0
POLR2B	P30876	P30876	HUMAN	DNA-directed RNA polymerase II subunit RPB2	M					Nuc		0	27	11177	9561.5	0.85546	0	0	0	11	1.0163	0	0	0	1	0	0	0	0	0	0	0	0
EPHB4	P54760	P54760	HUMAN	Ephrin type-B receptor 4	M	PM			XC			1	2	84.5341	72.4103	0.856581	0	0	0	23	0.68062	0	0	0	1	0	0	0	0	0	0	0	0
NPM1	P06748-2	P06748	HUMAN	Isoform 2 of Nucleophosmin	M					Nuc		0	1	377.249	323.186	0.85669	0	0	0	9	0.74205	0	0	0	1	0	0	0	0	0	0	0	0
SMURF2	Q9HAU4	Q9HAU4	HUMAN	E3 ubiquitin-protein ligase SMURF2	M	PM				Nuc		1	3	611.824	524.383	0.857082	0	0	0	2	2.903	0	0	1	1	0	0	0	0	0	0	0	1
CBX5	P45973	P45973	HUMAN	Chromobox protein homolog 5						Nuc		0	18	10161.6	8709.97	0.857148	0	0	0	3	0.66941	0	0	0	1	0	0	0	0	0	0	0	0
CXADR	P78310	P78310	HUMAN	Coxsackievirus and adenovirus receptor	M	PM			XC			1	9	3073.29	2634.28	0.857154	0	0	0	12	0.89388	0	0	0	1	0	0	0	0	0	0	0	0
TRMT112	Q9UI30	Q9UI30	HUMAN	Multifunctional methyltransferase subunit TRM112-like protein								0	10	2990.62	2565.69	0.857912	0	0	0	3	0.97533	0	0	0	1	0	0	0	0	0	0	0	0
WDR3	Q9UNX4	Q9UNX4	HUMAN	WD repeat-containing protein 3	M					Nuc		0	21	10737.7	9214.47	0.858142	0	0	0	1	0.046166	1	1	0	1	0	0	0	1	0	1	0	0
OXSR1	O95747	O95747	HUMAN	Serine/threonine-protein kinase OSR1								0	8	4550.31	3905.48	0.858289	0	0	0	4	0.34031	1	1	0	1	0	0	0	1	0	1	0	0
TWF1	Q12792	Q12792	HUMAN	Twinfilin-1	M							0	19	5596.56	4805.32	0.858621	0	0	0	2	0.2752	1	1	0	1	0	0	0	1	0	1	0	0
THBD	P07204	P07204	HUMAN	Thrombomodulin	M	PM		CS	XC			1	2	1056.2	907.781	0.859474	0	0	0	9	1.165	0	0	0	1	0	0	0	0	0	0	0	0
HEATR1	Q9H583	Q9H583	HUMAN	HEAT repeat-containing protein 1	M					Nuc		0	22	15284.4	13137.7	0.85955	0	0	0	5	1.1489	0	0	0	1	0	0	0	0	0	0	0	0
PSMD7	P51665	P51665	HUMAN	26S proteasome non-ATPase regulatory subunit 7	M					Nuc		0	13	9156.41	7871.51	0.859673	0	0	0	2	1.1312	0	0	0	1	0	0	0	0	0	0	0	0
TRIP4	Q15650	Q15650	HUMAN	Activating signal cointegrator 1						Nuc		0	12	3168.36	2734.5	0.863063	0	0	0	2	0.64014	0	1	0	1	0	0	0	0	0	1	0	0
EIF4A3	P38919	P38919	HUMAN	Eukaryotic initiation factor 4A-III	M							0	34	18118.2	15641.9	0.863324	0	0	0	12	1.2689	0	0	0	1	0	0	0	0	0	0	0	0
EIF3E	P60228	P60228	HUMAN	Eukaryotic translation initiation factor 3 subunit E	M					Nuc		0	36	10880.6	9397.28	0.86367	0	0	0	19	1.0562	0	0	0	1	0	0	0	0	0	0	0	0
MRPL15	Q9P015	Q9P015	HUMAN	39S ribosomal protein L15, mitochondrial	M							0	7	2861.56	2473.03	0.864225	0	0	0	4	0.60049	0	1	0	1	0	0	0	0	0	1	0	0
HN1	Q9UK76	Q9UK76	HUMAN	Hematological and neurological expressed 1 protein	M					Nuc		0	23	8506.77	7367.8	0.866111	0	0	0	6	0.42806	1	1	0	1	0	0	0	1	0	1	0	0
NECTIN2	Q92692	Q92692	HUMAN	Nectin-2	M	PM		CS				1	3	1408.38	1221.63	0.8674	0	0	0	15	0.76075	0	0	0	1	0	0	0	0	0	0	0	0
PWP1	Q13610	Q13610	HUMAN	Periodic tryptophan protein 1 homolog						Nuc		0	6	1522.1	1320.45	0.867521	0	0	0	2	0.76735	0	0	0	1	0	0	0	0	0	0	0	0
NOB1	Q9ULX3	Q9ULX3	HUMAN	RNA-binding protein NOB1						Nuc		0	17	11402.2	9911.04	0.869226	0	0	0	4	1.2599	0	0	0	1	0	0	0	0	0	0	0	0
ASCC1	Q8N9N2-2	Q8N9N2	HUMAN	Isoform 2 of Activating signal cointegrator 1 complex subunit 1								0	3	2022.47	1762.06	0.87124	0	0	0	2	0.83459	0	0	0	1	0	0	0	0	0	0	0	0
BCAM	P50895	P50895	HUMAN	Basal cell adhesion molecule	M	PM						1	13	5128.59	4469.54	0.871495	0	0	0	25	1.36	0	0	0	1	0	0	0	0	0	0	0	0
RPL11	P62913	P62913	HUMAN	60S ribosomal protein L11	M							0	29	16704.5	14567.1	0.872047	0	0	0	5	0.86553	0	0	0	1	0	0	0	0	0	0	0	0
TOP2B	Q02880-2	Q02880	HUMAN	Isoform Beta-1 of DNA topoisomerase 2-beta						Nuc		0	44	19571.5	17096.2	0.873521	0	0	0	12	0.78952	0	0	0	1	0	0	0	0	0	0	0	0
RPL30	P62888	P62888	HUMAN	60S ribosomal protein L30	M					Nuc		0	55	18683	16326.6	0.873871	0	0	0	8	1.4607	0	0	0	1	0	0	0	0	0	0	0	0
PARP4	Q9UKK3	Q9UKK3	HUMAN	Poly [ADP-ribose] polymerase 4	M					Nuc		0	12	7307.52	6390.4	0.874496	0	0	0	2	0.15854	1	1	0	1	0	0	0	1	0	1	0	0
RPL22	P35268	P35268	HUMAN	60S ribosomal protein L22						Nuc		0	25	6303.85	5515.95	0.875012	0	0	0	3	0.96804	0	0	0	1	0	0	0	0	0	0	0	0
ANO1	Q5XXA6	Q5XXA6	HUMAN	Anoctamin-1	M	PM						1	19	11960.1	10482.3	0.876442	0	0	0	25	0.91318	0	0	0	1	0	0	0	0	0	0	0	0
ENO1	P06733	P06733	HUMAN	Alpha-enolase	M	PM			XC	Nuc		1	254	104433	91582.3	0.876952	0	0	0	23	1.5933	0	0	0	1	0	0	0	0	0	0	0	0
SLC30A1	Q9Y6M5	Q9Y6M5	HUMAN	Zinc transporter 1	M	PM						1	7	1562.65	1374.44	0.879557	0	0	0	14	0.94048	0	0	0	1	0	0	0	0	0	0	0	0
CTNNB1	P35222	P35222	HUMAN	Catenin beta-1	M	PM				Nuc		1	21	9151.97	8054.32	0.880065	0	0	0	6	0.38376	1	1	0	1	0	0	0	1	0	1	0	0
ZC3H15	Q8WU90	Q8WU90	HUMAN	Zinc finger CCCH domain-containing protein 15								0	19	5394.74	4748.07	0.880128	0	0	0	3	0.51945	0	1	0	1	0	0	0	0	0	1	0	0
COX17	Q14061	Q14061	HUMAN	Cytochrome c oxidase copper chaperone	M							0	4	1528.33	1345.51	0.880379	0	0	0	1	0.23742	1	1	0	1	0	0	0	1	0	1	0	0
S100A6	P06703	P06703	HUMAN	Protein S100-A6	M	PM				Nuc		1	24	13509	11896.4	0.880622	0	0	0	4	0.030418	1	1	0	1	0	0	0	1	0	1	0	0
EIF4G2	P78344-2	P78344	HUMAN	Isoform 2 of Eukaryotic translation initiation factor 4 gamma 2	M							0	1	389.791	344.366	0.883463	0	0	0	6	0.57766	0	1	0	1	0	0	0	0	0	1	0	0
MRPS16	Q9Y3D3	Q9Y3D3	HUMAN	28S ribosomal protein S16, mitochondrial	M							0	3	1257.57	1111.74	0.884039	0	0	0	3	1.3476	0	0	0	1	0	0	0	0	0	0	0	0
NDUFV2	P19404	P19404	HUMAN	NADH dehydrogenase [ubiquinone] flavoprotein 2, mitochondrial	M							0	6	3842.51	3397.19	0.884107	0	0	0	5	0.054815	1	1	0	1	0	0	0	1	0	1	0	0
DCUN1D1	Q96GG9	Q96GG9	HUMAN	DCN1-like protein 1						Nuc		0	8	1436.93	1270.41	0.884115	0	0	0	1	0.15237	1	1	0	1	0	0	0	1	0	1	0	0
HIST1H4A	P62805	P62805	HUMAN	Histone H4	M				XC	Nuc		1	97	39393.7	34835.7	0.884297	0	0	0	14	0.76299	0	0	0	1	0	0	0	0	0	0	0	0
STMN1	P16949	P16949	HUMAN	Stathmin	M							0	29	10237.3	9060.37	0.885033	0	0	0	3	0.099266	1	1	0	1	0	0	0	1	0	1	0	0
EHD2	Q9NZN4	Q9NZN4	HUMAN	EH domain-containing protein 2	M	PM				Nuc		1	27	9354	8284.58	0.885673	0	0	0	8	0.40877	1	1	0	1	0	0	0	1	0	1	0	0
RPS27	P42677	P42677	HUMAN	40S ribosomal protein S27						Nuc		0	12	5046.86	4470.05	0.885709	0	0	0	7	1.4868	0	0	0	1	0	0	0	0	0	0	0	0
PYCR2	Q96C36	Q96C36	HUMAN	Pyrroline-5-carboxylate reductase 2								0	14	7327.03	6490.58	0.885841	0	0	0	2	0.10914	1	1	0	1	0	0	0	1	0	1	0	0
HK2	P52789	P52789	HUMAN	Hexokinase-2	M							0	21	11821.6	10473.2	0.885933	0	0	0	5	0.85128	0	0	0	1	0	0	0	0	0	0	0	0
PNKD	Q8N490-2	Q8N490	HUMAN	Isoform 2 of Probable hydrolase PNKD	M					Nuc		0	2	263.913	233.869	0.886158	0	0	0	1	0.81524	0	0	0	1	0	0	0	0	0	0	0	0
PAK2	Q13177	Q13177	HUMAN	Serine/threonine-protein kinase PAK 2	M	PM						1	35	15718.4	13936.8	0.886655	0	0	0	4	0.18396	1	1	0	1	0	0	0	1	0	1	0	0
ZNF622	Q969S3	Q969S3	HUMAN	Zinc finger protein 622								0	17	7255.37	6433.89	0.886776	0	0	0	3	1.2641	0	0	0	1	0	0	0	0	0	0	0	0
PNO1	Q9NRX1	Q9NRX1	HUMAN	RNA-binding protein PNO1						Nuc		0	12	3993.9	3549.68	0.888776	0	0	0	5	3.1608	0	0	1	1	0	0	0	0	0	0	0	1
MARCKSL1	P49006	P49006	HUMAN	MARCKS-related protein	M	PM						1	5	2081.86	1851.66	0.889429	0	0	0	1	0.89914	0	0	0	1	0	0	0	0	0	0	0	0
PPP4C	P60510	P60510	HUMAN	Serine/threonine-protein phosphatase 4 catalytic subunit	M	PM				Nuc		1	2	253.098	225.118	0.889449	0	0	0	4	0.87528	0	0	0	1	0	0	0	0	0	0	0	0
HLA-A	P16189	P16189	HUMAN	HLA class I histocompatibility antigen, A-31 alpha chain	M	PM		CS				1	11	6345.66	5647.6	0.889994	0	0	0	23	0.5869	0	1	0	1	0	0	0	0	0	1	0	0
HNRNPA0	Q13151	Q13151	HUMAN	Heterogeneous nuclear ribonucleoprotein A0						Nuc		0	18	3821.47	3401.53	0.890111	0	0	0	6	0.41751	1	1	0	1	0	0	0	1	0	1	0	0
COX7A2L	O14548	O14548	HUMAN	Cytochrome c oxidase subunit 7A-related protein, mitochondrial	M							0	6	6179.34	5515.25	0.892532	0	0	0	1	1.5638	0	0	0	1	0	0	0	0	0	0	0	0
CDC42	P60953	P60953	HUMAN	Cell division control protein 42 homolog	M	PM						1	6	2963.4	2645.18	0.892617	0	0	0	2	0.11774	1	1	0	1	0	0	0	1	0	1	0	0
YBX3	P16989-2	P16989	HUMAN	Isoform 2 of Y-box-binding protein 3						Nuc		0	2	1551.12	1388.46	0.895129	0	0	0	11	1.8442	0	0	0	1	0	0	0	0	0	0	0	0
CD9	P21926	P21926	HUMAN	CD9 antigen	M	PM			XC			1	16	9342.45	8363.35	0.895199	0	0	0	1	0.83924	0	0	0	1	0	0	0	0	0	0	0	0
NDUFA4	O00483	O00483	HUMAN	Cytochrome c oxidase subunit NDUFA4	M							0	7	2882.66	2581.26	0.895445	0	0	0	2	0.84013	0	0	0	1	0	0	0	0	0	0	0	0
POLR2G	P62487	P62487	HUMAN	DNA-directed RNA polymerase II subunit RPB7						Nuc		0	6	2148.87	1926.85	0.896681	0	0	0	3	0.7731	0	0	0	1	0	0	0	0	0	0	0	0
ZBTB11	O95625	O95625	HUMAN	Zinc finger and BTB domain-containing protein 11								0	8	1324.43	1188.24	0.897175	0	0	0	2	1.8422	0	0	0	1	0	0	0	0	0	0	0	0
ARPP19	P56211	P56211	HUMAN	cAMP-regulated phosphoprotein 19								0	5	4910.09	4406.91	0.897522	0	0	0	1	0.67512	0	0	0	1	0	0	0	0	0	0	0	0
LBR	Q14739	Q14739	HUMAN	Lamin-B receptor	M							0	11	4883.14	4382.87	0.89755	0	0	0	2	1.9715	0	0	0	1	0	0	0	0	0	0	0	0
TMEM33	P57088	P57088	HUMAN	Transmembrane protein 33	M							0	1	570.664	512.333	0.897784	0	0	0	4	0.9164	0	0	0	1	0	0	0	0	0	0	0	0
CD151	P48509	P48509	HUMAN	CD151 antigen	M	PM						1	5	3345.6	3010.13	0.899728	0	0	0	2	1.1301	0	0	0	1	0	0	0	0	0	0	0	0
COX4I1	P13073	P13073	HUMAN	Cytochrome c oxidase subunit 4 isoform 1, mitochondrial	M					Nuc		0	22	8832.6	7948.76	0.899934	0	0	0	7	0.46116	1	1	0	1	0	0	0	1	0	1	0	0
CDCP1	Q9H5V8	Q9H5V8	HUMAN	CUB domain-containing protein 1	M	PM			XC			1	5	2758.73	2483.32	0.900168	0	0	0	23	0.60757	0	1	0	1	0	0	0	0	0	1	0	0
UBA6	A0AVT1	A0AVT1	HUMAN	Ubiquitin-like modifier-activating enzyme 6								0	43	25867.4	23289.7	0.900347	0	0	0	5	1.0209	0	0	0	1	0	0	0	0	0	0	0	0
SNRNP40	Q96DI7	Q96DI7	HUMAN	U5 small nuclear ribonucleoprotein 40 kDa protein								0	13	8862.73	7985.39	0.901008	0	0	0	2	1.2213	0	0	0	1	0	0	0	0	0	0	0	0
ITGB1	P05556	P05556	HUMAN	Integrin beta-1	M	PM		CS				1	46	24683.5	22240.4	0.901022	0	0	0	30	0.97419	0	0	0	1	0	0	0	0	0	0	0	0
G3BP2	Q9UN86-2	Q9UN86	HUMAN	Isoform B of Ras GTPase-activating protein-binding protein 2								0	1	80.7446	72.7956	0.901554	0	0	0	6	0.35818	1	1	0	1	0	0	0	1	0	1	0	0
SPAG7	O75391	O75391	HUMAN	Sperm-associated antigen 7						Nuc		0	9	5362.98	4839.1	0.902316	0	0	0	2	0.43169	1	1	0	1	0	0	0	1	0	1	0	0
ATP6V1B2	P21281	P21281	HUMAN	V-type proton ATPase subunit B, brain isoform	M	PM						1	7	3029.44	2735.09	0.902837	0	0	0	6	0.57964	0	1	0	1	0	0	0	0	0	1	0	0
RPS10	P46783	P46783	HUMAN	40S ribosomal protein S10	M							0	44	38940.9	35170.6	0.903181	0	0	0	6	2.2469	0	0	1	1	0	0	0	0	0	0	0	1
CDH1	P12830	P12830	HUMAN	Cadherin-1	M	PM			XC			1	25	17112.7	15468.2	0.903905	0	0	0	22	0.69009	0	0	0	1	0	0	0	0	0	0	0	0
SRSF9	Q13242	Q13242	HUMAN	Serine/arginine-rich splicing factor 9								0	19	6735.69	6093.17	0.90461	0	0	0	9	0.88139	0	0	0	1	0	0	0	0	0	0	0	0
HSPA8	P11142	P11142	HUMAN	Heat shock cognate 71 kDa protein	M	PM			XC	Nuc		1	408	169593	153480	0.904988	0	0	0	30	1.0295	0	0	0	1	0	0	0	0	0	0	0	0
SF3B3	Q15393	Q15393	HUMAN	Splicing factor 3B subunit 3						Nuc		0	82	27703.5	25085.3	0.90549	0	0	0	15	1.0907	0	0	0	1	0	0	0	0	0	0	0	0
PTRF	Q6NZI2	Q6NZI2	HUMAN	Polymerase I and transcript release factor	M					Nuc		0	62	26641.2	24125.6	0.905574	0	0	0	7	0.22922	1	1	0	1	0	0	0	1	0	1	0	0
PRIM1	P49642	P49642	HUMAN	DNA primase small subunit	M							0	13	4436.67	4017.8	0.90559	0	0	0	2	0.84542	0	0	0	1	0	0	0	0	0	0	0	0
PRIM2	P49643	P49643	HUMAN	DNA primase large subunit								0	11	6079.56	5508.6	0.906085	0	0	0	4	0.82231	0	0	0	1	0	0	0	0	0	0	0	0
TFRC	P02786	P02786	HUMAN	Transferrin receptor protein 1	M	PM		CS	XC			1	66	31966.1	28979	0.906553	0	0	0	34	0.84154	0	0	0	1	0	0	0	0	0	0	0	0
NCAPG	Q9BPX3	Q9BPX3	HUMAN	Condensin complex subunit 3	M					Nuc		0	11	4784.28	4337.24	0.90656	0	0	0	3	0.50674	0	1	0	1	0	0	0	0	0	1	0	0
HDLBP	Q00341	Q00341	HUMAN	Vigilin	M	PM				Nuc		1	59	26186.1	23739.4	0.906563	0	0	0	17	0.60254	0	1	0	1	0	0	0	0	0	1	0	0
SON	P18583-6	P18583	HUMAN	Isoform E of Protein SON								0	1	385.388	349.643	0.907249	0	0	0	5	0.12495	1	1	0	1	0	0	0	1	0	1	0	0
DSG2	Q14126	Q14126	HUMAN	Desmoglein-2	M	PM		CS				1	36	10363.8	9406.15	0.907596	0	0	0	19	0.95011	0	0	0	1	0	0	0	0	0	0	0	0
RANBP2	P49792	P49792	HUMAN	E3 SUMO-protein ligase RanBP2	M							0	115	61905.8	56219.1	0.908139	0	0	0	22	2.2187	0	0	1	1	0	0	0	0	0	0	0	1
SUPT6H	Q7KZ85	Q7KZ85	HUMAN	Transcription elongation factor SPT6						Nuc		0	43	17874.2	16238.7	0.908501	0	0	0	8	1.1332	0	0	0	1	0	0	0	0	0	0	0	0
WDR61	Q9GZS3	Q9GZS3	HUMAN	WD repeat-containing protein 61						Nuc		0	6	3700.59	3364.51	0.909182	0	0	0	4	1.3534	0	0	0	1	0	0	0	0	0	0	0	0
RRS1	Q15050	Q15050	HUMAN	Ribosome biogenesis regulatory protein homolog						Nuc		0	19	5764.83	5242.78	0.909442	0	0	0	2	0.39697	1	1	0	1	0	0	0	1	0	1	0	0
TRIM28	Q13263	Q13263	HUMAN	Transcription intermediary factor 1-beta						Nuc		0	73	27988.2	25458	0.909598	0	0	0	17	1.2559	0	0	0	1	0	0	0	0	0	0	0	0
NUP93	Q8N1F7	Q8N1F7	HUMAN	Nuclear pore complex protein Nup93	M							0	46	12956.5	11785.5	0.909626	0	0	0	12	2.1497	0	0	1	1	0	0	0	0	0	0	0	1
RPL7A	P62424	P62424	HUMAN	60S ribosomal protein L7a	M					Nuc		0	88	63932.9	58195.1	0.910252	0	0	0	16	1.2904	0	0	0	1	0	0	0	0	0	0	0	0
SMC2	O95347	O95347	HUMAN	Structural maintenance of chromosomes protein 2						Nuc		0	77	47425.5	43185.9	0.910604	0	0	0	6	1.3786	0	0	0	1	0	0	0	0	0	0	0	0
TRIM16	O95361	O95361	HUMAN	Tripartite motif-containing protein 16								0	19	5931.91	5401.87	0.910646	0	0	0	3	0.28245	1	1	0	1	0	0	0	1	0	1	0	0
MRPS9	P82933	P82933	HUMAN	28S ribosomal protein S9, mitochondrial	M							0	15	5914.16	5387.04	0.910872	0	0	0	3	2.9533	0	0	1	1	0	0	0	0	0	0	0	1
RPL14	P50914	P50914	HUMAN	60S ribosomal protein L14	M							0	51	16494	15035.6	0.91158	0	0	0	4	1.1288	0	0	0	1	0	0	0	0	0	0	0	0
TRAPPC5	Q8IUR0	Q8IUR0	HUMAN	Trafficking protein particle complex subunit 5	M							0	2	1589.09	1448.63	0.911608	0	0	0	4	6.5335	0	0	1	1	0	0	0	0	0	0	0	1
DHX29	Q7Z478	Q7Z478	HUMAN	ATP-dependent RNA helicase DHX29								0	17	7553.74	6888.43	0.911922	0	0	0	7	1.9321	0	0	0	1	0	0	0	0	0	0	0	0
SBDS	Q9Y3A5	Q9Y3A5	HUMAN	Ribosome maturation protein SBDS						Nuc		0	28	15866.2	14472.3	0.912141	0	0	0	4	0.39571	1	1	0	1	0	0	0	1	0	1	0	0
EIF2D	P41214	P41214	HUMAN	Eukaryotic translation initiation factor 2D						Nuc		0	6	3778.14	3446.21	0.912146	0	0	0	4	0.30673	1	1	0	1	0	0	0	1	0	1	0	0
SNRPA1	P09661	P09661	HUMAN	U2 small nuclear ribonucleoprotein A'								0	25	7558.21	6899.56	0.912857	0	0	0	12	1.0387	0	0	0	1	0	0	0	0	0	0	0	0
C11orf98	E9PRG8	E9PRG8	HUMAN	Uncharacterized protein C11orf98								0	2	2414.79	2206	0.913538	0	0	0	1	2.9992	0	0	1	1	0	0	0	0	0	0	0	1
VTI1B	Q9UEU0	Q9UEU0	HUMAN	Vesicle transport through interaction with t-SNAREs homolog 1B	M							0	2	404.56	369.614	0.913619	0	0	0	2	0.16564	1	1	0	1	0	0	0	1	0	1	0	0
DCTPP1	Q9H773	Q9H773	HUMAN	dCTP pyrophosphatase 1								0	7	1256.84	1148.56	0.913842	0	0	0	6	0.85035	0	0	0	1	0	0	0	0	0	0	0	0
RPL27A	P46776	P46776	HUMAN	60S ribosomal protein L27a	M							0	32	34024.4	31095.7	0.913925	0	0	0	5	1.087	0	0	0	1	0	0	0	0	0	0	0	0
ZNF280C	Q8ND82	Q8ND82	HUMAN	Zinc finger protein 280C						Nuc		0	6	1238.02	1133.02	0.915186	0	0	0	3	1.8598	0	0	0	1	0	0	0	0	0	0	0	0
ABCC4	O15439	O15439	HUMAN	Multidrug resistance-associated protein 4	M	PM						1	7	2958.01	2708.62	0.915688	0	0	0	32	1.0473	0	0	0	1	0	0	0	0	0	0	0	0
PLXNB2	O15031	O15031	HUMAN	Plexin-B2	M	PM		CS				1	21	7949.14	7282.68	0.916159	0	0	0	49	0.92145	0	0	0	1	0	0	0	0	0	0	0	0
SLC25A1	P53007	P53007	HUMAN	Tricarboxylate transport protein, mitochondrial	M					Nuc		0	6	3635.24	3331.18	0.916359	0	0	0	4	0.46702	1	1	0	1	0	0	0	1	0	1	0	0
PIEZO1	Q92508	Q92508	HUMAN	Piezo-type mechanosensitive ion channel component 1	M	PM						1	5	408.721	374.624	0.916578	0	0	0	17	0.85587	0	0	0	1	0	0	0	0	0	0	0	0
PRPF19	Q9UMS4	Q9UMS4	HUMAN	Pre-mRNA-processing factor 19	M					Nuc		0	44	20156	18492.1	0.91745	0	0	0	8	1.0717	0	0	0	1	0	0	0	0	0	0	0	0
PRRC2B	Q5JSZ5	Q5JSZ5	HUMAN	Protein PRRC2B								0	27	11148.5	10236.3	0.918178	0	0	0	4	1.2074	0	0	0	1	0	0	0	0	0	0	0	0
PSMD4	P55036	P55036	HUMAN	26S proteasome non-ATPase regulatory subunit 4								0	19	7744.58	7124.76	0.919967	0	0	0	6	0.73912	0	0	0	1	0	0	0	0	0	0	0	0
TRA2B	P62995	P62995	HUMAN	Transformer-2 protein homolog beta						Nuc		0	7	1978.16	1820.1	0.920098	0	0	0	4	0.82319	0	0	0	1	0	0	0	0	0	0	0	0
TGFBI	Q15582	Q15582	HUMAN	Transforming growth factor-beta-induced protein ig-h3	M	PM			XC			1	18	15486.9	14253	0.920323	0	0	0	2	0.52378	0	1	0	1	0	0	0	0	0	1	0	0
RPL35A	P18077	P18077	HUMAN	60S ribosomal protein L35a	M							0	49	24646.4	22696.7	0.920894	0	0	0	4	1.0268	0	0	0	1	0	0	0	0	0	0	0	0
POLR2H	P52434	P52434	HUMAN	DNA-directed RNA polymerases I, II, and III subunit RPABC3						Nuc		0	2	1225.81	1129.16	0.921149	0	0	0	4	1.2513	0	0	0	1	0	0	0	0	0	0	0	0
NCL	P19338	P19338	HUMAN	Nucleolin	M			CS		Nuc		1	164	80579	74272.8	0.921738	0	0	0	24	0.77281	0	0	0	1	0	0	0	0	0	0	0	0
CDK1	P06493	P06493	HUMAN	Cyclin-dependent kinase 1	M					Nuc		0	8	3053.72	2815	0.921827	0	0	0	8	1.2763	0	0	0	1	0	0	0	0	0	0	0	0
RPL21	P46778	P46778	HUMAN	60S ribosomal protein L21	M							0	56	23546.1	21711.1	0.922071	0	0	0	5	1.12	0	0	0	1	0	0	0	0	0	0	0	0
TELO2	Q9Y4R8	Q9Y4R8	HUMAN	Telomere length regulation protein TEL2 homolog	M					Nuc		0	2	297.167	274.096	0.922364	0	0	0	6	0.77567	0	0	0	1	0	0	0	0	0	0	0	0
SMC4	Q9NTJ3	Q9NTJ3	HUMAN	Structural maintenance of chromosomes protein 4						Nuc		0	70	26489.1	24441.1	0.922686	0	0	0	11	0.88494	0	0	0	1	0	0	0	0	0	0	0	0
BAG3	O95817	O95817	HUMAN	BAG family molecular chaperone regulator 3	M	PM						1	21	8698.49	8030.61	0.923219	0	0	0	1	0.26909	1	1	0	1	0	0	0	1	0	1	0	0
RPL10A	P62906	P62906	HUMAN	60S ribosomal protein L10a	M					Nuc		0	46	22024.1	20356.8	0.924296	0	0	0	11	1.0767	0	0	0	1	0	0	0	0	0	0	0	0
APEX1	P27695	P27695	HUMAN	DNA-(apurinic or apyrimidinic site) lyase						Nuc		0	20	10482.4	9690.62	0.924466	0	0	0	3	0.3199	1	1	0	1	0	0	0	1	0	1	0	0
NEDD4	P46934-4	P46934	HUMAN	Isoform 4 of E3 ubiquitin-protein ligase NEDD4	M	PM						1	8	4201.17	3884.71	0.924673	0	0	0	22	6.5688	0	0	1	1	0	0	0	0	0	0	0	1
NOP56	O00567	O00567	HUMAN	Nucleolar protein 56	M							0	35	16696.3	15442.1	0.924879	0	0	0	9	0.34294	1	1	0	1	0	0	0	1	0	1	0	0
SLK	Q9H2G2-2	Q9H2G2	HUMAN	Isoform 2 of STE20-like serine/threonine-protein kinase								0	1	1530.57	1417.32	0.92601	0	0	0	6	0.40202	1	1	0	1	0	0	0	1	0	1	0	0
NOTCH2	Q04721	Q04721	HUMAN	Neurogenic locus notch homolog protein 2	M	PM		CS	XC	Nuc		1	4	537.201	497.46	0.926022	0	0	0	9	0.95199	0	0	0	1	0	0	0	0	0	0	0	0
CDC73	Q6P1J9	Q6P1J9	HUMAN	Parafibromin						Nuc		0	21	11548.2	10699.3	0.926489	0	0	0	5	0.70928	0	0	0	1	0	0	0	0	0	0	0	0
SKP1	P63208	P63208	HUMAN	S-phase kinase-associated protein 1								0	22	8973.45	8314.65	0.926583	0	0	0	5	0.85725	0	0	0	1	0	0	0	0	0	0	0	0
MTHFD1L	Q6UB35	Q6UB35	HUMAN	Monofunctional C1-tetrahydrofolate synthase, mitochondrial	M							0	19	8444.73	7825.34	0.926654	0	0	0	9	0.73779	0	0	0	1	0	0	0	0	0	0	0	0
ITGB5	P18084	P18084	HUMAN	Integrin beta-5	M	PM		CS				1	4	1066.75	988.518	0.926663	0	0	0	14	0.83276	0	0	0	1	0	0	0	0	0	0	0	0
EGFR	P00533	P00533	HUMAN	Epidermal growth factor receptor	M	PM		CS	XC	Nuc		1	62	22898.4	21242.5	0.927685	0	0	0	57	1.1262	0	0	0	1	0	0	0	0	0	0	0	0
RANGAP1	P46060	P46060	HUMAN	Ran GTPase-activating protein 1	M							0	38	19559.1	18170.9	0.929027	0	0	0	16	3.4669	0	0	1	1	0	0	0	0	0	0	0	1
BYSL	Q13895	Q13895	HUMAN	Bystin	M					Nuc		0	11	2999	2786.62	0.929184	0	0	0	11	2.1416	0	0	1	1	0	0	0	0	0	0	0	1
SLC16A1	P53985	P53985	HUMAN	Monocarboxylate transporter 1	M	PM						1	5	4096.2	3807.34	0.92948	0	0	0	5	1.1105	0	0	0	1	0	0	0	0	0	0	0	0
DHX57	Q6P158	Q6P158	HUMAN	Putative ATP-dependent RNA helicase DHX57								0	10	3723.65	3461.85	0.929693	0	0	0	6	1.1115	0	0	0	1	0	0	0	0	0	0	0	0
S100A14	Q9HCY8	Q9HCY8	HUMAN	Protein S100-A14	M	PM						1	11	4924.1	4578.08	0.929731	0	0	0	5	0.13725	1	1	0	1	0	0	0	1	0	1	0	0
EIF2AK2	P19525	P19525	HUMAN	Interferon-induced, double-stranded RNA-activated protein kinase	M					Nuc		0	12	6172.77	5743.26	0.930418	0	0	0	6	0.45882	1	1	0	1	0	0	0	1	0	1	0	0
RPL13A	P40429	P40429	HUMAN	60S ribosomal protein L13a	M					Nuc		0	45	31877.2	29665.2	0.930608	0	0	0	8	0.89879	0	0	0	1	0	0	0	0	0	0	0	0
RPS5	P46782	P46782	HUMAN	40S ribosomal protein S5	M							0	45	16363.7	15234.3	0.930979	0	0	0	12	1.8149	0	0	0	1	0	0	0	0	0	0	0	0
CALM1	P62158	P62158	HUMAN	Calmodulin	M	PM			XC	Nuc		1	20	9664.49	9009.75	0.932253	0	0	0	8	1.413	0	0	0	1	0	0	0	0	0	0	0	0
M6PR	P20645	P20645	HUMAN	Cation-dependent mannose-6-phosphate receptor	M	PM						1	4	2517.99	2348.45	0.932668	0	0	0	5	0.96745	0	0	0	1	0	0	0	0	0	0	0	0
RPS6	P62753	P62753	HUMAN	40S ribosomal protein S6	M					Nuc		0	66	32543.9	30357.7	0.932824	0	0	0	7	1.1589	0	0	0	1	0	0	0	0	0	0	0	0
SPTBN1	Q01082	Q01082	HUMAN	Spectrin beta chain, non-erythrocytic 1								0	130	60170.2	56151.7	0.933214	0	0	0	14	0.36955	1	1	0	1	0	0	0	1	0	1	0	0
ACTR5	Q9H9F9	Q9H9F9	HUMAN	Actin-related protein 5						Nuc		0	8	2238.88	2090.11	0.933552	0	0	0	3	1.2138	0	0	0	1	0	0	0	0	0	0	0	0
DRG1	Q9Y295	Q9Y295	HUMAN	Developmentally-regulated GTP-binding protein 1	M							0	9	4588.79	4284.57	0.933704	0	0	0	5	1.1297	0	0	0	1	0	0	0	0	0	0	0	0
RACK1	P63244	P63244	HUMAN	Receptor of activated protein C kinase 1						Nuc		0	71	27975.9	26131.7	0.934078	0	0	0	19	1.2365	0	0	0	1	0	0	0	0	0	0	0	0
RPL23A	P62750	P62750	HUMAN	60S ribosomal protein L23a						Nuc		0	38	24641.1	23021.8	0.934286	0	0	0	9	1.2812	0	0	0	1	0	0	0	0	0	0	0	0
MCM6	Q14566	Q14566	HUMAN	DNA replication licensing factor MCM6						Nuc		0	39	16505	15433.7	0.935092	0	0	0	8	0.64996	0	1	0	1	0	0	0	0	0	1	0	0
HMGB1	P09429	P09429	HUMAN	High mobility group protein B1	M	PM		CS	XC	Nuc		1	106	61408.5	57451.8	0.935569	0	0	0	5	0.1249	1	1	0	1	0	0	0	1	0	1	0	0
GFM1	Q96RP9	Q96RP9	HUMAN	Elongation factor G, mitochondrial								0	36	13637.8	12765.2	0.936017	0	0	0	3	0.42556	1	1	0	1	0	0	0	1	0	1	0	0
SRRM2	Q9UQ35	Q9UQ35	HUMAN	Serine/arginine repetitive matrix protein 2								0	45	8500.76	7957.71	0.936118	0	0	0	7	0.53021	0	1	0	1	0	0	0	0	0	1	0	0
TMED9	Q9BVK6	Q9BVK6	HUMAN	Transmembrane emp24 domain-containing protein 9	M							0	5	1219.3	1141.44	0.936147	0	0	0	3	1.5782	0	0	0	1	0	0	0	0	0	0	0	0
BANF1	O75531	O75531	HUMAN	Barrier-to-autointegration factor						Nuc		0	11	3700.13	3464.92	0.936433	0	0	0	6	0.65056	0	1	0	1	0	0	0	0	0	1	0	0
XPO5	Q9HAV4	Q9HAV4	HUMAN	Exportin-5						Nuc		0	26	12339.9	11557.7	0.936614	0	0	0	1	0.82605	0	0	0	1	0	0	0	0	0	0	0	0
TPT1	P13693	P13693	HUMAN	Translationally-controlled tumor protein					XC	Nuc		1	57	23617.7	22124.2	0.936761	0	0	0	3	0.39163	1	1	0	1	0	0	0	1	0	1	0	0
IGHMBP2	P38935	P38935	HUMAN	DNA-binding protein SMUBP-2	M					Nuc		0	3	719.459	674.097	0.936951	0	0	0	1	1.6995	0	0	0	1	0	0	0	0	0	0	0	0
RAB7A	P51149	P51149	HUMAN	Ras-related protein Rab-7a	M							0	26	15855.1	14859.5	0.937205	0	0	0	5	0.081914	1	1	0	1	0	0	0	1	0	1	0	0
FAF2	Q96CS3	Q96CS3	HUMAN	FAS-associated factor 2								0	3	553.374	518.7	0.937341	0	0	0	5	1.1292	0	0	0	1	0	0	0	0	0	0	0	0
GLTP	Q9NZD2	Q9NZD2	HUMAN	Glycolipid transfer protein	M							0	4	1529.52	1434.12	0.937628	0	0	0	1	0.27838	1	1	0	1	0	0	0	1	0	1	0	0
TIMMDC1	Q9NPL8	Q9NPL8	HUMAN	Complex I assembly factor TIMMDC1, mitochondrial	M							0	3	1193.16	1118.92	0.937786	0	0	0	2	0.67687	0	0	0	1	0	0	0	0	0	0	0	0
RECQL	P46063	P46063	HUMAN	ATP-dependent DNA helicase Q1	M					Nuc		0	42	17647	16549.7	0.937818	0	0	0	3	0.91441	0	0	0	1	0	0	0	0	0	0	0	0
PAFAH1B1	P43034	P43034	HUMAN	Platelet-activating factor acetylhydrolase IB subunit alpha	M							0	31	17302.7	16228.9	0.93794	0	0	0	3	0.4044	1	1	0	1	0	0	0	1	0	1	0	0
OAT	P04181	P04181	HUMAN	Ornithine aminotransferase, mitochondrial								0	26	10185.7	9556.55	0.938231	0	0	0	9	0.32127	1	1	0	1	0	0	0	1	0	1	0	0
CTCF	P49711	P49711	HUMAN	Transcriptional repressor CTCF						Nuc		0	11	3979.11	3733.53	0.938283	0	0	0	2	0.78053	0	0	0	1	0	0	0	0	0	0	0	0
CNN2	Q99439	Q99439	HUMAN	Calponin-2	M							0	24	11569.9	10856	0.938298	0	0	0	3	0.41469	1	1	0	1	0	0	0	1	0	1	0	0
GTPBP4	Q9BZE4	Q9BZE4	HUMAN	Nucleolar GTP-binding protein 1	M					Nuc		0	51	29076	27287.3	0.938482	0	0	0	10	2.884	0	0	1	1	0	0	0	0	0	0	0	1
HNRNPU	Q00839-2	Q00839	HUMAN	Isoform Short of Heterogeneous nuclear ribonucleoprotein U	M			CS		Nuc		1	10	4907.41	4605.64	0.938507	0	0	0	19	1.1095	0	0	0	1	0	0	0	0	0	0	0	0
MATR3	P43243	P43243	HUMAN	Matrin-3	M							0	43	11851.4	11124.7	0.938684	0	0	0	15	1.4534	0	0	0	1	0	0	0	0	0	0	0	0
PSMA7	O14818	O14818	HUMAN	Proteasome subunit alpha type-7						Nuc		0	34	22049.4	20703.8	0.938973	0	0	0	5	0.2152	1	1	0	1	0	0	0	1	0	1	0	0
DNAAF5	Q86Y56	Q86Y56	HUMAN	Dynein assembly factor 5, axonemal								0	17	8218.58	7718.23	0.93912	0	0	0	5	0.76745	0	0	0	1	0	0	0	0	0	0	0	0
SLC12A7	Q9Y666	Q9Y666	HUMAN	Solute carrier family 12 member 7	M	PM						1	1	127.452	119.765	0.939686	0	0	0	10	1.0403	0	0	0	1	0	0	0	0	0	0	0	0
SLC1A5	Q15758	Q15758	HUMAN	Neutral amino acid transporter B(0)	M	PM						1	16	4608.28	4331.22	0.939878	0	0	0	17	0.78649	0	0	0	1	0	0	0	0	0	0	0	0
RPLP0	P05388	P05388	HUMAN	60S acidic ribosomal protein P0	M					Nuc		0	46	26611	25031.1	0.940632	0	0	0	11	0.971	0	0	0	1	0	0	0	0	0	0	0	0
SLC25A6	P12236	P12236	HUMAN	ADP/ATP translocase 3	M					Nuc		0	8	3254.92	3062.29	0.940817	0	0	0	15	0.74094	0	0	0	1	0	0	0	0	0	0	0	0
DKC1	O60832	O60832	HUMAN	H/ACA ribonucleoprotein complex subunit 4						Nuc		0	28	16693.4	15706.3	0.940868	0	0	0	4	0.27874	1	1	0	1	0	0	0	1	0	1	0	0
F11R	Q9Y624	Q9Y624	HUMAN	Junctional adhesion molecule A	M	PM						1	16	6786.22	6386.07	0.941035	0	0	0	11	0.89456	0	0	0	1	0	0	0	0	0	0	0	0
PSMC1	P62191	P62191	HUMAN	26S protease regulatory subunit 4	M					Nuc		0	37	15245.4	14350.1	0.941276	0	0	0	8	0.41626	1	1	0	1	0	0	0	1	0	1	0	0
RAD21	O60216	O60216	HUMAN	Double-strand-break repair protein rad21 homolog	M							0	8	2505.31	2358.96	0.941588	0	0	0	3	0.67234	0	0	0	1	0	0	0	0	0	0	0	0
RPL31	P62899	P62899	HUMAN	60S ribosomal protein L31	M							0	38	15982.9	15051.4	0.941717	0	0	0	6	1.0353	0	0	0	1	0	0	0	0	0	0	0	0
MARCKS	P29966	P29966	HUMAN	Myristoylated alanine-rich C-kinase substrate	M	PM						1	40	20177.1	19004.5	0.941887	0	0	0	8	0.53955	0	1	0	1	0	0	0	0	0	1	0	0
ITGB6	P18564	P18564	HUMAN	Integrin beta-6	M	PM						1	2	412.827	389.017	0.942324	0	0	0	17	0.82071	0	0	0	1	0	0	0	0	0	0	0	0
EPS15	P42566	P42566	HUMAN	Epidermal growth factor receptor substrate 15	M	PM						1	25	10077.6	9496.8	0.942364	0	0	0	1	1.2541	0	0	0	1	0	0	0	0	0	0	0	0
NUP133	Q8WUM0	Q8WUM0	HUMAN	Nuclear pore complex protein Nup133	M							0	16	9543.42	8993.57	0.942385	0	0	0	3	3.0539	0	0	1	1	0	0	0	0	0	0	0	1
NDUFB7	P17568	P17568	HUMAN	NADH dehydrogenase [ubiquinone] 1 beta subcomplex subunit 7	M							0	3	1646.98	1552.15	0.942422	0	0	0	2	0.73953	0	0	0	1	0	0	0	0	0	0	0	0
PFAS	O15067	O15067	HUMAN	Phosphoribosylformylglycinamidine synthase								0	26	9898.67	9330.25	0.942576	0	0	0	6	0.83442	0	0	0	1	0	0	0	0	0	0	0	0
NDUFA8	P51970	P51970	HUMAN	NADH dehydrogenase [ubiquinone] 1 alpha subcomplex subunit 8	M							0	4	1830.71	1726.35	0.942992	0	0	0	1	0.33188	1	1	0	1	0	0	0	1	0	1	0	0
PFDN2	Q9UHV9	Q9UHV9	HUMAN	Prefoldin subunit 2						Nuc		0	12	6589.35	6214.79	0.943158	0	0	0	3	1.0586	0	0	0	1	0	0	0	0	0	0	0	0
DEK	P35659	P35659	HUMAN	Protein DEK						Nuc		0	35	19745.5	18624	0.9432	0	0	0	8	0.69177	0	0	0	1	0	0	0	0	0	0	0	0
NLN	Q9BYT8	Q9BYT8	HUMAN	Neurolysin, mitochondrial	M	PM						1	10	3704.02	3494.59	0.943459	0	0	0	2	0.31071	1	1	0	1	0	0	0	1	0	1	0	0
NPC1	O15118	O15118	HUMAN	Niemann-Pick C1 protein	M	PM			XC			1	2	806.875	761.826	0.944169	0	0	0	3	1.6387	0	0	0	1	0	0	0	0	0	0	0	0
PSMC6	P62333	P62333	HUMAN	26S protease regulatory subunit 10B	M					Nuc		0	28	12978.4	12260.4	0.944677	0	0	0	9	0.42342	1	1	0	1	0	0	0	1	0	1	0	0
NUCB1	Q02818	Q02818	HUMAN	Nucleobindin-1	M				XC	Nuc		1	24	13083.9	12364	0.944976	0	0	0	4	0.80647	0	0	0	1	0	0	0	0	0	0	0	0
RFC3	P40938	P40938	HUMAN	Replication factor C subunit 3								0	6	2577.53	2436.57	0.945309	0	0	0	5	1.23	0	0	0	1	0	0	0	0	0	0	0	0
IPO8	O15397	O15397	HUMAN	Importin-8								0	5	947.043	895.544	0.945622	0	0	0	6	0.78761	0	0	0	1	0	0	0	0	0	0	0	0
YWHAE	P62258	P62258	HUMAN	14-3-3 protein epsilon	M							0	143	68845.7	65103.5	0.945643	0	0	0	13	1.0354	0	0	0	1	0	0	0	0	0	0	0	0
RPL34	P49207	P49207	HUMAN	60S ribosomal protein L34								0	52	14317.3	13540.3	0.945733	0	0	0	3	1.1401	0	0	0	1	0	0	0	0	0	0	0	0
PPP3R1	P63098	P63098	HUMAN	Calcineurin subunit B type 1								0	5	4174.93	3948.87	0.945854	0	0	0	1	0.44855	1	1	0	1	0	0	0	1	0	1	0	0
DDX5	P17844	P17844	HUMAN	Probable ATP-dependent RNA helicase DDX5	M					Nuc		0	70	33094.4	31311.9	0.946137	0	0	0	19	0.73896	0	0	0	1	0	0	0	0	0	0	0	0
MCM7	P33993	P33993	HUMAN	DNA replication licensing factor MCM7	M							0	41	18608.4	17610.5	0.946374	0	0	0	5	0.65096	0	1	0	1	0	0	0	0	0	1	0	0
EIF2B5	Q13144	Q13144	HUMAN	Translation initiation factor eIF-2B subunit epsilon						Nuc		0	7	1912.86	1810.37	0.94642	0	0	0	3	0.33962	1	1	0	1	0	0	0	1	0	1	0	0
PSMA6	P60900	P60900	HUMAN	Proteasome subunit alpha type-6						Nuc		0	34	9544.71	9034.42	0.946536	0	0	0	6	0.22379	1	1	0	1	0	0	0	1	0	1	0	0
NCBP1	Q09161	Q09161	HUMAN	Nuclear cap-binding protein subunit 1						Nuc		0	11	6417.49	6075.92	0.946775	0	0	0	1	1.4746	0	0	0	1	0	0	0	0	0	0	0	0
PNN	Q9H307	Q9H307	HUMAN	Pinin	M	PM						1	44	29135.2	27588.9	0.946929	0	0	0	7	0.54972	0	1	0	1	0	0	0	0	0	1	0	0
TXLNA	P40222	P40222	HUMAN	Alpha-taxilin	M				XC			1	36	9431.61	8931.55	0.946981	0	0	0	2	0.90382	0	0	0	1	0	0	0	0	0	0	0	0
ARPC3	O15145	O15145	HUMAN	Actin-related protein 2/3 complex subunit 3	M							0	18	11862.4	11233.5	0.946982	0	0	0	2	0.088786	1	1	0	1	0	0	0	1	0	1	0	0
PNPT1	Q8TCS8	Q8TCS8	HUMAN	Polyribonucleotide nucleotidyltransferase 1, mitochondrial	M							0	33	17710.2	16772.1	0.947029	0	0	0	3	0.44845	1	1	0	1	0	0	0	1	0	1	0	0
ATP1B3	P54709	P54709	HUMAN	Sodium/potassium-transporting ATPase subunit beta-3	M	PM						1	27	12277.7	11627.8	0.947071	0	0	0	12	1.0936	0	0	0	1	0	0	0	0	0	0	0	0
NUP107	P57740	P57740	HUMAN	Nuclear pore complex protein Nup107	M							0	15	7093.29	6717.89	0.947076	0	0	0	3	2.9761	0	0	1	1	0	0	0	0	0	0	0	1
RBM28	Q9NW13	Q9NW13	HUMAN	RNA-binding protein 28								0	31	16722	15839.2	0.947208	0	0	0	5	0.35618	1	1	0	1	0	0	0	1	0	1	0	0
RPS28	P62857	P62857	HUMAN	40S ribosomal protein S28								0	22	5224.6	4949.99	0.94744	0	0	0	4	1.4878	0	0	0	1	0	0	0	0	0	0	0	0
SNRPB2	P08579	P08579	HUMAN	U2 small nuclear ribonucleoprotein B''								0	10	7035.47	6668.4	0.947827	0	0	0	3	1.4581	0	0	0	1	0	0	0	0	0	0	0	0
TIGAR	Q9NQ88	Q9NQ88	HUMAN	Fructose-2,6-bisphosphatase TIGAR	M					Nuc		0	9	3316.09	3143.23	0.947872	0	0	0	2	0.75518	0	0	0	1	0	0	0	0	0	0	0	0
RPS23	P62266	P62266	HUMAN	40S ribosomal protein S23	M							0	21	12612.7	11956	0.947931	0	0	0	6	1.318	0	0	0	1	0	0	0	0	0	0	0	0
IPO7	O95373	O95373	HUMAN	Importin-7	M							0	21	7781.13	7377.72	0.948155	0	0	0	16	0.1802	1	1	0	1	0	0	0	1	0	1	0	0
CYCS	P99999	P99999	HUMAN	Cytochrome c	M					Nuc		0	14	9051.16	8582.33	0.948202	0	0	0	2	1.3579	0	0	0	1	0	0	0	0	0	0	0	0
LRP1	Q07954	Q07954	HUMAN	Prolow-density lipoprotein receptor-related protein 1	M	PM						1	6	563.305	534.182	0.948299	0	0	0	32	1.2753	0	0	0	1	0	0	0	0	0	0	0	0
DLAT	P10515	P10515	HUMAN	Dihydrolipoyllysine-residue acetyltransferase component of pyruvate dehydrogenase complex, mitochondrial								0	15	9914.25	9404	0.948534	0	0	0	7	0.40433	1	1	0	1	0	0	0	1	0	1	0	0
EIF1AX	P47813	P47813	HUMAN	Eukaryotic translation initiation factor 1A, X-chromosomal								0	14	6651.72	6310.61	0.948718	0	0	0	4	0.80901	0	0	0	1	0	0	0	0	0	0	0	0
NDRG1	Q92597	Q92597	HUMAN	Protein NDRG1	M	PM				Nuc		1	8	1960.25	1859.9	0.948806	0	0	0	10	0.14032	1	1	0	1	0	0	0	1	0	1	0	0
SENP3	Q9H4L4	Q9H4L4	HUMAN	Sentrin-specific protease 3						Nuc		0	6	2194.91	2083.14	0.949077	0	0	0	3	1.9059	0	0	0	1	0	0	0	0	0	0	0	0
RPL18A	Q02543	Q02543	HUMAN	60S ribosomal protein L18a	M							0	44	25782.9	24471.9	0.949151	0	0	0	8	1.1577	0	0	0	1	0	0	0	0	0	0	0	0
HSPD1	P10809	P10809	HUMAN	60 kDa heat shock protein, mitochondrial	M	PM		CS	XC			1	199	71881.4	68266.3	0.949708	0	0	0	27	0.60309	0	1	0	1	0	0	0	0	0	1	0	0
SMC3	Q9UQE7	Q9UQE7	HUMAN	Structural maintenance of chromosomes protein 3	M					Nuc		0	63	29688.4	28197.1	0.949767	0	0	0	9	0.98689	0	0	0	1	0	0	0	0	0	0	0	0
ASCC2	Q9H1I8	Q9H1I8	HUMAN	Activating signal cointegrator 1 complex subunit 2								0	4	2530.89	2403.89	0.949818	0	0	0	4	0.64563	0	1	0	1	0	0	0	0	0	1	0	0
STT3B	Q8TCJ2	Q8TCJ2	HUMAN	Dolichyl-diphosphooligosaccharide--protein glycosyltransferase subunit STT3B	M							0	7	1912.12	1816.25	0.949862	0	0	0	3	0.98733	0	0	0	1	0	0	0	0	0	0	0	0
DHCR7	Q9UBM7	Q9UBM7	HUMAN	7-dehydrocholesterol reductase	M							0	5	2544.86	2417.98	0.950143	0	0	0	4	1.0834	0	0	0	1	0	0	0	0	0	0	0	0
TMED2	Q15363	Q15363	HUMAN	Transmembrane emp24 domain-containing protein 2	M							0	5	2850.03	2708.78	0.950437	0	0	0	1	0.55363	0	1	0	1	0	0	0	0	0	1	0	0
TRMT1L	Q7Z2T5	Q7Z2T5	HUMAN	TRMT1-like protein								0	8	4248.39	4042.41	0.951515	0	0	0	1	2.2984	0	0	1	1	0	0	0	0	0	0	0	1
EIF3H	O15372	O15372	HUMAN	Eukaryotic translation initiation factor 3 subunit H	M							0	24	13040.4	12408.2	0.951517	0	0	0	10	0.83238	0	0	0	1	0	0	0	0	0	0	0	0
PAWR	Q96IZ0	Q96IZ0	HUMAN	PRKC apoptosis WT1 regulator protein	M	PM				Nuc		1	7	2571.45	2447.5	0.951798	0	0	0	5	4.7126	0	0	1	1	0	0	0	0	0	0	0	1
CAPN1	P07384	P07384	HUMAN	Calpain-1 catalytic subunit	M	PM						1	43	14435.4	13748.4	0.952411	0	0	0	5	0.64294	0	1	0	1	0	0	0	0	0	1	0	0
HIST1H1D	P16402	P16402	HUMAN	Histone H1.3								0	117	75976.6	72381.2	0.952678	0	0	0	8	0.27822	1	1	0	1	0	0	0	1	0	1	0	0
HMOX2	P30519	P30519	HUMAN	Heme oxygenase 2	M	PM						1	13	4211.1	4013	0.952958	0	0	0	2	0.72043	0	0	0	1	0	0	0	0	0	0	0	0
LARP1	Q6PKG0	Q6PKG0	HUMAN	La-related protein 1	M							0	29	15946.1	15206.7	0.953633	0	0	0	14	1.0816	0	0	0	1	0	0	0	0	0	0	0	0
PRPF8	Q6P2Q9	Q6P2Q9	HUMAN	Pre-mRNA-processing-splicing factor 8	M					Nuc		0	88	49923.3	47617.3	0.953809	0	0	0	15	1.2343	0	0	0	1	0	0	0	0	0	0	0	0
EDC3	Q96F86	Q96F86	HUMAN	Enhancer of mRNA-decapping protein 3	M							0	10	6416	6122.1	0.954192	0	0	0	2	2.3883	0	0	1	1	0	0	0	0	0	0	0	1
RPL38	P63173	P63173	HUMAN	60S ribosomal protein L38								0	13	8186.55	7812.93	0.954362	0	0	0	6	1.0459	0	0	0	1	0	0	0	0	0	0	0	0
RRM1	P23921	P23921	HUMAN	Ribonucleoside-diphosphate reductase large subunit								0	52	24801.2	23686.4	0.955051	0	0	0	5	0.87396	0	0	0	1	0	0	0	0	0	0	0	0
SSRP1	Q08945	Q08945	HUMAN	FACT complex subunit SSRP1						Nuc		0	45	18654	17820.8	0.955333	0	0	0	20	0.63657	0	1	0	1	0	0	0	0	0	1	0	0
SEC23B	Q15437	Q15437	HUMAN	Protein transport protein Sec23B	M							0	15	9307.28	8893.44	0.955536	0	0	0	5	0.20315	1	1	0	1	0	0	0	1	0	1	0	0
PARK7	Q99497	Q99497	HUMAN	Protein deglycase DJ-1	M	PM				Nuc		1	32	13899.6	13285.4	0.955811	0	0	0	14	0.93514	0	0	0	1	0	0	0	0	0	0	0	0
RPL32	P62910	P62910	HUMAN	60S ribosomal protein L32	M							0	55	33799.8	32312.2	0.955987	0	0	0	5	1.1526	0	0	0	1	0	0	0	0	0	0	0	0
RPL6	Q02878	Q02878	HUMAN	60S ribosomal protein L6	M					Nuc		0	64	30690	29344.7	0.956165	0	0	0	15	1.0333	0	0	0	1	0	0	0	0	0	0	0	0
AP1B1	Q10567-3	Q10567	HUMAN	Isoform C of AP-1 complex subunit beta-1	M							0	1	34.0672	32.5754	0.956209	0	0	0	4	0.47815	1	1	0	1	0	0	0	1	0	1	0	0
ZFR	Q96KR1	Q96KR1	HUMAN	Zinc finger RNA-binding protein								0	25	12864	12305.1	0.956555	0	0	0	2	0.68638	0	0	0	1	0	0	0	0	0	0	0	0
RARS	P54136	P54136	HUMAN	Arginine--tRNA ligase, cytoplasmic	M							0	60	16205.9	15506.3	0.956833	0	0	0	15	0.87025	0	0	0	1	0	0	0	0	0	0	0	0
IPO9	Q96P70	Q96P70	HUMAN	Importin-9	M							0	11	6015.77	5756.85	0.95696	0	0	0	8	0.57295	0	1	0	1	0	0	0	0	0	1	0	0
SSR4	P51571	P51571	HUMAN	Translocon-associated protein subunit delta	M							0	10	3600.54	3446.12	0.957113	0	0	0	2	0.93632	0	0	0	1	0	0	0	0	0	0	0	0
MRPL49	Q13405	Q13405	HUMAN	39S ribosomal protein L49, mitochondrial	M							0	6	2791.02	2672.98	0.957709	0	0	0	2	0.073091	1	1	0	1	0	0	0	1	0	1	0	0
ABCC1	P33527	P33527	HUMAN	Multidrug resistance-associated protein 1	M	PM						1	7	2012.51	1928.66	0.958335	0	0	0	38	1.3616	0	0	0	1	0	0	0	0	0	0	0	0
SEC61G	P60059	P60059	HUMAN	Protein transport protein Sec61 subunit gamma	M							0	2	1328.44	1273.29	0.958482	0	0	0	2	0.62301	0	1	0	1	0	0	0	0	0	1	0	0
PLAA	Q9Y263	Q9Y263	HUMAN	Phospholipase A-2-activating protein								0	14	6920.71	6637.62	0.959096	0	0	0	3	0.45795	1	1	0	1	0	0	0	1	0	1	0	0
YWHAZ	P63104	P63104	HUMAN	14-3-3 protein zeta/delta	M				XC	Nuc		1	93	30051.7	28823.1	0.959115	0	0	0	14	0.53947	0	1	0	1	0	0	0	0	0	1	0	0
ICAM1	P05362	P05362	HUMAN	Intercellular adhesion molecule 1	M	PM		CS	XC			1	1	222.31	213.228	0.959146	0	0	0	19	0.81227	0	0	0	1	0	0	0	0	0	0	0	0
LIN7C	Q9NUP9	Q9NUP9	HUMAN	Protein lin-7 homolog C	M	PM						1	13	3046.98	2923.74	0.959553	0	0	0	3	1.354	0	0	0	1	0	0	0	0	0	0	0	0
SEC24A	O95486	O95486	HUMAN	Protein transport protein Sec24A	M							0	1	90.7692	87.1225	0.959824	0	0	0	3	0.33629	1	1	0	1	0	0	0	1	0	1	0	0
DNAJA1	P31689	P31689	HUMAN	DnaJ homolog subfamily A member 1	M					Nuc		0	25	7596.29	7291.59	0.959887	0	0	0	10	0.48362	1	1	0	1	0	0	0	1	0	1	0	0
DIMT1	Q9UNQ2	Q9UNQ2	HUMAN	Probable dimethyladenosine transferase						Nuc		0	5	395.177	379.362	0.959982	0	0	0	6	4.0493	0	0	1	1	0	0	0	0	0	0	0	1
RPL4	P36578	P36578	HUMAN	60S ribosomal protein L4	M					Nuc		0	107	46002.7	44179.5	0.960369	0	0	0	19	1.7852	0	0	0	1	0	0	0	0	0	0	0	0
GAPDH	P04406	P04406	HUMAN	Glyceraldehyde-3-phosphate dehydrogenase	M	PM				Nuc		1	236	107512	103255	0.960398	0	0	0	18	0.61455	0	1	0	1	0	0	0	0	0	1	0	0
RPS17	P08708	P08708	HUMAN	40S ribosomal protein S17	M							0	35	18672	17935.1	0.960532	0	0	0	8	1.2673	0	0	0	1	0	0	0	0	0	0	0	0
MAT2A	P31153	P31153	HUMAN	S-adenosylmethionine synthase isoform type-2								0	33	13558.9	13033.4	0.961243	0	0	0	8	0.86985	0	0	0	1	0	0	0	0	0	0	0	0
NSUN2	Q08J23	Q08J23	HUMAN	tRNA (cytosine(34)-C(5))-methyltransferase						Nuc		0	47	20814.8	20011.7	0.961419	0	0	0	6	0.54254	0	1	0	1	0	0	0	0	0	1	0	0
DYNLRB1	Q9NP97	Q9NP97	HUMAN	Dynein light chain roadblock-type 1	M							0	8	4101.66	3943.43	0.961424	0	0	0	2	0.35104	1	1	0	1	0	0	0	1	0	1	0	0
PKM	P14618	P14618	HUMAN	Pyruvate kinase PKM	M	PM			XC	Nuc		1	233	81050.8	77934.7	0.961554	0	0	0	31	0.84468	0	0	0	1	0	0	0	0	0	0	0	0
DNAJC10	Q8IXB1	Q8IXB1	HUMAN	DnaJ homolog subfamily C member 10	M							0	7	3124.95	3005.24	0.961692	0	0	0	6	0.99769	0	0	0	1	0	0	0	0	0	0	0	0
RPS16	P62249	P62249	HUMAN	40S ribosomal protein S16	M							0	46	25730.5	24749.5	0.961871	0	0	0	11	1.3176	0	0	0	1	0	0	0	0	0	0	0	0
NDUFA10	O95299	O95299	HUMAN	NADH dehydrogenase [ubiquinone] 1 alpha subcomplex subunit 10, mitochondrial	M							0	11	6950.7	6685.94	0.961909	0	0	0	4	1.1997	0	0	0	1	0	0	0	0	0	0	0	0
PAPSS1	O43252	O43252	HUMAN	Bifunctional 3'-phosphoadenosine 5'-phosphosulfate synthase 1								0	14	8081.06	7776.95	0.962367	0	0	0	4	0.683	0	0	0	1	0	0	0	0	0	0	0	0
MTDH	Q86UE4	Q86UE4	HUMAN	Protein LYRIC	M	PM				Nuc		1	33	12852.2	12369.9	0.962473	0	0	0	5	0.70077	0	0	0	1	0	0	0	0	0	0	0	0
MAPK1	P28482	P28482	HUMAN	Mitogen-activated protein kinase 1						Nuc		0	20	12492.9	12029.4	0.962899	0	0	0	6	0.2984	1	1	0	1	0	0	0	1	0	1	0	0
PITPNA	Q00169	Q00169	HUMAN	Phosphatidylinositol transfer protein alpha isoform								0	11	5771.35	5557.31	0.962914	0	0	0	2	0.6615	0	0	0	1	0	0	0	0	0	0	0	0
GLRX5	Q86SX6	Q86SX6	HUMAN	Glutaredoxin-related protein 5, mitochondrial						Nuc		0	3	1577.36	1520.16	0.963733	0	0	0	3	1.0565	0	0	0	1	0	0	0	0	0	0	0	0
HNRNPA3	P51991	P51991	HUMAN	Heterogeneous nuclear ribonucleoprotein A3						Nuc		0	49	27130.3	26147.3	0.963765	0	0	0	11	1.0878	0	0	0	1	0	0	0	0	0	0	0	0
SLC3A2	P08195	P08195	HUMAN	4F2 cell-surface antigen heavy chain	M	PM		CS		Nuc		1	54	26952.1	25982	0.964005	0	0	0	33	0.93242	0	0	0	1	0	0	0	0	0	0	0	0
NECTIN4	Q96NY8	Q96NY8	HUMAN	Nectin-4	M	PM						1	2	351.657	339.068	0.9642	0	0	0	18	0.73272	0	0	0	1	0	0	0	0	0	0	0	0
PTRH2	Q9Y3E5	Q9Y3E5	HUMAN	Peptidyl-tRNA hydrolase 2, mitochondrial	M							0	8	4527.45	4365.9	0.964316	0	0	0	2	0.3028	1	1	0	1	0	0	0	1	0	1	0	0
C14orf166	Q9Y224	Q9Y224	HUMAN	UPF0568 protein C14orf166						Nuc		0	24	10532.8	10157.2	0.96434	0	0	0	3	0.2895	1	1	0	1	0	0	0	1	0	1	0	0
PPAT	Q06203	Q06203	HUMAN	Amidophosphoribosyltransferase								0	6	2791.29	2692.1	0.964466	0	0	0	3	0.76768	0	0	0	1	0	0	0	0	0	0	0	0
CCT4	P50991	P50991	HUMAN	T-complex protein 1 subunit delta								0	76	24521.2	23657.1	0.964762	0	0	0	20	0.74071	0	0	0	1	0	0	0	0	0	0	0	0
TPM3	P06753	P06753	HUMAN	Tropomyosin alpha-3 chain								0	60	30269.3	29210.8	0.965029	0	0	0	7	0.78906	0	0	0	1	0	0	0	0	0	0	0	0
CFL1	P23528	P23528	HUMAN	Cofilin-1	M				XC	Nuc		1	60	33376.7	32210.2	0.96505	0	0	0	10	1.0561	0	0	0	1	0	0	0	0	0	0	0	0
CTH	P32929	P32929	HUMAN	Cystathionine gamma-lyase						Nuc		0	7	2690.41	2597.31	0.965395	0	0	0	5	1.0951	0	0	0	1	0	0	0	0	0	0	0	0
ANK3	Q12955	Q12955	HUMAN	Ankyrin-3	M	PM		CS				1	8	1381.22	1333.45	0.96541	0	0	0	3	0.3559	1	1	0	1	0	0	0	1	0	1	0	0
ADRM1	Q16186	Q16186	HUMAN	Proteasomal ubiquitin receptor ADRM1	M	PM						1	20	9544	9217.54	0.965794	0	0	0	3	0.018683	1	1	0	1	0	0	0	1	0	1	0	0
ANXA1	P04083	P04083	HUMAN	Annexin A1	M	PM		CS	XC	Nuc		1	191	79205.8	76499.1	0.965827	0	0	0	19	0.7089	0	0	0	1	0	0	0	0	0	0	0	0
TMEM154	Q6P9G4	Q6P9G4	HUMAN	Transmembrane protein 154	M						ShG	1	1	205.915	198.908	0.965972	0	0	0	4	0.9095	0	0	0	1	0	0	0	0	0	0	0	0
NCAPD2	Q15021	Q15021	HUMAN	Condensin complex subunit 1	M					Nuc		0	31	9910.84	9575.32	0.966146	0	0	0	2	0.54969	0	1	0	1	0	0	0	0	0	1	0	0
SRSF5	Q13243	Q13243	HUMAN	Serine/arginine-rich splicing factor 5						Nuc		0	22	8082.2	7810.13	0.966337	0	0	0	4	1.517	0	0	0	1	0	0	0	0	0	0	0	0
RPL15	P61313	P61313	HUMAN	60S ribosomal protein L15	M					Nuc		0	40	17644.8	17058.1	0.966747	0	0	0	6	1.7307	0	0	0	1	0	0	0	0	0	0	0	0
PSMC3	P17980	P17980	HUMAN	26S protease regulatory subunit 6A	M					Nuc		0	72	23766.2	22994.2	0.967516	0	0	0	9	0.2536	1	1	0	1	0	0	0	1	0	1	0	0
HNRNPR	O43390	O43390	HUMAN	Heterogeneous nuclear ribonucleoprotein R								0	76	33887.9	32811.1	0.968226	0	0	0	12	1.2797	0	0	0	1	0	0	0	0	0	0	0	0
TOP1	P11387	P11387	HUMAN	DNA topoisomerase 1						Nuc		0	64	30995.9	30013.9	0.968317	0	0	0	15	0.72524	0	0	0	1	0	0	0	0	0	0	0	0
PKP2	Q99959-2	Q99959	HUMAN	Isoform 1 of Plakophilin-2	M	PM				Nuc		1	29	14775.9	14308.5	0.968367	0	0	0	7	0.34946	1	1	0	1	0	0	0	1	0	1	0	0
SSBP1	Q04837	Q04837	HUMAN	Single-stranded DNA-binding protein, mitochondrial						Nuc		0	16	7494.47	7257.64	0.9684	0	0	0	4	0.85541	0	0	0	1	0	0	0	0	0	0	0	0
CSNK2B	P67870	P67870	HUMAN	Casein kinase II subunit beta						Nuc		0	19	5172.29	5009.42	0.96851	0	0	0	5	2.7581	0	0	1	1	0	0	0	0	0	0	0	1
MELTF	P08582	P08582	HUMAN	Melanotransferrin	M	PM		CS	XC			1	5	3253.28	3151.38	0.968678	0	0	0	10	0.73952	0	0	0	1	0	0	0	0	0	0	0	0
WDR18	Q9BV38	Q9BV38	HUMAN	WD repeat-containing protein 18								0	4	1716.92	1663.18	0.968696	0	0	0	9	1.806	0	0	0	1	0	0	0	0	0	0	0	0
PUS7	Q96PZ0	Q96PZ0	HUMAN	Pseudouridylate synthase 7 homolog						Nuc		0	19	9283.1	8993.24	0.968775	0	0	0	2	0.25992	1	1	0	1	0	0	0	1	0	1	0	0
MPP6	Q9NZW5	Q9NZW5	HUMAN	MAGUK p55 subfamily member 6	M	PM						1	12	5648.06	5472.81	0.968972	0	0	0	1	1.3094	0	0	0	1	0	0	0	0	0	0	0	0
PSMB6	P28072	P28072	HUMAN	Proteasome subunit beta type-6						Nuc		0	22	9631.14	9333.25	0.969071	0	0	0	3	0.083931	1	1	0	1	0	0	0	1	0	1	0	0
PMVK	Q15126	Q15126	HUMAN	Phosphomevalonate kinase	M							0	3	2633.32	2551.96	0.969104	0	0	0	2	0.36069	1	1	0	1	0	0	0	1	0	1	0	0
C7orf50	Q9BRJ6	Q9BRJ6	HUMAN	Uncharacterized protein C7orf50								0	13	6637.22	6435.16	0.969556	0	0	0	4	3.61	0	0	1	1	0	0	0	0	0	0	0	1
ARCN1	P48444	P48444	HUMAN	Coatomer subunit delta	M							0	50	26009	25221.7	0.969728	0	0	0	8	0.32643	1	1	0	1	0	0	0	1	0	1	0	0
PANX1	Q96RD7	Q96RD7	HUMAN	Pannexin-1	M	PM						1	1	424.121	411.367	0.96993	0	0	0	6	0.92403	0	0	0	1	0	0	0	0	0	0	0	0
MYO6	Q9UM54-6	Q9UM54	HUMAN	Isoform 6 of Unconventional myosin-VI	M	PM				Nuc		1	30	14063.8	13646.7	0.970337	0	0	0	9	1.7258	0	0	0	1	0	0	0	0	0	0	0	0
PNP	P00491	P00491	HUMAN	Purine nucleoside phosphorylase						Nuc		0	22	5717.01	5547.82	0.970406	0	0	0	4	0.21785	1	1	0	1	0	0	0	1	0	1	0	0
SKIV2L2	P42285	P42285	HUMAN	Superkiller viralicidic activity 2-like 2						Nuc		0	35	13994.2	13582.7	0.970595	0	0	0	6	0.69075	0	0	0	1	0	0	0	0	0	0	0	0
EMC2	Q15006	Q15006	HUMAN	ER membrane protein complex subunit 2	M					Nuc		0	6	1350.21	1311.1	0.971031	0	0	0	4	0.96357	0	0	0	1	0	0	0	0	0	0	0	0
OPA1	O60313-2	O60313	HUMAN	Isoform 2 of Dynamin-like 120 kDa protein, mitochondrial	M							0	45	19992.9	19413.7	0.971033	0	0	0	16	1.0023	0	0	0	1	0	0	0	0	0	0	0	0
EIF3L	Q9Y262	Q9Y262	HUMAN	Eukaryotic translation initiation factor 3 subunit L	M							0	55	29882.2	29023.3	0.971258	0	0	0	22	0.95512	0	0	0	1	0	0	0	0	0	0	0	0
FAM49B	Q9NUQ9	Q9NUQ9	HUMAN	Protein FAM49B	M							0	7	1833.93	1781.38	0.971345	0	0	0	5	0.25845	1	1	0	1	0	0	0	1	0	1	0	0
SMC1A	Q14683	Q14683	HUMAN	Structural maintenance of chromosomes protein 1A						Nuc		0	71	39183.5	38066.2	0.971485	0	0	0	3	0.21215	1	1	0	1	0	0	0	1	0	1	0	0
DDX6	P26196	P26196	HUMAN	Probable ATP-dependent RNA helicase DDX6	M							0	16	5413.77	5260.21	0.971636	0	0	0	5	1.128	0	0	0	1	0	0	0	0	0	0	0	0
EHD1	Q9H4M9	Q9H4M9	HUMAN	EH domain-containing protein 1	M	PM						1	25	10553.5	10254.3	0.971654	0	0	0	5	0.39234	1	1	0	1	0	0	0	1	0	1	0	0
PFDN1	O60925	O60925	HUMAN	Prefoldin subunit 1								0	8	7106.56	6909.18	0.972225	0	0	0	1	0.060196	1	1	0	1	0	0	0	1	0	1	0	0
PMPCA	Q10713	Q10713	HUMAN	Mitochondrial-processing peptidase subunit alpha	M				XC			1	11	3054.99	2971.17	0.97256	0	0	0	4	0.49934	1	1	0	1	0	0	0	1	0	1	0	0
NDUFA5	Q16718	Q16718	HUMAN	NADH dehydrogenase [ubiquinone] 1 alpha subcomplex subunit 5								0	5	958.564	932.31	0.972611	0	0	0	3	0.36006	1	1	0	1	0	0	0	1	0	1	0	0
XPO1	O14980	O14980	HUMAN	Exportin-1	M					Nuc		0	31	16973.2	16511	0.972765	0	0	0	11	1.3968	0	0	0	1	0	0	0	0	0	0	0	0
SUB1	P53999	P53999	HUMAN	Activated RNA polymerase II transcriptional coactivator p15						Nuc		0	35	14420.9	14031	0.972966	0	0	0	2	0.28495	1	1	0	1	0	0	0	1	0	1	0	0
MTCH2	Q9Y6C9	Q9Y6C9	HUMAN	Mitochondrial carrier homolog 2	M					Nuc		0	6	2668.76	2597.12	0.973155	0	0	0	3	1.0098	0	0	0	1	0	0	0	0	0	0	0	0
LAD1	O00515	O00515	HUMAN	Ladinin-1	M							0	45	21675.3	21096.3	0.973286	0	0	0	4	0.48385	1	1	0	1	0	0	0	1	0	1	0	0
RPS3A	P61247	P61247	HUMAN	40S ribosomal protein S3a						Nuc		0	84	42169.7	41053.8	0.973538	0	0	0	17	1.1407	0	0	0	1	0	0	0	0	0	0	0	0
EEF2	P13639	P13639	HUMAN	Elongation factor 2	M	PM				Nuc		1	288	110964	108049	0.973727	0	0	0	40	1.0968	0	0	0	1	0	0	0	0	0	0	0	0
CCDC124	Q96CT7	Q96CT7	HUMAN	Coiled-coil domain-containing protein 124	M	PM						1	7	1690.39	1646.01	0.973744	0	0	0	3	0.76422	0	0	0	1	0	0	0	0	0	0	0	0
TMED1	Q13445	Q13445	HUMAN	Transmembrane emp24 domain-containing protein 1	M	PM						1	2	546.909	532.609	0.973852	0	0	0	5	0.958	0	0	0	1	0	0	0	0	0	0	0	0
PSMC5	P62195	P62195	HUMAN	26S protease regulatory subunit 8	M					Nuc		0	42	12090.5	11774.5	0.973869	0	0	0	7	0.81412	0	0	0	1	0	0	0	0	0	0	0	0
ERH	P84090	P84090	HUMAN	Enhancer of rudimentary homolog	M							0	16	14899.2	14511.5	0.973978	0	0	0	3	0.663	0	0	0	1	0	0	0	0	0	0	0	0
PRDX1	Q06830	Q06830	HUMAN	Peroxiredoxin-1					XC	Nuc		1	77	47358.3	46131.5	0.974095	0	0	0	13	1.4247	0	0	0	1	0	0	0	0	0	0	0	0
DSG3	P32926	P32926	HUMAN	Desmoglein-3	M	PM						1	35	14398.9	14030.6	0.97442	0	0	0	27	1.6267	0	0	0	1	0	0	0	0	0	0	0	0
EXOSC7	Q15024	Q15024	HUMAN	Exosome complex component RRP42						Nuc		0	9	3848.8	3750.39	0.974431	0	0	0	5	1.2703	0	0	0	1	0	0	0	0	0	0	0	0
DDX20	Q9UHI6	Q9UHI6	HUMAN	Probable ATP-dependent RNA helicase DDX20	M					Nuc		0	25	10038.1	9783.23	0.97461	0	0	0	3	1.0011	0	0	0	1	0	0	0	0	0	0	0	0
SRP14	P37108	P37108	HUMAN	Signal recognition particle 14 kDa protein						Nuc		0	11	4041.43	3938.98	0.974648	0	0	0	4	0.70893	0	0	0	1	0	0	0	0	0	0	0	0
CTSB	P07858	P07858	HUMAN	Cathepsin B	M	PM			XC			1	11	2773.24	2703.74	0.974938	0	0	0	2	0.31936	1	1	0	1	0	0	0	1	0	1	0	0
RPS15A	P62244	P62244	HUMAN	40S ribosomal protein S15a	M							0	45	18127	17679.9	0.975339	0	0	0	8	1.0717	0	0	0	1	0	0	0	0	0	0	0	0
LANCL2	Q9NS86	Q9NS86	HUMAN	LanC-like protein 2	M	PM				Nuc		1	7	2511.8	2449.93	0.975367	0	0	0	6	0.90345	0	0	0	1	0	0	0	0	0	0	0	0
TPR	P12270	P12270	HUMAN	Nucleoprotein TPR	M					Nuc		0	155	57798.7	56382.9	0.975506	0	0	0	18	0.30933	1	1	0	1	0	0	0	1	0	1	0	0
NUP155	O75694	O75694	HUMAN	Nuclear pore complex protein Nup155	M							0	29	8045.98	7850.21	0.975668	0	0	0	13	1.2905	0	0	0	1	0	0	0	0	0	0	0	0
AIP	O00170	O00170	HUMAN	AH receptor-interacting protein	M							0	15	7000.7	6833.47	0.976112	0	0	0	1	0.60515	0	1	0	1	0	0	0	0	0	1	0	0
ATP5L	O75964	O75964	HUMAN	ATP synthase subunit g, mitochondrial	M							0	9	4011.54	3915.94	0.976167	0	0	0	3	0.42716	1	1	0	1	0	0	0	1	0	1	0	0
UQCRFS1	P47985	P47985	HUMAN	Cytochrome b-c1 complex subunit Rieske, mitochondrial	M							0	12	7403.09	7226.81	0.976188	0	0	0	5	0.28171	1	1	0	1	0	0	0	1	0	1	0	0
KIF5B	P33176	P33176	HUMAN	Kinesin-1 heavy chain	M							0	61	31402.7	30665.9	0.976537	0	0	0	16	0.34785	1	1	0	1	0	0	0	1	0	1	0	0
SLC39A10	Q9ULF5	Q9ULF5	HUMAN	Zinc transporter ZIP10	M	PM						1	2	222.199	217.017	0.976679	0	0	0	4	0.88597	0	0	0	1	0	0	0	0	0	0	0	0
GALNT3	Q14435	Q14435	HUMAN	Polypeptide N-acetylgalactosaminyltransferase 3	M							0	13	4882.24	4772.96	0.977616	0	0	0	2	0.87818	0	0	0	1	0	0	0	0	0	0	0	0
GEMIN5	Q8TEQ6	Q8TEQ6	HUMAN	Gem-associated protein 5	M					Nuc		0	30	12402.3	12125.6	0.977691	0	0	0	4	0.7313	0	0	0	1	0	0	0	0	0	0	0	0
LUC7L3	O95232	O95232	HUMAN	Luc7-like protein 3						Nuc		0	21	12251.5	11985.6	0.978296	0	0	0	4	0.84119	0	0	0	1	0	0	0	0	0	0	0	0
FAU	P62861	P62861	HUMAN	40S ribosomal protein S30					XC			1	12	5120.13	5010.3	0.978548	0	0	0	2	0.76826	0	0	0	1	0	0	0	0	0	0	0	0
DDX17	Q92841	Q92841	HUMAN	Probable ATP-dependent RNA helicase DDX17	M					Nuc		0	68	26853.1	26292.5	0.979124	0	0	0	19	1.0529	0	0	0	1	0	0	0	0	0	0	0	0
PSMD2	Q13200	Q13200	HUMAN	26S proteasome non-ATPase regulatory subunit 2	M					Nuc		0	56	34271	33558.2	0.979201	0	0	0	7	0.84666	0	0	0	1	0	0	0	0	0	0	0	0
POP1	Q99575	Q99575	HUMAN	Ribonucleases P/MRP protein subunit POP1					XC			1	24	10899.1	10675.4	0.97947	0	0	0	4	0.72025	0	0	0	1	0	0	0	0	0	0	0	0
PYGO2	Q9BRQ0	Q9BRQ0	HUMAN	Pygopus homolog 2								0	3	752.122	736.775	0.979595	0	0	0	1	0.41381	1	1	0	1	0	0	0	1	0	1	0	0
S100A16	Q96FQ6	Q96FQ6	HUMAN	Protein S100-A16	M	PM						1	15	3867.93	3789.1	0.979618	0	0	0	2	0.23247	1	1	0	1	0	0	0	1	0	1	0	0
UQCRC2	P22695	P22695	HUMAN	Cytochrome b-c1 complex subunit 2, mitochondrial	M							0	18	8272.66	8104.74	0.979702	0	0	0	15	0.40864	1	1	0	1	0	0	0	1	0	1	0	0
COPB1	P53618	P53618	HUMAN	Coatomer subunit beta	M	PM						1	58	18153.2	17790.5	0.98002	0	0	0	16	0.53917	0	1	0	1	0	0	0	0	0	1	0	0
PDS5A	Q29RF7	Q29RF7	HUMAN	Sister chromatid cohesion protein PDS5 homolog A	M	PM						1	25	13830.5	13555.7	0.98013	0	0	0	5	0.41618	1	1	0	1	0	0	0	1	0	1	0	0
C7orf43	Q8WVR3	Q8WVR3	HUMAN	Uncharacterized protein C7orf43								0	1	454.163	445.398	0.980701	0	0	0	5	5.2706	0	0	1	1	0	0	0	0	0	0	0	1
TRAPPC3	O43617	O43617	HUMAN	Trafficking protein particle complex subunit 3	M							0	3	420.599	412.537	0.980833	0	0	0	6	6.3434	0	0	1	1	0	0	0	0	0	0	0	1
PRKCSH	P14314-2	P14314	HUMAN	Isoform 2 of Glucosidase 2 subunit beta								0	2	356.256	349.484	0.980992	0	0	0	10	0.81998	0	0	0	1	0	0	0	0	0	0	0	0
SRP9	P49458	P49458	HUMAN	Signal recognition particle 9 kDa protein								0	16	7605.6	7461.46	0.981048	0	0	0	2	0.18118	1	1	0	1	0	0	0	1	0	1	0	0
PFDN4	Q9NQP4	Q9NQP4	HUMAN	Prefoldin subunit 4						Nuc		0	6	2845.44	2792.25	0.981308	0	0	0	2	0.31038	1	1	0	1	0	0	0	1	0	1	0	0
PDAP1	Q13442	Q13442	HUMAN	28 kDa heat- and acid-stable phosphoprotein								0	16	6107.87	5994.38	0.98142	0	0	0	5	1.6677	0	0	0	1	0	0	0	0	0	0	0	0
UTP3	Q9NQZ2	Q9NQZ2	HUMAN	Something about silencing protein 10						Nuc		0	8	3853.25	3783.17	0.981813	0	0	0	1	0.1847	1	1	0	1	0	0	0	1	0	1	0	0
ACTBL2	Q562R1	Q562R1	HUMAN	Beta-actin-like protein 2					XC			1	13	17555.3	17238.1	0.981928	0	0	0	6	0.11936	1	1	0	1	0	0	0	1	0	1	0	0
ATP1A1	P05023-4	P05023	HUMAN	Isoform 4 of Sodium/potassium-transporting ATPase subunit alpha-1	M	PM			XC			1	104	45150.9	44355.8	0.98239	0	0	0	35	0.91731	0	0	0	1	0	0	0	0	0	0	0	0
NUP153	P49790	P49790	HUMAN	Nuclear pore complex protein Nup153	M							0	49	19824.8	19480.1	0.982613	0	0	0	9	1.5243	0	0	0	1	0	0	0	0	0	0	0	0
PFDN5	Q99471	Q99471	HUMAN	Prefoldin subunit 5						Nuc		0	18	5214.02	5124.33	0.982799	0	0	0	3	0.23325	1	1	0	1	0	0	0	1	0	1	0	0
ATP6V1E1	P36543	P36543	HUMAN	V-type proton ATPase subunit E 1	M	PM						1	17	9767.32	9608.28	0.983717	0	0	0	4	0.46422	1	1	0	1	0	0	0	1	0	1	0	0
SNRPD1	P62314	P62314	HUMAN	Small nuclear ribonucleoprotein Sm D1						Nuc		0	7	2782.63	2737.57	0.983805	0	0	0	3	1.2357	0	0	0	1	0	0	0	0	0	0	0	0
TTC37	Q6PGP7	Q6PGP7	HUMAN	Tetratricopeptide repeat protein 37						Nuc		0	28	7653.95	7531.84	0.984046	0	0	0	6	1.9752	0	0	0	1	0	0	0	0	0	0	0	0
IMPDH2	P12268	P12268	HUMAN	Inosine-5'-monophosphate dehydrogenase 2	M					Nuc		0	39	14679.3	14445.9	0.984101	0	0	0	15	0.77783	0	0	0	1	0	0	0	0	0	0	0	0
PSMD6	Q15008	Q15008	HUMAN	26S proteasome non-ATPase regulatory subunit 6								0	16	9548.36	9397.75	0.984227	0	0	0	2	0.40001	1	1	0	1	0	0	0	1	0	1	0	0
ABCE1	P61221	P61221	HUMAN	ATP-binding cassette sub-family E member 1	M							0	42	21553.1	21217.3	0.984418	0	0	0	5	0.25453	1	1	0	1	0	0	0	1	0	1	0	0
CAPN2	P17655	P17655	HUMAN	Calpain-2 catalytic subunit	M	PM				Nuc		1	20	6854.54	6748.44	0.984521	0	0	0	12	0.41432	1	1	0	1	0	0	0	1	0	1	0	0
NAPA	P54920	P54920	HUMAN	Alpha-soluble NSF attachment protein	M							0	15	5926.71	5835.2	0.98456	0	0	0	4	0.35903	1	1	0	1	0	0	0	1	0	1	0	0
PLXNA2	O75051	O75051	HUMAN	Plexin-A2	M	PM						1	7	1987.48	1957.23	0.98478	0	0	0	63	0.98877	0	0	0	1	0	0	0	0	0	0	0	0
PPIA	P62937	P62937	HUMAN	Peptidyl-prolyl cis-trans isomerase A	M				XC	Nuc		1	125	54795	53964.4	0.984842	0	0	0	9	0.69525	0	0	0	1	0	0	0	0	0	0	0	0
USP24	Q9UPU5	Q9UPU5	HUMAN	Ubiquitin carboxyl-terminal hydrolase 24								0	23	5011.1	4935.56	0.984926	0	0	0	5	0.91424	0	0	0	1	0	0	0	0	0	0	0	0
GTF2F1	P35269	P35269	HUMAN	General transcription factor IIF subunit 1	M					Nuc		0	32	8168.64	8045.94	0.984979	0	0	0	1	0.25618	1	1	0	1	0	0	0	1	0	1	0	0
YWHAH	Q04917	Q04917	HUMAN	14-3-3 protein eta	M	PM						1	22	10563.4	10405.7	0.985067	0	0	0	8	1.0331	0	0	0	1	0	0	0	0	0	0	0	0
PDCD11	Q14690	Q14690	HUMAN	Protein RRP5 homolog						Nuc		0	61	28310.1	27891.7	0.985222	0	0	0	4	0.79974	0	0	0	1	0	0	0	0	0	0	0	0
GOLPH3	Q9H4A6	Q9H4A6	HUMAN	Golgi phosphoprotein 3	M	PM						1	7	3313.36	3264.55	0.985268	0	0	0	1	1.2871	0	0	0	1	0	0	0	0	0	0	0	0
UBE2K	P61086	P61086	HUMAN	Ubiquitin-conjugating enzyme E2 K						Nuc		0	5	1859.78	1832.45	0.985302	0	0	0	2	0.50081	0	1	0	1	0	0	0	0	0	1	0	0
SEC24C	P53992	P53992	HUMAN	Protein transport protein Sec24C	M							0	18	6124.67	6036.63	0.985626	0	0	0	6	1.0002	0	0	0	1	0	0	0	0	0	0	0	0
HSD17B12	Q53GQ0	Q53GQ0	HUMAN	Very-long-chain 3-oxoacyl-CoA reductase	M				XC			1	14	4509.4	4444.91	0.985698	0	0	0	2	0.859	0	0	0	1	0	0	0	0	0	0	0	0
CCT6A	P40227	P40227	HUMAN	T-complex protein 1 subunit zeta								0	58	30510.6	30080.5	0.985904	0	0	0	10	0.83051	0	0	0	1	0	0	0	0	0	0	0	0
ACTR2	P61160	P61160	HUMAN	Actin-related protein 2	M							0	24	11551.9	11390.5	0.98603	0	0	0	6	0.43806	1	1	0	1	0	0	0	1	0	1	0	0
LTV1	Q96GA3	Q96GA3	HUMAN	Protein LTV1 homolog								0	6	1142.27	1126.55	0.98624	0	0	0	12	2.815	0	0	1	1	0	0	0	0	0	0	0	1
SAMM50	Q9Y512	Q9Y512	HUMAN	Sorting and assembly machinery component 50 homolog	M							0	7	2591.8	2556.29	0.9863	0	0	0	5	0.72064	0	0	0	1	0	0	0	0	0	0	0	0
TRIM25	Q14258	Q14258	HUMAN	E3 ubiquitin/ISG15 ligase TRIM25								0	46	16396.7	16174	0.986419	0	0	0	5	0.13774	1	1	0	1	0	0	0	1	0	1	0	0
RPS7	P62081	P62081	HUMAN	40S ribosomal protein S7	M					Nuc		0	36	20845.4	20564	0.9865	0	0	0	11	1.5139	0	0	0	1	0	0	0	0	0	0	0	0
UQCRH	P07919	P07919	HUMAN	Cytochrome b-c1 complex subunit 6, mitochondrial	M							0	4	2517.98	2485.06	0.986924	0	0	0	4	0.17989	1	1	0	1	0	0	0	1	0	1	0	0
TCEB1	Q15369	Q15369	HUMAN	Transcription elongation factor B polypeptide 1								0	19	5003.95	4938.89	0.986999	0	0	0	4	0.27836	1	1	0	1	0	0	0	1	0	1	0	0
PBDC1	Q9BVG4	Q9BVG4	HUMAN	Protein PBDC1								0	16	4947.03	4884.36	0.987333	0	0	0	5	0.87435	0	0	0	1	0	0	0	0	0	0	0	0
MRTO4	Q9UKD2	Q9UKD2	HUMAN	mRNA turnover protein 4 homolog	M					Nuc		0	25	10058.5	9932.89	0.987516	0	0	0	3	1.8406	0	0	0	1	0	0	0	0	0	0	0	0
EIF2S3	P41091	P41091	HUMAN	Eukaryotic translation initiation factor 2 subunit 3								0	37	21300.8	21035.2	0.98753	0	0	0	8	0.27807	1	1	0	1	0	0	0	1	0	1	0	0
SMARCA5	O60264	O60264	HUMAN	SWI/SNF-related matrix-associated actin-dependent regulator of chromatin subfamily A member 5						Nuc		0	23	10437.2	10310.1	0.987817	0	0	0	28	1.0475	0	0	0	1	0	0	0	0	0	0	0	0
SF3A3	Q12874	Q12874	HUMAN	Splicing factor 3A subunit 3								0	36	11309.7	11174.6	0.988057	0	0	0	4	0.9721	0	0	0	1	0	0	0	0	0	0	0	0
G3BP1	Q13283	Q13283	HUMAN	Ras GTPase-activating protein-binding protein 1	M	PM				Nuc		1	50	16454.4	16275.1	0.989108	0	0	0	9	0.18196	1	1	0	1	0	0	0	1	0	1	0	0
HSPA14	Q0VDF9	Q0VDF9	HUMAN	Heat shock 70 kDa protein 14	M							0	23	6434.01	6364.12	0.989136	0	0	0	3	0.99137	0	0	0	1	0	0	0	0	0	0	0	0
EIF3A	Q14152	Q14152	HUMAN	Eukaryotic translation initiation factor 3 subunit A	M					Nuc		0	124	46690.1	46200.2	0.989508	0	0	0	37	0.98021	0	0	0	1	0	0	0	0	0	0	0	0
CD59	P13987	P13987	HUMAN	CD59 glycoprotein	M	PM		CS	XC			1	6	6352.67	6288.85	0.989953	0	0	0	4	0.78032	0	0	0	1	0	0	0	0	0	0	0	0
ERLIN2	O94905	O94905	HUMAN	Erlin-2	M	PM						1	9	4691.33	4644.31	0.989979	0	0	0	3	0.52753	0	1	0	1	0	0	0	0	0	1	0	0
ALDH1A3	P47895	P47895	HUMAN	Aldehyde dehydrogenase family 1 member A3								0	42	19015.9	18833.2	0.990395	0	0	0	7	0.55866	0	1	0	1	0	0	0	0	0	1	0	0
NUDC	Q9Y266	Q9Y266	HUMAN	Nuclear migration protein nudC								0	65	32195.8	31887.4	0.990422	0	0	0	6	1.0224	0	0	0	1	0	0	0	0	0	0	0	0
RPL9	P32969	P32969	HUMAN	60S ribosomal protein L9	M					Nuc		0	42	21918.7	21709.3	0.990444	0	0	0	9	1.121	0	0	0	1	0	0	0	0	0	0	0	0
CEBPZ	Q03701	Q03701	HUMAN	CCAAT/enhancer-binding protein zeta						Nuc		0	29	13013.8	12890.7	0.990543	0	0	0	5	0.21988	1	1	0	1	0	0	0	1	0	1	0	0
MT-CO2	P00403	P00403	HUMAN	Cytochrome c oxidase subunit 2	M							0	2	182.649	181.003	0.990988	0	0	0	5	0.26747	1	1	0	1	0	0	0	1	0	1	0	0
CTPS1	P17812	P17812	HUMAN	CTP synthase 1	M							0	28	13485.5	13366.3	0.991164	0	0	0	17	0.8541	0	0	0	1	0	0	0	0	0	0	0	0
NEDD8	Q15843	Q15843	HUMAN	NEDD8						Nuc		0	20	4509.02	4469.21	0.99117	0	0	0	1	0.15925	1	1	0	1	0	0	0	1	0	1	0	0
SH3GL1	Q99961	Q99961	HUMAN	Endophilin-A2	M							0	27	14100.4	13976.6	0.991224	0	0	0	4	0.58215	0	1	0	1	0	0	0	0	0	1	0	0
TAX1BP3	O14907	O14907	HUMAN	Tax1-binding protein 3	M	PM				Nuc		1	8	5155	5110.73	0.991413	0	0	0	2	0.34564	1	1	0	1	0	0	0	1	0	1	0	0
RPL8	P62917	P62917	HUMAN	60S ribosomal protein L8	M							0	40	17796.4	17649.7	0.991756	0	0	0	13	1.4873	0	0	0	1	0	0	0	0	0	0	0	0
LNPEP	Q9UIQ6	Q9UIQ6	HUMAN	Leucyl-cystinyl aminopeptidase	M	PM			XC			1	11	3921.16	3890.4	0.992155	0	0	0	26	1.9414	0	0	0	1	0	0	0	0	0	0	0	0
DPCD	Q9BVM2	Q9BVM2	HUMAN	Protein DPCD						Nuc		0	10	5419.96	5377.69	0.9922	0	0	0	2	0.52159	0	1	0	1	0	0	0	0	0	1	0	0
PSMD3	O43242	O43242	HUMAN	26S proteasome non-ATPase regulatory subunit 3	M					Nuc		0	38	13177.6	13076	0.992288	0	0	0	7	0.62511	0	1	0	1	0	0	0	0	0	1	0	0
SLC25A22	Q9H936	Q9H936	HUMAN	Mitochondrial glutamate carrier 1	M							0	14	5375.17	5333.85	0.992312	0	0	0	3	0.88668	0	0	0	1	0	0	0	0	0	0	0	0
CCT5	P48643	P48643	HUMAN	T-complex protein 1 subunit epsilon								0	109	55072.9	54652.9	0.992373	0	0	0	16	0.76074	0	0	0	1	0	0	0	0	0	0	0	0
MRPS35	P82673	P82673	HUMAN	28S ribosomal protein S35, mitochondrial	M							0	9	4066.48	4036.06	0.99252	0	0	0	2	1.2723	0	0	0	1	0	0	0	0	0	0	0	0
EIF3M	Q7L2H7	Q7L2H7	HUMAN	Eukaryotic translation initiation factor 3 subunit M								0	19	6893.8	6842.6	0.992572	0	0	0	13	0.74735	0	0	0	1	0	0	0	0	0	0	0	0
NUP88	Q99567	Q99567	HUMAN	Nuclear pore complex protein Nup88								0	16	5890.51	5847.4	0.992682	0	0	0	3	2.755	0	0	1	1	0	0	0	0	0	0	0	1
SNRNP200	O75643	O75643	HUMAN	U5 small nuclear ribonucleoprotein 200 kDa helicase	M					Nuc		0	93	40011.2	39719.2	0.992702	0	0	0	22	1.1918	0	0	0	1	0	0	0	0	0	0	0	0
JUNB	P17275	P17275	HUMAN	Transcription factor jun-B								0	10	4950.37	4915.19	0.992894	0	0	0	2	0.24832	1	1	0	1	0	0	0	1	0	1	0	0
HSPE1	P61604	P61604	HUMAN	10 kDa heat shock protein, mitochondrial	M							0	65	34786.9	34540.3	0.992913	0	0	0	5	0.064569	1	1	0	1	0	0	0	1	0	1	0	0
NDUFA7	O95182	O95182	HUMAN	NADH dehydrogenase [ubiquinone] 1 alpha subcomplex subunit 7	M							0	2	1232.69	1224.78	0.993582	0	0	0	2	0.75712	0	0	0	1	0	0	0	0	0	0	0	0
PSMC2	P35998	P35998	HUMAN	26S protease regulatory subunit 7	M					Nuc		0	34	12774.5	12694.3	0.993724	0	0	0	9	0.27658	1	1	0	1	0	0	0	1	0	1	0	0
EIF3I	Q13347	Q13347	HUMAN	Eukaryotic translation initiation factor 3 subunit I								0	34	18842.1	18724	0.993729	0	0	0	14	0.97615	0	0	0	1	0	0	0	0	0	0	0	0
LANCL1	O43813	O43813	HUMAN	LanC-like protein 1	M	PM				Nuc		1	14	3595.46	3573.1	0.99378	0	0	0	3	0.71621	0	0	0	1	0	0	0	0	0	0	0	0
EIF3G	O75821	O75821	HUMAN	Eukaryotic translation initiation factor 3 subunit G								0	32	11950.2	11876.7	0.993842	0	0	0	10	0.92249	0	0	0	1	0	0	0	0	0	0	0	0
RPS9	P46781	P46781	HUMAN	40S ribosomal protein S9	M					Nuc		0	66	29588.9	29410.5	0.99397	0	0	0	15	1.2651	0	0	0	1	0	0	0	0	0	0	0	0
CLIC4	Q9Y696	Q9Y696	HUMAN	Chloride intracellular channel protein 4	M	PM		CS				1	18	3803.45	3780.86	0.99406	0	0	0	6	0.235	1	1	0	1	0	0	0	1	0	1	0	0
SF3B2	Q13435	Q13435	HUMAN	Splicing factor 3B subunit 2								0	53	28185	28019.4	0.994124	0	0	0	8	0.71927	0	0	0	1	0	0	0	0	0	0	0	0
RDX	P35241	P35241	HUMAN	Radixin	M	PM			XC			1	36	16942.6	16848.7	0.994462	0	0	0	6	0.35804	1	1	0	1	0	0	0	1	0	1	0	0
CCT3	P49368	P49368	HUMAN	T-complex protein 1 subunit gamma	M	PM						1	91	35169.1	34974.8	0.994475	0	0	0	17	0.85525	0	0	0	1	0	0	0	0	0	0	0	0
PPP1CB	P62140	P62140	HUMAN	Serine/threonine-protein phosphatase PP1-beta catalytic subunit						Nuc		0	8	2462.69	2449.57	0.994674	0	0	0	4	0.31552	1	1	0	1	0	0	0	1	0	1	0	0
TARS	P26639	P26639	HUMAN	Threonine--tRNA ligase, cytoplasmic								0	87	36353.7	36160.5	0.994685	0	0	0	12	0.32763	1	1	0	1	0	0	0	1	0	1	0	0
RAN	P62826	P62826	HUMAN	GTP-binding nuclear protein Ran	M					Nuc		0	70	39143.2	38940.3	0.994818	0	0	0	7	1.0773	0	0	0	1	0	0	0	0	0	0	0	0
THUMPD3	Q9BV44	Q9BV44	HUMAN	THUMP domain-containing protein 3								0	7	3428.93	3411.51	0.994919	0	0	0	2	1.1028	0	0	0	1	0	0	0	0	0	0	0	0
HSP90AB1	P08238	P08238	HUMAN	Heat shock protein HSP 90-beta	M	PM		CS				1	213	74759.4	74391.3	0.995077	0	0	0	34	0.83262	0	0	0	1	0	0	0	0	0	0	0	0
UQCRC1	P31930	P31930	HUMAN	Cytochrome b-c1 complex subunit 1, mitochondrial	M							0	23	6635.27	6603.21	0.995169	0	0	0	15	0.20507	1	1	0	1	0	0	0	1	0	1	0	0
HSPA9	P38646	P38646	HUMAN	Stress-70 protein, mitochondrial								0	120	49159.8	48932.4	0.995375	0	0	0	24	1.1695	0	0	0	1	0	0	0	0	0	0	0	0
RPS3	P23396	P23396	HUMAN	40S ribosomal protein S3	M	PM				Nuc		1	123	57506.5	57241.8	0.995397	0	0	0	22	1.317	0	0	0	1	0	0	0	0	0	0	0	0
KPNB1	Q14974	Q14974	HUMAN	Importin subunit beta-1	M							0	45	14658.2	14592	0.995487	0	0	0	29	0.13555	1	1	0	1	0	0	0	1	0	1	0	0
YWHAG	P61981	P61981	HUMAN	14-3-3 protein gamma	M							0	42	16514.3	16443	0.99568	0	0	0	6	1.2467	0	0	0	1	0	0	0	0	0	0	0	0
RPL3	P39023	P39023	HUMAN	60S ribosomal protein L3						Nuc		0	92	47019.1	46841.2	0.996217	0	0	0	16	1.2354	0	0	0	1	0	0	0	0	0	0	0	0
PDLIM5	Q96HC4	Q96HC4	HUMAN	PDZ and LIM domain protein 5	M							0	17	6802.62	6782.08	0.996981	0	0	0	7	0.29607	1	1	0	1	0	0	0	1	0	1	0	0
DDX42	Q86XP3	Q86XP3	HUMAN	ATP-dependent RNA helicase DDX42	M					Nuc		0	28	8380.15	8355.47	0.997056	0	0	0	4	0.11004	1	1	0	1	0	0	0	1	0	1	0	0
PFDN6	O15212	O15212	HUMAN	Prefoldin subunit 6								0	19	10280.3	10250.4	0.997096	0	0	0	3	0.13947	1	1	0	1	0	0	0	1	0	1	0	0
GSTP1	P09211	P09211	HUMAN	Glutathione S-transferase P					XC	Nuc		1	62	24596.8	24526.4	0.99714	0	0	0	13	0.5159	0	1	0	1	0	0	0	0	0	1	0	0
PPID	Q08752	Q08752	HUMAN	Peptidyl-prolyl cis-trans isomerase D						Nuc		0	22	9288.82	9263.97	0.997325	0	0	0	2	0.46714	1	1	0	1	0	0	0	1	0	1	0	0
BTF3L4	Q96K17	Q96K17	HUMAN	Transcription factor BTF3 homolog 4								0	20	11283.9	11254.8	0.997415	0	0	0	4	0.4988	1	1	0	1	0	0	0	1	0	1	0	0
LYAR	Q9NX58	Q9NX58	HUMAN	Cell growth-regulating nucleolar protein						Nuc		0	17	12174	12145.7	0.997677	0	0	0	5	0.37639	1	1	0	1	0	0	0	1	0	1	0	0
RPS18	P62269	P62269	HUMAN	40S ribosomal protein S18	M					Nuc		0	52	27951.2	27897.2	0.99807	0	0	0	13	1.1455	0	0	0	1	0	0	0	0	0	0	0	0
NTPCR	Q9BSD7	Q9BSD7	HUMAN	Cancer-related nucleoside-triphosphatase	M							0	5	1695.89	1692.85	0.998204	0	0	0	3	0.96675	0	0	0	1	0	0	0	0	0	0	0	0
ECM29	Q5VYK3	Q5VYK3	HUMAN	Proteasome-associated protein ECM29 homolog	M					Nuc		0	35	13364.4	13340.5	0.998205	0	0	0	8	0.64846	0	1	0	1	0	0	0	0	0	1	0	0
TIMM44	O43615	O43615	HUMAN	Mitochondrial import inner membrane translocase subunit TIM44	M							0	18	7851.72	7838.85	0.998361	0	0	0	4	0.40564	1	1	0	1	0	0	0	1	0	1	0	0
TTC1	Q99614	Q99614	HUMAN	Tetratricopeptide repeat protein 1	M							0	23	8982.83	8968.7	0.998427	0	0	0	3	0.25668	1	1	0	1	0	0	0	1	0	1	0	0
GRWD1	Q9BQ67	Q9BQ67	HUMAN	Glutamate-rich WD repeat-containing protein 1						Nuc		0	9	3790.68	3784.87	0.998467	0	0	0	4	1.0565	0	0	0	1	0	0	0	0	0	0	0	0
CPNE3	O75131	O75131	HUMAN	Copine-3	M	PM				Nuc		1	30	12421.5	12405.5	0.998714	0	0	0	6	0.6351	0	1	0	1	0	0	0	0	0	1	0	0
RPL18	Q07020	Q07020	HUMAN	60S ribosomal protein L18	M					Nuc		0	75	24706	24675.9	0.99878	0	0	0	9	1.2746	0	0	0	1	0	0	0	0	0	0	0	0
RMND1	Q9NWS8	Q9NWS8	HUMAN	Required for meiotic nuclear division protein 1 homolog								0	2	1080.04	1078.77	0.998823	0	0	0	2	0.59133	0	1	0	1	0	0	0	0	0	1	0	0
TLN1	Q9Y490	Q9Y490	HUMAN	Talin-1	M	PM		CS	XC			1	90	34925.3	34885.6	0.998862	0	0	0	35	0.22797	1	1	0	1	0	0	0	1	0	1	0	0
THRAP3	Q9Y2W1	Q9Y2W1	HUMAN	Thyroid hormone receptor-associated protein 3						Nuc		0	53	29596.8	29564.4	0.998906	0	0	0	8	0.97185	0	0	0	1	0	0	0	0	0	0	0	0
EFHD2	Q96C19	Q96C19	HUMAN	EF-hand domain-containing protein D2	M							0	11	7783.49	7776.26	0.999071	0	0	0	5	0.54805	0	1	0	1	0	0	0	0	0	1	0	0
CYFIP1	Q7L576	Q7L576	HUMAN	Cytoplasmic FMR1-interacting protein 1								0	37	12757	12745.3	0.999077	0	0	0	8	0.82845	0	0	0	1	0	0	0	0	0	0	0	0
UFSP2	Q9NUQ7	Q9NUQ7	HUMAN	Ufm1-specific protease 2						Nuc		0	4	716.243	715.638	0.999156	0	0	0	2	1.5031	0	0	0	1	0	0	0	0	0	0	0	0
RPS25	P62851	P62851	HUMAN	40S ribosomal protein S25						Nuc		0	20	8810.11	8803.72	0.999275	0	0	0	7	0.97901	0	0	0	1	0	0	0	0	0	0	0	0
SSR1	P43307	P43307	HUMAN	Translocon-associated protein subunit alpha	M							0	3	1191.1	1190.3	0.999326	0	0	0	3	0.73746	0	0	0	1	0	0	0	0	0	0	0	0
NAMPT	P43490	P43490	HUMAN	Nicotinamide phosphoribosyltransferase					XC			1	49	24180.7	24168.5	0.999494	0	0	0	12	0.28896	1	1	0	1	0	0	0	1	0	1	0	0
MSH2	P43246	P43246	HUMAN	DNA mismatch repair protein Msh2	M							0	27	11596.4	11590.7	0.999507	0	0	0	7	0.94179	0	0	0	1	0	0	0	0	0	0	0	0
HRSP12	P52758	P52758	HUMAN	Ribonuclease UK114						Nuc		0	5	2221.78	2221.45	0.999855	0	0	0	2	0.22316	1	1	0	1	0	0	0	1	0	1	0	0
TUBB6	Q9BUF5	Q9BUF5	HUMAN	Tubulin beta-6 chain						Nuc		0	12	3852.52	3851.96	0.999856	0	0	0	13	0.51823	0	1	0	1	0	0	0	0	0	1	0	0
ITGA5	P08648	P08648	HUMAN	Integrin alpha-5	M	PM		CS				1	2	279.245	279.309	1.00023	0	0	0	19	0.83153	0	0	0	1	0	0	0	0	0	0	0	0
TMX1	Q9H3N1	Q9H3N1	HUMAN	Thioredoxin-related transmembrane protein 1	M							0	22	7544.48	7547.22	1.00036	0	0	0	3	0.14659	1	1	0	1	0	0	0	1	0	1	0	0
FIS1	Q9Y3D6	Q9Y3D6	HUMAN	Mitochondrial fission 1 protein	M							0	2	1468.54	1469.53	1.00067	0	0	0	2	0.24328	1	1	0	1	0	0	0	1	0	1	0	0
SERPINB2	P05120	P05120	HUMAN	Plasminogen activator inhibitor 2	M	PM			XC			1	57	20549.8	20563.8	1.00068	0	0	0	4	0.83103	0	0	0	1	0	0	0	0	0	0	0	0
ATAD3B	Q5T9A4	Q5T9A4	HUMAN	ATPase family AAA domain-containing protein 3B	M							0	28	13835.3	13845.2	1.00072	0	0	0	12	1.3398	0	0	0	1	0	0	0	0	0	0	0	0
VCP	P55072	P55072	HUMAN	Transitional endoplasmic reticulum ATPase	M					Nuc		0	100	36007.4	36033.5	1.00072	0	0	0	30	0.74015	0	0	0	1	0	0	0	0	0	0	0	0
LRRC40	Q9H9A6	Q9H9A6	HUMAN	Leucine-rich repeat-containing protein 40	M							0	18	8374.68	8382.78	1.00097	0	0	0	3	0.70769	0	0	0	1	0	0	0	0	0	0	0	0
MAGOHB	Q96A72	Q96A72	HUMAN	Protein mago nashi homolog 2								0	19	5821.13	5828.45	1.00126	0	0	0	2	0.77402	0	0	0	1	0	0	0	0	0	0	0	0
RPL7	P18124	P18124	HUMAN	60S ribosomal protein L7	M					Nuc		0	118	26293.1	26329.6	1.00139	0	0	0	16	1.1734	0	0	0	1	0	0	0	0	0	0	0	0
SLC25A4	P12235	P12235	HUMAN	ADP/ATP translocase 1	M	PM				Nuc		1	25	11917.9	11935.5	1.00147	0	0	0	11	1.5119	0	0	0	1	0	0	0	0	0	0	0	0
RSL1D1	O76021	O76021	HUMAN	Ribosomal L1 domain-containing protein 1	M							0	41	15908	15931.5	1.00147	0	0	0	5	0.46083	1	1	0	1	0	0	0	1	0	1	0	0
MRPS22	P82650	P82650	HUMAN	28S ribosomal protein S22, mitochondrial	M							0	18	6882.07	6894.38	1.00179	0	0	0	5	2.4078	0	0	1	1	0	0	0	0	0	0	0	1
CCT2	P78371	P78371	HUMAN	T-complex protein 1 subunit beta								0	93	35799.8	35865.2	1.00183	0	0	0	15	0.71211	0	0	0	1	0	0	0	0	0	0	0	0
CIRBP	Q14011	Q14011	HUMAN	Cold-inducible RNA-binding protein						Nuc		0	11	2399.76	2404.46	1.00196	0	0	0	3	0.1292	1	1	0	1	0	0	0	1	0	1	0	0
EIF3F	O00303	O00303	HUMAN	Eukaryotic translation initiation factor 3 subunit F	M							0	23	9243.33	9266.48	1.00251	0	0	0	10	1.0781	0	0	0	1	0	0	0	0	0	0	0	0
FTSJ3	Q8IY81	Q8IY81	HUMAN	pre-rRNA processing protein FTSJ3						Nuc		0	27	10973.7	11004.1	1.00277	0	0	0	4	0.59086	0	1	0	1	0	0	0	0	0	1	0	0
TBCA	O75347	O75347	HUMAN	Tubulin-specific chaperone A								0	23	10975.7	11006.3	1.00279	0	0	0	4	0.24027	1	1	0	1	0	0	0	1	0	1	0	0
SNU13	P55769	P55769	HUMAN	NHP2-like protein 1						Nuc		0	10	4681.43	4696.07	1.00313	0	0	0	4	0.14586	1	1	0	1	0	0	0	1	0	1	0	0
UQCRQ	O14949	O14949	HUMAN	Cytochrome b-c1 complex subunit 8	M							0	3	1922.1	1928.17	1.00316	0	0	0	1	2.8215	0	0	1	1	0	0	0	0	0	0	0	1
SLC25A5	P05141	P05141	HUMAN	ADP/ATP translocase 2	M	PM				Nuc		1	57	20071.3	20137.2	1.00328	0	0	0	17	0.66529	0	0	0	1	0	0	0	0	0	0	0	0
HNRNPF	P52597	P52597	HUMAN	Heterogeneous nuclear ribonucleoprotein F	M					Nuc		0	56	15009.5	15059.9	1.00336	0	0	0	10	0.89138	0	0	0	1	0	0	0	0	0	0	0	0
COX5A	P20674	P20674	HUMAN	Cytochrome c oxidase subunit 5A, mitochondrial	M							0	7	3266.97	3278.03	1.00339	0	0	0	3	0.4619	1	1	0	1	0	0	0	1	0	1	0	0
GART	P22102	P22102	HUMAN	Trifunctional purine biosynthetic protein adenosine-3								0	76	38218.2	38356.3	1.00361	0	0	0	22	0.94015	0	0	0	1	0	0	0	0	0	0	0	0
MRPL37	Q9BZE1	Q9BZE1	HUMAN	39S ribosomal protein L37, mitochondrial	M							0	8	3736.21	3750.02	1.00369	0	0	0	1	1.0012	0	0	0	1	0	0	0	0	0	0	0	0
POLDIP3	Q9BY77-2	Q9BY77	HUMAN	Isoform 2 of Polymerase delta-interacting protein 3	M							0	1	91.7519	92.091	1.0037	0	0	0	5	1.1621	0	0	0	1	0	0	0	0	0	0	0	0
TSPAN15	O95858	O95858	HUMAN	Tetraspanin-15	M	PM		CS				1	1	234.747	235.621	1.00372	0	0	0	6	1.1773	0	0	0	1	0	0	0	0	0	0	0	0
CTNNBL1	Q8WYA6	Q8WYA6	HUMAN	Beta-catenin-like protein 1	M					Nuc		0	16	8257.59	8289.29	1.00384	0	0	0	5	2.8511	0	0	1	1	0	0	0	0	0	0	0	1
PFN1	P07737	P07737	HUMAN	Profilin-1	M					Nuc		0	58	27486.2	27597.7	1.00406	0	0	0	10	0.68276	0	0	0	1	0	0	0	0	0	0	0	0
RPL24	P83731	P83731	HUMAN	60S ribosomal protein L24	M							0	58	27115.2	27227.6	1.00414	0	0	0	6	1.0473	0	0	0	1	0	0	0	0	0	0	0	0
PCNP	Q8WW12	Q8WW12	HUMAN	PEST proteolytic signal-containing nuclear protein						Nuc		0	18	8204.04	8239.19	1.00428	0	0	0	3	0.33851	1	1	0	1	0	0	0	1	0	1	0	0
PM20D2	Q8IYS1	Q8IYS1	HUMAN	Peptidase M20 domain-containing protein 2								0	2	824.487	828.227	1.00454	0	0	0	3	0.94847	0	0	0	1	0	0	0	0	0	0	0	0
EIF2S2	P20042	P20042	HUMAN	Eukaryotic translation initiation factor 2 subunit 2								0	60	30719.4	30873.2	1.00501	0	0	0	6	0.49232	1	1	0	1	0	0	0	1	0	1	0	0
HNRNPUL2	Q1KMD3	Q1KMD3	HUMAN	Heterogeneous nuclear ribonucleoprotein U-like protein 2	M					Nuc		0	58	26290.4	26423.3	1.00505	0	0	0	7	1.1571	0	0	0	1	0	0	0	0	0	0	0	0
PCNA	P12004	P12004	HUMAN	Proliferating cell nuclear antigen						Nuc		0	90	51441.9	51708	1.00517	0	0	0	5	0.86477	0	0	0	1	0	0	0	0	0	0	0	0
SORD	Q00796	Q00796	HUMAN	Sorbitol dehydrogenase	M				XC			1	13	4571.82	4598.89	1.00592	0	0	0	7	0.22426	1	1	0	1	0	0	0	1	0	1	0	0
TNKS1BP1	Q9C0C2	Q9C0C2	HUMAN	182 kDa tankyrase-1-binding protein	M	PM				Nuc		1	64	23439.9	23580.4	1.00599	0	0	0	9	0.7723	0	0	0	1	0	0	0	0	0	0	0	0
SEC61B	P60468	P60468	HUMAN	Protein transport protein Sec61 subunit beta	M							0	3	1060.66	1067.04	1.00601	0	0	0	2	1.6481	0	0	0	1	0	0	0	0	0	0	0	0
SH3BGRL	O75368	O75368	HUMAN	SH3 domain-binding glutamic acid-rich-like protein					XC	Nuc		1	6	3566.06	3588.03	1.00616	0	0	0	2	0.17031	1	1	0	1	0	0	0	1	0	1	0	0
PSMA5	P28066	P28066	HUMAN	Proteasome subunit alpha type-5						Nuc		0	37	14520	14609.6	1.00617	0	0	0	5	0.38165	1	1	0	1	0	0	0	1	0	1	0	0
HSPA4	P34932	P34932	HUMAN	Heat shock 70 kDa protein 4								0	168	66365.4	66787.9	1.00637	0	0	0	28	1.2985	0	0	0	1	0	0	0	0	0	0	0	0
NUP85	Q9BW27	Q9BW27	HUMAN	Nuclear pore complex protein Nup85	M							0	12	2565.28	2581.74	1.00642	0	0	0	3	1.938	0	0	0	1	0	0	0	0	0	0	0	0
RUVBL1	Q9Y265	Q9Y265	HUMAN	RuvB-like 1	M					Nuc		0	43	15540.7	15655.2	1.00737	0	0	0	12	1.1755	0	0	0	1	0	0	0	0	0	0	0	0
LDHB	P07195	P07195	HUMAN	L-lactate dehydrogenase B chain	M							0	53	18546	18685.6	1.00753	0	0	0	14	0.79494	0	0	0	1	0	0	0	0	0	0	0	0
MCM4	P33991	P33991	HUMAN	DNA replication licensing factor MCM4	M					Nuc		0	49	18382.2	18520.7	1.00754	0	0	0	4	0.6903	0	0	0	1	0	0	0	0	0	0	0	0
OGDH	Q02218	Q02218	HUMAN	2-oxoglutarate dehydrogenase, mitochondrial	M							0	38	15466.7	15583.4	1.00754	0	0	0	9	0.37791	1	1	0	1	0	0	0	1	0	1	0	0
RPL13	P26373	P26373	HUMAN	60S ribosomal protein L13	M					Nuc		0	56	22191.5	22360.3	1.00761	0	0	0	6	1.2847	0	0	0	1	0	0	0	0	0	0	0	0
NAA15	Q9BXJ9	Q9BXJ9	HUMAN	N-alpha-acetyltransferase 15, NatA auxiliary subunit	M					Nuc		0	56	30559.7	30794.4	1.00768	0	0	0	4	1.3601	0	0	0	1	0	0	0	0	0	0	0	0
DNAJC7	Q99615	Q99615	HUMAN	DnaJ homolog subfamily C member 7	M							0	34	12190.6	12290	1.00815	0	0	0	8	0.76434	0	0	0	1	0	0	0	0	0	0	0	0
COPG1	Q9Y678	Q9Y678	HUMAN	Coatomer subunit gamma-1	M							0	44	20413.1	20581	1.00823	0	0	0	12	0.34884	1	1	0	1	0	0	0	1	0	1	0	0
HNRNPL	P14866	P14866	HUMAN	Heterogeneous nuclear ribonucleoprotein L	M					Nuc		0	63	20286.4	20456.6	1.00839	0	0	0	12	0.83843	0	0	0	1	0	0	0	0	0	0	0	0
SERPINB5	P36952	P36952	HUMAN	Serpin B5					XC			1	163	57066.1	57549.2	1.00847	0	0	0	14	0.34665	1	1	0	1	0	0	0	1	0	1	0	0
RPS21	P63220	P63220	HUMAN	40S ribosomal protein S21								0	26	11381.4	11478.8	1.00856	0	0	0	7	1.5713	0	0	0	1	0	0	0	0	0	0	0	0
RPS14	P62263	P62263	HUMAN	40S ribosomal protein S14	M							0	32	9533.66	9618.73	1.00892	0	0	0	10	1.1236	0	0	0	1	0	0	0	0	0	0	0	0
TRAP1	Q12931	Q12931	HUMAN	Heat shock protein 75 kDa, mitochondrial	M							0	40	19989.2	20172	1.00915	0	0	0	14	0.7327	0	0	0	1	0	0	0	0	0	0	0	0
BOLA2	Q9H3K6	Q9H3K6	HUMAN	BolA-like protein 2								0	7	3649.26	3684.12	1.00955	0	0	0	4	0.94894	0	0	0	1	0	0	0	0	0	0	0	0
SIGIRR	Q6IA17	Q6IA17	HUMAN	Single Ig IL-1-related receptor	M							0	1	114.291	115.401	1.00971	0	0	0	7	0.7519	0	0	0	1	0	0	0	0	0	0	0	0
ACP6	Q9NPH0	Q9NPH0	HUMAN	Lysophosphatidic acid phosphatase type 6								0	4	1145.84	1156.99	1.00973	0	0	0	2	1.2293	0	0	0	1	0	0	0	0	0	0	0	0
HNRNPH2	P55795	P55795	HUMAN	Heterogeneous nuclear ribonucleoprotein H2	M					Nuc		0	10	1156.55	1167.84	1.00975	0	0	0	8	0.59299	0	1	0	1	0	0	0	0	0	1	0	0
CRK	P46108	P46108	HUMAN	Adapter molecule crk	M	PM				Nuc		1	6	2558.61	2583.78	1.00984	0	0	0	3	0.42768	1	1	0	1	0	0	0	1	0	1	0	0
ITGA2	P17301	P17301	HUMAN	Integrin alpha-2	M	PM		CS				1	26	17374.7	17545.8	1.00985	0	0	0	39	0.72339	0	0	0	1	0	0	0	0	0	0	0	0
RPL5	P46777	P46777	HUMAN	60S ribosomal protein L5	M					Nuc		0	101	49906.1	50397.7	1.00985	0	0	0	14	1.639	0	0	0	1	0	0	0	0	0	0	0	0
TXNDC12	O95881	O95881	HUMAN	Thioredoxin domain-containing protein 12								0	15	5432.96	5489.18	1.01035	0	0	0	3	1.3724	0	0	0	1	0	0	0	0	0	0	0	0
RPL37A	P61513	P61513	HUMAN	60S ribosomal protein L37a						Nuc		0	23	13110.1	13246.1	1.01037	0	0	0	3	1.7089	0	0	0	1	0	0	0	0	0	0	0	0
CPSF3	Q9UKF6	Q9UKF6	HUMAN	Cleavage and polyadenylation specificity factor subunit 3								0	11	2879.88	2910.48	1.01063	0	0	0	2	0.8462	0	0	0	1	0	0	0	0	0	0	0	0
RBM27	Q9P2N5	Q9P2N5	HUMAN	RNA-binding protein 27								0	22	12026.8	12155.1	1.01067	0	0	0	3	0.4252	1	1	0	1	0	0	0	1	0	1	0	0
SAR1B	Q9Y6B6	Q9Y6B6	HUMAN	GTP-binding protein SAR1b	M							0	6	2592.85	2620.53	1.01068	0	0	0	1	0.51559	0	1	0	1	0	0	0	0	0	1	0	0
ALDOC	P09972	P09972	HUMAN	Fructose-bisphosphate aldolase C								0	45	9435.6	9536.86	1.01073	0	0	0	7	0.18315	1	1	0	1	0	0	0	1	0	1	0	0
KCTD12	Q96CX2	Q96CX2	HUMAN	BTB/POZ domain-containing protein KCTD12	M							0	8	1058.1	1069.49	1.01076	0	0	0	2	0.42918	1	1	0	1	0	0	0	1	0	1	0	0
DHX9	Q08211	Q08211	HUMAN	ATP-dependent RNA helicase A	M					Nuc		0	111	37418.4	37849	1.01151	0	0	0	27	1.9256	0	0	0	1	0	0	0	0	0	0	0	0
DDX27	Q96GQ7	Q96GQ7	HUMAN	Probable ATP-dependent RNA helicase DDX27						Nuc		0	52	28971.2	29307.1	1.0116	0	0	0	4	0.61864	0	1	0	1	0	0	0	0	0	1	0	0
KHSRP	Q92945	Q92945	HUMAN	Far upstream element-binding protein 2	M							0	63	27502.4	27822	1.01162	0	0	0	17	0.79811	0	0	0	1	0	0	0	0	0	0	0	0
RRP1	P56182	P56182	HUMAN	Ribosomal RNA processing protein 1 homolog A						Nuc		0	15	6490.08	6568.25	1.01204	0	0	0	4	2.152	0	0	1	1	0	0	0	0	0	0	0	1
RPL19	P84098	P84098	HUMAN	60S ribosomal protein L19	M							0	33	13251	13413.6	1.01227	0	0	0	3	0.72364	0	0	0	1	0	0	0	0	0	0	0	0
ATAD3A	Q9NVI7-2	Q9NVI7	HUMAN	Isoform 2 of ATPase family AAA domain-containing protein 3A	M							0	14	3407	3449.47	1.01246	0	0	0	16	0.93362	0	0	0	1	0	0	0	0	0	0	0	0
SLC25A13	Q9UJS0	Q9UJS0	HUMAN	Calcium-binding mitochondrial carrier protein Aralar2	M	PM						1	20	8144.57	8246.78	1.01255	0	0	0	10	0.97975	0	0	0	1	0	0	0	0	0	0	0	0
COPS3	Q9UNS2	Q9UNS2	HUMAN	COP9 signalosome complex subunit 3						Nuc		0	14	5598.52	5670.04	1.01277	0	0	0	2	0.070405	1	1	0	1	0	0	0	1	0	1	0	0
PPP2R1A	P30153	P30153	HUMAN	Serine/threonine-protein phosphatase 2A 65 kDa regulatory subunit A alpha isoform	M					Nuc		0	48	19812.5	20068.9	1.01294	0	0	0	13	0.75042	0	0	0	1	0	0	0	0	0	0	0	0
RPN1	P04843	P04843	HUMAN	Dolichyl-diphosphooligosaccharide--protein glycosyltransferase subunit 1	M							0	56	25887.4	26224.4	1.01302	0	0	0	14	0.75505	0	0	0	1	0	0	0	0	0	0	0	0
PGAM1	P18669	P18669	HUMAN	Phosphoglycerate mutase 1	M							0	57	23319.7	23623.6	1.01303	0	0	0	6	0.30577	1	1	0	1	0	0	0	1	0	1	0	0
UBE2M	P61081	P61081	HUMAN	NEDD8-conjugating enzyme Ubc12								0	14	3672.81	3720.72	1.01304	0	0	0	6	0.88807	0	0	0	1	0	0	0	0	0	0	0	0
COPA	P53621	P53621	HUMAN	Coatomer subunit alpha	M				XC			1	62	28762.8	29141.5	1.01317	0	0	0	16	0.58507	0	1	0	1	0	0	0	0	0	1	0	0
TIMM8A	O60220	O60220	HUMAN	Mitochondrial import inner membrane translocase subunit Tim8 A	M							0	5	4603.52	4664.83	1.01332	0	0	0	3	0.52287	0	1	0	1	0	0	0	0	0	1	0	0
HNRNPA2B1	P22626	P22626	HUMAN	Heterogeneous nuclear ribonucleoproteins A2/B1	M					Nuc		0	115	28872.7	29260.9	1.01345	0	0	0	16	1.0059	0	0	0	1	0	0	0	0	0	0	0	0
MRPS34	P82930	P82930	HUMAN	28S ribosomal protein S34, mitochondrial	M							0	8	3794.31	3845.4	1.01347	0	0	0	5	2.0475	0	0	1	1	0	0	0	0	0	0	0	1
AIM1	Q9Y4K1	Q9Y4K1	HUMAN	Absent in melanoma 1 protein								0	42	16953	17188.2	1.01387	0	0	0	5	0.79576	0	0	0	1	0	0	0	0	0	0	0	0
MTA2	O94776	O94776	HUMAN	Metastasis-associated protein MTA2	M							0	41	19670.8	19947.8	1.01409	0	0	0	2	0.58554	0	1	0	1	0	0	0	0	0	1	0	0
PSMB1	P20618	P20618	HUMAN	Proteasome subunit beta type-1						Nuc		0	26	6148.15	6235.01	1.01413	0	0	0	4	0.34702	1	1	0	1	0	0	0	1	0	1	0	0
NOP58	Q9Y2X3	Q9Y2X3	HUMAN	Nucleolar protein 58	M					Nuc		0	33	12036.3	12206.8	1.01416	0	0	0	6	0.22352	1	1	0	1	0	0	0	1	0	1	0	0
HDAC1	Q13547	Q13547	HUMAN	Histone deacetylase 1						Nuc		0	12	4613.91	4679.28	1.01417	0	0	0	3	1.1708	0	0	0	1	0	0	0	0	0	0	0	0
PSMC4	P43686	P43686	HUMAN	26S protease regulatory subunit 6B	M					Nuc		0	29	13858	14056.2	1.0143	0	0	0	10	0.19067	1	1	0	1	0	0	0	1	0	1	0	0
NME2	P22392-2	P22392	HUMAN	Isoform 3 of Nucleoside diphosphate kinase B	M					Nuc		0	108	66860.8	67826	1.01444	0	0	0	10	0.78684	0	0	0	1	0	0	0	0	0	0	0	0
DAD1	P61803	P61803	HUMAN	Dolichyl-diphosphooligosaccharide--protein glycosyltransferase subunit DAD1	M							0	1	107.242	108.811	1.01463	0	0	0	3	0.75459	0	0	0	1	0	0	0	0	0	0	0	0
CALR	P27797	P27797	HUMAN	Calreticulin	M	PM		CS	XC	Nuc		1	73	28930.4	29366.1	1.01506	0	0	0	7	0.26147	1	1	0	1	0	0	0	1	0	1	0	0
EBNA1BP2	Q99848	Q99848	HUMAN	Probable rRNA-processing protein EBP2	M					Nuc		0	23	6646.89	6747.24	1.0151	0	0	0	3	0.82107	0	0	0	1	0	0	0	0	0	0	0	0
SND1	Q7KZF4	Q7KZF4	HUMAN	Staphylococcal nuclease domain-containing protein 1	M					Nuc		0	72	28341.5	28769.6	1.0151	0	0	0	25	0.83387	0	0	0	1	0	0	0	0	0	0	0	0
HIBADH	P31937	P31937	HUMAN	3-hydroxyisobutyrate dehydrogenase, mitochondrial								0	20	8142.93	8266.78	1.01521	0	0	0	6	0.24089	1	1	0	1	0	0	0	1	0	1	0	0
RPS4X	P62701	P62701	HUMAN	40S ribosomal protein S4, X isoform	M							0	48	19981.4	20290.2	1.01546	0	0	0	20	1.2596	0	0	0	1	0	0	0	0	0	0	0	0
PPM1G	O15355	O15355	HUMAN	Protein phosphatase 1G	M					Nuc		0	27	11917.3	12102	1.0155	0	0	0	3	0.75163	0	0	0	1	0	0	0	0	0	0	0	0
HTT	P42858	P42858	HUMAN	Huntingtin	M					Nuc		0	9	2137.31	2171.41	1.01596	0	0	0	2	0.29832	1	1	0	1	0	0	0	1	0	1	0	0
RPL35	P42766	P42766	HUMAN	60S ribosomal protein L35	M							0	20	12564.8	12765.9	1.016	0	0	0	4	1.232	0	0	0	1	0	0	0	0	0	0	0	0
SARS	P49591	P49591	HUMAN	Serine--tRNA ligase, cytoplasmic								0	27	12623.7	12827.2	1.01612	0	0	0	6	0.47566	1	1	0	1	0	0	0	1	0	1	0	0
SH3GLB2	Q9NR46	Q9NR46	HUMAN	Endophilin-B2						Nuc		0	10	3040.68	3089.94	1.0162	0	0	0	1	0.73172	0	0	0	1	0	0	0	0	0	0	0	0
CAD	P27708	P27708	HUMAN	CAD protein	M					Nuc		0	54	23290.6	23671.1	1.01634	0	0	0	19	0.71966	0	0	0	1	0	0	0	0	0	0	0	0
PARP1	P09874	P09874	HUMAN	Poly [ADP-ribose] polymerase 1	M					Nuc		0	89	44497.8	45235.6	1.01658	0	0	0	51	0.75076	0	0	0	1	0	0	0	0	0	0	0	0
RPL23	P62829	P62829	HUMAN	60S ribosomal protein L23	M							0	28	12149.8	12351.7	1.01662	0	0	0	8	0.92608	0	0	0	1	0	0	0	0	0	0	0	0
ALDH1B1	P30837	P30837	HUMAN	Aldehyde dehydrogenase X, mitochondrial	M							0	8	3187.07	3240.12	1.01665	0	0	0	6	0.44623	1	1	0	1	0	0	0	1	0	1	0	0
WTAP	Q15007	Q15007	HUMAN	Pre-mRNA-splicing regulator WTAP	M					Nuc		0	12	4444.52	4519.5	1.01687	0	0	0	3	0.85461	0	0	0	1	0	0	0	0	0	0	0	0
PABPC1	P11940	P11940	HUMAN	Polyadenylate-binding protein 1	M					Nuc		0	67	27254.6	27714.5	1.01687	0	0	0	24	0.94507	0	0	0	1	0	0	0	0	0	0	0	0
MAPRE1	Q15691	Q15691	HUMAN	Microtubule-associated protein RP/EB family member 1	M							0	31	13317.4	13543.1	1.01695	0	0	0	2	0.23565	1	1	0	1	0	0	0	1	0	1	0	0
ACAT1	P24752	P24752	HUMAN	Acetyl-CoA acetyltransferase, mitochondrial	M							0	32	13421.2	13649.4	1.017	0	0	0	7	0.06836	1	1	0	1	0	0	0	1	0	1	0	0
AK4	P27144	P27144	HUMAN	Adenylate kinase 4, mitochondrial								0	12	4354.48	4431.19	1.01762	0	0	0	4	0.20755	1	1	0	1	0	0	0	1	0	1	0	0
RPS11	P62280	P62280	HUMAN	40S ribosomal protein S11	M							0	110	49451.1	50327.1	1.01771	0	0	0	14	1.2603	0	0	0	1	0	0	0	0	0	0	0	0
TACSTD2	P09758	P09758	HUMAN	Tumor-associated calcium signal transducer 2	M	PM			XC	Nuc		1	29	9834.89	10009.4	1.01774	0	0	0	16	0.71795	0	0	0	1	0	0	0	0	0	0	0	0
WDR77	Q9BQA1	Q9BQA1	HUMAN	Methylosome protein 50						Nuc		0	11	3170.84	3227.29	1.0178	0	0	0	4	0.64475	0	1	0	1	0	0	0	0	0	1	0	0
DSTN	P60981	P60981	HUMAN	Destrin								0	46	24808.9	25252.9	1.01789	0	0	0	7	0.96909	0	0	0	1	0	0	0	0	0	0	0	0
RUVBL2	Q9Y230	Q9Y230	HUMAN	RuvB-like 2	M					Nuc		0	62	26783.5	27269.8	1.01816	0	0	0	17	1.1429	0	0	0	1	0	0	0	0	0	0	0	0
RPL28	P46779	P46779	HUMAN	60S ribosomal protein L28	M							0	30	13298.4	13544	1.01846	0	0	0	8	1.0434	0	0	0	1	0	0	0	0	0	0	0	0
MTPN	P58546	P58546	HUMAN	Myotrophin						Nuc		0	13	4938.49	5029.7	1.01847	0	0	0	2	0.83719	0	0	0	1	0	0	0	0	0	0	0	0
SNX9	Q9Y5X1	Q9Y5X1	HUMAN	Sorting nexin-9	M	PM						1	4	912.703	929.724	1.01865	0	0	0	2	0.32407	1	1	0	1	0	0	0	1	0	1	0	0
ACP1	P24666	P24666	HUMAN	Low molecular weight phosphotyrosine protein phosphatase	M	PM						1	1	254.824	259.59	1.01871	0	0	0	6	1.2386	0	0	0	1	0	0	0	0	0	0	0	0
RPL26	P61254	P61254	HUMAN	60S ribosomal protein L26	M							0	32	14951.2	15231.7	1.01877	0	0	0	9	1.1781	0	0	0	1	0	0	0	0	0	0	0	0
CHCHD3	Q9NX63	Q9NX63	HUMAN	MICOS complex subunit MIC19	M					Nuc		0	20	10137.5	10329.1	1.0189	0	0	0	5	0.56257	0	1	0	1	0	0	0	0	0	1	0	0
H2AFY2	Q9P0M6	Q9P0M6	HUMAN	Core histone macro-H2A.2								0	13	2664.05	2714.44	1.01892	0	0	0	5	0.57966	0	1	0	1	0	0	0	0	0	1	0	0
PEF1	Q9UBV8	Q9UBV8	HUMAN	Peflin	M							0	4	624.542	636.683	1.01944	0	0	0	5	0.74778	0	0	0	1	0	0	0	0	0	0	0	0
TRMT10C	Q7L0Y3	Q7L0Y3	HUMAN	Mitochondrial ribonuclease P protein 1								0	30	15051.4	15349.3	1.01979	0	0	0	4	0.47519	1	1	0	1	0	0	0	1	0	1	0	0
FEN1	P39748	P39748	HUMAN	Flap endonuclease 1	M	PM				Nuc		1	32	14189.4	14470.3	1.0198	0	0	0	3	0.12667	1	1	0	1	0	0	0	1	0	1	0	0
SLTM	Q9NWH9	Q9NWH9	HUMAN	SAFB-like transcription modulator								0	27	12246.1	12490.1	1.01993	0	0	0	1	0.5251	0	1	0	1	0	0	0	0	0	1	0	0
DHX15	O43143	O43143	HUMAN	Pre-mRNA-splicing factor ATP-dependent RNA helicase DHX15						Nuc		0	42	17401.5	17750	1.02003	0	0	0	10	1.2503	0	0	0	1	0	0	0	0	0	0	0	0
PSAT1	Q9Y617	Q9Y617	HUMAN	Phosphoserine aminotransferase								0	54	22978.6	23444.1	1.02026	0	0	0	8	0.29926	1	1	0	1	0	0	0	1	0	1	0	0
ENOPH1	Q9UHY7	Q9UHY7	HUMAN	Enolase-phosphatase E1						Nuc		0	6	843.56	860.739	1.02036	0	0	0	2	0.35047	1	1	0	1	0	0	0	1	0	1	0	0
MCM5	P33992	P33992	HUMAN	DNA replication licensing factor MCM5	M					Nuc		0	45	17097.2	17449.5	1.02061	0	0	0	13	1.0504	0	0	0	1	0	0	0	0	0	0	0	0
DST	Q03001-8	Q03001	HUMAN	Isoform 2 of Dystonin	M	PM				Nuc		1	1	94.5739	96.5244	1.02062	0	0	0	4	5.3287	0	0	1	1	0	0	0	0	0	0	0	1
NDUFA12	Q9UI09	Q9UI09	HUMAN	NADH dehydrogenase [ubiquinone] 1 alpha subcomplex subunit 12	M							0	3	539.323	550.481	1.02069	0	0	0	2	0.40199	1	1	0	1	0	0	0	1	0	1	0	0
NARS	O43776	O43776	HUMAN	Asparagine--tRNA ligase, cytoplasmic								0	36	12120.1	12370.9	1.0207	0	0	0	5	0.23993	1	1	0	1	0	0	0	1	0	1	0	0
DDX18	Q9NVP1	Q9NVP1	HUMAN	ATP-dependent RNA helicase DDX18	M							0	43	18557.2	18941.5	1.02071	0	0	0	5	1.4892	0	0	0	1	0	0	0	0	0	0	0	0
PA2G4	Q9UQ80	Q9UQ80	HUMAN	Proliferation-associated protein 2G4	M					Nuc		0	110	46755.4	47759.2	1.02147	0	0	0	13	0.48069	1	1	0	1	0	0	0	1	0	1	0	0
HAT1	O14929	O14929	HUMAN	Histone acetyltransferase type B catalytic subunit	M					Nuc		0	18	4423.87	4520.63	1.02187	0	0	0	5	0.80704	0	0	0	1	0	0	0	0	0	0	0	0
PHB	P35232	P35232	HUMAN	Prohibitin	M	PM		CS		Nuc		1	31	12339.4	12609.8	1.02191	0	0	0	16	0.13521	1	1	0	1	0	0	0	1	0	1	0	0
MRPL1	Q9BYD6	Q9BYD6	HUMAN	39S ribosomal protein L1, mitochondrial	M							0	9	4195.16	4288.18	1.02217	0	0	0	4	0.54645	0	1	0	1	0	0	0	0	0	1	0	0
COLGALT1	Q8NBJ5	Q8NBJ5	HUMAN	Procollagen galactosyltransferase 1	M							0	18	8531.51	8723.03	1.02245	0	0	0	3	0.51743	0	1	0	1	0	0	0	0	0	1	0	0
KPNA1	P52294	P52294	HUMAN	Importin subunit alpha-5						Nuc		0	17	6342.36	6486.66	1.02275	0	0	0	4	1.2574	0	0	0	1	0	0	0	0	0	0	0	0
PPP1CA	P62136	P62136	HUMAN	Serine/threonine-protein phosphatase PP1-alpha catalytic subunit	M	PM				Nuc		1	10	1351.65	1382.49	1.02281	0	0	0	4	0.29479	1	1	0	1	0	0	0	1	0	1	0	0
RCC2	Q9P258	Q9P258	HUMAN	Protein RCC2	M	PM						1	34	12906.3	13201.3	1.02286	0	0	0	16	0.89253	0	0	0	1	0	0	0	0	0	0	0	0
PDCD5	O14737	O14737	HUMAN	Programmed cell death protein 5						Nuc		0	8	4460.41	4562.53	1.0229	0	0	0	3	0.20065	1	1	0	1	0	0	0	1	0	1	0	0
CLTC	Q00610-2	Q00610	HUMAN	Isoform 2 of Clathrin heavy chain 1	M	PM			XC			1	134	62023.4	63465.2	1.02324	0	0	0	37	0.64665	0	1	0	1	0	0	0	0	0	1	0	0
DIS3	Q9Y2L1	Q9Y2L1	HUMAN	Exosome complex exonuclease RRP44	M							0	32	13288.9	13598.6	1.02331	0	0	0	3	3.5415	0	0	1	1	0	0	0	0	0	0	0	1
IKBKAP	O95163	O95163	HUMAN	Elongator complex protein 1								0	19	7413.97	7588.01	1.02348	0	0	0	7	0.59051	0	1	0	1	0	0	0	0	0	1	0	0
SFN	P31947	P31947	HUMAN	14-3-3 protein sigma	M				XC	Nuc		1	144	62889.6	64379.5	1.02369	0	0	0	15	0.79075	0	0	0	1	0	0	0	0	0	0	0	0
YWHAQ	P27348	P27348	HUMAN	14-3-3 protein theta	M							0	45	14177.6	14514.2	1.02374	0	0	0	10	1.0127	0	0	0	1	0	0	0	0	0	0	0	0
SERBP1	Q8NC51-3	Q8NC51	HUMAN	Isoform 3 of Plasminogen activator inhibitor 1 RNA-binding protein	M	PM				Nuc		1	5	1438.42	1472.99	1.02404	0	0	0	21	1.252	0	0	0	1	0	0	0	0	0	0	0	0
HPRT1	P00492	P00492	HUMAN	Hypoxanthine-guanine phosphoribosyltransferase								0	19	6445.3	6600.68	1.02411	0	0	0	11	0.54708	0	1	0	1	0	0	0	0	0	1	0	0
SFPQ	P23246	P23246	HUMAN	Splicing factor, proline- and glutamine-rich						Nuc		0	100	40549.2	41535.9	1.02433	0	0	0	8	0.10191	1	1	0	1	0	0	0	1	0	1	0	0
RPL10	P27635	P27635	HUMAN	60S ribosomal protein L10	M							0	46	18113.1	18558.5	1.02459	0	0	0	9	2.3511	0	0	1	1	0	0	0	0	0	0	0	1
CEP170	Q5SW79	Q5SW79	HUMAN	Centrosomal protein of 170 kDa	M							0	22	5308.42	5439.32	1.02466	0	0	0	3	0.17732	1	1	0	1	0	0	0	1	0	1	0	0
RPS19	P39019	P39019	HUMAN	40S ribosomal protein S19	M							0	64	17172.2	17596.5	1.02471	0	0	0	10	1.0014	0	0	0	1	0	0	0	0	0	0	0	0
DNAJC13	O75165	O75165	HUMAN	DnaJ homolog subfamily C member 13	M							0	25	10076.9	10329.3	1.02505	0	0	0	3	1.189	0	0	0	1	0	0	0	0	0	0	0	0
ARPC5	O15511	O15511	HUMAN	Actin-related protein 2/3 complex subunit 5								0	18	5596.47	5737.73	1.02524	0	0	0	3	0.15405	1	1	0	1	0	0	0	1	0	1	0	0
LMNA	P02545	P02545	HUMAN	Prelamin-A/C	M					Nuc		0	362	135603	139028	1.02525	0	0	0	28	0.14158	1	1	0	1	0	0	0	1	0	1	0	0
ZC3HAV1L	Q96H79	Q96H79	HUMAN	Zinc finger CCCH-type antiviral protein 1-like								0	5	1615.26	1656.13	1.0253	0	0	0	7	0.85449	0	0	0	1	0	0	0	0	0	0	0	0
RAE1	P78406	P78406	HUMAN	mRNA export factor	M					Nuc		0	22	8889.54	9116.97	1.02558	0	0	0	2	1.5975	0	0	0	1	0	0	0	0	0	0	0	0
PGLS	O95336	O95336	HUMAN	6-phosphogluconolactonase								0	14	2952.8	3029.94	1.02612	0	0	0	3	0.16934	1	1	0	1	0	0	0	1	0	1	0	0
EHD4	Q9H223	Q9H223	HUMAN	EH domain-containing protein 4	M	PM				Nuc		1	35	12605.7	12942.2	1.02669	0	0	0	3	0.36749	1	1	0	1	0	0	0	1	0	1	0	0
TRIP13	Q15645	Q15645	HUMAN	Pachytene checkpoint protein 2 homolog						Nuc		0	12	6151.81	6316.42	1.02676	0	0	0	2	1.0221	0	0	0	1	0	0	0	0	0	0	0	0
COPS5	Q92905	Q92905	HUMAN	COP9 signalosome complex subunit 5						Nuc		0	12	5410.19	5555.46	1.02685	0	0	0	1	0.94565	0	0	0	1	0	0	0	0	0	0	0	0
GLRX3	O76003	O76003	HUMAN	Glutaredoxin-3						Nuc		0	25	12580	12917.9	1.02686	0	0	0	8	0.13492	1	1	0	1	0	0	0	1	0	1	0	0
TECR	Q9NZ01	Q9NZ01	HUMAN	Very-long-chain enoyl-CoA reductase	M					Nuc		0	38	10002.7	10275.2	1.02725	0	0	0	5	0.85905	0	0	0	1	0	0	0	0	0	0	0	0
THOC2	Q8NI27	Q8NI27	HUMAN	THO complex subunit 2								0	25	7776.35	7988.32	1.02726	0	0	0	1	0.335	1	1	0	1	0	0	0	1	0	1	0	0
MRPS25	P82663	P82663	HUMAN	28S ribosomal protein S25, mitochondrial	M							0	7	2333.93	2397.56	1.02726	0	0	0	1	1.748	0	0	0	1	0	0	0	0	0	0	0	0
TACC2	O95359-3	O95359	HUMAN	Isoform 3 of Transforming acidic coiled-coil-containing protein 2						Nuc		0	30	9089.51	9340.99	1.02767	0	0	0	4	0.19897	1	1	0	1	0	0	0	1	0	1	0	0
TXNDC17	Q9BRA2	Q9BRA2	HUMAN	Thioredoxin domain-containing protein 17								0	11	6965.16	7158.4	1.02774	0	0	0	5	0.26251	1	1	0	1	0	0	0	1	0	1	0	0
TRAPPC10	P48553	P48553	HUMAN	Trafficking protein particle complex subunit 10	M							0	2	232.157	238.6	1.02775	0	0	0	16	10.713	0	0	1	1	0	0	0	0	0	0	0	1
NEK9	Q8TD19	Q8TD19	HUMAN	Serine/threonine-protein kinase Nek9						Nuc		0	14	4674.43	4805.17	1.02797	0	0	0	3	0.95678	0	0	0	1	0	0	0	0	0	0	0	0
EIF4B	P23588	P23588	HUMAN	Eukaryotic translation initiation factor 4B								0	62	20682.8	21266.7	1.02823	0	0	0	6	0.36116	1	1	0	1	0	0	0	1	0	1	0	0
RPS2	P15880	P15880	HUMAN	40S ribosomal protein S2	M					Nuc		0	65	33483.6	34438.9	1.02853	0	0	0	14	1.071	0	0	0	1	0	0	0	0	0	0	0	0
IARS	P41252	P41252	HUMAN	Isoleucine--tRNA ligase, cytoplasmic	M							0	53	20078.9	20652.8	1.02858	0	0	0	23	0.78282	0	0	0	1	0	0	0	0	0	0	0	0
CHCHD6	Q9BRQ6	Q9BRQ6	HUMAN	MICOS complex subunit MIC25	M							0	8	763.608	785.559	1.02875	0	0	0	2	0.56729	0	1	0	1	0	0	0	0	0	1	0	0
PURA	Q00577	Q00577	HUMAN	Transcriptional activator protein Pur-alpha						Nuc		0	7	5125.26	5272.6	1.02875	0	0	0	2	0.46728	1	1	0	1	0	0	0	1	0	1	0	0
ARF4	P18085	P18085	HUMAN	ADP-ribosylation factor 4	M							0	5	2582.18	2656.78	1.02889	0	0	0	5	0.2877	1	1	0	1	0	0	0	1	0	1	0	0
TOMM34	Q15785	Q15785	HUMAN	Mitochondrial import receptor subunit TOM34	M					Nuc		0	41	13283.4	13669.2	1.02904	0	0	0	5	0.12628	1	1	0	1	0	0	0	1	0	1	0	0
EPRS	P07814	P07814	HUMAN	Bifunctional glutamate/proline--tRNA ligase	M							0	163	73836.4	76002.3	1.02933	0	0	0	27	0.90394	0	0	0	1	0	0	0	0	0	0	0	0
LAMP1	P11279	P11279	HUMAN	Lysosome-associated membrane glycoprotein 1	M	PM						1	16	8027.11	8263.47	1.02945	0	0	0	3	1.8433	0	0	0	1	0	0	0	0	0	0	0	0
COMMD3	Q9UBI1	Q9UBI1	HUMAN	COMM domain-containing protein 3						Nuc		0	5	2559.14	2634.61	1.02949	0	0	0	2	0.49972	1	1	0	1	0	0	0	1	0	1	0	0
PRPF4B	Q13523	Q13523	HUMAN	Serine/threonine-protein kinase PRP4 homolog								0	15	9737.91	10025.4	1.02952	0	0	0	2	0.42801	1	1	0	1	0	0	0	1	0	1	0	0
NUMA1	Q14980	Q14980	HUMAN	Nuclear mitotic apparatus protein 1	M					Nuc		0	123	48531.6	49987.6	1.03	0	0	0	31	0.95375	0	0	0	1	0	0	0	0	0	0	0	0
BZW2	Q9Y6E2	Q9Y6E2	HUMAN	Basic leucine zipper and W2 domain-containing protein 2	M							0	31	14964.6	15416.1	1.03017	0	0	0	3	0.63842	0	1	0	1	0	0	0	0	0	1	0	0
ECHS1	P30084	P30084	HUMAN	Enoyl-CoA hydratase, mitochondrial								0	36	13788.7	14206.6	1.03031	0	0	0	7	0.21802	1	1	0	1	0	0	0	1	0	1	0	0
BDH1	Q02338	Q02338	HUMAN	D-beta-hydroxybutyrate dehydrogenase, mitochondrial	M							0	4	673.892	694.341	1.03034	0	0	0	1	0.55634	0	1	0	1	0	0	0	0	0	1	0	0
CLIC1	O00299	O00299	HUMAN	Chloride intracellular channel protein 1	M	PM			XC	Nuc		1	45	13363.6	13771.1	1.0305	0	0	0	11	0.27173	1	1	0	1	0	0	0	1	0	1	0	0
ANXA5	P08758	P08758	HUMAN	Annexin A5	M	PM				Nuc		1	47	16604.6	17111.2	1.03051	0	0	0	7	0.12981	1	1	0	1	0	0	0	1	0	1	0	0
AAAS	Q9NRG9	Q9NRG9	HUMAN	Aladin	M					Nuc		0	4	757.546	780.794	1.03069	0	0	0	3	1.9169	0	0	0	1	0	0	0	0	0	0	0	0
RPA1	P27694	P27694	HUMAN	Replication protein A 70 kDa DNA-binding subunit						Nuc		0	37	19545.2	20149.4	1.03092	0	0	0	3	0.16982	1	1	0	1	0	0	0	1	0	1	0	0
DDX23	Q9BUQ8	Q9BUQ8	HUMAN	Probable ATP-dependent RNA helicase DDX23						Nuc		0	27	10118.8	10432.3	1.03098	0	0	0	2	0.53689	0	1	0	1	0	0	0	0	0	1	0	0
GNB1L	Q9BYB4	Q9BYB4	HUMAN	Guanine nucleotide-binding protein subunit beta-like protein 1	M	PM						1	7	2723.78	2808.3	1.03103	0	0	0	6	1.1345	0	0	0	1	0	0	0	0	0	0	0	0
VPS35	Q96QK1	Q96QK1	HUMAN	Vacuolar protein sorting-associated protein 35	M							0	41	14037.2	14478.3	1.03143	0	0	0	6	0.54243	0	1	0	1	0	0	0	0	0	1	0	0
GOT2	P00505	P00505	HUMAN	Aspartate aminotransferase, mitochondrial	M	PM		CS				1	85	32992.5	34033.1	1.03154	0	0	0	12	0.65416	0	1	0	1	0	0	0	0	0	1	0	0
CKMT1A	P12532	P12532	HUMAN	Creatine kinase U-type, mitochondrial	M							0	46	18188.5	18768	1.03186	0	0	0	8	0.47406	1	1	0	1	0	0	0	1	0	1	0	0
AIMP2	Q13155	Q13155	HUMAN	Aminoacyl tRNA synthase complex-interacting multifunctional protein 2	M					Nuc		0	24	10642.9	10984.3	1.03208	0	0	0	4	0.94553	0	0	0	1	0	0	0	0	0	0	0	0
FSCN1	Q16658	Q16658	HUMAN	Fascin	M							0	76	27162.2	28044.3	1.03248	0	0	0	17	0.22301	1	1	0	1	0	0	0	1	0	1	0	0
ACTL6A	O96019	O96019	HUMAN	Actin-like protein 6A	M	PM				Nuc		1	16	5752.95	5939.88	1.03249	0	0	0	4	0.95333	0	0	0	1	0	0	0	0	0	0	0	0
SCFD1	Q8WVM8	Q8WVM8	HUMAN	Sec1 family domain-containing protein 1	M	PM						1	32	8991.01	9284.98	1.0327	0	0	0	5	0.4511	1	1	0	1	0	0	0	1	0	1	0	0
FKBP3	Q00688	Q00688	HUMAN	Peptidyl-prolyl cis-trans isomerase FKBP3	M					Nuc		0	36	14588.1	15067	1.03283	0	0	0	3	0.29969	1	1	0	1	0	0	0	1	0	1	0	0
AHNAK	Q09666	Q09666	HUMAN	Neuroblast differentiation-associated protein AHNAK	M	PM				Nuc		1	780	442489	457056	1.03292	0	0	0	111	0.88838	0	0	0	1	0	0	0	0	0	0	0	0
RPS13	P62277	P62277	HUMAN	40S ribosomal protein S13	M					Nuc		0	33	13437.3	13879.7	1.03293	0	0	0	8	1.038	0	0	0	1	0	0	0	0	0	0	0	0
TUBB	P07437	P07437	HUMAN	Tubulin beta chain						Nuc		0	27	8287.25	8560.49	1.03297	0	0	0	23	0.63801	0	1	0	1	0	0	0	0	0	1	0	0
HYOU1	Q9Y4L1	Q9Y4L1	HUMAN	Hypoxia up-regulated protein 1	M				XC			1	45	22683.4	23439.5	1.03333	0	0	0	12	0.26735	1	1	0	1	0	0	0	1	0	1	0	0
SEC23A	Q15436	Q15436	HUMAN	Protein transport protein Sec23A	M							0	10	5226.58	5401.1	1.03339	0	0	0	6	1.3355	0	0	0	1	0	0	0	0	0	0	0	0
LRRC59	Q96AG4	Q96AG4	HUMAN	Leucine-rich repeat-containing protein 59	M							0	36	19203.2	19848.9	1.03362	0	0	0	7	0.28308	1	1	0	1	0	0	0	1	0	1	0	0
TUBA1B	P68363	P68363	HUMAN	Tubulin alpha-1B chain								0	186	89619	92634.8	1.03365	0	0	0	24	0.65077	0	1	0	1	0	0	0	0	0	1	0	0
DGKA	P23743	P23743	HUMAN	Diacylglycerol kinase alpha	M	PM						1	15	6674.81	6900.83	1.03386	0	0	0	3	0.64262	0	1	0	1	0	0	0	0	0	1	0	0
RAB14	P61106	P61106	HUMAN	Ras-related protein Rab-14	M	PM						1	16	7951.04	8221.44	1.03401	0	0	0	2	0.87612	0	0	0	1	0	0	0	0	0	0	0	0
RPS12	P25398	P25398	HUMAN	40S ribosomal protein S12	M							0	41	17755.2	18360.3	1.03408	0	0	0	9	1.0652	0	0	0	1	0	0	0	0	0	0	0	0
NANS	Q9NR45	Q9NR45	HUMAN	Sialic acid synthase								0	17	8436.5	8727.01	1.03443	0	0	0	3	0.42434	1	1	0	1	0	0	0	1	0	1	0	0
DENR	O43583	O43583	HUMAN	Density-regulated protein								0	10	7444.36	7704.32	1.03492	0	0	0	2	0.56002	0	1	0	1	0	0	0	0	0	1	0	0
SUZ12	Q15022	Q15022	HUMAN	Polycomb protein SUZ12						Nuc		0	7	3161.21	3271.73	1.03496	0	0	0	2	1.028	0	0	0	1	0	0	0	0	0	0	0	0
RNF2	Q99496	Q99496	HUMAN	E3 ubiquitin-protein ligase RING2						Nuc		0	3	145.93	151.04	1.03502	0	0	0	4	0.93908	0	0	0	1	0	0	0	0	0	0	0	0
PC	P11498	P11498	HUMAN	Pyruvate carboxylase, mitochondrial								0	6	1124.7	1164.47	1.03536	0	0	0	51	1.3247	0	0	0	1	0	0	0	0	0	0	0	0
OLA1	Q9NTK5	Q9NTK5	HUMAN	Obg-like ATPase 1	M							0	35	19363.9	20051.5	1.03551	0	0	0	8	0.29739	1	1	0	1	0	0	0	1	0	1	0	0
PSMB3	P49720	P49720	HUMAN	Proteasome subunit beta type-3						Nuc		0	13	3512.38	3637.8	1.03571	0	0	0	4	0.38477	1	1	0	1	0	0	0	1	0	1	0	0
CPOX	P36551	P36551	HUMAN	Oxygen-dependent coproporphyrinogen-III oxidase, mitochondrial	M							0	13	3674.96	3806.7	1.03585	0	0	0	4	1.0861	0	0	0	1	0	0	0	0	0	0	0	0
HSPA4L	O95757	O95757	HUMAN	Heat shock 70 kDa protein 4L						Nuc		0	10	4116.56	4265.57	1.0362	0	0	0	16	0.56779	0	1	0	1	0	0	0	0	0	1	0	0
MCCC2	Q9HCC0	Q9HCC0	HUMAN	Methylcrotonoyl-CoA carboxylase beta chain, mitochondrial								0	13	6154.48	6377.49	1.03624	0	0	0	7	0.7789	0	0	0	1	0	0	0	0	0	0	0	0
DNAJA2	O60884	O60884	HUMAN	DnaJ homolog subfamily A member 2	M					Nuc		0	50	21870.2	22662.9	1.03624	0	0	0	7	0.84861	0	0	0	1	0	0	0	0	0	0	0	0
TMPO	P42167	P42167	HUMAN	Lamina-associated polypeptide 2, isoforms beta/gamma	M					Nuc		0	17	7157.42	7417.03	1.03627	0	0	0	11	0.83126	0	0	0	1	0	0	0	0	0	0	0	0
MYH9	P35579	P35579	HUMAN	Myosin-9	M	PM				Nuc		1	540	164717	170721	1.03645	0	0	0	69	0.98175	0	0	0	1	0	0	0	0	0	0	0	0
MSN	P26038	P26038	HUMAN	Moesin	M	PM			XC	Nuc		1	69	24048.4	24928.8	1.03661	0	0	0	15	0.29069	1	1	0	1	0	0	0	1	0	1	0	0
PGM2	Q96G03	Q96G03	HUMAN	Phosphoglucomutase-2								0	20	13874.2	14384	1.03675	0	0	0	3	0.33202	1	1	0	1	0	0	0	1	0	1	0	0
CAND1	Q86VP6	Q86VP6	HUMAN	Cullin-associated NEDD8-dissociated protein 1	M					Nuc		0	64	24367.5	25267.8	1.03695	0	0	0	24	0.83338	0	0	0	1	0	0	0	0	0	0	0	0
RPL27	P61353	P61353	HUMAN	60S ribosomal protein L27	M					Nuc		0	14	4804.16	4981.74	1.03696	0	0	0	6	1.1253	0	0	0	1	0	0	0	0	0	0	0	0
LYPD3	O95274	O95274	HUMAN	Ly6/PLAUR domain-containing protein 3	M	PM			XC			1	2	595.733	617.885	1.03718	0	0	0	2	0.87767	0	0	0	1	0	0	0	0	0	0	0	0
ARPC1B	O15143	O15143	HUMAN	Actin-related protein 2/3 complex subunit 1B								0	25	15145.6	15710.6	1.0373	0	0	0	3	0.53121	0	1	0	1	0	0	0	0	0	1	0	0
SUPT16H	Q9Y5B9	Q9Y5B9	HUMAN	FACT complex subunit SPT16						Nuc		0	76	32023.2	33218	1.03731	0	0	0	36	0.75229	0	0	0	1	0	0	0	0	0	0	0	0
SNRPD2	P62316	P62316	HUMAN	Small nuclear ribonucleoprotein Sm D2								0	44	17632.6	18297.6	1.03771	0	0	0	7	1.3118	0	0	0	1	0	0	0	0	0	0	0	0
ACTR1A	P61163	P61163	HUMAN	Alpha-centractin								0	6	706.091	733.031	1.03815	0	0	0	3	0.51636	0	1	0	1	0	0	0	0	0	1	0	0
MAP4	P27816	P27816	HUMAN	Microtubule-associated protein 4	M	PM						1	81	42810.6	44446.4	1.03821	0	0	0	13	0.89101	0	0	0	1	0	0	0	0	0	0	0	0
LMNB2	Q03252	Q03252	HUMAN	Lamin-B2	M							0	74	29690	30827.5	1.03831	0	0	0	6	0.36174	1	1	0	1	0	0	0	1	0	1	0	0
ZYX	Q15942	Q15942	HUMAN	Zyxin	M	PM				Nuc		1	21	9881.83	10262.2	1.03849	0	0	0	6	0.11695	1	1	0	1	0	0	0	1	0	1	0	0
VPS18	Q9P253	Q9P253	HUMAN	Vacuolar protein sorting-associated protein 18 homolog	M							0	11	4211.82	4373.97	1.0385	0	0	0	1	0.34876	1	1	0	1	0	0	0	1	0	1	0	0
NUDT5	Q9UKK9	Q9UKK9	HUMAN	ADP-sugar pyrophosphatase						Nuc		0	25	10291.3	10688.5	1.03859	0	0	0	5	0.30529	1	1	0	1	0	0	0	1	0	1	0	0
PSMD8	P48556	P48556	HUMAN	26S proteasome non-ATPase regulatory subunit 8						Nuc		0	9	5193.43	5394.19	1.03866	0	0	0	2	0.43943	1	1	0	1	0	0	0	1	0	1	0	0
EIF6	P56537	P56537	HUMAN	Eukaryotic translation initiation factor 6						Nuc		0	14	4795.54	4981.71	1.03882	0	0	0	6	1.5713	0	0	0	1	0	0	0	0	0	0	0	0
HNRNPH1	P31943	P31943	HUMAN	Heterogeneous nuclear ribonucleoprotein H	M					Nuc		0	28	9506.43	9883.13	1.03963	0	0	0	15	0.88487	0	0	0	1	0	0	0	0	0	0	0	0
SFXN1	Q9H9B4	Q9H9B4	HUMAN	Sideroflexin-1	M							0	11	5173.38	5379.69	1.03988	0	0	0	5	0.66633	0	0	0	1	0	0	0	0	0	0	0	0
CCT7	Q99832	Q99832	HUMAN	T-complex protein 1 subunit eta								0	61	22456.7	23356.2	1.04005	0	0	0	17	0.6815	0	0	0	1	0	0	0	0	0	0	0	0
XRCC5	P13010	P13010	HUMAN	X-ray repair cross-complementing protein 5	M	PM				Nuc		1	84	31000.5	32242.4	1.04006	0	0	0	16	0.21739	1	1	0	1	0	0	0	1	0	1	0	0
PROSC	O94903	O94903	HUMAN	Proline synthase co-transcribed bacterial homolog protein								0	9	4026.16	4187.46	1.04006	0	0	0	4	0.93762	0	0	0	1	0	0	0	0	0	0	0	0
IQGAP1	P46940	P46940	HUMAN	Ras GTPase-activating-like protein IQGAP1	M	PM						1	163	58335.2	60673.5	1.04008	0	0	0	33	0.46488	1	1	0	1	0	0	0	1	0	1	0	0
ACSL3	O95573	O95573	HUMAN	Long-chain-fatty-acid--CoA ligase 3	M							0	22	6784.09	7056.08	1.04009	0	0	0	7	0.37147	1	1	0	1	0	0	0	1	0	1	0	0
MANF	P55145	P55145	HUMAN	Mesencephalic astrocyte-derived neurotrophic factor					XC	Nuc		1	15	5650.42	5878.16	1.0403	0	0	0	2	0.13636	1	1	0	1	0	0	0	1	0	1	0	0
CPT1A	P50416	P50416	HUMAN	Carnitine O-palmitoyltransferase 1, liver isoform	M							0	17	5966.89	6207.83	1.04038	0	0	0	5	0.87063	0	0	0	1	0	0	0	0	0	0	0	0
EIF2S1	P05198	P05198	HUMAN	Eukaryotic translation initiation factor 2 subunit 1	M					Nuc		0	74	28755.5	29920.6	1.04052	0	0	0	6	0.11996	1	1	0	1	0	0	0	1	0	1	0	0
ERP44	Q9BS26	Q9BS26	HUMAN	Endoplasmic reticulum resident protein 44	M			CS				1	24	11114	11568.9	1.04093	0	0	0	6	1.3032	0	0	0	1	0	0	0	0	0	0	0	0
LARS	Q9P2J5	Q9P2J5	HUMAN	Leucine--tRNA ligase, cytoplasmic						Nuc		0	47	14504.6	15100.8	1.0411	0	0	0	14	0.7224	0	0	0	1	0	0	0	0	0	0	0	0
CSNK2A2	P19784	P19784	HUMAN	Casein kinase II subunit alpha'						Nuc		0	16	3770.77	3925.9	1.04114	0	0	0	3	2.1654	0	0	1	1	0	0	0	0	0	0	0	1
MDN1	Q9NU22	Q9NU22	HUMAN	Midasin	M					Nuc		0	20	6079.6	6330.46	1.04126	0	0	0	7	2.2169	0	0	1	1	0	0	0	0	0	0	0	1
CKAP4	Q07065	Q07065	HUMAN	Cytoskeleton-associated protein 4	M	PM						1	28	15479.4	16120.4	1.04141	0	0	0	14	0.9644	0	0	0	1	0	0	0	0	0	0	0	0
ATP5B	P06576	P06576	HUMAN	ATP synthase subunit beta, mitochondrial	M	PM		CS		Nuc		1	71	31545.5	32860.5	1.04168	0	0	0	20	0.1504	1	1	0	1	0	0	0	1	0	1	0	0
DDX46	Q7L014	Q7L014	HUMAN	Probable ATP-dependent RNA helicase DDX46	M					Nuc		0	40	15560.7	16210.7	1.04177	0	0	0	9	0.41595	1	1	0	1	0	0	0	1	0	1	0	0
FUBP3	Q96I24	Q96I24	HUMAN	Far upstream element-binding protein 3	M					Nuc		0	27	9266.71	9660.93	1.04254	0	0	0	4	0.65374	0	1	0	1	0	0	0	0	0	1	0	0
CSRP1	P21291	P21291	HUMAN	Cysteine and glycine-rich protein 1						Nuc		0	31	15279.5	15929.8	1.04256	0	0	0	5	0.37365	1	1	0	1	0	0	0	1	0	1	0	0
MGST3	O14880	O14880	HUMAN	Microsomal glutathione S-transferase 3	M							0	3	2486.93	2593.06	1.04267	0	0	0	1	1.8852	0	0	0	1	0	0	0	0	0	0	0	0
PTGES	O14684	O14684	HUMAN	Prostaglandin E synthase	M							0	1	525.222	547.954	1.04328	0	0	0	1	0.25359	1	1	0	1	0	0	0	1	0	1	0	0
RTCB	Q9Y3I0	Q9Y3I0	HUMAN	tRNA-splicing ligase RtcB homolog	M					Nuc		0	39	23497.2	24521.5	1.04359	0	0	0	10	1.3957	0	0	0	1	0	0	0	0	0	0	0	0
LASP1	Q14847	Q14847	HUMAN	LIM and SH3 domain protein 1								0	45	23401.8	24422.6	1.04362	0	0	0	4	0.49431	1	1	0	1	0	0	0	1	0	1	0	0
ETFB	P38117	P38117	HUMAN	Electron transfer flavoprotein subunit beta	M							0	29	13501.2	14091	1.04368	0	0	0	4	0.13104	1	1	0	1	0	0	0	1	0	1	0	0
UGDH	O60701	O60701	HUMAN	UDP-glucose 6-dehydrogenase								0	28	8752.39	9134.7	1.04368	0	0	0	5	0.23416	1	1	0	1	0	0	0	1	0	1	0	0
SNX6	Q9UNH7	Q9UNH7	HUMAN	Sorting nexin-6	M					Nuc		0	17	10066	10507.5	1.04387	0	0	0	4	1.1508	0	0	0	1	0	0	0	0	0	0	0	0
TUBB4B	P68371	P68371	HUMAN	Tubulin beta-4B chain					XC	Nuc		1	171	70284.9	73374.9	1.04396	0	0	0	25	0.677	0	0	0	1	0	0	0	0	0	0	0	0
SERPINH1	P50454	P50454	HUMAN	Serpin H1	M							0	42	17704.2	18489.3	1.04434	0	0	0	9	1.095	0	0	0	1	0	0	0	0	0	0	0	0
ACTR3	P61158	P61158	HUMAN	Actin-related protein 3	M							0	31	12806.6	13378	1.04462	0	0	0	10	0.33105	1	1	0	1	0	0	0	1	0	1	0	0
TKFC	Q3LXA3	Q3LXA3	HUMAN	Triokinase/FMN cyclase						Nuc		0	12	3574.99	3734.96	1.04475	0	0	0	2	0.21562	1	1	0	1	0	0	0	1	0	1	0	0
LRRC47	Q8N1G4	Q8N1G4	HUMAN	Leucine-rich repeat-containing protein 47								0	21	9259.6	9674.19	1.04477	0	0	0	3	0.19783	1	1	0	1	0	0	0	1	0	1	0	0
LMNB1	P20700	P20700	HUMAN	Lamin-B1	M							0	69	31160.2	32558.2	1.04487	0	0	0	18	0.82129	0	0	0	1	0	0	0	0	0	0	0	0
HP1BP3	Q5SSJ5	Q5SSJ5	HUMAN	Heterochromatin protein 1-binding protein 3						Nuc		0	49	18747.3	19590.1	1.04495	0	0	0	6	0.36214	1	1	0	1	0	0	0	1	0	1	0	0
TOMM22	Q9NS69	Q9NS69	HUMAN	Mitochondrial import receptor subunit TOM22 homolog	M							0	3	882.925	922.656	1.045	0	0	0	3	0.41205	1	1	0	1	0	0	0	1	0	1	0	0
LSM3	P62310	P62310	HUMAN	U6 snRNA-associated Sm-like protein LSm3						Nuc		0	5	1219.85	1274.79	1.04503	0	0	0	3	0.19631	1	1	0	1	0	0	0	1	0	1	0	0
HMGCS1	Q01581	Q01581	HUMAN	Hydroxymethylglutaryl-CoA synthase, cytoplasmic	M	PM				Nuc		1	13	10223.8	10684.7	1.04508	0	0	0	3	0.69147	0	0	0	1	0	0	0	0	0	0	0	0
TXN	P10599	P10599	HUMAN	Thioredoxin						Nuc		0	29	12722	13296	1.04512	0	0	0	7	0.82575	0	0	0	1	0	0	0	0	0	0	0	0
RPL36	Q9Y3U8	Q9Y3U8	HUMAN	60S ribosomal protein L36	M							0	16	6484.97	6780.41	1.04556	0	0	0	5	2.6619	0	0	1	1	0	0	0	0	0	0	0	1
RBM14	Q96PK6	Q96PK6	HUMAN	RNA-binding protein 14								0	24	7545.1	7889.07	1.04559	0	0	0	8	2.5795	0	0	1	1	0	0	0	0	0	0	0	1
HSPB1	P04792	P04792	HUMAN	Heat shock protein beta-1	M	PM			XC	Nuc		1	49	20882.6	21837.2	1.04571	0	0	0	5	0.098769	1	1	0	1	0	0	0	1	0	1	0	0
PPIL4	Q8WUA2	Q8WUA2	HUMAN	Peptidyl-prolyl cis-trans isomerase-like 4								0	13	5173.88	5411.12	1.04585	0	0	0	1	0.68336	0	0	0	1	0	0	0	0	0	0	0	0
ARPC2	O15144	O15144	HUMAN	Actin-related protein 2/3 complex subunit 2	M	PM						1	15	8167.64	8542.98	1.04595	0	0	0	1	0.4935	1	1	0	1	0	0	0	1	0	1	0	0
MRPS17	Q9Y2R5	Q9Y2R5	HUMAN	28S ribosomal protein S17, mitochondrial	M							0	6	2131.97	2230.33	1.04614	0	0	0	3	1.4934	0	0	0	1	0	0	0	0	0	0	0	0
KPNA6	O60684	O60684	HUMAN	Importin subunit alpha-7	M							0	11	4595.65	4808.54	1.04632	0	0	0	4	0.090216	1	1	0	1	0	0	0	1	0	1	0	0
GCN1	Q92616	Q92616	HUMAN	eIF-2-alpha kinase activator GCN1	M							0	66	22922.6	23994.9	1.04678	0	0	0	21	0.59144	0	1	0	1	0	0	0	0	0	1	0	0
SNX5	Q9Y5X3	Q9Y5X3	HUMAN	Sorting nexin-5	M	PM						1	15	7853.11	8222.02	1.04698	0	0	0	6	0.80431	0	0	0	1	0	0	0	0	0	0	0	0
TPM4	P67936	P67936	HUMAN	Tropomyosin alpha-4 chain	M							0	4	1696.13	1776.24	1.04723	0	0	0	7	0.13988	1	1	0	1	0	0	0	1	0	1	0	0
MACF1	Q9UPN3	Q9UPN3	HUMAN	Microtubule-actin cross-linking factor 1, isoforms 1/2/3/5	M	PM						1	92	35023.1	36677.5	1.04724	0	0	0	10	0.37516	1	1	0	1	0	0	0	1	0	1	0	0
SUCLG1	P53597	P53597	HUMAN	Succinate--CoA ligase [ADP/GDP-forming] subunit alpha, mitochondrial	M	PM						1	10	6577.22	6889.03	1.04741	0	0	0	4	0.69053	0	0	0	1	0	0	0	0	0	0	0	0
GSS	P48637	P48637	HUMAN	Glutathione synthetase								0	23	10205.8	10689.9	1.04743	0	0	0	3	0.090934	1	1	0	1	0	0	0	1	0	1	0	0
MRPL12	P52815	P52815	HUMAN	39S ribosomal protein L12, mitochondrial	M							0	10	3367.23	3527.47	1.04759	0	0	0	3	0.19007	1	1	0	1	0	0	0	1	0	1	0	0
DPYSL2	Q16555	Q16555	HUMAN	Dihydropyrimidinase-related protein 2	M							0	18	9628.72	10087.8	1.04768	0	0	0	13	0.46702	1	1	0	1	0	0	0	1	0	1	0	0
AARS	P49588	P49588	HUMAN	Alanine--tRNA ligase, cytoplasmic	M							0	89	42758.7	44806.5	1.04789	0	0	0	11	0.67718	0	0	0	1	0	0	0	0	0	0	0	0
CYB5R1	Q9UHQ9	Q9UHQ9	HUMAN	NADH-cytochrome b5 reductase 1	M							0	8	3414.85	3578.83	1.04802	0	0	0	1	0.70604	0	0	0	1	0	0	0	0	0	0	0	0
CMPK1	P30085	P30085	HUMAN	UMP-CMP kinase						Nuc		0	25	4859.83	5093.69	1.04812	0	0	0	3	0.22035	1	1	0	1	0	0	0	1	0	1	0	0
GNB2	P62879	P62879	HUMAN	Guanine nucleotide-binding protein G(I)/G(S)/G(T) subunit beta-2	M	PM			XC			1	10	3614.13	3788.61	1.04828	0	0	0	4	0.32444	1	1	0	1	0	0	0	1	0	1	0	0
GOLGB1	Q14789-4	Q14789	HUMAN	Isoform 4 of Golgin subfamily B member 1	M							0	1	117.321	123.011	1.04849	0	0	0	2	0.44823	1	1	0	1	0	0	0	1	0	1	0	0
CCDC58	Q4VC31	Q4VC31	HUMAN	Coiled-coil domain-containing protein 58								0	7	5957.81	6247.27	1.04859	0	0	0	2	0.30355	1	1	0	1	0	0	0	1	0	1	0	0
RPL29	P47914	P47914	HUMAN	60S ribosomal protein L29	M							0	55	21023.2	22047.4	1.04872	0	0	0	1	0.17182	1	1	0	1	0	0	0	1	0	1	0	0
EIF5B	O60841	O60841	HUMAN	Eukaryotic translation initiation factor 5B								0	74	34905.6	36610.9	1.04886	0	0	0	10	0.66945	0	0	0	1	0	0	0	0	0	0	0	0
TCP1	P17987	P17987	HUMAN	T-complex protein 1 subunit alpha								0	54	26163.4	27449.1	1.04914	0	0	0	20	0.70031	0	0	0	1	0	0	0	0	0	0	0	0
AGPS	O00116	O00116	HUMAN	Alkyldihydroxyacetonephosphate synthase, peroxisomal	M							0	32	12241.8	12843.6	1.04916	0	0	0	2	0.20306	1	1	0	1	0	0	0	1	0	1	0	0
DDB1	Q16531	Q16531	HUMAN	DNA damage-binding protein 1					XC	Nuc		1	69	23562.5	24723.6	1.04928	0	0	0	21	0.935	0	0	0	1	0	0	0	0	0	0	0	0
TALDO1	P37837	P37837	HUMAN	Transaldolase						Nuc		0	59	26663.8	27982.7	1.04946	0	0	0	3	0.21227	1	1	0	1	0	0	0	1	0	1	0	0
FAH	P16930	P16930	HUMAN	Fumarylacetoacetase								0	4	3428.16	3598.21	1.0496	0	0	0	2	0.60489	0	1	0	1	0	0	0	0	0	1	0	0
CHORDC1	Q9UHD1	Q9UHD1	HUMAN	Cysteine and histidine-rich domain-containing protein 1								0	47	21165.5	22216	1.04964	0	0	0	3	0.31012	1	1	0	1	0	0	0	1	0	1	0	0
FKBP4	Q02790	Q02790	HUMAN	Peptidyl-prolyl cis-trans isomerase FKBP4	M							0	100	48016.3	50402.9	1.04971	0	0	0	12	0.15867	1	1	0	1	0	0	0	1	0	1	0	0
DDX41	Q9UJV9	Q9UJV9	HUMAN	Probable ATP-dependent RNA helicase DDX41	M							0	9	3455.81	3628.66	1.05002	0	0	0	3	0.70872	0	0	0	1	0	0	0	0	0	0	0	0
VAPA	Q9P0L0	Q9P0L0	HUMAN	Vesicle-associated membrane protein-associated protein A	M	PM						1	10	8293.39	8714.29	1.05075	0	0	0	2	0.75732	0	0	0	1	0	0	0	0	0	0	0	0
UBA2	Q9UBT2	Q9UBT2	HUMAN	SUMO-activating enzyme subunit 2								0	27	16247.8	17076.5	1.051	0	0	0	5	0.38849	1	1	0	1	0	0	0	1	0	1	0	0
CS	O75390	O75390	HUMAN	Citrate synthase, mitochondrial						Nuc		0	34	14620.6	15367.1	1.05106	0	0	0	6	0.27548	1	1	0	1	0	0	0	1	0	1	0	0
ATIC	P31939	P31939	HUMAN	Bifunctional purine biosynthesis protein PURH	M							0	61	20327.2	21369.8	1.05129	0	0	0	16	0.16909	1	1	0	1	0	0	0	1	0	1	0	0
RBMX	P38159	P38159	HUMAN	RNA-binding motif protein, X chromosome	M				XC	Nuc		1	25	6464.5	6796.09	1.05129	0	0	0	11	0.98533	0	0	0	1	0	0	0	0	0	0	0	0
CNDP2	Q96KP4	Q96KP4	HUMAN	Cytosolic non-specific dipeptidase								0	55	18436.4	19389.4	1.05169	0	0	0	7	0.081004	1	1	0	1	0	0	0	1	0	1	0	0
MTHFD1	P11586	P11586	HUMAN	C-1-tetrahydrofolate synthase, cytoplasmic	M							0	116	42828.3	45044	1.05173	0	0	0	17	0.94813	0	0	0	1	0	0	0	0	0	0	0	0
PRMT5	O14744	O14744	HUMAN	Protein arginine N-methyltransferase 5						Nuc		0	50	11246.8	11830.5	1.05191	0	0	0	11	0.33656	1	1	0	1	0	0	0	1	0	1	0	0
RBM12	Q9NTZ6	Q9NTZ6	HUMAN	RNA-binding protein 12								0	8	2476.99	2605.58	1.05191	0	0	0	2	0.29473	1	1	0	1	0	0	0	1	0	1	0	0
TUBB3	Q13509	Q13509	HUMAN	Tubulin beta-3 chain						Nuc		0	121	32463	34152	1.05203	0	0	0	17	0.55495	0	1	0	1	0	0	0	0	0	1	0	0
PPP5C	P53041	P53041	HUMAN	Serine/threonine-protein phosphatase 5	M					Nuc		0	23	7958	8373.54	1.05222	0	0	0	1	0.09464	1	1	0	1	0	0	0	1	0	1	0	0
TMED10	P49755	P49755	HUMAN	Transmembrane emp24 domain-containing protein 10	M	PM						1	13	6189.45	6512.81	1.05224	0	0	0	4	1.6	0	0	0	1	0	0	0	0	0	0	0	0
GPI	P06744	P06744	HUMAN	Glucose-6-phosphate isomerase	M	PM			XC			1	73	35399.3	37261.8	1.05261	0	0	0	7	0.1283	1	1	0	1	0	0	0	1	0	1	0	0
PSME2	Q9UL46	Q9UL46	HUMAN	Proteasome activator complex subunit 2	M							0	27	13900.9	14634.7	1.05278	0	0	0	4	1.2248	0	0	0	1	0	0	0	0	0	0	0	0
PDIA3	P30101	P30101	HUMAN	Protein disulfide-isomerase A3				CS		Nuc		1	148	55905.5	58858	1.05281	0	0	0	16	0.15381	1	1	0	1	0	0	0	1	0	1	0	0
SF3B1	O75533	O75533	HUMAN	Splicing factor 3B subunit 1						Nuc		0	64	26956	28383.6	1.05296	0	0	0	12	1.2472	0	0	0	1	0	0	0	0	0	0	0	0
PFKP	Q01813	Q01813	HUMAN	ATP-dependent 6-phosphofructokinase, platelet type	M					Nuc		0	76	29392.9	30959.5	1.0533	0	0	0	12	0.95786	0	0	0	1	0	0	0	0	0	0	0	0
SERPINB1	P30740	P30740	HUMAN	Leukocyte elastase inhibitor	M				XC			1	22	8545.56	9001.54	1.05336	0	0	0	8	0.34652	1	1	0	1	0	0	0	1	0	1	0	0
UBE2N	P61088	P61088	HUMAN	Ubiquitin-conjugating enzyme E2 N						Nuc		0	26	8659.45	9123.06	1.05354	0	0	0	5	0.30718	1	1	0	1	0	0	0	1	0	1	0	0
EPS8L2	Q9H6S3	Q9H6S3	HUMAN	Epidermal growth factor receptor kinase substrate 8-like protein 2	M	PM						1	18	7584.61	7991.29	1.05362	0	0	0	3	0.45035	1	1	0	1	0	0	0	1	0	1	0	0
TRA2A	Q13595	Q13595	HUMAN	Transformer-2 protein homolog alpha	M					Nuc		0	2	466.635	491.679	1.05367	0	0	0	3	0.74039	0	0	0	1	0	0	0	0	0	0	0	0
RPS8	P62241	P62241	HUMAN	40S ribosomal protein S8	M					Nuc		0	44	14665.1	15454.1	1.0538	0	0	0	13	1.347	0	0	0	1	0	0	0	0	0	0	0	0
PREP	P48147	P48147	HUMAN	Prolyl endopeptidase	M					Nuc		0	27	9538.55	10055.3	1.05417	0	0	0	6	0.62971	0	1	0	1	0	0	0	0	0	1	0	0
UMPS	P11172	P11172	HUMAN	Uridine 5'-monophosphate synthase						Nuc		0	29	10979.2	11576.1	1.05437	0	0	0	3	0.86001	0	0	0	1	0	0	0	0	0	0	0	0
ABCD3	P28288	P28288	HUMAN	ATP-binding cassette sub-family D member 3	M							0	23	5878.83	6200.29	1.05468	0	0	0	7	0.94573	0	0	0	1	0	0	0	0	0	0	0	0
CCT8	P50990	P50990	HUMAN	T-complex protein 1 subunit theta								0	125	47761.3	50374.9	1.05472	0	0	0	22	0.91001	0	0	0	1	0	0	0	0	0	0	0	0
AGK	Q53H12	Q53H12	HUMAN	Acylglycerol kinase, mitochondrial	M							0	7	3055.35	3222.88	1.05483	0	0	0	5	1.0788	0	0	0	1	0	0	0	0	0	0	0	0
VARS	P26640	P26640	HUMAN	Valine--tRNA ligase								0	32	11548.5	12182.5	1.0549	0	0	0	8	0.43849	1	1	0	1	0	0	0	1	0	1	0	0
MYL6	P60660-2	P60660	HUMAN	Isoform Smooth muscle of Myosin light polypeptide 6	M							0	47	19710.1	20797.1	1.05515	0	0	0	9	1.1282	0	0	0	1	0	0	0	0	0	0	0	0
U2AF1L5	P0DN76	P0DN76	HUMAN	Splicing factor U2AF 35 kDa subunit-like protein								0	9	2254.32	2379.09	1.05535	0	0	0	5	1.5117	0	0	0	1	0	0	0	0	0	0	0	0
CRKL	P46109	P46109	HUMAN	Crk-like protein								0	21	3944.06	4164.05	1.05578	0	0	0	9	0.87562	0	0	0	1	0	0	0	0	0	0	0	0
CYC1	P08574	P08574	HUMAN	Cytochrome c1, heme protein, mitochondrial	M					Nuc		0	7	1128.63	1191.89	1.05605	0	0	0	7	0.61528	0	1	0	1	0	0	0	0	0	1	0	0
HEXIM1	O94992	O94992	HUMAN	Protein HEXIM1						Nuc		0	3	642.085	678.076	1.05605	0	0	0	1	1.9152	0	0	0	1	0	0	0	0	0	0	0	0
PDCD2L	Q9BRP1	Q9BRP1	HUMAN	Programmed cell death protein 2-like	M							0	5	1602.25	1692.38	1.05625	0	0	0	6	0.81672	0	0	0	1	0	0	0	0	0	0	0	0
PDIA5	Q14554	Q14554	HUMAN	Protein disulfide-isomerase A5	M							0	8	2128.08	2248.01	1.05636	0	0	0	2	0.39174	1	1	0	1	0	0	0	1	0	1	0	0
CAP1	Q01518	Q01518	HUMAN	Adenylyl cyclase-associated protein 1	M	PM						1	70	35263.5	37253.7	1.05644	0	0	0	9	0.20791	1	1	0	1	0	0	0	1	0	1	0	0
RPSA	P08865	P08865	HUMAN	40S ribosomal protein SA	M	PM				Nuc		1	25	6860.84	7250.24	1.05676	0	0	0	11	1.0489	0	0	0	1	0	0	0	0	0	0	0	0
XRCC6	P12956	P12956	HUMAN	X-ray repair cross-complementing protein 6	M					Nuc		0	84	33691.8	35606.6	1.05683	0	0	0	21	0.17976	1	1	0	1	0	0	0	1	0	1	0	0
ABCB10	Q9NRK6	Q9NRK6	HUMAN	ATP-binding cassette sub-family B member 10, mitochondrial	M							0	3	1431.44	1512.9	1.05691	0	0	0	3	0.88722	0	0	0	1	0	0	0	0	0	0	0	0
PLS3	P13797	P13797	HUMAN	Plastin-3								0	137	63541.1	67159	1.05694	0	0	0	23	1.2368	0	0	0	1	0	0	0	0	0	0	0	0
ATP5A1	P25705	P25705	HUMAN	ATP synthase subunit alpha, mitochondrial	M	PM						1	69	28888.5	30547.5	1.05743	0	0	0	19	0.82756	0	0	0	1	0	0	0	0	0	0	0	0
TUBA1C	Q9BQE3	Q9BQE3	HUMAN	Tubulin alpha-1C chain						Nuc		0	40	10395.5	10996.2	1.05779	0	0	0	24	0.84863	0	0	0	1	0	0	0	0	0	0	0	0
PPA1	Q15181	Q15181	HUMAN	Inorganic pyrophosphatase								0	54	23235.4	24587.2	1.05818	0	0	0	14	0.95496	0	0	0	1	0	0	0	0	0	0	0	0
SRP19	P09132	P09132	HUMAN	Signal recognition particle 19 kDa protein						Nuc		0	12	4717.45	4991.95	1.05819	0	0	0	3	1.4449	0	0	0	1	0	0	0	0	0	0	0	0
EPPK1	P58107	P58107	HUMAN	Epiplakin								0	103	37811.5	40012.9	1.05822	0	0	0	24	1.1922	0	0	0	1	0	0	0	0	0	0	0	0
NENF	Q9UMX5	Q9UMX5	HUMAN	Neudesin	M				XC	Nuc		1	12	5502.91	5824.73	1.05848	0	0	0	4	0.31323	1	1	0	1	0	0	0	1	0	1	0	0
NUP205	Q92621	Q92621	HUMAN	Nuclear pore complex protein Nup205	M							0	25	11304.9	11967.5	1.05861	0	0	0	7	2.8029	0	0	1	1	0	0	0	0	0	0	0	1
NASP	P49321	P49321	HUMAN	Nuclear autoantigenic sperm protein						Nuc		0	64	34365.6	36406.2	1.05938	0	0	0	9	0.2586	1	1	0	1	0	0	0	1	0	1	0	0
TOMM70	O94826	O94826	HUMAN	Mitochondrial import receptor subunit TOM70	M							0	62	24155.1	25590.5	1.05943	0	0	0	2	0.37258	1	1	0	1	0	0	0	1	0	1	0	0
BAG2	O95816	O95816	HUMAN	BAG family molecular chaperone regulator 2								0	9	2435.14	2580.32	1.05962	0	0	0	5	0.25147	1	1	0	1	0	0	0	1	0	1	0	0
HSPA1B	P0DMV9	P0DMV9	HUMAN	Heat shock 70 kDa protein 1B								0	212	73933.8	78355.7	1.05981	0	0	0	28	1.2988	0	0	0	1	0	0	0	0	0	0	0	0
OSGEP	Q9NPF4	Q9NPF4	HUMAN	Probable tRNA N6-adenosine threonylcarbamoyltransferase						Nuc		0	5	1586.03	1681.05	1.05991	0	0	0	2	0.60147	0	1	0	1	0	0	0	0	0	1	0	0
NDUFS6	O75380	O75380	HUMAN	NADH dehydrogenase [ubiquinone] iron-sulfur protein 6, mitochondrial	M							0	1	49.0333	51.9812	1.06012	0	0	0	2	0.24546	1	1	0	1	0	0	0	1	0	1	0	0
FASN	P49327	P49327	HUMAN	Fatty acid synthase	M	PM						1	133	46491.8	49290	1.06019	0	0	0	65	0.89764	0	0	0	1	0	0	0	0	0	0	0	0
TMEM43	Q9BTV4	Q9BTV4	HUMAN	Transmembrane protein 43	M							0	6	3577.41	3792.74	1.06019	0	0	0	4	1.8372	0	0	0	1	0	0	0	0	0	0	0	0
HACD3	Q9P035	Q9P035	HUMAN	Very-long-chain (3R)-3-hydroxyacyl-CoA dehydratase 3	M							0	3	1038.06	1100.55	1.0602	0	0	0	6	0.85236	0	0	0	1	0	0	0	0	0	0	0	0
HSD17B4	P51659	P51659	HUMAN	Peroxisomal multifunctional enzyme type 2	M							0	29	11271.5	11952.2	1.06039	0	0	0	10	0.10506	1	1	0	1	0	0	0	1	0	1	0	0
TUFM	P49411	P49411	HUMAN	Elongation factor Tu, mitochondrial	M							0	56	26731.8	28352.5	1.06063	0	0	0	17	0.96933	0	0	0	1	0	0	0	0	0	0	0	0
SARNP	P82979	P82979	HUMAN	SAP domain-containing ribonucleoprotein	M					Nuc		0	18	7991.58	8476.62	1.06069	0	0	0	5	0.30401	1	1	0	1	0	0	0	1	0	1	0	0
S100A2	P29034	P29034	HUMAN	Protein S100-A2								0	27	14742.8	15640	1.06086	0	0	0	3	0.59052	0	1	0	1	0	0	0	0	0	1	0	0
SAAL1	Q96ER3	Q96ER3	HUMAN	Protein SAAL1					XC			1	6	3879.3	4115.45	1.06087	0	0	0	2	0.44391	1	1	0	1	0	0	0	1	0	1	0	0
TTLL12	Q14166	Q14166	HUMAN	Tubulin--tyrosine ligase-like protein 12								0	31	8638.39	9165.13	1.06098	0	0	0	9	0.69236	0	0	0	1	0	0	0	0	0	0	0	0
CBX1	P83916	P83916	HUMAN	Chromobox protein homolog 1						Nuc		0	3	185.63	196.98	1.06114	0	0	0	3	1.0737	0	0	0	1	0	0	0	0	0	0	0	0
MARS	P56192	P56192	HUMAN	Methionine--tRNA ligase, cytoplasmic	M							0	39	15358	16300	1.06134	0	0	0	10	0.82396	0	0	0	1	0	0	0	0	0	0	0	0
PRDX4	Q13162	Q13162	HUMAN	Peroxiredoxin-4					XC	Nuc		1	18	10564.2	11216.9	1.06178	0	0	0	7	0.25254	1	1	0	1	0	0	0	1	0	1	0	0
DPM1	O60762	O60762	HUMAN	Dolichol-phosphate mannosyltransferase subunit 1	M					Nuc		0	6	1770.03	1879.39	1.06178	0	0	0	3	0.73555	0	0	0	1	0	0	0	0	0	0	0	0
SNRPA	P09012	P09012	HUMAN	U1 small nuclear ribonucleoprotein A								0	25	6739.99	7157.58	1.06196	0	0	0	4	0.90391	0	0	0	1	0	0	0	0	0	0	0	0
MCCC1	Q96RQ3	Q96RQ3	HUMAN	Methylcrotonoyl-CoA carboxylase subunit alpha, mitochondrial	M							0	14	6769.04	7191.59	1.06242	0	0	0	30	1.2977	0	0	0	1	0	0	0	0	0	0	0	0
UQCRB	P14927	P14927	HUMAN	Cytochrome b-c1 complex subunit 7	M							0	21	9238.77	9816.38	1.06252	0	0	0	6	0.62756	0	1	0	1	0	0	0	0	0	1	0	0
SLC25A11	Q02978	Q02978	HUMAN	Mitochondrial 2-oxoglutarate/malate carrier protein	M	PM				Nuc		1	5	1823.06	1937.13	1.06257	0	0	0	9	0.92146	0	0	0	1	0	0	0	0	0	0	0	0
SLC9A3R1	O14745	O14745	HUMAN	Na(+)/H(+) exchange regulatory cofactor NHE-RF1	M	PM						1	38	17131.8	18219.4	1.06349	0	0	0	3	0.71452	0	0	0	1	0	0	0	0	0	0	0	0
ACAA2	P42765	P42765	HUMAN	3-ketoacyl-CoA thiolase, mitochondrial	M							0	4	499.338	531.134	1.06368	0	0	0	10	0.40924	1	1	0	1	0	0	0	1	0	1	0	0
AAMDC	Q9H7C9	Q9H7C9	HUMAN	Mth938 domain-containing protein								0	3	804.65	855.943	1.06375	0	0	0	3	2.0169	0	0	1	1	0	0	0	0	0	0	0	1
PDLIM1	O00151	O00151	HUMAN	PDZ and LIM domain protein 1								0	90	38273.1	40727.4	1.06413	0	0	0	8	0.30149	1	1	0	1	0	0	0	1	0	1	0	0
HSPA5	P11021	P11021	HUMAN	78 kDa glucose-regulated protein	M	PM		CS		Nuc		1	228	85108.1	90567.9	1.06415	0	0	0	29	1.262	0	0	0	1	0	0	0	0	0	0	0	0
SYAP1	Q96A49	Q96A49	HUMAN	Synapse-associated protein 1								0	23	10919.8	11623.5	1.06444	0	0	0	3	0.27139	1	1	0	1	0	0	0	1	0	1	0	0
NUCKS1	Q9H1E3	Q9H1E3	HUMAN	Nuclear ubiquitous casein and cyclin-dependent kinase substrate 1						Nuc		0	10	5105.16	5434.25	1.06446	0	0	0	5	0.52367	0	1	0	1	0	0	0	0	0	1	0	0
SH3BGRL3	Q9H299	Q9H299	HUMAN	SH3 domain-binding glutamic acid-rich-like protein 3						Nuc		0	9	2248.52	2393.62	1.06453	0	0	0	1	0.45757	1	1	0	1	0	0	0	1	0	1	0	0
UFM1	P61960	P61960	HUMAN	Ubiquitin-fold modifier 1						Nuc		0	10	3552.21	3783.71	1.06517	0	0	0	2	0.22805	1	1	0	1	0	0	0	1	0	1	0	0
GLS	O94925-3	O94925	HUMAN	Isoform 3 of Glutaminase kidney isoform, mitochondrial								0	6	1501.78	1599.77	1.06525	0	0	0	6	0.19567	1	1	0	1	0	0	0	1	0	1	0	0
SRM	P19623	P19623	HUMAN	Spermidine synthase								0	28	5135.57	5471.84	1.06548	0	0	0	4	0.3207	1	1	0	1	0	0	0	1	0	1	0	0
IDE	P14735	P14735	HUMAN	Insulin-degrading enzyme	M	PM		CS	XC	Nuc		1	32	14367.1	15315.8	1.06603	0	0	0	3	0.15087	1	1	0	1	0	0	0	1	0	1	0	0
DYNC1H1	Q14204	Q14204	HUMAN	Cytoplasmic dynein 1 heavy chain 1	M							0	200	71615.4	76348.9	1.0661	0	0	0	83	0.95167	0	0	0	1	0	0	0	0	0	0	0	0
KPNA3	O00505	O00505	HUMAN	Importin subunit alpha-4								0	16	4591.18	4896.27	1.06645	0	0	0	3	1.3014	0	0	0	1	0	0	0	0	0	0	0	0
PHF5A	Q7RTV0	Q7RTV0	HUMAN	PHD finger-like domain-containing protein 5A								0	14	8586.51	9157.09	1.06645	0	0	0	2	1.0331	0	0	0	1	0	0	0	0	0	0	0	0
ERO1A	Q96HE7	Q96HE7	HUMAN	ERO1-like protein alpha	M							0	31	8350.55	8907.63	1.06671	0	0	0	5	0.76669	0	0	0	1	0	0	0	0	0	0	0	0
SF3A1	Q15459	Q15459	HUMAN	Splicing factor 3A subunit 1								0	36	14714	15700.4	1.06704	0	0	0	9	0.69064	0	0	0	1	0	0	0	0	0	0	0	0
TARDBP	Q13148	Q13148	HUMAN	TAR DNA-binding protein 43						Nuc		0	22	5262.52	5615.65	1.0671	0	0	0	5	0.34863	1	1	0	1	0	0	0	1	0	1	0	0
PPIB	P23284	P23284	HUMAN	Peptidyl-prolyl cis-trans isomerase B	M					Nuc		0	51	32374.3	34550.8	1.06723	0	0	0	6	0.52307	0	1	0	1	0	0	0	0	0	1	0	0
RPLP1	P05386	P05386	HUMAN	60S acidic ribosomal protein P1								0	11	4480.92	4782.37	1.06727	0	0	0	3	0.29768	1	1	0	1	0	0	0	1	0	1	0	0
DDX19A	Q9NUU7	Q9NUU7	HUMAN	ATP-dependent RNA helicase DDX19A	M					Nuc		0	9	2416.29	2579.61	1.06759	0	0	0	2	1.0953	0	0	0	1	0	0	0	0	0	0	0	0
APEH	P13798	P13798	HUMAN	Acylamino-acid-releasing enzyme	M							0	14	4856.57	5187.41	1.06812	0	0	0	5	0.25122	1	1	0	1	0	0	0	1	0	1	0	0
PEBP1	P30086	P30086	HUMAN	Phosphatidylethanolamine-binding protein 1						Nuc		0	40	12586.3	13447.6	1.06844	0	0	0	8	0.16208	1	1	0	1	0	0	0	1	0	1	0	0
SLC2A1	P11166	P11166	HUMAN	Solute carrier family 2, facilitated glucose transporter member 1	M	PM				Nuc		1	2	900.096	961.995	1.06877	0	0	0	8	1.4645	0	0	0	1	0	0	0	0	0	0	0	0
CISD2	Q8N5K1	Q8N5K1	HUMAN	CDGSH iron-sulfur domain-containing protein 2	M							0	6	3172.43	3390.97	1.06889	0	0	0	1	0.29551	1	1	0	1	0	0	0	1	0	1	0	0
XPO7	Q9UIA9	Q9UIA9	HUMAN	Exportin-7						Nuc		0	13	5880.7	6286.09	1.06894	0	0	0	1	0.60693	0	1	0	1	0	0	0	0	0	1	0	0
GLOD4	Q9HC38-2	Q9HC38	HUMAN	Isoform 2 of Glyoxalase domain-containing protein 4								0	31	15891.9	16989.1	1.06904	0	0	0	5	0.69262	0	0	0	1	0	0	0	0	0	0	0	0
MDH2	P40926	P40926	HUMAN	Malate dehydrogenase, mitochondrial	M	PM				Nuc		1	76	32536.6	34783.1	1.06905	0	0	0	14	0.1137	1	1	0	1	0	0	0	1	0	1	0	0
PMPCB	O75439	O75439	HUMAN	Mitochondrial-processing peptidase subunit beta								0	10	4705.76	5030.97	1.06911	0	0	0	7	0.21581	1	1	0	1	0	0	0	1	0	1	0	0
CDC5L	Q99459	Q99459	HUMAN	Cell division cycle 5-like protein	M					Nuc		0	45	12692.5	13572.9	1.06937	0	0	0	3	0.4059	1	1	0	1	0	0	0	1	0	1	0	0
MIF	P14174	P14174	HUMAN	Macrophage migration inhibitory factor				CS	XC			1	20	4829.52	5167.53	1.06999	0	0	0	4	0.70154	0	0	0	1	0	0	0	0	0	0	0	0
RAB21	Q9UL25	Q9UL25	HUMAN	Ras-related protein Rab-21	M	PM						1	3	978.972	1047.49	1.06999	0	0	0	2	0.92992	0	0	0	1	0	0	0	0	0	0	0	0
TBL2	Q9Y4P3	Q9Y4P3	HUMAN	Transducin beta-like protein 2	M							0	9	2624.05	2809.95	1.07085	0	0	0	2	1.3667	0	0	0	1	0	0	0	0	0	0	0	0
SMARCC1	Q92922	Q92922	HUMAN	SWI/SNF complex subunit SMARCC1								0	17	3761.27	4028.32	1.071	0	0	0	3	0.76522	0	0	0	1	0	0	0	0	0	0	0	0
GGCT	O75223	O75223	HUMAN	Gamma-glutamylcyclotransferase								0	23	11359.2	12168.9	1.07128	0	0	0	3	0.86081	0	0	0	1	0	0	0	0	0	0	0	0
ILF2	Q12905	Q12905	HUMAN	Interleukin enhancer-binding factor 2	M					Nuc		0	13	6863.24	7353.98	1.0715	0	0	0	10	1.2199	0	0	0	1	0	0	0	0	0	0	0	0
PCBP1	Q15365	Q15365	HUMAN	Poly(rC)-binding protein 1	M							0	20	5037.27	5398.66	1.07174	0	0	0	10	0.98962	0	0	0	1	0	0	0	0	0	0	0	0
GARS	P41250	P41250	HUMAN	Glycine--tRNA ligase								0	48	20667.2	22152.7	1.07188	0	0	0	10	0.64931	0	1	0	1	0	0	0	0	0	1	0	0
SGTA	O43765	O43765	HUMAN	Small glutamine-rich tetratricopeptide repeat-containing protein alpha	M							0	21	6811.64	7301.29	1.07188	0	0	0	4	0.26991	1	1	0	1	0	0	0	1	0	1	0	0
SNRPF	P62306	P62306	HUMAN	Small nuclear ribonucleoprotein F								0	1	296.072	317.361	1.0719	0	0	0	3	1.1774	0	0	0	1	0	0	0	0	0	0	0	0
ACTN4	O43707	O43707	HUMAN	Alpha-actinin-4					XC	Nuc		1	164	60146.4	64531.2	1.0729	0	0	0	22	0.2742	1	1	0	1	0	0	0	1	0	1	0	0
ALDH9A1	P49189	P49189	HUMAN	4-trimethylaminobutyraldehyde dehydrogenase								0	40	16199	17387.1	1.07334	0	0	0	7	0.30689	1	1	0	1	0	0	0	1	0	1	0	0
FUBP1	Q96AE4	Q96AE4	HUMAN	Far upstream element-binding protein 1						Nuc		0	2	330.392	354.727	1.07366	0	0	0	9	0.19585	1	1	0	1	0	0	0	1	0	1	0	0
TPP2	P29144	P29144	HUMAN	Tripeptidyl-peptidase 2						Nuc		0	61	26039.9	27961.6	1.0738	0	0	0	6	0.44755	1	1	0	1	0	0	0	1	0	1	0	0
FARSB	Q9NSD9	Q9NSD9	HUMAN	Phenylalanine--tRNA ligase beta subunit	M							0	44	23709	25480.7	1.07473	0	0	0	23	0.80748	0	0	0	1	0	0	0	0	0	0	0	0
BLVRA	P53004	P53004	HUMAN	Biliverdin reductase A								0	8	2972.64	3195.03	1.07481	0	0	0	3	0.28733	1	1	0	1	0	0	0	1	0	1	0	0
HIST1H1C	P16403	P16403	HUMAN	Histone H1.2						Nuc		0	11	5455.07	5864.23	1.075	0	0	0	8	0.30349	1	1	0	1	0	0	0	1	0	1	0	0
CAPZB	P47756-2	P47756	HUMAN	Isoform 2 of F-actin-capping protein subunit beta								0	46	13744.1	14775.7	1.07506	0	0	0	9	1.0337	0	0	0	1	0	0	0	0	0	0	0	0
AHCY	P23526	P23526	HUMAN	Adenosylhomocysteinase						Nuc		0	88	41146	44244.7	1.07531	0	0	0	13	0.60648	0	1	0	1	0	0	0	0	0	1	0	0
HSP90B1	P14625	P14625	HUMAN	Endoplasmin	M	PM			XC	Nuc		1	97	41527.5	44661	1.07546	0	0	0	20	0.15439	1	1	0	1	0	0	0	1	0	1	0	0
CD47	Q08722	Q08722	HUMAN	Leukocyte surface antigen CD47	M	PM						1	3	811.675	872.926	1.07546	0	0	0	5	0.93234	0	0	0	1	0	0	0	0	0	0	0	0
PYGB	P11216	P11216	HUMAN	Glycogen phosphorylase, brain form	M							0	87	31043.8	33404.2	1.07604	0	0	0	19	0.46357	1	1	0	1	0	0	0	1	0	1	0	0
RNPEP	Q9H4A4	Q9H4A4	HUMAN	Aminopeptidase B	M	PM			XC			1	25	11056.1	11899.2	1.07626	0	0	0	11	0.34245	1	1	0	1	0	0	0	1	0	1	0	0
SUCLG2	Q96I99	Q96I99	HUMAN	Succinate--CoA ligase [GDP-forming] subunit beta, mitochondrial	M	PM				Nuc		1	12	3969.67	4272.53	1.07629	0	0	0	6	0.40376	1	1	0	1	0	0	0	1	0	1	0	0
ANXA3	P12429	P12429	HUMAN	Annexin A3	M	PM						1	50	23528.7	25333.3	1.0767	0	0	0	6	0.3441	1	1	0	1	0	0	0	1	0	1	0	0
PTMS	P20962	P20962	HUMAN	Parathymosin						Nuc		0	8	6291.48	6774.5	1.07677	0	0	0	1	0.16192	1	1	0	1	0	0	0	1	0	1	0	0
NIT2	Q9NQR4	Q9NQR4	HUMAN	Omega-amidase NIT2								0	40	10634.8	11452.2	1.07687	0	0	0	7	0.19122	1	1	0	1	0	0	0	1	0	1	0	0
GBE1	Q04446	Q04446	HUMAN	1,4-alpha-glucan-branching enzyme								0	7	2274.08	2449.5	1.07714	0	0	0	2	0.45204	1	1	0	1	0	0	0	1	0	1	0	0
NDUFS3	O75489	O75489	HUMAN	NADH dehydrogenase [ubiquinone] iron-sulfur protein 3, mitochondrial	M					Nuc		0	4	1016.85	1095.38	1.07723	0	0	0	7	1.0903	0	0	0	1	0	0	0	0	0	0	0	0
TMED5	Q9Y3A6	Q9Y3A6	HUMAN	Transmembrane emp24 domain-containing protein 5	M							0	6	990.841	1067.55	1.07742	0	0	0	3	0.79953	0	0	0	1	0	0	0	0	0	0	0	0
PGRMC1	O00264	O00264	HUMAN	Membrane-associated progesterone receptor component 1	M							0	12	3363.37	3623.77	1.07742	0	0	0	3	0.95952	0	0	0	1	0	0	0	0	0	0	0	0
LGALS1	P09382	P09382	HUMAN	Galectin-1				CS	XC	Nuc		1	15	10819.3	11660.3	1.07773	0	0	0	7	0.38384	1	1	0	1	0	0	0	1	0	1	0	0
ARHGAP1	Q07960	Q07960	HUMAN	Rho GTPase-activating protein 1	M	PM						1	16	5456.4	5881.06	1.07783	0	0	0	5	0.20623	1	1	0	1	0	0	0	1	0	1	0	0
PSMB4	P28070	P28070	HUMAN	Proteasome subunit beta type-4						Nuc		0	24	5956.48	6422.26	1.0782	0	0	0	2	1.0125	0	0	0	1	0	0	0	0	0	0	0	0
RPS27A	P62979	P62979	HUMAN	Ubiquitin-40S ribosomal protein S27a	M	PM			XC	Nuc		1	47	20786.7	22416.1	1.07839	0	0	0	8	1.6095	0	0	0	1	0	0	0	0	0	0	0	0
CSK	P41240	P41240	HUMAN	Tyrosine-protein kinase CSK	M	PM						1	9	5398.21	5822.03	1.07851	0	0	0	3	0.8457	0	0	0	1	0	0	0	0	0	0	0	0
CTPS2	Q9NRF8	Q9NRF8	HUMAN	CTP synthase 2								0	10	3271.95	3530.39	1.07898	0	0	0	6	0.86689	0	0	0	1	0	0	0	0	0	0	0	0
EMD	P50402	P50402	HUMAN	Emerin	M							0	37	10884.7	11748.6	1.07936	0	0	0	10	0.87861	0	0	0	1	0	0	0	0	0	0	0	0
SSB	P05455	P05455	HUMAN	Lupus La protein								0	78	35370.6	38195.2	1.07986	0	0	0	8	0.26653	1	1	0	1	0	0	0	1	0	1	0	0
IAH1	Q2TAA2	Q2TAA2	HUMAN	Isoamyl acetate-hydrolyzing esterase 1 homolog								0	3	513.155	554.239	1.08006	0	0	0	3	0.90802	0	0	0	1	0	0	0	0	0	0	0	0
AHSA1	O95433	O95433	HUMAN	Activator of 90 kDa heat shock protein ATPase homolog 1								0	34	8666.65	9360.87	1.0801	0	0	0	5	0.8322	0	0	0	1	0	0	0	0	0	0	0	0
HNRNPM	P52272-2	P52272	HUMAN	Isoform 2 of Heterogeneous nuclear ribonucleoprotein M	M	PM			XC			1	149	48643.5	52553.2	1.08037	0	0	0	22	1.2631	0	0	0	1	0	0	0	0	0	0	0	0
SRPRB	Q9Y5M8	Q9Y5M8	HUMAN	Signal recognition particle receptor subunit beta	M							0	18	12932.3	13973.1	1.08048	0	0	0	7	0.8135	0	0	0	1	0	0	0	0	0	0	0	0
ADK	P55263	P55263	HUMAN	Adenosine kinase								0	35	8779.39	9485.97	1.08048	0	0	0	7	0.27224	1	1	0	1	0	0	0	1	0	1	0	0
PGK1	P00558	P00558	HUMAN	Phosphoglycerate kinase 1	M							0	183	65032.5	70273.8	1.08059	0	0	0	16	0.14254	1	1	0	1	0	0	0	1	0	1	0	0
PSMB5	P28074	P28074	HUMAN	Proteasome subunit beta type-5						Nuc		0	9	4165.1	4501.36	1.08073	0	0	0	5	0.50865	0	1	0	1	0	0	0	0	0	1	0	0
LGALS3	P17931	P17931	HUMAN	Galectin-3	M	PM			XC	Nuc		1	27	15617.3	16893.7	1.08173	0	0	0	5	0.68003	0	0	0	1	0	0	0	0	0	0	0	0
LETM1	O95202	O95202	HUMAN	LETM1 and EF-hand domain-containing protein 1, mitochondrial	M							0	27	9170.83	9926.26	1.08237	0	0	0	4	1.1806	0	0	0	1	0	0	0	0	0	0	0	0
ACTB	P60709	P60709	HUMAN	Actin, cytoplasmic 1	M	PM			XC			1	153	36845.7	39882.2	1.08241	0	0	0	21	0.20514	1	1	0	1	0	0	0	1	0	1	0	0
PHB2	Q99623	Q99623	HUMAN	Prohibitin-2	M			CS		Nuc		1	44	15652.2	16947.1	1.08273	0	0	0	15	0.11933	1	1	0	1	0	0	0	1	0	1	0	0
RAB1B	Q9H0U4	Q9H0U4	HUMAN	Ras-related protein Rab-1B	M							0	11	2480.6	2687.39	1.08336	0	0	0	5	0.55798	0	1	0	1	0	0	0	0	0	1	0	0
ARHGDIA	P52565	P52565	HUMAN	Rho GDP-dissociation inhibitor 1								0	32	11739.1	12721.2	1.08366	0	0	0	4	0.17883	1	1	0	1	0	0	0	1	0	1	0	0
ADSL	P30566	P30566	HUMAN	Adenylosuccinate lyase								0	27	8799.26	9541.99	1.08441	0	0	0	5	0.88843	0	0	0	1	0	0	0	0	0	0	0	0
ATP5C1	P36542	P36542	HUMAN	ATP synthase subunit gamma, mitochondrial	M							0	36	14290.1	15498.2	1.08454	0	0	0	7	0.99863	0	0	0	1	0	0	0	0	0	0	0	0
SDHB	P21912	P21912	HUMAN	Succinate dehydrogenase [ubiquinone] iron-sulfur subunit, mitochondrial	M	PM						1	19	7006.24	7598.91	1.08459	0	0	0	4	0.40877	1	1	0	1	0	0	0	1	0	1	0	0
RPS26	P62854	P62854	HUMAN	40S ribosomal protein S26	M							0	14	1754.83	1903.5	1.08472	0	0	0	3	1.0867	0	0	0	1	0	0	0	0	0	0	0	0
GEMIN7	Q9H840	Q9H840	HUMAN	Gem-associated protein 7						Nuc		0	2	483.211	524.191	1.08481	0	0	0	1	0.15189	1	1	0	1	0	0	0	1	0	1	0	0
DYNLL1	P63167	P63167	HUMAN	Dynein light chain 1, cytoplasmic	M	PM				Nuc		1	21	7031.61	7628.64	1.08491	0	0	0	2	1.0321	0	0	0	1	0	0	0	0	0	0	0	0
ATP5O	P48047	P48047	HUMAN	ATP synthase subunit O, mitochondrial	M	PM				Nuc		1	26	11173.8	12124.8	1.08511	0	0	0	6	0.35079	1	1	0	1	0	0	0	1	0	1	0	0
PDCD6IP	Q8WUM4	Q8WUM4	HUMAN	Programmed cell death 6-interacting protein	M				XC			1	49	21226	23041.3	1.08552	0	0	0	13	0.66627	0	0	0	1	0	0	0	0	0	0	0	0
CBR1	P16152	P16152	HUMAN	Carbonyl reductase [NADPH] 1					XC			1	38	7678.81	8337.57	1.08579	0	0	0	15	1.0086	0	0	0	1	0	0	0	0	0	0	0	0
ADSS	P30520	P30520	HUMAN	Adenylosuccinate synthetase isozyme 2	M	PM						1	25	9413.67	10228.1	1.08651	0	0	0	7	0.44307	1	1	0	1	0	0	0	1	0	1	0	0
PCCA	P05165	P05165	HUMAN	Propionyl-CoA carboxylase alpha chain, mitochondrial								0	6	1908.31	2073.46	1.08654	0	0	0	38	1.2106	0	0	0	1	0	0	0	0	0	0	0	0
PRDX2	P32119	P32119	HUMAN	Peroxiredoxin-2								0	28	17168.7	18661.8	1.08697	0	0	0	11	2.1405	0	0	1	1	0	0	0	0	0	0	0	1
PLAUR	Q03405	Q03405	HUMAN	Urokinase plasminogen activator surface receptor	M	PM						1	1	27.0923	29.453	1.08714	0	0	0	8	0.65405	0	1	0	1	0	0	0	0	0	1	0	0
BLMH	Q13867	Q13867	HUMAN	Bleomycin hydrolase						Nuc		0	9	3240.6	3523.19	1.0872	0	0	0	2	0.76998	0	0	0	1	0	0	0	0	0	0	0	0
HNRNPAB	Q99729-3	Q99729	HUMAN	Isoform 3 of Heterogeneous nuclear ribonucleoprotein A/B						Nuc		0	33	12119.1	13176.4	1.08725	0	0	0	4	0.82444	0	0	0	1	0	0	0	0	0	0	0	0
IARS2	Q9NSE4	Q9NSE4	HUMAN	Isoleucine--tRNA ligase, mitochondrial								0	26	11824.6	12860.2	1.08758	0	0	0	11	0.36261	1	1	0	1	0	0	0	1	0	1	0	0
PHGDH	O43175	O43175	HUMAN	D-3-phosphoglycerate dehydrogenase								0	58	28915.2	31460.7	1.08803	0	0	0	15	0.466	1	1	0	1	0	0	0	1	0	1	0	0
ACO2	Q99798	Q99798	HUMAN	Aconitate hydratase, mitochondrial						Nuc		0	30	11550.8	12577.2	1.08886	0	0	0	12	0.25568	1	1	0	1	0	0	0	1	0	1	0	0
YARS	P54577	P54577	HUMAN	Tyrosine--tRNA ligase, cytoplasmic					XC	Nuc		1	54	23857.6	25977.8	1.08887	0	0	0	8	0.37792	1	1	0	1	0	0	0	1	0	1	0	0
DDX39A	O00148	O00148	HUMAN	ATP-dependent RNA helicase DDX39A	M					Nuc		0	16	4804.06	5232.82	1.08925	0	0	0	8	0.47819	1	1	0	1	0	0	0	1	0	1	0	0
CHERP	Q8IWX8	Q8IWX8	HUMAN	Calcium homeostasis endoplasmic reticulum protein	M							0	9	6108.05	6653.32	1.08927	0	0	0	2	0.53364	0	1	0	1	0	0	0	0	0	1	0	0
MCM2	P49736	P49736	HUMAN	DNA replication licensing factor MCM2						Nuc		0	46	13474	14681.5	1.08962	0	0	0	5	0.29891	1	1	0	1	0	0	0	1	0	1	0	0
EZR	P15311	P15311	HUMAN	Ezrin	M	PM			XC			1	125	55839.3	60860.9	1.08993	0	0	0	10	0.34539	1	1	0	1	0	0	0	1	0	1	0	0
VDAC1	P21796	P21796	HUMAN	Voltage-dependent anion-selective channel protein 1	M	PM				Nuc		1	75	24555.5	26764.6	1.08996	0	0	0	13	0.25666	1	1	0	1	0	0	0	1	0	1	0	0
FARSA	Q9Y285	Q9Y285	HUMAN	Phenylalanine--tRNA ligase alpha subunit	M							0	20	3042.21	3316.09	1.09003	0	0	0	14	0.9863	0	0	0	1	0	0	0	0	0	0	0	0
CAPZA2	P47755	P47755	HUMAN	F-actin-capping protein subunit alpha-2	M				XC			1	11	3272.81	3568.83	1.09045	0	0	0	6	1.0487	0	0	0	1	0	0	0	0	0	0	0	0
HCCS	P53701	P53701	HUMAN	Cytochrome c-type heme lyase	M							0	6	2100.7	2291.15	1.09066	0	0	0	2	1.0096	0	0	0	1	0	0	0	0	0	0	0	0
PGM1	P36871	P36871	HUMAN	Phosphoglucomutase-1								0	26	9160.49	10003.3	1.092	0	0	0	8	0.34233	1	1	0	1	0	0	0	1	0	1	0	0
GOT1	P17174	P17174	HUMAN	Aspartate aminotransferase, cytoplasmic						Nuc		0	26	13079.7	14285.8	1.09221	0	0	0	8	0.21603	1	1	0	1	0	0	0	1	0	1	0	0
EPHB3	P54753	P54753	HUMAN	Ephrin type-B receptor 3	M	PM			XC			1	8	1723.77	1887.15	1.09478	0	0	0	32	0.87832	0	0	0	1	0	0	0	0	0	0	0	0
CAPNS1	P04632	P04632	HUMAN	Calpain small subunit 1	M	PM						1	25	9620.75	10532.9	1.09481	0	0	0	7	0.11905	1	1	0	1	0	0	0	1	0	1	0	0
PDIA4	P13667	P13667	HUMAN	Protein disulfide-isomerase A4				CS				1	79	34557.1	37879.9	1.09615	0	0	0	16	0.23723	1	1	0	1	0	0	0	1	0	1	0	0
LSM8	O95777	O95777	HUMAN	U6 snRNA-associated Sm-like protein LSm8								0	4	1923.64	2109.01	1.09636	0	0	0	2	0.27222	1	1	0	1	0	0	0	1	0	1	0	0
COA3	Q9Y2R0	Q9Y2R0	HUMAN	Cytochrome c oxidase assembly factor 3 homolog, mitochondrial	M							0	5	2116.52	2321.87	1.09702	0	0	0	3	0.58661	0	1	0	1	0	0	0	0	0	1	0	0
S100A13	Q99584	Q99584	HUMAN	Protein S100-A13					XC	Nuc		1	11	9152.77	10043.9	1.09736	0	0	0	3	0.15341	1	1	0	1	0	0	0	1	0	1	0	0
HDAC6	Q9UBN7	Q9UBN7	HUMAN	Histone deacetylase 6						Nuc		0	2	1111.75	1220.03	1.09739	0	0	0	11	0.8942	0	0	0	1	0	0	0	0	0	0	0	0
USP39	Q53GS9	Q53GS9	HUMAN	U4/U6.U5 tri-snRNP-associated protein 2								0	12	3457.2	3798.75	1.09879	0	0	0	6	0.36836	1	1	0	1	0	0	0	1	0	1	0	0
FKBP1A	P62942	P62942	HUMAN	Peptidyl-prolyl cis-trans isomerase FKBP1A	M				XC			1	17	2526.45	2776.75	1.09907	0	0	0	1	0.2017	1	1	0	1	0	0	0	1	0	1	0	0
TCEB2	Q15370	Q15370	HUMAN	Transcription elongation factor B polypeptide 2								0	14	7342.33	8071.13	1.09926	0	0	0	6	0.20938	1	1	0	1	0	0	0	1	0	1	0	0
ERLIN1	O75477	O75477	HUMAN	Erlin-1	M							0	15	7465.57	8212.26	1.10002	0	0	0	3	1.8182	0	0	0	1	0	0	0	0	0	0	0	0
DDX1	Q92499	Q92499	HUMAN	ATP-dependent RNA helicase DDX1	M					Nuc		0	66	20902.4	22993.2	1.10003	0	0	0	13	1.1849	0	0	0	1	0	0	0	0	0	0	0	0
IGBP1	P78318	P78318	HUMAN	Immunoglobulin-binding protein 1								0	6	2938.9	3234.5	1.10058	0	0	0	1	0.16966	1	1	0	1	0	0	0	1	0	1	0	0
ACO1	P21399	P21399	HUMAN	Cytoplasmic aconitate hydratase								0	7	3271.46	3600.54	1.10059	0	0	0	7	0.56769	0	1	0	1	0	0	0	0	0	1	0	0
WDR1	O75083	O75083	HUMAN	WD repeat-containing protein 1					XC			1	33	14013.3	15426.5	1.10085	0	0	0	7	0.73153	0	0	0	1	0	0	0	0	0	0	0	0
GMFB	P60983	P60983	HUMAN	Glia maturation factor beta								0	6	1948.29	2144.85	1.10089	0	0	0	3	0.22015	1	1	0	1	0	0	0	1	0	1	0	0
AKR1A1	P14550	P14550	HUMAN	Alcohol dehydrogenase [NADP(+)]	M	PM			XC			1	21	5420.28	5969.32	1.10129	0	0	0	6	1.4249	0	0	0	1	0	0	0	0	0	0	0	0
NPEPPS	P55786	P55786	HUMAN	Puromycin-sensitive aminopeptidase						Nuc		0	45	13984.5	15403.2	1.10145	0	0	0	8	0.41496	1	1	0	1	0	0	0	1	0	1	0	0
PSMA4	P25789	P25789	HUMAN	Proteasome subunit alpha type-4	M					Nuc		0	28	11471.5	12638.7	1.10175	0	0	0	4	0.37487	1	1	0	1	0	0	0	1	0	1	0	0
OSBP	P22059	P22059	HUMAN	Oxysterol-binding protein 1	M					Nuc		0	25	12555.1	13835.8	1.10201	0	0	0	3	0.50781	0	1	0	1	0	0	0	0	0	1	0	0
RNH1	P13489	P13489	HUMAN	Ribonuclease inhibitor								0	26	9493.98	10466	1.10238	0	0	0	11	0.99745	0	0	0	1	0	0	0	0	0	0	0	0
DDT	P30046	P30046	HUMAN	D-dopachrome decarboxylase								0	14	2717.02	2996.35	1.10281	0	0	0	5	0.19892	1	1	0	1	0	0	0	1	0	1	0	0
ETFA	P13804	P13804	HUMAN	Electron transfer flavoprotein subunit alpha, mitochondrial								0	44	14752.6	16270.5	1.10289	0	0	0	9	0.2026	1	1	0	1	0	0	0	1	0	1	0	0
ACAT2	Q9BWD1	Q9BWD1	HUMAN	Acetyl-CoA acetyltransferase, cytosolic						Nuc		0	10	3429.25	3782.46	1.103	0	0	0	3	0.76239	0	0	0	1	0	0	0	0	0	0	0	0
COX5B	P10606	P10606	HUMAN	Cytochrome c oxidase subunit 5B, mitochondrial	M							0	16	5526.12	6103.32	1.10445	0	0	0	6	0.96305	0	0	0	1	0	0	0	0	0	0	0	0
CA2	P00918	P00918	HUMAN	Carbonic anhydrase 2	M	PM			XC			1	40	12585.2	13903.2	1.10473	0	0	0	4	1.1828	0	0	0	1	0	0	0	0	0	0	0	0
S100A11	P31949	P31949	HUMAN	Protein S100-A11					XC	Nuc		1	26	6493.01	7173.78	1.10485	0	0	0	5	0.32681	1	1	0	1	0	0	0	1	0	1	0	0
AKR1B1	P15121	P15121	HUMAN	Aldose reductase					XC			1	20	9602.8	10614.2	1.10533	0	0	0	4	0.12297	1	1	0	1	0	0	0	1	0	1	0	0
GNG12	Q9UBI6	Q9UBI6	HUMAN	Guanine nucleotide-binding protein G(I)/G(S)/G(O) subunit gamma-12	M	PM						1	3	566.88	626.757	1.10563	0	0	0	1	0.12816	1	1	0	1	0	0	0	1	0	1	0	0
ATP5F1	P24539	P24539	HUMAN	ATP synthase F(0) complex subunit B1, mitochondrial	M					Nuc		0	11	6306	6976.48	1.10632	0	0	0	2	0.87231	0	0	0	1	0	0	0	0	0	0	0	0
DLD	P09622	P09622	HUMAN	Dihydrolipoyl dehydrogenase, mitochondrial								0	31	12585.2	13945	1.10805	0	0	0	5	0.31552	1	1	0	1	0	0	0	1	0	1	0	0
ATP5D	P30049	P30049	HUMAN	ATP synthase subunit delta, mitochondrial	M							0	4	963.226	1067.59	1.10835	0	0	0	2	0.049949	1	1	0	1	0	0	0	1	0	1	0	0
CACYBP	Q9HB71	Q9HB71	HUMAN	Calcyclin-binding protein								0	81	20211.5	22410.8	1.10882	0	0	0	7	0.95633	0	0	0	1	0	0	0	0	0	0	0	0
GDI2	P50395	P50395	HUMAN	Rab GDP dissociation inhibitor beta	M							0	69	22715.1	25190.8	1.10899	0	0	0	14	1.207	0	0	0	1	0	0	0	0	0	0	0	0
GSTO1	P78417	P78417	HUMAN	Glutathione S-transferase omega-1	M							0	30	14517	16102.7	1.10923	0	0	0	6	0.13384	1	1	0	1	0	0	0	1	0	1	0	0
PPP1R14B	Q96C90	Q96C90	HUMAN	Protein phosphatase 1 regulatory subunit 14B								0	4	195.513	217.043	1.11012	0	0	0	3	1.2766	0	0	0	1	0	0	0	0	0	0	0	0
SQRDL	Q9Y6N5	Q9Y6N5	HUMAN	Sulfide:quinone oxidoreductase, mitochondrial	M							0	22	5190.99	5773.25	1.11217	0	0	0	4	0.2396	1	1	0	1	0	0	0	1	0	1	0	0
ESD	P10768	P10768	HUMAN	S-formylglutathione hydrolase	M							0	19	5492.73	6114.3	1.11316	0	0	0	5	0.33743	1	1	0	1	0	0	0	1	0	1	0	0
NUP62	P37198	P37198	HUMAN	Nuclear pore glycoprotein p62	M							0	7	5182.7	5769.27	1.11318	0	0	0	4	0.15881	1	1	0	1	0	0	0	1	0	1	0	0
PSME1	Q06323	Q06323	HUMAN	Proteasome activator complex subunit 1								0	53	21859.2	24333.6	1.1132	0	0	0	9	0.90044	0	0	0	1	0	0	0	0	0	0	0	0
SRSF1	Q07955	Q07955	HUMAN	Serine/arginine-rich splicing factor 1						Nuc		0	25	10058.4	11197.8	1.11329	0	0	0	13	0.90312	0	0	0	1	0	0	0	0	0	0	0	0
GNAI3	P08754	P08754	HUMAN	Guanine nucleotide-binding protein G(k) subunit alpha	M	PM						1	7	2662.6	2966.46	1.11412	0	0	0	2	0.33946	1	1	0	1	0	0	0	1	0	1	0	0
SERPINB6	P35237	P35237	HUMAN	Serpin B6					XC			1	25	10640.8	11882.3	1.11668	0	0	0	3	0.22215	1	1	0	1	0	0	0	1	0	1	0	0
PSMA2	P25787	P25787	HUMAN	Proteasome subunit alpha type-2						Nuc		0	21	8468.21	9472.16	1.11856	0	0	0	4	0.44798	1	1	0	1	0	0	0	1	0	1	0	0
ETHE1	O95571	O95571	HUMAN	Persulfide dioxygenase ETHE1, mitochondrial								0	6	1265.27	1415.73	1.11891	0	0	0	3	0.45373	1	1	0	1	0	0	0	1	0	1	0	0
NOL9	Q5SY16	Q5SY16	HUMAN	Polynucleotide 5'-hydroxyl-kinase NOL9	M					Nuc		0	8	2815	3150.6	1.11922	0	0	0	4	2.2091	0	0	1	1	0	0	0	0	0	0	0	1
SPR	P35270	P35270	HUMAN	Sepiapterin reductase								0	12	4366.7	4889.12	1.11964	0	0	0	3	0.49144	1	1	0	1	0	0	0	1	0	1	0	0
HADHA	P40939	P40939	HUMAN	Trifunctional enzyme subunit alpha, mitochondrial	M							0	65	26753.9	30002	1.12141	0	0	0	24	1.0759	0	0	0	1	0	0	0	0	0	0	0	0
HDGF	P51858	P51858	HUMAN	Hepatoma-derived growth factor					XC			1	71	22341.8	25070.9	1.12215	0	0	0	10	0.20593	1	1	0	1	0	0	0	1	0	1	0	0
ANP32A	P39687	P39687	HUMAN	Acidic leucine-rich nuclear phosphoprotein 32 family member A						Nuc		0	35	9384.48	10539.7	1.1231	0	0	0	6	0.084819	1	1	0	1	0	0	0	1	0	1	0	0
P4HB	P07237	P07237	HUMAN	Protein disulfide-isomerase	M	PM			XC			1	90	42418.6	47646.9	1.12326	0	0	0	16	0.2005	1	1	0	1	0	0	0	1	0	1	0	0
MPZL2	O60487	O60487	HUMAN	Myelin protein zero-like protein 2	M	PM						1	1	317.367	356.516	1.12336	0	0	0	3	0.82361	0	0	0	1	0	0	0	0	0	0	0	0
ST13	P50502	P50502	HUMAN	Hsc70-interacting protein								0	31	16576.6	18637.3	1.12431	0	0	0	4	1.3363	0	0	0	1	0	0	0	0	0	0	0	0
PPIH	O43447	O43447	HUMAN	Peptidyl-prolyl cis-trans isomerase H								0	10	6013.84	6763.45	1.12465	0	0	0	3	0.27586	1	1	0	1	0	0	0	1	0	1	0	0
GLUD1	P00367	P00367	HUMAN	Glutamate dehydrogenase 1, mitochondrial								0	87	29538.7	33232.1	1.12504	0	0	0	9	0.34836	1	1	0	1	0	0	0	1	0	1	0	0
RABGGTB	P53611	P53611	HUMAN	Geranylgeranyl transferase type-2 subunit beta								0	3	353.568	397.803	1.12511	0	0	0	2	0.4628	1	1	0	1	0	0	0	1	0	1	0	0
CAPG	P40121	P40121	HUMAN	Macrophage-capping protein						Nuc		0	26	12849.1	14464.3	1.12571	0	0	0	7	0.29659	1	1	0	1	0	0	0	1	0	1	0	0
ISOC1	Q96CN7	Q96CN7	HUMAN	Isochorismatase domain-containing protein 1								0	8	3158.82	3556.29	1.12583	0	0	0	3	0.70068	0	0	0	1	0	0	0	0	0	0	0	0
ANXA4	P09525	P09525	HUMAN	Annexin A4	M	PM		CS		Nuc		1	41	12937.7	14569.9	1.12616	0	0	0	6	0.305	1	1	0	1	0	0	0	1	0	1	0	0
ALDH7A1	P49419-2	P49419	HUMAN	Isoform 2 of Alpha-aminoadipic semialdehyde dehydrogenase						Nuc		0	16	10654.6	12000.2	1.12628	0	0	0	8	0.48221	1	1	0	1	0	0	0	1	0	1	0	0
IBA57	Q5T440	Q5T440	HUMAN	Putative transferase CAF17, mitochondrial								0	1	514.7	579.883	1.12664	0	0	0	5	0.93527	0	0	0	1	0	0	0	0	0	0	0	0
MVP	Q14764	Q14764	HUMAN	Major vault protein	M					Nuc		0	34	13834.8	15592	1.12701	0	0	0	15	0.22204	1	1	0	1	0	0	0	1	0	1	0	0
ADH5	P11766	P11766	HUMAN	Alcohol dehydrogenase class-3								0	35	14921.2	16823.6	1.1275	0	0	0	6	0.25202	1	1	0	1	0	0	0	1	0	1	0	0
TSN	Q15631	Q15631	HUMAN	Translin						Nuc		0	7	5253.99	5934.26	1.12947	0	0	0	2	0.72495	0	0	0	1	0	0	0	0	0	0	0	0
SYNCRIP	O60506-3	O60506	HUMAN	Isoform 3 of Heterogeneous nuclear ribonucleoprotein Q	M					Nuc		0	1	165.549	186.995	1.12954	0	0	0	14	1.2593	0	0	0	1	0	0	0	0	0	0	0	0
PCK2	Q16822	Q16822	HUMAN	Phosphoenolpyruvate carboxykinase [GTP], mitochondrial								0	18	4180.83	4722.72	1.12961	0	0	0	3	0.28006	1	1	0	1	0	0	0	1	0	1	0	0
DLST	P36957	P36957	HUMAN	Dihydrolipoyllysine-residue succinyltransferase component of 2-oxoglutarate dehydrogenase complex, mitochondrial	M	PM				Nuc		1	18	6441.29	7286.9	1.13128	0	0	0	3	0.63735	0	1	0	1	0	0	0	0	0	1	0	0
GPX1	P07203	P07203	HUMAN	Glutathione peroxidase 1						Nuc		0	2	199.009	225.204	1.13162	0	0	0	4	0.41774	1	1	0	1	0	0	0	1	0	1	0	0
ATP5H	O75947	O75947	HUMAN	ATP synthase subunit d, mitochondrial	M							0	29	8435.46	9564.49	1.13384	0	0	0	4	0.37156	1	1	0	1	0	0	0	1	0	1	0	0
FN3KRP	Q9HA64	Q9HA64	HUMAN	Ketosamine-3-kinase								0	6	2818.95	3199.12	1.13486	0	0	0	5	0.53115	0	1	0	1	0	0	0	0	0	1	0	0
ERP29	P30040	P30040	HUMAN	Endoplasmic reticulum resident protein 29	M			CS				1	21	6597.1	7487.91	1.13503	0	0	0	3	0.059405	1	1	0	1	0	0	0	1	0	1	0	0
HSD17B10	Q99714	Q99714	HUMAN	3-hydroxyacyl-CoA dehydrogenase type-2	M	PM						1	20	11841.9	13449.9	1.13579	0	0	0	10	0.82007	0	0	0	1	0	0	0	0	0	0	0	0
HMGB2	P26583	P26583	HUMAN	High mobility group protein B2					XC	Nuc		1	18	10155.5	11553.6	1.13767	0	0	0	3	0.060453	1	1	0	1	0	0	0	1	0	1	0	0
CAPZA1	P52907	P52907	HUMAN	F-actin-capping protein subunit alpha-1					XC			1	25	7577.46	8626.85	1.13849	0	0	0	11	1.0083	0	0	0	1	0	0	0	0	0	0	0	0
PYM1	Q9BRP8	Q9BRP8	HUMAN	Partner of Y14 and mago								0	6	3367.56	3838.4	1.13982	0	0	0	3	0.3524	1	1	0	1	0	0	0	1	0	1	0	0
RPL36A	P83881	P83881	HUMAN	60S ribosomal protein L36a								0	3	1410.59	1611.24	1.14225	0	0	0	4	1.3112	0	0	0	1	0	0	0	0	0	0	0	0
CRIP2	P52943	P52943	HUMAN	Cysteine-rich protein 2								0	22	5699.49	6514.68	1.14303	0	0	0	4	0.14513	1	1	0	1	0	0	0	1	0	1	0	0
PRDX6	P30041	P30041	HUMAN	Peroxiredoxin-6	M				XC			1	49	17397	19888.7	1.14323	0	0	0	11	0.66859	0	0	0	1	0	0	0	0	0	0	0	0
RPRD1A	Q96P16	Q96P16	HUMAN	Regulation of nuclear pre-mRNA domain-containing protein 1A								0	5	1246.83	1427.57	1.14496	0	0	0	5	0.8852	0	0	0	1	0	0	0	0	0	0	0	0
CNPY2	Q9Y2B0	Q9Y2B0	HUMAN	Protein canopy homolog 2	M	PM						1	7	2642.41	3026.87	1.1455	0	0	0	4	0.31277	1	1	0	1	0	0	0	1	0	1	0	0
EIF3J	O75822	O75822	HUMAN	Eukaryotic translation initiation factor 3 subunit J								0	22	9260.33	10631.6	1.14808	0	0	0	8	0.83347	0	0	0	1	0	0	0	0	0	0	0	0
GRHPR	Q9UBQ7	Q9UBQ7	HUMAN	Glyoxylate reductase/hydroxypyruvate reductase								0	5	1580.98	1815.37	1.14826	0	0	0	4	0.43297	1	1	0	1	0	0	0	1	0	1	0	0
OXCT1	P55809	P55809	HUMAN	Succinyl-CoA:3-ketoacid coenzyme A transferase 1, mitochondrial								0	20	10399.6	11976	1.15158	0	0	0	2	0.48781	1	1	0	1	0	0	0	1	0	1	0	0
PSMB2	P49721	P49721	HUMAN	Proteasome subunit beta type-2	M					Nuc		0	12	5506.95	6345.72	1.15231	0	0	0	3	0.66506	0	0	0	1	0	0	0	0	0	0	0	0
IDH1	O75874	O75874	HUMAN	Isocitrate dehydrogenase [NADP] cytoplasmic								0	39	17198.7	19818.6	1.15233	0	0	0	6	0.21758	1	1	0	1	0	0	0	1	0	1	0	0
AKR1C3	P42330	P42330	HUMAN	Aldo-keto reductase family 1 member C3						Nuc		0	10	5949.22	6864.03	1.15377	0	0	0	5	0.45544	1	1	0	1	0	0	0	1	0	1	0	0
BLVRB	P30043	P30043	HUMAN	Flavin reductase (NADPH)	M	PM						1	7	2541.1	2933.24	1.15432	0	0	0	5	0.16102	1	1	0	1	0	0	0	1	0	1	0	0
APRT	P07741	P07741	HUMAN	Adenine phosphoribosyltransferase								0	5	2031.65	2345.28	1.15437	0	0	0	6	0.21358	1	1	0	1	0	0	0	1	0	1	0	0
CUL5	Q93034	Q93034	HUMAN	Cullin-5	M	PM				Nuc		1	10	4171.63	4819.72	1.15536	0	0	0	2	0.68508	0	0	0	1	0	0	0	0	0	0	0	0
A2M	P01023	P01023	HUMAN	Alpha-2-macroglobulin					XC			1	5	1285.77	1486.9	1.15643	0	0	0	6	0.19619	1	1	0	1	0	0	0	1	0	1	0	0
SNRPE	P62304	P62304	HUMAN	Small nuclear ribonucleoprotein E						Nuc		0	7	2887.56	3340.28	1.15678	0	0	0	2	1.0214	0	0	0	1	0	0	0	0	0	0	0	0
NUDCD2	Q8WVJ2	Q8WVJ2	HUMAN	NudC domain-containing protein 2								0	4	1691.74	1958.25	1.15754	0	0	0	1	0.48353	1	1	0	1	0	0	0	1	0	1	0	0
EEF1B2	P24534	P24534	HUMAN	Elongation factor 1-beta								0	41	14923.8	17276.3	1.15764	0	0	0	7	1.0553	0	0	0	1	0	0	0	0	0	0	0	0
ANXA8	P13928	P13928	HUMAN	Annexin A8	M	PM						1	1	125.783	145.644	1.1579	0	0	0	8	0.23329	1	1	0	1	0	0	0	1	0	1	0	0
ADIRF	Q15847	Q15847	HUMAN	Adipogenesis regulatory factor						Nuc		0	16	6909.27	8001.23	1.15804	0	0	0	2	0.50538	0	1	0	1	0	0	0	0	0	1	0	0
ASS1	P00966	P00966	HUMAN	Argininosuccinate synthase	M					Nuc		0	32	13367.5	15482	1.15819	0	0	0	6	0.24382	1	1	0	1	0	0	0	1	0	1	0	0
SOD1	P00441	P00441	HUMAN	Superoxide dismutase [Cu-Zn]	M				XC	Nuc		1	15	7363.68	8549.74	1.16107	0	0	0	5	0.29411	1	1	0	1	0	0	0	1	0	1	0	0
C1QBP	Q07021	Q07021	HUMAN	Complement component 1 Q subcomponent-binding protein, mitochondrial	M	PM		CS	XC	Nuc		1	17	3077.42	3578.33	1.16277	0	0	0	5	2.4695	0	0	1	1	0	0	0	0	0	0	0	1
FKBP2	P26885	P26885	HUMAN	Peptidyl-prolyl cis-trans isomerase FKBP2	M							0	6	2437.48	2834.46	1.16287	0	0	0	1	0.16384	1	1	0	1	0	0	0	1	0	1	0	0
PFN2	P35080-2	P35080	HUMAN	Isoform IIb of Profilin-2								0	1	204.059	237.873	1.16571	0	0	0	6	0.88689	0	0	0	1	0	0	0	0	0	0	0	0
IMMT	Q16891-2	Q16891	HUMAN	Isoform 2 of MICOS complex subunit MIC60	M							0	1	179.004	208.825	1.16659	0	0	0	16	0.3425	1	1	0	1	0	0	0	1	0	1	0	0
ARMT1	Q9H993	Q9H993	HUMAN	Protein-glutamate O-methyltransferase								0	8	3211.28	3754.21	1.16907	0	0	0	2	0.27453	1	1	0	1	0	0	0	1	0	1	0	0
PELP1	Q8IZL8	Q8IZL8	HUMAN	Proline-, glutamic acid- and leucine-rich protein 1	M					Nuc		0	9	1571.23	1837.82	1.16967	0	0	0	11	0.83896	0	0	0	1	0	0	0	0	0	0	0	0
RIOK1	Q9BRS2	Q9BRS2	HUMAN	Serine/threonine-protein kinase RIO1								0	4	916.024	1072.71	1.17105	0	0	0	6	1.7424	0	0	0	1	0	0	0	0	0	0	0	0
ATP6V1G1	O75348	O75348	HUMAN	V-type proton ATPase subunit G 1	M	PM						1	5	2099.16	2460.51	1.17214	0	0	0	2	0.60539	0	1	0	1	0	0	0	0	0	1	0	0
HSPH1	Q92598-2	Q92598	HUMAN	Isoform Beta of Heat shock protein 105 kDa					XC			1	1	225.726	264.874	1.17343	0	0	0	18	0.97616	0	0	0	1	0	0	0	0	0	0	0	0
CSTB	P04080	P04080	HUMAN	Cystatin-B					XC			1	9	3178.74	3738.77	1.17618	0	0	0	6	0.58274	0	1	0	1	0	0	0	0	0	1	0	0
FBL	P22087	P22087	HUMAN	rRNA 2'-O-methyltransferase fibrillarin	M					Nuc		0	10	5874.15	6915.33	1.17725	0	0	0	6	0.19031	1	1	0	1	0	0	0	1	0	1	0	0
HEBP2	Q9Y5Z4	Q9Y5Z4	HUMAN	Heme-binding protein 2								0	9	2069.33	2441.49	1.17984	0	0	0	5	0.39776	1	1	0	1	0	0	0	1	0	1	0	0
COG1	Q8WTW3	Q8WTW3	HUMAN	Conserved oligomeric Golgi complex subunit 1	M							0	11	2773.22	3277.45	1.18182	0	0	0	1	0.3265	1	1	0	1	0	0	0	1	0	1	0	0
ECH1	Q13011	Q13011	HUMAN	Delta(3,5)-Delta(2,4)-dienoyl-CoA isomerase, mitochondrial	M							0	7	1732.49	2074.65	1.1975	0	0	0	6	0.43071	1	1	0	1	0	0	0	1	0	1	0	0
SNCG	O76070	O76070	HUMAN	Gamma-synuclein								0	12	3392.66	4093.23	1.20649	0	0	0	4	0.14236	1	1	0	1	0	0	0	1	0	1	0	0
RPS15	P62841	P62841	HUMAN	40S ribosomal protein S15	M					Nuc		0	11	5829.59	7033.94	1.20659	0	0	0	3	0.6421	0	1	0	1	0	0	0	0	0	1	0	0
LYPLA2	O95372	O95372	HUMAN	Acyl-protein thioesterase 2								0	11	4038.1	4877.16	1.20778	0	0	0	3	0.58569	0	1	0	1	0	0	0	0	0	1	0	0
AK1	P00568	P00568	HUMAN	Adenylate kinase isoenzyme 1	M	PM						1	8	1379.51	1668.91	1.20978	0	0	0	2	0.06796	1	1	0	1	0	0	0	1	0	1	0	0
TICAM2	Q86XR7-2	Q86XR7	HUMAN	Isoform 2 of TIR domain-containing adapter molecule 2	M	PM						1	5	2284.59	2775.35	1.21481	0	0	0	2	3.6108	0	0	1	1	0	0	0	0	0	0	0	1
H1FX	Q92522	Q92522	HUMAN	Histone H1x						Nuc		0	14	3875.27	4711.7	1.21584	0	0	0	4	0.86754	0	0	0	1	0	0	0	0	0	0	0	0
BID	P55957-2	P55957	HUMAN	Isoform 2 of BH3-interacting domain death agonist	M							0	7	1264.18	1537.37	1.21611	0	0	0	2	0.8701	0	0	0	1	0	0	0	0	0	0	0	0
OTUB1	Q96FW1	Q96FW1	HUMAN	Ubiquitin thioesterase OTUB1						Nuc		0	20	4919.78	6003.49	1.22028	0	0	0	4	0.42485	1	1	0	1	0	0	0	1	0	1	0	0
SDCBP2	Q9H190	Q9H190	HUMAN	Syntenin-2	M	PM						1	1	134.65	164.773	1.22371	0	0	0	2	0.087347	1	1	0	1	0	0	0	1	0	1	0	0
ISG15	P05161	P05161	HUMAN	Ubiquitin-like protein ISG15					XC			1	2	1318.43	1616.73	1.22625	0	0	0	2	1.272	0	0	0	1	0	0	0	0	0	0	0	0
ABRACL	Q9P1F3	Q9P1F3	HUMAN	Costars family protein ABRACL								0	1	235.917	289.393	1.22667	0	0	0	1	0.28557	1	1	0	1	0	0	0	1	0	1	0	0
HIST1H1E	P10412	P10412	HUMAN	Histone H1.4						Nuc		0	5	1300.5	1596.38	1.22751	0	0	0	8	0.53543	0	1	0	1	0	0	0	0	0	1	0	0
TXN2	Q99757	Q99757	HUMAN	Thioredoxin, mitochondrial								0	3	1274.08	1573.59	1.23508	0	0	0	3	0.62809	0	1	0	1	0	0	0	0	0	1	0	0
C21orf33	P30042	P30042	HUMAN	ES1 protein homolog, mitochondrial								0	18	2239.66	2769.51	1.23657	0	0	0	4	0.68296	0	0	0	1	0	0	0	0	0	0	0	0
COX7A2	P14406	P14406	HUMAN	Cytochrome c oxidase subunit 7A2, mitochondrial								0	2	104.54	130.281	1.24623	0	0	0	2	0.21772	1	1	0	1	0	0	0	1	0	1	0	0
ATP5I	P56385	P56385	HUMAN	ATP synthase subunit e, mitochondrial	M							0	2	358.454	450.267	1.25614	0	0	0	2	0.21116	1	1	0	1	0	0	0	1	0	1	0	0
TMEM109	Q9BVC6	Q9BVC6	HUMAN	Transmembrane protein 109	M							0	3	1516.49	1936.8	1.27716	0	0	0	2	0.30423	1	1	0	1	0	0	0	1	0	1	0	0
RPRD1B	Q9NQG5	Q9NQG5	HUMAN	Regulation of nuclear pre-mRNA domain-containing protein 1B						Nuc		0	9	2062.89	2689.96	1.30398	0	0	0	3	0.7667	0	0	0	1	0	0	0	0	0	0	0	0
GSTM3	P21266	P21266	HUMAN	Glutathione S-transferase Mu 3						Nuc		0	2	150.305	196.056	1.30438	0	0	0	6	0.9627	0	0	0	1	0	0	0	0	0	0	0	0
UROD	P06132	P06132	HUMAN	Uroporphyrinogen decarboxylase								0	2	204.371	270.9	1.32553	0	0	0	2	0.30289	1	1	0	1	0	0	0	1	0	1	0	0
SF3B4	Q15427	Q15427	HUMAN	Splicing factor 3B subunit 4								0	2	472.248	653.495	1.38379	0	0	0	1	1.1098	0	0	0	1	0	0	0	0	0	0	0	0
PZP	P20742	P20742	HUMAN	Pregnancy zone protein					XC			1	2	254.228	387.976	1.5261	0	0	0	4	0.079289	1	1	0	1	0	0	0	1	0	1	0	0
GLUL	P15104	P15104	HUMAN	Glutamine synthetase						Nuc		0	6	1091.59	1874.66	1.71737	0	0	0	5	1.2121	0	0	0	1	0	0	0	0	0	0	0	0
FABP5	Q01469	Q01469	HUMAN	Fatty acid-binding protein, epidermal								0	8	3432.42	6595.96	1.92166	0	0	0	5	0.14823	1	1	0	1	0	0	0	1	0	1	0	0
COL6A1	P12109	P12109	HUMAN	Collagen alpha-1(VI) chain	M				XC			1	1	20.0706	41.135	2.04952	0	0	1	3	0.13071	1	1	0	1	0	0	0	1	0	1	0	0
MFSD6	Q6ZSS7	Q6ZSS7	HUMAN	Major facilitator superfamily domain-containing protein 6	M							0	1	45.2739	114.616	2.53161	0	0	1	4	1.14	0	0	0	1	0	0	0	0	0	0	0	0
MRPS14	O60783	O60783	HUMAN	28S ribosomal protein S14, mitochondrial	M							0	2	245.576	983.748	4.00587	0	0	1	2	0.59922	0	1	0	1	0	0	0	0	0	1	0	0
UL53	Q69472	Q69472	HSV-1	envelope glycoprotein K								0	1	71.9723	295.681	4.10826	0	0	1	4	9.8385	0	0	1	1	0	0	0	0	0	0	1	0
UL17	F8REV0	F8REV0	HSV-1	DNA packaging tegument protein UL17								0	4	418.23	1975.49	4.72345	0	0	1	2	7.8506	0	0	1	1	0	0	0	0	0	0	1	0
UL40	D3YPA4	D3YPA4	HSV-1	ribonucleotide reductase subunit 2								0	5	398.24	2460.58	6.17863	0	0	1	2	9.2047	0	0	1	1	0	0	0	0	0	0	1	0
UL47	H9E954	H9E954	HSV-1	tegument protein VP13/14								0	94	2896.26	19598.7	6.76688	0	0	1	2	1.5707	0	0	0	1	0	0	0	0	0	0	0	0
UL37	H9E944	H9E944	HSV-1	tegument protein UL37								0	33	2404.94	16285.3	6.77162	0	0	1	15	4.5553	0	0	1	1	0	0	0	0	0	0	1	0
UL34	D3YPJ2	D3YPJ2	HSV-1	nuclear egress membrane protein								0	20	745.318	5675.91	7.61542	0	0	1	4	7.6709	0	0	1	1	0	0	0	0	0	0	1	0
UL38	Q1T724	Q1T724	HSV-1	capsid triplex subunit 1								0	43	1560.23	12950.7	8.3005	0	0	1	4	5.3668	0	0	1	1	0	0	0	0	0	0	1	0
UL44	A1Z0P8	A1Z0P8	HSV-1	envelope glycoprotein C								0	40	515.948	4682.76	9.07603	0	0	1	16	12.969	0	0	1	1	0	0	0	0	0	0	1	0
UL16	G8HBC9	G8HBC9	HSV-1	tegument protein UL16								0	8	277.41	2558.51	9.22285	0	0	1	4	10.171	0	0	1	1	0	0	0	0	0	0	1	0
RS1	H9E981	H9E981	HSV-1	transcriptional regulator ICP4								0	115	3968.98	39362.2	9.91745	0	0	1	6	4.3926	0	0	1	1	0	0	0	0	0	0	1	0
UL7	A0A110B4Q7	A0A110B4Q7	HSV-1	tegument protein UL7								0	9	530.715	5391.79	10.1595	0	0	1	2	5.2448	0	0	1	1	0	0	0	0	0	0	1	0
RL2	H9E965	H9E965	HSV-1	ubiquitin E3 ligase ICP0								0	52	2207.4	23763.1	10.7652	0	0	1	7	6.907	0	0	1	1	0	0	0	0	0	0	1	0
US2	H9E969	H9E969	HSV-1	virion protein US2								0	4	205.093	2420.89	11.8039	0	0	1	5	6.4432	0	0	1	1	0	0	0	0	0	0	1	0
US8	D3YPM6	D3YPM6	HSV-1	envelope glycoprotein E								0	39	1008.74	12239	12.133	0	0	1	23	17.394	0	0	1	1	0	0	0	0	0	0	1	0
UL22	G8H977	G8H977	HSV-1	envelope glycoprotein H								0	7	330.733	4239.93	12.8198	0	0	1	25	18.196	0	0	1	1	0	0	0	0	0	0	1	0
UL49	Q6GYI9	Q6GYI9	HSV-1	tegument protein VP22								0	73	1874.62	25548.3	13.6285	0	0	1	5	4.6414	0	0	1	1	0	0	0	0	0	0	1	0
UL46	H9E953	H9E953	HSV-1	tegument protein VP11/12								0	46	1405.15	22209.4	15.8057	0	0	1	2	7.2064	0	0	1	1	0	0	0	0	0	0	1	0
UL54	Q9J0X9	Q9J0X9	HSV-1	multifunctional expression regulator								0	72	3071.71	48933.4	15.9303	0	0	1	5	12.64	0	0	1	1	0	0	0	0	0	0	1	0
UL19	H9E925	H9E925	HSV-1	major capsid protein								0	146	4334.04	69347.8	16.0007	0	0	1	27	8.9615	0	0	1	1	0	0	0	0	0	0	1	0
US4	Q9W8W3	Q9W8W3	HSV-1	envelope glycoprotein G								0	5	96.5811	1567.08	16.2256	0	0	1	3	16.655	0	0	1	1	0	0	0	0	0	0	1	0
UL23	C0L315	C0L315	HSV-1	thymidine kinase								0	13	609.49	10128.3	16.6177	0	0	1	3	15.11	0	0	1	1	0	0	0	0	0	0	1	0
UL27	A1Z0P7	A1Z0P7	HSV-1	envelope glycoprotein B								0	83	2933.39	51534.1	17.5681	0	0	1	48	17.996	0	0	1	1	0	0	0	0	0	0	1	0
US6	F8RFM2	F8RFM2	HSV-1	envelope glycoprotein D								0	43	1612.43	31632.1	19.6177	0	0	1	12	18.268	0	0	1	1	0	0	0	0	0	0	1	0
UL12	F8REU5	F8REU5	HSV-1	deoxyribonuclease								0	70	2386.5	49416.8	20.7068	0	0	1	8	4.9683	0	0	1	1	0	0	0	0	0	0	1	0
UL1	H9E907	H9E907	HSV-1	envelope glycoprotein L								0	9	422.83	9382.34	22.1894	0	0	1	7	16.476	0	0	1	1	0	0	0	0	0	0	1	0
UL29	H9E936	H9E936	HSV-1	single-stranded DNA-binding protein								0	119	4662.2	109840	23.5598	0	0	1	12	7.0174	0	0	1	1	0	0	0	0	0	0	1	0
UL39	H9E946	H9E946	HSV-1	ribonucleotide reductase subunit 1								0	255	6961.83	201305	28.9156	0	0	1	41	17.916	0	0	1	1	0	0	0	0	0	0	1	0
UL42	H9E949	H9E949	HSV-1	DNA polymerase processivity subunit								0	80	896.968	35842.3	39.9594	0	0	1	7	13.729	0	0	1	1	0	0	0	0	0	0	1	0
UL10	H9E916	H9E916	HSV-1	envelope glycoprotein M								0	15	91.0938	4489.45	49.2838	0	0	1	4	13.663	0	0	1	1	0	0	0	0	0	0	1	0
US7	Q702Y4	Q702Y4	HSV-1	envelope glycoprotein I								0	5	70.3097	6023.7	85.6738	0	0	1	7	17.854	0	0	1	1	0	0	0	0	0	0	1	0
NACC1	Q96RE7	Q96RE7	HUMAN	Nucleus accumbens-associated protein 1						Nuc		0	1	1631.74	66.1855	0.0405614	1	1	0			0	0	0	0	1	0	0	0	0	0	0	0
CCND1	P24385	P24385	HUMAN	G1/S-specific cyclin-D1	M					Nuc		0	1	870.324	67.8524	0.0779622	1	1	0			0	0	0	0	1	0	0	0	0	0	0	0
MBD1	Q9UIS9-12	Q9UIS9	HUMAN	Isoform 12 of Methyl-CpG-binding domain protein 1						Nuc		0	4	737.41	64.442	0.0873897	1	1	0			0	0	0	0	1	0	0	0	0	0	0	0
TRIM27	P14373	P14373	HUMAN	Zinc finger protein RFP	M	PM				Nuc		1	3	1944.09	175.486	0.0902664	1	1	0			0	0	0	0	1	0	0	0	0	0	0	0
LRRC1	Q9BTT6	Q9BTT6	HUMAN	Leucine-rich repeat-containing protein 1	M							0	1	393.16	35.7138	0.0908378	1	1	0			0	0	0	0	1	0	0	0	0	0	0	0
SETX	Q7Z333-4	Q7Z333	HUMAN	Isoform 4 of Probable helicase senataxin						Nuc		0	18	5574.06	512.962	0.0920267	1	1	0			0	0	0	0	1	0	0	0	0	0	0	0
GOPC	Q9HD26	Q9HD26	HUMAN	Golgi-associated PDZ and coiled-coil motif-containing protein	M	PM						1	6	5789.54	538.477	0.0930087	1	1	0			0	0	0	0	1	0	0	0	0	0	0	0
FAU	P35544	P35544	HUMAN	Ubiquitin-like protein FUBI								0	1	246.468	23.0786	0.0936372	1	1	0			0	0	0	0	1	0	0	0	0	0	0	0
DLG3	Q92796	Q92796	HUMAN	Disks large homolog 3	M	PM			XC			1	1	150.066	16.7274	0.111467	1	1	0			0	0	0	0	1	0	0	0	0	0	0	0
ZBTB44	Q8NCP5	Q8NCP5	HUMAN	Zinc finger and BTB domain-containing protein 44						Nuc		0	1	87.6382	10.0021	0.114129	1	1	0			0	0	0	0	1	0	0	0	0	0	0	0
TIMP1	P01033	P01033	HUMAN	Metalloproteinase inhibitor 1	M				XC			1	1	216.523	25.1315	0.116068	1	1	0			0	0	0	0	1	0	0	0	0	0	0	0
BNC1	Q01954	Q01954	HUMAN	Zinc finger protein basonuclin-1						Nuc		0	1	100.619	12.109	0.120346	1	1	0			0	0	0	0	1	0	0	0	0	0	0	0
CTSL	P07711	P07711	HUMAN	Cathepsin L1					XC	Nuc		1	1	142.498	17.9086	0.125676	1	1	0			0	0	0	0	1	0	0	0	0	0	0	0
CENPI	Q92674	Q92674	HUMAN	Centromere protein I						Nuc		0	1	163.037	21.9222	0.134461	1	1	0			0	0	0	0	1	0	0	0	0	0	0	0
ZKSCAN1	P17029	P17029	HUMAN	Zinc finger protein with KRAB and SCAN domains 1						Nuc		0	2	347.333	51.1833	0.147361	1	1	0			0	0	0	0	1	0	0	0	0	0	0	0
ZNF462	Q96JM2-3	Q96JM2	HUMAN	Isoform 3 of Zinc finger protein 462						Nuc		0	3	334.503	49.5974	0.148272	1	1	0			0	0	0	0	1	0	0	0	0	0	0	0
KLHL11	Q9NVR0	Q9NVR0	HUMAN	Kelch-like protein 11								0	2	312.924	48.0689	0.153612	1	1	0			0	0	0	0	1	0	0	0	0	0	0	0
ATF6	P18850	P18850	HUMAN	Cyclic AMP-dependent transcription factor ATF-6 alpha	M					Nuc		0	2	871.606	134.904	0.154776	1	1	0			0	0	0	0	1	0	0	0	0	0	0	0
MORC3	Q14149	Q14149	HUMAN	MORC family CW-type zinc finger protein 3								0	6	3747.17	590.664	0.157629	1	1	0			0	0	0	0	1	0	0	0	0	0	0	0
RNF168	Q8IYW5	Q8IYW5	HUMAN	E3 ubiquitin-protein ligase RNF168						Nuc		0	2	541.357	94.2342	0.17407	1	1	0			0	0	0	0	1	0	0	0	0	0	0	0
SDC4	P31431	P31431	HUMAN	Syndecan-4	M	PM		CS				1	2	2928.26	535.987	0.183039	1	1	0			0	0	0	0	1	0	0	0	0	0	0	0
NSD1	Q96L73	Q96L73	HUMAN	Histone-lysine N-methyltransferase, H3 lysine-36 and H4 lysine-20 specific								0	2	167.832	31.1433	0.185563	1	1	0			0	0	0	0	1	0	0	0	0	0	0	0
EFEMP1	Q12805	Q12805	HUMAN	EGF-containing fibulin-like extracellular matrix protein 1					XC			1	2	609.718	115.321	0.189137	1	1	0			0	0	0	0	1	0	0	0	0	0	0	0
LRRC7	Q96NW7	Q96NW7	HUMAN	Leucine-rich repeat-containing protein 7	M							0	2	1143.28	221.316	0.19358	1	1	0			0	0	0	0	1	0	0	0	0	0	0	0
ZNF106	Q9H2Y7	Q9H2Y7	HUMAN	Zinc finger protein 106	M							0	9	2055.58	402.084	0.195606	1	1	0			0	0	0	0	1	0	0	0	0	0	0	0
ZNF146	Q15072	Q15072	HUMAN	Zinc finger protein OZF						Nuc		0	1	246.698	48.3521	0.195997	1	1	0			0	0	0	0	1	0	0	0	0	0	0	0
FAM168B	A1KXE4	A1KXE4	HUMAN	Myelin-associated neurite-outgrowth inhibitor	M	PM						1	1	64.8499	13.1812	0.203257	1	1	0			0	0	0	0	1	0	0	0	0	0	0	0
CDC25B	P30305	P30305	HUMAN	M-phase inducer phosphatase 2								0	7	3362.09	711.368	0.211585	1	1	0			0	0	0	0	1	0	0	0	0	0	0	0
ZFAND5	O76080	O76080	HUMAN	AN1-type zinc finger protein 5								0	5	2538.82	544.225	0.214361	1	1	0			0	0	0	0	1	0	0	0	0	0	0	0
RNF8	O76064	O76064	HUMAN	E3 ubiquitin-protein ligase RNF8						Nuc		0	1	96.6733	21.142	0.218695	1	1	0			0	0	0	0	1	0	0	0	0	0	0	0
IFI16	Q16666	Q16666	HUMAN	Gamma-interferon-inducible protein 16	M					Nuc		0	38	22699	4994.59	0.220036	1	1	0			0	0	0	0	1	0	0	0	0	0	0	0
APLP2	Q06481	Q06481	HUMAN	Amyloid-like protein 2	M	PM				Nuc		1	7	7659.17	1705.73	0.222705	1	1	0			0	0	0	0	1	0	0	0	0	0	0	0
ERBIN	Q96RT1-8	Q96RT1	HUMAN	Isoform 8 of Erbin	M	PM				Nuc		1	6	1121.6	256.708	0.228877	1	1	0			0	0	0	0	1	0	0	0	0	0	0	0
CENPU	Q71F23	Q71F23	HUMAN	Centromere protein U						Nuc		0	2	737.966	174.724	0.236764	1	1	0			0	0	0	0	1	0	0	0	0	0	0	0
ZNF644	Q9H582	Q9H582	HUMAN	Zinc finger protein 644						Nuc		0	8	2075.95	496.166	0.239007	1	1	0			0	0	0	0	1	0	0	0	0	0	0	0
MGA	Q8IWI9-4	Q8IWI9	HUMAN	Isoform 4 of MAX gene-associated protein								0	10	3858.45	927.805	0.240461	1	1	0			0	0	0	0	1	0	0	0	0	0	0	0
ZBTB1	Q9Y2K1	Q9Y2K1	HUMAN	Zinc finger and BTB domain-containing protein 1						Nuc		0	1	53.985	13.2827	0.246043	1	1	0			0	0	0	0	1	0	0	0	0	0	0	0
ZNF24	P17028	P17028	HUMAN	Zinc finger protein 24						Nuc		0	2	459.124	114.36	0.249083	1	1	0			0	0	0	0	1	0	0	0	0	0	0	0
DUOXA1	Q1HG43-2	Q1HG43	HUMAN	Isoform 2 of Dual oxidase maturation factor 1	M							0	1	101.532	25.4324	0.250487	1	1	0			0	0	0	0	1	0	0	0	0	0	0	0
MID1IP1	Q9NPA3	Q9NPA3	HUMAN	Mid1-interacting protein 1						Nuc		0	1	466.669	118.677	0.254306	1	1	0			0	0	0	0	1	0	0	0	0	0	0	0
APEX2	Q9UBZ4	Q9UBZ4	HUMAN	DNA-(apurinic or apyrimidinic site) lyase 2	M					Nuc		0	1	61.2177	15.5888	0.254645	1	1	0			0	0	0	0	1	0	0	0	0	0	0	0
CENPB	P07199	P07199	HUMAN	Major centromere autoantigen B						Nuc		0	5	4799.27	1222.75	0.254778	1	1	0			0	0	0	0	1	0	0	0	0	0	0	0
INO80	Q9ULG1	Q9ULG1	HUMAN	DNA helicase INO80						Nuc		0	2	1218.82	311.461	0.255543	1	1	0			0	0	0	0	1	0	0	0	0	0	0	0
FBN2	P35556	P35556	HUMAN	Fibrillin-2					XC			1	1	71.7778	18.3908	0.256218	1	1	0			0	0	0	0	1	0	0	0	0	0	0	0
ZNF106	Q9H2Y7-2	Q9H2Y7	HUMAN	Isoform 2 of Zinc finger protein 106	M							0	2	242.309	63.5793	0.26239	1	1	0			0	0	0	0	1	0	0	0	0	0	0	0
ZBTB33	Q86T24	Q86T24	HUMAN	Transcriptional regulator Kaiso	M	PM				Nuc		1	2	1116.27	293.223	0.262681	1	1	0			0	0	0	0	1	0	0	0	0	0	0	0
ZNF451	Q9Y4E5	Q9Y4E5	HUMAN	E3 SUMO-protein ligase ZNF451						Nuc		0	6	1054.18	279.053	0.264711	1	1	0			0	0	0	0	1	0	0	0	0	0	0	0
REST	Q13127	Q13127	HUMAN	RE1-silencing transcription factor						Nuc		0	3	443.472	118.212	0.26656	1	1	0			0	0	0	0	1	0	0	0	0	0	0	0
TMEM59	Q9BXS4	Q9BXS4	HUMAN	Transmembrane protein 59	M	PM						1	1	603.647	161.496	0.267534	1	1	0			0	0	0	0	1	0	0	0	0	0	0	0
SOGA1	O94964-2	O94964	HUMAN	Isoform 2 of Protein SOGA1					XC			1	8	2720.16	732.538	0.2693	1	1	0			0	0	0	0	1	0	0	0	0	0	0	0
TPGS2	Q68CL5	Q68CL5	HUMAN	Tubulin polyglutamylase complex subunit 2								0	2	370.783	100.042	0.269813	1	1	0			0	0	0	0	1	0	0	0	0	0	0	0
SPRTN	Q9H040	Q9H040	HUMAN	SprT-like domain-containing protein Spartan						Nuc		0	2	117.615	31.8006	0.270378	1	1	0			0	0	0	0	1	0	0	0	0	0	0	0
SEMA7A	O75326	O75326	HUMAN	Semaphorin-7A	M	PM						1	2	567.45	159.83	0.281664	1	1	0			0	0	0	0	1	0	0	0	0	0	0	0
CCDC50	Q8IVM0-2	Q8IVM0	HUMAN	Isoform 2 of Coiled-coil domain-containing protein 50								0	10	6659.98	1897.88	0.284967	1	1	0			0	0	0	0	1	0	0	0	0	0	0	0
SOX13	Q9UN79	Q9UN79	HUMAN	Transcription factor SOX-13						Nuc		0	5	1297.31	371.69	0.286508	1	1	0			0	0	0	0	1	0	0	0	0	0	0	0
NCOA4	Q13772-4	Q13772	HUMAN	Isoform 4 of Nuclear receptor coactivator 4						Nuc		0	5	3438.14	985.213	0.286554	1	1	0			0	0	0	0	1	0	0	0	0	0	0	0
CTNNAL1	Q9UBT7	Q9UBT7	HUMAN	Alpha-catulin	M	PM						1	4	1380.03	398.501	0.288764	1	1	0			0	0	0	0	1	0	0	0	0	0	0	0
TNFRSF1A	P19438	P19438	HUMAN	Tumor necrosis factor receptor superfamily member 1A	M	PM		CS	XC			1	1	40.9588	12.284	0.299911	1	1	0			0	0	0	0	1	0	0	0	0	0	0	0
SEMA5A	Q13591	Q13591	HUMAN	Semaphorin-5A	M	PM						1	2	365.78	113.03	0.309012	1	1	0			0	0	0	0	1	0	0	0	0	0	0	0
CENPT	Q96BT3	Q96BT3	HUMAN	Centromere protein T						Nuc		0	1	458.044	142.017	0.310051	1	1	0			0	0	0	0	1	0	0	0	0	0	0	0
MYC	P01106-2	P01106	HUMAN	Isoform 2 of Myc proto-oncogene protein						Nuc		0	2	1310.64	408.79	0.311901	1	1	0			0	0	0	0	1	0	0	0	0	0	0	0
ZNF12	P17014	P17014	HUMAN	Zinc finger protein 12						Nuc		0	2	112.558	35.3746	0.314279	1	1	0			0	0	0	0	1	0	0	0	0	0	0	0
NRG1	Q02297-2	Q02297	HUMAN	Isoform 2 of Pro-neuregulin-1, membrane-bound isoform	M	PM			XC	Nuc		1	4	2288.01	723.017	0.316003	1	1	0			0	0	0	0	1	0	0	0	0	0	0	0
CEP57	Q86XR8	Q86XR8	HUMAN	Centrosomal protein of 57 kDa						Nuc		0	1	223.58	70.7058	0.316244	1	1	0			0	0	0	0	1	0	0	0	0	0	0	0
CST3	P01034	P01034	HUMAN	Cystatin-C	M				XC			1	4	2892.32	919.672	0.31797	1	1	0			0	0	0	0	1	0	0	0	0	0	0	0
BLM	P54132	P54132	HUMAN	Bloom syndrome protein						Nuc		0	8	2506.34	802.788	0.320303	1	1	0			0	0	0	0	1	0	0	0	0	0	0	0
PPDPF	Q9H3Y8	Q9H3Y8	HUMAN	Pancreatic progenitor cell differentiation and proliferation factor								0	2	485.757	156.988	0.323182	1	1	0			0	0	0	0	1	0	0	0	0	0	0	0
SUMO3	P55854-2	P55854	HUMAN	Isoform 2 of Small ubiquitin-related modifier 3						Nuc		0	6	8201.63	2693.76	0.328443	1	1	0			0	0	0	0	1	0	0	0	0	0	0	0
CENPQ	Q7L2Z9	Q7L2Z9	HUMAN	Centromere protein Q								0	3	782.606	260.625	0.333022	1	1	0			0	0	0	0	1	0	0	0	0	0	0	0
GYPA	P02724	P02724	HUMAN	Glycophorin-A	M	PM						1	3	377.825	126.079	0.333695	1	1	0			0	0	0	0	1	0	0	0	0	0	0	0
TRPC4AP	Q8TEL6	Q8TEL6	HUMAN	Short transient receptor potential channel 4-associated protein	M	PM						1	2	631.772	214.727	0.339881	1	1	0			0	0	0	0	1	0	0	0	0	0	0	0
SUMO2	P61956	P61956	HUMAN	Small ubiquitin-related modifier 2						Nuc		0	4	3270.15	1120.98	0.342791	1	1	0			0	0	0	0	1	0	0	0	0	0	0	0
ODF2	Q5BJF6	Q5BJF6	HUMAN	Outer dense fiber protein 2						Nuc		0	6	1679.68	578.507	0.344415	1	1	0			0	0	0	0	1	0	0	0	0	0	0	0
APP	P05067	P05067	HUMAN	Amyloid beta A4 protein	M	PM		CS	XC			1	2	908.821	314.665	0.346234	1	1	0			0	0	0	0	1	0	0	0	0	0	0	0
GATA2	P23769	P23769	HUMAN	Endothelial transcription factor GATA-2								0	2	188.321	65.2393	0.346426	1	1	0			0	0	0	0	1	0	0	0	0	0	0	0
GINM1	Q9NU53	Q9NU53	HUMAN	Glycoprotein integral membrane protein 1	M							0	1	235.084	81.6451	0.347302	1	1	0			0	0	0	0	1	0	0	0	0	0	0	0
DGCR2	P98153	P98153	HUMAN	Integral membrane protein DGCR2/IDD	M						ShG	1	1	45.6941	15.9252	0.348518	1	1	0			0	0	0	0	1	0	0	0	0	0	0	0
ETS1	P14921	P14921	HUMAN	Protein C-ets-1						Nuc		0	2	636.778	223.938	0.351673	1	1	0			0	0	0	0	1	0	0	0	0	0	0	0
ALAS1	P13196	P13196	HUMAN	5-aminolevulinate synthase, nonspecific, mitochondrial								0	3	1425.49	504.423	0.35386	1	1	0			0	0	0	0	1	0	0	0	0	0	0	0
TAX1BP1	Q86VP1	Q86VP1	HUMAN	Tax1-binding protein 1								0	17	11334.4	4028.96	0.355463	1	1	0			0	0	0	0	1	0	0	0	0	0	0	0
TGFBR1	P36897-2	P36897	HUMAN	Isoform 2 of TGF-beta receptor type-1	M	PM						1	1	62.5531	22.2426	0.35558	1	1	0			0	0	0	0	1	0	0	0	0	0	0	0
SYF2	O95926	O95926	HUMAN	Pre-mRNA-splicing factor SYF2						Nuc		0	3	1832.17	652.881	0.356343	1	1	0			0	0	0	0	1	0	0	0	0	0	0	0
ZNF385A	Q96PM9	Q96PM9	HUMAN	Zinc finger protein 385A								0	2	728.148	259.659	0.356603	1	1	0			0	0	0	0	1	0	0	0	0	0	0	0
NFRKB	Q6P4R8-2	Q6P4R8	HUMAN	Isoform 2 of Nuclear factor related to kappa-B-binding protein						Nuc		0	6	2746.38	997.154	0.363079	1	1	0			0	0	0	0	1	0	0	0	0	0	0	0
DNAH5	Q8TE73	Q8TE73	HUMAN	Dynein heavy chain 5, axonemal								0	2	1787.01	650.11	0.363798	1	1	0			0	0	0	0	1	0	0	0	0	0	0	0
SLC1A3	P43003	P43003	HUMAN	Excitatory amino acid transporter 1	M	PM		CS				1	2	835.774	305.259	0.36524	1	1	0			0	0	0	0	1	0	0	0	0	0	0	0
PLEKHB2	Q96CS7-2	Q96CS7	HUMAN	Isoform 2 of Pleckstrin homology domain-containing family B member 2	M							0	1	182.447	66.6474	0.365297	1	1	0			0	0	0	0	1	0	0	0	0	0	0	0
PJA1	Q8NG27	Q8NG27	HUMAN	E3 ubiquitin-protein ligase Praja-1								0	1	481.034	177.419	0.368829	1	1	0			0	0	0	0	1	0	0	0	0	0	0	0
CCDC85C	A6NKD9	A6NKD9	HUMAN	Coiled-coil domain-containing protein 85C								0	2	951.581	351.548	0.369436	1	1	0			0	0	0	0	1	0	0	0	0	0	0	0
FRMD6	Q96NE9	Q96NE9	HUMAN	FERM domain-containing protein 6	M	PM						1	2	977.433	363.2	0.371585	1	1	0			0	0	0	0	1	0	0	0	0	0	0	0
CLSPN	Q9HAW4	Q9HAW4	HUMAN	Claspin								0	12	4519.39	1686.28	0.37312	1	1	0			0	0	0	0	1	0	0	0	0	0	0	0
ZNF814	B7Z6K7	B7Z6K7	HUMAN	Putative uncharacterized zinc finger protein 814								0	2	151.74	56.6867	0.373577	1	1	0			0	0	0	0	1	0	0	0	0	0	0	0
CUEDC2	Q9H467	Q9H467	HUMAN	CUE domain-containing protein 2	M							0	1	768.361	288.518	0.375498	1	1	0			0	0	0	0	1	0	0	0	0	0	0	0
GLG1	Q92896-2	Q92896	HUMAN	Isoform 2 of Golgi apparatus protein 1	M	PM			XC			1	29	27491.7	10329.1	0.375718	1	1	0			0	0	0	0	1	0	0	0	0	0	0	0
SARAF	Q96BY9	Q96BY9	HUMAN	Store-operated calcium entry-associated regulatory factor	M							0	1	566.399	214.671	0.37901	1	1	0			0	0	0	0	1	0	0	0	0	0	0	0
BCOR	Q6W2J9	Q6W2J9	HUMAN	BCL-6 corepressor						Nuc		0	2	652.45	248.169	0.380364	1	1	0			0	0	0	0	1	0	0	0	0	0	0	0
EIF2AK1	Q9BQI3	Q9BQI3	HUMAN	Eukaryotic translation initiation factor 2-alpha kinase 1								0	4	959.613	365.13	0.380497	1	1	0			0	0	0	0	1	0	0	0	0	0	0	0
AGGF1	Q8N302	Q8N302	HUMAN	Angiogenic factor with G patch and FHA domains 1					XC			1	1	150.586	57.3173	0.380629	1	1	0			0	0	0	0	1	0	0	0	0	0	0	0
USP1	O94782	O94782	HUMAN	Ubiquitin carboxyl-terminal hydrolase 1						Nuc		0	3	587.498	226.756	0.38597	1	1	0			0	0	0	0	1	0	0	0	0	0	0	0
NDFIP2	Q9NV92	Q9NV92	HUMAN	NEDD4 family-interacting protein 2	M							0	1	54.8466	21.1706	0.385996	1	1	0			0	0	0	0	1	0	0	0	0	0	0	0
SLC44A1	Q8WWI5	Q8WWI5	HUMAN	Choline transporter-like protein 1	M	PM						1	3	1287.58	507.064	0.39381	1	1	0			0	0	0	0	1	0	0	0	0	0	0	0
CALCOCO2	Q13137-4	Q13137	HUMAN	Isoform 4 of Calcium-binding and coiled-coil domain-containing protein 2	M					Nuc		0	9	7887.57	3123.71	0.396029	1	1	0			0	0	0	0	1	0	0	0	0	0	0	0
SPOP	O43791	O43791	HUMAN	Speckle-type POZ protein						Nuc		0	2	103.733	41.1491	0.396685	1	1	0			0	0	0	0	1	0	0	0	0	0	0	0
CDT1	Q9H211	Q9H211	HUMAN	DNA replication factor Cdt1						Nuc		0	6	816.087	326.475	0.400049	1	1	0			0	0	0	0	1	0	0	0	0	0	0	0
SPA17	Q15506	Q15506	HUMAN	Sperm surface protein Sp17	M	PM						1	2	252.788	101.193	0.40031	1	1	0			0	0	0	0	1	0	0	0	0	0	0	0
TADA3	O75528	O75528	HUMAN	Transcriptional adapter 3						Nuc		0	1	824.624	331.806	0.402373	1	1	0			0	0	0	0	1	0	0	0	0	0	0	0
SGF29	Q96ES7	Q96ES7	HUMAN	SAGA-associated factor 29								0	3	1886.51	770.357	0.408349	1	1	0			0	0	0	0	1	0	0	0	0	0	0	0
MECOM	Q03112-3	Q03112	HUMAN	Isoform 2 of MDS1 and EVI1 complex locus protein EVI1	M					Nuc		0	2	166.408	68.0407	0.408878	1	1	0			0	0	0	0	1	0	0	0	0	0	0	0
C14orf119	Q9NWQ9	Q9NWQ9	HUMAN	Uncharacterized protein C14orf119								0	5	3092.09	1264.56	0.408965	1	1	0			0	0	0	0	1	0	0	0	0	0	0	0
MMP2	P08253	P08253	HUMAN	72 kDa type IV collagenase	M	PM			XC	Nuc		1	1	222.853	92.9532	0.417105	1	1	0			0	0	0	0	1	0	0	0	0	0	0	0
KAT2A	Q92830	Q92830	HUMAN	Histone acetyltransferase KAT2A					XC			1	2	593.345	249.197	0.419986	1	1	0			0	0	0	0	1	0	0	0	0	0	0	0
CCPG1	Q9ULG6-5	Q9ULG6	HUMAN	Isoform 5 of Cell cycle progression protein 1	M						ShG	1	2	172.076	72.3757	0.420603	1	1	0			0	0	0	0	1	0	0	0	0	0	0	0
ZNF703	Q9H7S9	Q9H7S9	HUMAN	Zinc finger protein 703						Nuc		0	1	145.271	61.1061	0.420635	1	1	0			0	0	0	0	1	0	0	0	0	0	0	0
FAM204A	Q9H8W3	Q9H8W3	HUMAN	Protein FAM204A								0	4	773.525	326.291	0.421823	1	1	0			0	0	0	0	1	0	0	0	0	0	0	0
RLIM	Q9NVW2	Q9NVW2	HUMAN	E3 ubiquitin-protein ligase RLIM						Nuc		0	2	701.678	296.548	0.422627	1	1	0			0	0	0	0	1	0	0	0	0	0	0	0
GPANK1	O95872	O95872	HUMAN	G patch domain and ankyrin repeat-containing protein 1								0	1	44.6583	18.9154	0.423558	1	1	0			0	0	0	0	1	0	0	0	0	0	0	0
ARHGAP11A	Q6P4F7	Q6P4F7	HUMAN	Rho GTPase-activating protein 11A								0	4	498.151	211.444	0.424459	1	1	0			0	0	0	0	1	0	0	0	0	0	0	0
IPPK	Q9H8X2	Q9H8X2	HUMAN	Inositol-pentakisphosphate 2-kinase								0	1	86.784	36.8706	0.424855	1	1	0			0	0	0	0	1	0	0	0	0	0	0	0
ACBD3	Q9H3P7	Q9H3P7	HUMAN	Golgi resident protein GCP60	M							0	5	4768.86	2028.6	0.425384	1	1	0			0	0	0	0	1	0	0	0	0	0	0	0
TTLL5	Q6EMB2	Q6EMB2	HUMAN	Tubulin polyglutamylase TTLL5						Nuc		0	1	68.2453	29.113	0.426594	1	1	0			0	0	0	0	1	0	0	0	0	0	0	0
STEAP3	Q658P3-2	Q658P3	HUMAN	Isoform 2 of Metalloreductase STEAP3	M	PM						1	1	1048.11	449.469	0.428836	1	1	0			0	0	0	0	1	0	0	0	0	0	0	0
BTBD10	Q9BSF8-2	Q9BSF8	HUMAN	Isoform 2 of BTB/POZ domain-containing protein 10						Nuc		0	1	1090.44	468.761	0.429882	1	1	0			0	0	0	0	1	0	0	0	0	0	0	0
MEA1	Q16626	Q16626	HUMAN	Male-enhanced antigen 1								0	1	757.692	326.34	0.430703	1	1	0			0	0	0	0	1	0	0	0	0	0	0	0
ITM2B	Q9Y287	Q9Y287	HUMAN	Integral membrane protein 2B	M	PM			XC			1	1	733.392	315.967	0.430829	1	1	0			0	0	0	0	1	0	0	0	0	0	0	0
MTMR4	Q9NYA4	Q9NYA4	HUMAN	Myotubularin-related protein 4	M				XC			1	1	76.0944	33.0621	0.434488	1	1	0			0	0	0	0	1	0	0	0	0	0	0	0
ESRRA	P11474	P11474	HUMAN	Steroid hormone receptor ERR1						Nuc		0	3	2074.23	904.867	0.436242	1	1	0			0	0	0	0	1	0	0	0	0	0	0	0
KIAA0101	Q15004	Q15004	HUMAN	PCNA-associated factor						Nuc		0	8	6323.91	2768.52	0.437786	1	1	0			0	0	0	0	1	0	0	0	0	0	0	0
REV3L	O60673	O60673	HUMAN	DNA polymerase zeta catalytic subunit						Nuc		0	1	33.4498	14.8039	0.44257	1	1	0			0	0	0	0	1	0	0	0	0	0	0	0
FST	P19883	P19883	HUMAN	Follistatin					XC			1	4	1866.54	827.428	0.443294	1	1	0			0	0	0	0	1	0	0	0	0	0	0	0
PML	P29590	P29590	HUMAN	Protein PML	M					Nuc		0	21	8855.76	3931.43	0.443941	1	1	0			0	0	0	0	1	0	0	0	0	0	0	0
C2CD3	Q4AC94	Q4AC94	HUMAN	C2 domain-containing protein 3								0	1	128.6	57.6681	0.448431	1	1	0			0	0	0	0	1	0	0	0	0	0	0	0
NSMCE2	Q96MF7	Q96MF7	HUMAN	E3 SUMO-protein ligase NSE2						Nuc		0	7	3986.91	1796.51	0.450604	1	1	0			0	0	0	0	1	0	0	0	0	0	0	0
TCHP	Q9BT92	Q9BT92	HUMAN	Trichoplein keratin filament-binding protein	M	PM						1	2	333.501	150.603	0.451583	1	1	0			0	0	0	0	1	0	0	0	0	0	0	0
PTPRZ1	P23471	P23471	HUMAN	Receptor-type tyrosine-protein phosphatase zeta	M	PM			XC			1	1	101.252	46.0341	0.454651	1	1	0			0	0	0	0	1	0	0	0	0	0	0	0
USP33	Q8TEY7	Q8TEY7	HUMAN	Ubiquitin carboxyl-terminal hydrolase 33								0	4	1346.92	614.629	0.456321	1	1	0			0	0	0	0	1	0	0	0	0	0	0	0
TCEANC2	Q96MN5	Q96MN5	HUMAN	Transcription elongation factor A N-terminal and central domain-containing protein 2						Nuc		0	1	199.104	91.0385	0.457241	1	1	0			0	0	0	0	1	0	0	0	0	0	0	0
GRN	P28799	P28799	HUMAN	Granulins	M			CS	XC			1	2	1004.73	460.796	0.458629	1	1	0			0	0	0	0	1	0	0	0	0	0	0	0
PLSCR3	Q9NRY6	Q9NRY6	HUMAN	Phospholipid scramblase 3	M	PM						1	1	535.842	246.868	0.46071	1	1	0			0	0	0	0	1	0	0	0	0	0	0	0
LONP2	Q86WA8	Q86WA8	HUMAN	Lon protease homolog 2, peroxisomal	M					Nuc		0	2	697.497	322.617	0.462535	1	1	0			0	0	0	0	1	0	0	0	0	0	0	0
CBX6	O95503	O95503	HUMAN	Chromobox protein homolog 6						Nuc		0	1	35.396	16.3857	0.462924	1	1	0			0	0	0	0	1	0	0	0	0	0	0	0
RBM23	Q86U06	Q86U06	HUMAN	Probable RNA-binding protein 23	M					Nuc		0	2	469.434	218.236	0.464893	1	1	0			0	0	0	0	1	0	0	0	0	0	0	0
SMC5	Q8IY18	Q8IY18	HUMAN	Structural maintenance of chromosomes protein 5						Nuc		0	9	3300.54	1545.98	0.468403	1	1	0			0	0	0	0	1	0	0	0	0	0	0	0
PTMA	P06454	P06454	HUMAN	Prothymosin alpha						Nuc		0	10	9645.54	4543.87	0.471085	1	1	0			0	0	0	0	1	0	0	0	0	0	0	0
CHTF8	P0CG12	P0CG12	HUMAN	Chromosome transmission fidelity protein 8 homolog isoform 2						Nuc		0	2	378.145	178.274	0.471445	1	1	0			0	0	0	0	1	0	0	0	0	0	0	0
TGFBR2	P37173-2	P37173	HUMAN	Isoform 2 of TGF-beta receptor type-2	M	PM						1	1	145.286	68.6343	0.472408	1	1	0			0	0	0	0	1	0	0	0	0	0	0	0
TRIM44	Q96DX7	Q96DX7	HUMAN	Tripartite motif-containing protein 44								0	1	955.086	454.588	0.475965	1	1	0			0	0	0	0	1	0	0	0	0	0	0	0
IGFBP6	P24592	P24592	HUMAN	Insulin-like growth factor-binding protein 6					XC			1	3	610.683	290.881	0.476321	1	1	0			0	0	0	0	1	0	0	0	0	0	0	0
DDR1	Q08345-5	Q08345	HUMAN	Isoform 4 of Epithelial discoidin domain-containing receptor 1	M	PM			XC			1	6	3011.53	1440.63	0.478373	1	1	0			0	0	0	0	1	0	0	0	0	0	0	0
ZNF148	Q9UQR1	Q9UQR1	HUMAN	Zinc finger protein 148								0	3	1324.01	635.061	0.479649	1	1	0			0	0	0	0	1	0	0	0	0	0	0	0
COX7B	P24311	P24311	HUMAN	Cytochrome c oxidase subunit 7B, mitochondrial	M							0	1	1090.09	523.21	0.47997	1	1	0			0	0	0	0	1	0	0	0	0	0	0	0
RNF145	Q96MT1-5	Q96MT1	HUMAN	Isoform 5 of RING finger protein 145	M						ShG	1	1	347.498	166.917	0.48034	1	1	0			0	0	0	0	1	0	0	0	0	0	0	0
NFKBIE	O00221	O00221	HUMAN	NF-kappa-B inhibitor epsilon								0	1	106.172	51.166	0.481918	1	1	0			0	0	0	0	1	0	0	0	0	0	0	0
RPAP2	Q8IXW5	Q8IXW5	HUMAN	Putative RNA polymerase II subunit B1 CTD phosphatase RPAP2						Nuc		0	4	988.631	476.665	0.482147	1	1	0			0	0	0	0	1	0	0	0	0	0	0	0
UBL5	Q9BZL1	Q9BZL1	HUMAN	Ubiquitin-like protein 5						Nuc		0	6	5879.89	2835.24	0.482193	1	1	0			0	0	0	0	1	0	0	0	0	0	0	0
HSF1	Q00613	Q00613	HUMAN	Heat shock factor protein 1								0	2	1431.43	690.408	0.482321	1	1	0			0	0	0	0	1	0	0	0	0	0	0	0
AGRN	O00468	O00468	HUMAN	Agrin	M	PM		CS	XC			1	7	1892.47	919.321	0.485778	1	1	0			0	0	0	0	1	0	0	0	0	0	0	0
COL12A1	Q99715	Q99715	HUMAN	Collagen alpha-1(XII) chain					XC			1	8	2383.2	1158.82	0.486243	1	1	0			0	0	0	0	1	0	0	0	0	0	0	0
PLAU	P00749	P00749	HUMAN	Urokinase-type plasminogen activator	M	PM		CS	XC			1	2	331.735	161.349	0.48638	1	1	0			0	0	0	0	1	0	0	0	0	0	0	0
CDCA7L	Q96GN5	Q96GN5	HUMAN	Cell division cycle-associated 7-like protein						Nuc		0	1	482.081	235.73	0.488985	1	1	0			0	0	0	0	1	0	0	0	0	0	0	0
SLF1	Q9BQI6	Q9BQI6	HUMAN	SMC5-SMC6 complex localization factor protein 1						Nuc		0	1	130.312	63.7961	0.489563	1	1	0			0	0	0	0	1	0	0	0	0	0	0	0
FAM92A1	A1XBS5	A1XBS5	HUMAN	Protein FAM92A1								0	1	62.8987	30.86	0.49063	1	1	0			0	0	0	0	1	0	0	0	0	0	0	0
MIS18BP1	Q6P0N0	Q6P0N0	HUMAN	Mis18-binding protein 1								0	10	4151.73	2038.85	0.491084	1	1	0			0	0	0	0	1	0	0	0	0	0	0	0
AKIRIN2	Q53H80	Q53H80	HUMAN	Akirin-2						Nuc		0	2	795.534	393.539	0.494685	1	1	0			0	0	0	0	1	0	0	0	0	0	0	0
CHEK1	O14757	O14757	HUMAN	Serine/threonine-protein kinase Chk1	M				XC	Nuc		1	14	5636.12	2788.5	0.494755	1	1	0			0	0	0	0	1	0	0	0	0	0	0	0
ZNF316	A6NFI3	A6NFI3	HUMAN	Zinc finger protein 316						Nuc		0	2	361.402	179.341	0.496236	1	1	0			0	0	0	0	1	0	0	0	0	0	0	0
ZC3H13	Q5T200-2	Q5T200	HUMAN	Isoform 2 of Zinc finger CCCH domain-containing protein 13								0	2	492.865	245.894	0.498908	1	1	0			0	0	0	0	1	0	0	0	0	0	0	0
STMN3	Q9NZ72	Q9NZ72	HUMAN	Stathmin-3								0	5	1508.6	753.071	0.499184	1	1	0			0	0	0	0	1	0	0	0	0	0	0	0
CCNB2	O95067	O95067	HUMAN	G2/mitotic-specific cyclin-B2	M							0	7	3982.01	1991.96	0.500239	0	1	0			0	0	0	0	1	0	0	0	0	0	0	0
PTHLH	P12272-3	P12272	HUMAN	Isoform 3 of Parathyroid hormone-related protein					XC			1	2	1620.76	815.28	0.503022	0	1	0			0	0	0	0	1	0	0	0	0	0	0	0
SCD	O00767	O00767	HUMAN	Acyl-CoA desaturase	M							0	5	5262.22	2649.49	0.503493	0	1	0			0	0	0	0	1	0	0	0	0	0	0	0
ZBTB14	O43829	O43829	HUMAN	Zinc finger and BTB domain-containing protein 14						Nuc		0	2	201.116	101.401	0.504191	0	1	0			0	0	0	0	1	0	0	0	0	0	0	0
RNF138	Q8WVD3	Q8WVD3	HUMAN	E3 ubiquitin-protein ligase RNF138						Nuc		0	2	132.938	67.288	0.506159	0	1	0			0	0	0	0	1	0	0	0	0	0	0	0
DNAJC21	Q5F1R6-3	Q5F1R6	HUMAN	Isoform 3 of DnaJ homolog subfamily C member 21								0	5	925.253	468.462	0.506307	0	1	0			0	0	0	0	1	0	0	0	0	0	0	0
WNT7A	O00755	O00755	HUMAN	Protein Wnt-7a	M	PM		CS	XC			1	1	144.554	73.256	0.506774	0	1	0			0	0	0	0	1	0	0	0	0	0	0	0
PHLDA1	Q8WV24	Q8WV24	HUMAN	Pleckstrin homology-like domain family A member 1	M							0	1	401.754	204.961	0.510167	0	1	0			0	0	0	0	1	0	0	0	0	0	0	0
VANGL1	Q8TAA9	Q8TAA9	HUMAN	Vang-like protein 1	M	PM						1	5	2366.31	1207.88	0.510448	0	1	0			0	0	0	0	1	0	0	0	0	0	0	0
MT1X	P80297	P80297	HUMAN	Metallothionein-1X						Nuc		0	1	234.174	119.597	0.510716	0	1	0			0	0	0	0	1	0	0	0	0	0	0	0
RRN3	Q9NYV6	Q9NYV6	HUMAN	RNA polymerase I-specific transcription initiation factor RRN3						Nuc		0	1	386.291	197.439	0.511114	0	1	0			0	0	0	0	1	0	0	0	0	0	0	0
FNIP1	Q8TF40	Q8TF40	HUMAN	Folliculin-interacting protein 1								0	1	83.7491	42.8688	0.511872	0	1	0			0	0	0	0	1	0	0	0	0	0	0	0
DKK1	O94907	O94907	HUMAN	Dickkopf-related protein 1	M	PM			XC			1	1	155.885	79.7996	0.511915	0	1	0			0	0	0	0	1	0	0	0	0	0	0	0
SMC6	Q96SB8-2	Q96SB8	HUMAN	Isoform 2 of Structural maintenance of chromosomes protein 6						Nuc		0	10	4330.86	2219.48	0.512482	0	1	0			0	0	0	0	1	0	0	0	0	0	0	0
SPINT2	O43291	O43291	HUMAN	Kunitz-type protease inhibitor 2	M				XC			1	1	146.505	75.1234	0.51277	0	1	0			0	0	0	0	1	0	0	0	0	0	0	0
UTP14A	Q9BVJ6	Q9BVJ6	HUMAN	U3 small nucleolar RNA-associated protein 14 homolog A								0	22	18959.9	9745.61	0.514012	0	1	0			0	0	0	0	1	0	0	0	0	0	0	0
ZFAND6	Q6FIF0	Q6FIF0	HUMAN	AN1-type zinc finger protein 6								0	3	1712.95	881.634	0.514687	0	1	0			0	0	0	0	1	0	0	0	0	0	0	0
CENPK	Q9BS16	Q9BS16	HUMAN	Centromere protein K								0	1	515.388	265.439	0.515028	0	1	0			0	0	0	0	1	0	0	0	0	0	0	0
PABPN1	Q86U42	Q86U42	HUMAN	Polyadenylate-binding protein 2						Nuc		0	1	31.8258	16.4547	0.517023	0	1	0			0	0	0	0	1	0	0	0	0	0	0	0
ETNK1	Q9HBU6	Q9HBU6	HUMAN	Ethanolamine kinase 1	M	PM						1	2	729.771	378.492	0.518645	0	1	0			0	0	0	0	1	0	0	0	0	0	0	0
TAF7	Q15545	Q15545	HUMAN	Transcription initiation factor TFIID subunit 7								0	2	975.603	506.257	0.518917	0	1	0			0	0	0	0	1	0	0	0	0	0	0	0
SERPINB7	O75635	O75635	HUMAN	Serpin B7					XC			1	7	5200.36	2711.74	0.521451	0	1	0			0	0	0	0	1	0	0	0	0	0	0	0
SLC12A2	P55011	P55011	HUMAN	Solute carrier family 12 member 2	M	PM			XC			1	4	1087.05	566.965	0.521563	0	1	0			0	0	0	0	1	0	0	0	0	0	0	0
POC5	Q8NA72	Q8NA72	HUMAN	Centrosomal protein POC5								0	1	231.67	120.891	0.521826	0	1	0			0	0	0	0	1	0	0	0	0	0	0	0
RBM41	Q96IZ5	Q96IZ5	HUMAN	RNA-binding protein 41								0	1	97.5398	50.9299	0.522145	0	1	0			0	0	0	0	1	0	0	0	0	0	0	0
CCDC7	Q96M83	Q96M83	HUMAN	Coiled-coil domain-containing protein 7								0	1	1531.51	799.801	0.522229	0	1	0			0	0	0	0	1	0	0	0	0	0	0	0
ITGBL1	O95965	O95965	HUMAN	Integrin beta-like protein 1					XC			1	3	1017.31	531.329	0.52229	0	1	0			0	0	0	0	1	0	0	0	0	0	0	0
IRX2	Q9BZI1	Q9BZI1	HUMAN	Iroquois-class homeodomain protein IRX-2						Nuc		0	1	134.841	70.5938	0.523533	0	1	0			0	0	0	0	1	0	0	0	0	0	0	0
PHF19	Q5T6S3	Q5T6S3	HUMAN	PHD finger protein 19								0	3	813.982	426.633	0.52413	0	1	0			0	0	0	0	1	0	0	0	0	0	0	0
FIP1L1	Q6UN15-3	Q6UN15	HUMAN	Isoform 3 of Pre-mRNA 3'-end-processing factor FIP1								0	1	413.385	217.284	0.525622	0	1	0			0	0	0	0	1	0	0	0	0	0	0	0
FOXP1	Q9H334-8	Q9H334	HUMAN	Isoform 8 of Forkhead box protein P1						Nuc		0	1	105.789	55.6073	0.525644	0	1	0			0	0	0	0	1	0	0	0	0	0	0	0
CYBA	P13498	P13498	HUMAN	Cytochrome b-245 light chain	M	PM						1	2	147.369	77.4766	0.525733	0	1	0			0	0	0	0	1	0	0	0	0	0	0	0
TADA1	Q96BN2	Q96BN2	HUMAN	Transcriptional adapter 1								0	2	1092.73	578.075	0.52902	0	1	0			0	0	0	0	1	0	0	0	0	0	0	0
PLK1	P53350	P53350	HUMAN	Serine/threonine-protein kinase PLK1						Nuc		0	5	2543.49	1350.98	0.531152	0	1	0			0	0	0	0	1	0	0	0	0	0	0	0
NFKBIB	Q15653	Q15653	HUMAN	NF-kappa-B inhibitor beta						Nuc		0	2	277.915	147.668	0.531343	0	1	0			0	0	0	0	1	0	0	0	0	0	0	0
SMCHD1	A6NHR9	A6NHR9	HUMAN	Structural maintenance of chromosomes flexible hinge domain-containing protein 1								0	22	11210.9	5959.47	0.531578	0	1	0			0	0	0	0	1	0	0	0	0	0	0	0
CEBPA	P49715-4	P49715	HUMAN	Isoform 4 of CCAAT/enhancer-binding protein alpha						Nuc		0	2	1235.92	658.407	0.532727	0	1	0			0	0	0	0	1	0	0	0	0	0	0	0
KDM5B	Q9UGL1-2	Q9UGL1	HUMAN	Isoform 2 of Lysine-specific demethylase 5B						Nuc		0	1	194.057	103.428	0.532979	0	1	0			0	0	0	0	1	0	0	0	0	0	0	0
HPGD	P15428	P15428	HUMAN	15-hydroxyprostaglandin dehydrogenase [NAD(+)]	M	PM						1	1	126.384	67.4764	0.533902	0	1	0			0	0	0	0	1	0	0	0	0	0	0	0
C1orf131	Q8NDD1	Q8NDD1	HUMAN	Uncharacterized protein C1orf131								0	4	510.189	272.537	0.534187	0	1	0			0	0	0	0	1	0	0	0	0	0	0	0
TOPORS	Q9NS56	Q9NS56	HUMAN	E3 ubiquitin-protein ligase Topors						Nuc		0	1	200.357	107.26	0.535344	0	1	0			0	0	0	0	1	0	0	0	0	0	0	0
C8orf59	Q8N0T1	Q8N0T1	HUMAN	Uncharacterized protein C8orf59								0	2	1345.98	720.866	0.535571	0	1	0			0	0	0	0	1	0	0	0	0	0	0	0
BTBD2	Q9BX70	Q9BX70	HUMAN	BTB/POZ domain-containing protein 2								0	2	1592.29	853.794	0.536204	0	1	0			0	0	0	0	1	0	0	0	0	0	0	0
CDC20	Q12834	Q12834	HUMAN	Cell division cycle protein 20 homolog						Nuc		0	9	1799.38	965.869	0.53678	0	1	0			0	0	0	0	1	0	0	0	0	0	0	0
ROBO1	Q9Y6N7-2	Q9Y6N7	HUMAN	Isoform 2 of Roundabout homolog 1	M	PM		CS				1	1	150	80.6316	0.537546	0	1	0			0	0	0	0	1	0	0	0	0	0	0	0
KCTD1	Q719H9	Q719H9	HUMAN	BTB/POZ domain-containing protein KCTD1						Nuc		0	2	721.824	388.247	0.537869	0	1	0			0	0	0	0	1	0	0	0	0	0	0	0
TTLL4	Q14679	Q14679	HUMAN	Tubulin polyglutamylase TTLL4								0	1	108.597	58.5085	0.538767	0	1	0			0	0	0	0	1	0	0	0	0	0	0	0
CLCN7	P51798	P51798	HUMAN	H(+)/Cl(-) exchange transporter 7	M							0	1	597.706	322.909	0.540248	0	1	0			0	0	0	0	1	0	0	0	0	0	0	0
RAP1GAP2	Q684P5	Q684P5	HUMAN	Rap1 GTPase-activating protein 2	M	PM						1	1	39.389	21.2912	0.540536	0	1	0			0	0	0	0	1	0	0	0	0	0	0	0
PTPRF	P10586	P10586	HUMAN	Receptor-type tyrosine-protein phosphatase F	M	PM						1	2	689.991	373.637	0.54151	0	1	0			0	0	0	0	1	0	0	0	0	0	0	0
NGRN	Q9NPE2	Q9NPE2	HUMAN	Neugrin					XC	Nuc		1	2	356.021	193.651	0.543932	0	1	0			0	0	0	0	1	0	0	0	0	0	0	0
HMGXB3	Q12766	Q12766	HUMAN	HMG domain-containing protein 3						Nuc		0	1	65.0988	35.5526	0.546133	0	1	0			0	0	0	0	1	0	0	0	0	0	0	0
MED10	Q9BTT4	Q9BTT4	HUMAN	Mediator of RNA polymerase II transcription subunit 10								0	8	1307.17	716.171	0.547877	0	1	0			0	0	0	0	1	0	0	0	0	0	0	0
ZFP36L2	P47974	P47974	HUMAN	mRNA decay activator protein ZFP36L2						Nuc		0	2	112.106	61.5039	0.548622	0	1	0			0	0	0	0	1	0	0	0	0	0	0	0
TMEM9B	Q9NQ34	Q9NQ34	HUMAN	Transmembrane protein 9B	M							0	1	265.289	146.211	0.551138	0	1	0			0	0	0	0	1	0	0	0	0	0	0	0
GGA2	Q9UJY4	Q9UJY4	HUMAN	ADP-ribosylation factor-binding protein GGA2	M							0	3	773.978	427.057	0.55177	0	1	0			0	0	0	0	1	0	0	0	0	0	0	0
FBXO5	Q9UKT4	Q9UKT4	HUMAN	F-box only protein 5						Nuc		0	1	234.05	129.24	0.552189	0	1	0			0	0	0	0	1	0	0	0	0	0	0	0
SEMA3A	Q14563	Q14563	HUMAN	Semaphorin-3A					XC			1	3	1099.46	608.42	0.553383	0	1	0			0	0	0	0	1	0	0	0	0	0	0	0
SLC4A7	Q9Y6M7-7	Q9Y6M7	HUMAN	Isoform 7 of Sodium bicarbonate cotransporter 3	M	PM						1	3	713.626	395.693	0.554482	0	1	0			0	0	0	0	1	0	0	0	0	0	0	0
DOPEY2	Q9Y3R5	Q9Y3R5	HUMAN	Protein dopey-2	M							0	2	214.831	119.397	0.55577	0	1	0			0	0	0	0	1	0	0	0	0	0	0	0
EP300	Q09472	Q09472	HUMAN	Histone acetyltransferase p300						Nuc		0	7	1081	602.224	0.557096	0	1	0			0	0	0	0	1	0	0	0	0	0	0	0
DYM	Q7RTS9	Q7RTS9	HUMAN	Dymeclin	M							0	2	323.741	180.455	0.557407	0	1	0			0	0	0	0	1	0	0	0	0	0	0	0
POLR1D	Q9Y2S0-2	Q9Y2S0	HUMAN	Isoform 2 of DNA-directed RNA polymerases I and III subunit RPAC2								0	1	727.641	406.491	0.558643	0	1	0			0	0	0	0	1	0	0	0	0	0	0	0
HSF2	Q03933	Q03933	HUMAN	Heat shock factor protein 2						Nuc		0	1	709.993	396.797	0.558874	0	1	0			0	0	0	0	1	0	0	0	0	0	0	0
GPBP1	Q86WP2-2	Q86WP2	HUMAN	Isoform 2 of Vasculin	M					Nuc		0	2	180.778	101.129	0.559409	0	1	0			0	0	0	0	1	0	0	0	0	0	0	0
TINAGL1	Q9GZM7	Q9GZM7	HUMAN	Tubulointerstitial nephritis antigen-like					XC			1	2	382.248	213.862	0.559486	0	1	0			0	0	0	0	1	0	0	0	0	0	0	0
CREBBP	Q92793	Q92793	HUMAN	CREB-binding protein						Nuc		0	6	1877.53	1052.22	0.560428	0	1	0			0	0	0	0	1	0	0	0	0	0	0	0
RFX7	Q2KHR2	Q2KHR2	HUMAN	DNA-binding protein RFX7						Nuc		0	1	103.265	57.949	0.561167	0	1	0			0	0	0	0	1	0	0	0	0	0	0	0
SCGB1A1	P11684	P11684	HUMAN	Uteroglobin					XC			1	1	1336.47	751.075	0.561983	0	1	0			0	0	0	0	1	0	0	0	0	0	0	0
SERPINC1	P01008	P01008	HUMAN	Antithrombin-III	M	PM			XC			1	1	2199	1236.28	0.5622	0	1	0			0	0	0	0	1	0	0	0	0	0	0	0
NME7	Q9Y5B8	Q9Y5B8	HUMAN	Nucleoside diphosphate kinase 7								0	4	1902.77	1073.11	0.563973	0	1	0			0	0	0	0	1	0	0	0	0	0	0	0
CDCA4	Q9BXL8	Q9BXL8	HUMAN	Cell division cycle-associated protein 4						Nuc		0	1	84.0109	47.445	0.564748	0	1	0			0	0	0	0	1	0	0	0	0	0	0	0
NUSAP1	Q9BXS6-7	Q9BXS6	HUMAN	Isoform 7 of Nucleolar and spindle-associated protein 1						Nuc		0	1	285.538	161.415	0.565303	0	1	0			0	0	0	0	1	0	0	0	0	0	0	0
BRCA1	P38398-7	P38398	HUMAN	Isoform 7 of Breast cancer type 1 susceptibility protein	M	PM				Nuc		1	11	3043.88	1730.2	0.568419	0	1	0			0	0	0	0	1	0	0	0	0	0	0	0
SCRIB	Q14160-3	Q14160	HUMAN	Isoform 3 of Protein scribble homolog	M	PM						1	13	3766.57	2142.79	0.568897	0	1	0			0	0	0	0	1	0	0	0	0	0	0	0
IFRD1	O00458	O00458	HUMAN	Interferon-related developmental regulator 1						Nuc		0	3	1588.72	903.947	0.568979	0	1	0			0	0	0	0	1	0	0	0	0	0	0	0
TPX2	Q9ULW0	Q9ULW0	HUMAN	Targeting protein for Xklp2						Nuc		0	29	16393.9	9350.32	0.570354	0	1	0			0	0	0	0	1	0	0	0	0	0	0	0
ACD	Q96AP0	Q96AP0	HUMAN	Adrenocortical dysplasia protein homolog						Nuc		0	2	283.256	161.565	0.570384	0	1	0			0	0	0	0	1	0	0	0	0	0	0	0
GMNN	O75496	O75496	HUMAN	Geminin						Nuc		0	2	718.384	409.953	0.57066	0	1	0			0	0	0	0	1	0	0	0	0	0	0	0
FAM60A	Q9NP50	Q9NP50	HUMAN	Protein FAM60A								0	5	1612.78	920.871	0.570984	0	1	0			0	0	0	0	1	0	0	0	0	0	0	0
USP54	Q70EL1	Q70EL1	HUMAN	Inactive ubiquitin carboxyl-terminal hydrolase 54								0	2	136.392	78.0116	0.571965	0	1	0			0	0	0	0	1	0	0	0	0	0	0	0
CENPH	Q9H3R5	Q9H3R5	HUMAN	Centromere protein H						Nuc		0	6	3549.56	2030.72	0.572104	0	1	0			0	0	0	0	1	0	0	0	0	0	0	0
CCDC34	Q96HJ3	Q96HJ3	HUMAN	Coiled-coil domain-containing protein 34								0	2	513.791	294.286	0.572773	0	1	0			0	0	0	0	1	0	0	0	0	0	0	0
NAB1	Q13506	Q13506	HUMAN	NGFI-A-binding protein 1						Nuc		0	1	146.05	83.6633	0.572839	0	1	0			0	0	0	0	1	0	0	0	0	0	0	0
DCAF12	Q5T6F0	Q5T6F0	HUMAN	DDB1- and CUL4-associated factor 12								0	2	99.5203	57.018	0.572928	0	1	0			0	0	0	0	1	0	0	0	0	0	0	0
CAV2	P51636	P51636	HUMAN	Caveolin-2	M	PM				Nuc		1	2	275.935	158.56	0.574626	0	1	0			0	0	0	0	1	0	0	0	0	0	0	0
AHR	P35869	P35869	HUMAN	Aryl hydrocarbon receptor						Nuc		0	4	2748.95	1587.17	0.577374	0	1	0			0	0	0	0	1	0	0	0	0	0	0	0
JUN	P05412	P05412	HUMAN	Transcription factor AP-1						Nuc		0	1	77.9622	45.0679	0.578073	0	1	0			0	0	0	0	1	0	0	0	0	0	0	0
ZNF484	Q5JVG2-3	Q5JVG2	HUMAN	Isoform 3 of Zinc finger protein 484						Nuc		0	2	167.277	96.7335	0.578284	0	1	0			0	0	0	0	1	0	0	0	0	0	0	0
FANCG	O15287	O15287	HUMAN	Fanconi anemia group G protein	M	PM						1	1	107.605	62.2354	0.57837	0	1	0			0	0	0	0	1	0	0	0	0	0	0	0
NKIRAS1	Q9NYS0	Q9NYS0	HUMAN	NF-kappa-B inhibitor-interacting Ras-like protein 1	M							0	1	311.057	180.804	0.581255	0	1	0			0	0	0	0	1	0	0	0	0	0	0	0
POC1B	Q8TC44	Q8TC44	HUMAN	POC1 centriolar protein homolog B								0	1	87.2292	50.7108	0.581352	0	1	0			0	0	0	0	1	0	0	0	0	0	0	0
TIPIN	Q9BVW5	Q9BVW5	HUMAN	TIMELESS-interacting protein	M					Nuc		0	8	4895.39	2863.19	0.584873	0	1	0			0	0	0	0	1	0	0	0	0	0	0	0
TMEM171	Q8WVE6	Q8WVE6	HUMAN	Transmembrane protein 171	M						ShG	1	1	58.3271	34.1484	0.585464	0	1	0			0	0	0	0	1	0	0	0	0	0	0	0
STAU2	Q9NUL3	Q9NUL3	HUMAN	Double-stranded RNA-binding protein Staufen homolog 2	M							0	8	3526.42	2065.92	0.585842	0	1	0			0	0	0	0	1	0	0	0	0	0	0	0
PLEC	Q15149-4	Q15149	HUMAN	Isoform 4 of Plectin	M	PM						1	1	139.119	81.5483	0.586175	0	1	0			0	0	0	0	1	0	0	0	0	0	0	0
MED14	O60244	O60244	HUMAN	Mediator of RNA polymerase II transcription subunit 14	M					Nuc		0	5	2084.35	1223.39	0.586943	0	1	0			0	0	0	0	1	0	0	0	0	0	0	0
RBBP8	Q99708-2	Q99708	HUMAN	Isoform 2 of DNA endonuclease RBBP8						Nuc		0	6	2627.47	1547.44	0.588945	0	1	0			0	0	0	0	1	0	0	0	0	0	0	0
IFT57	Q9NWB7	Q9NWB7	HUMAN	Intraflagellar transport protein 57 homolog								0	3	601.768	355.345	0.590501	0	1	0			0	0	0	0	1	0	0	0	0	0	0	0
YEATS2	Q9ULM3	Q9ULM3	HUMAN	YEATS domain-containing protein 2								0	5	1777.17	1049.59	0.590595	0	1	0			0	0	0	0	1	0	0	0	0	0	0	0
ADAMTS1	Q9UHI8	Q9UHI8	HUMAN	A disintegrin and metalloproteinase with thrombospondin motifs 1	M							0	2	458.873	271.024	0.59063	0	1	0			0	0	0	0	1	0	0	0	0	0	0	0
TNIP1	Q15025	Q15025	HUMAN	TNFAIP3-interacting protein 1								0	2	641.266	378.85	0.590784	0	1	0			0	0	0	0	1	0	0	0	0	0	0	0
KNSTRN	Q9Y448	Q9Y448	HUMAN	Small kinetochore-associated protein						Nuc		0	14	6518.2	3851.16	0.590832	0	1	0			0	0	0	0	1	0	0	0	0	0	0	0
USP7	Q93009	Q93009	HUMAN	Ubiquitin carboxyl-terminal hydrolase 7						Nuc		0	33	19483.7	11518.9	0.591206	0	1	0			0	0	0	0	1	0	0	0	0	0	0	0
SUPT7L	O94864	O94864	HUMAN	STAGA complex 65 subunit gamma						Nuc		0	1	85.8906	50.8127	0.591598	0	1	0			0	0	0	0	1	0	0	0	0	0	0	0
IRF2BP1	Q8IU81	Q8IU81	HUMAN	Interferon regulatory factor 2-binding protein 1								0	3	341.036	201.758	0.591603	0	1	0			0	0	0	0	1	0	0	0	0	0	0	0
DDX60L	Q5H9U9	Q5H9U9	HUMAN	Probable ATP-dependent RNA helicase DDX60-like								0	2	495.798	293.539	0.592053	0	1	0			0	0	0	0	1	0	0	0	0	0	0	0
MTERF1	Q99551	Q99551	HUMAN	Transcription termination factor 1, mitochondrial								0	2	366.595	217.338	0.592857	0	1	0			0	0	0	0	1	0	0	0	0	0	0	0
TP63	Q9H3D4	Q9H3D4	HUMAN	Tumor protein 63						Nuc		0	4	2585.4	1534.55	0.593543	0	1	0			0	0	0	0	1	0	0	0	0	0	0	0
ID1	P41134	P41134	HUMAN	DNA-binding protein inhibitor ID-1						Nuc		0	1	110.185	65.4404	0.593913	0	1	0			0	0	0	0	1	0	0	0	0	0	0	0
RPUSD4	Q96CM3	Q96CM3	HUMAN	RNA pseudouridylate synthase domain-containing protein 4								0	4	2330.79	1384.5	0.594003	0	1	0			0	0	0	0	1	0	0	0	0	0	0	0
NID2	Q14112	Q14112	HUMAN	Nidogen-2	M				XC			1	1	50.3772	29.9761	0.595032	0	1	0			0	0	0	0	1	0	0	0	0	0	0	0
POC1A	Q8NBT0	Q8NBT0	HUMAN	POC1 centriolar protein homolog A								0	1	647.864	385.53	0.595078	0	1	0			0	0	0	0	1	0	0	0	0	0	0	0
PTK7	Q13308-6	Q13308	HUMAN	Isoform 6 of Inactive tyrosine-protein kinase 7	M	PM						1	16	5543.16	3299.57	0.59525	0	1	0			0	0	0	0	1	0	0	0	0	0	0	0
MELK	Q14680	Q14680	HUMAN	Maternal embryonic leucine zipper kinase	M	PM						1	3	1658.57	988.023	0.595708	0	1	0			0	0	0	0	1	0	0	0	0	0	0	0
TAF6L	Q9Y6J9	Q9Y6J9	HUMAN	TAF6-like RNA polymerase II p300/CBP-associated factor-associated factor 65 kDa subunit 6L								0	5	1263.58	753.015	0.595937	0	1	0			0	0	0	0	1	0	0	0	0	0	0	0
BTBD1	Q9H0C5	Q9H0C5	HUMAN	BTB/POZ domain-containing protein 1								0	2	356.545	212.486	0.595959	0	1	0			0	0	0	0	1	0	0	0	0	0	0	0
ZBED5	Q49AG3	Q49AG3	HUMAN	Zinc finger BED domain-containing protein 5								0	2	660.139	393.424	0.595972	0	1	0			0	0	0	0	1	0	0	0	0	0	0	0
SH3YL1	Q96HL8	Q96HL8	HUMAN	SH3 domain-containing YSC84-like protein 1	M							0	1	962.354	575.908	0.598437	0	1	0			0	0	0	0	1	0	0	0	0	0	0	0
SLU7	O95391	O95391	HUMAN	Pre-mRNA-splicing factor SLU7	M					Nuc		0	17	6247.2	3745.97	0.599624	0	1	0			0	0	0	0	1	0	0	0	0	0	0	0
PRSS23	O95084	O95084	HUMAN	Serine protease 23						Nuc		0	9	2020.43	1216.34	0.60202	0	1	0			0	0	0	0	1	0	0	0	0	0	0	0
KIAA0586	Q9BVV6-3	Q9BVV6	HUMAN	Isoform 3 of Protein TALPID3								0	1	228.061	137.485	0.602845	0	1	0			0	0	0	0	1	0	0	0	0	0	0	0
ZZZ3	Q8IYH5	Q8IYH5	HUMAN	ZZ-type zinc finger-containing protein 3						Nuc		0	1	510.637	308.059	0.603284	0	1	0			0	0	0	0	1	0	0	0	0	0	0	0
MBIP	Q9NS73	Q9NS73	HUMAN	MAP3K12-binding inhibitory protein 1						Nuc		0	3	405.801	245.353	0.604614	0	1	0			0	0	0	0	1	0	0	0	0	0	0	0
NR2C1	P13056	P13056	HUMAN	Nuclear receptor subfamily 2 group C member 1								0	1	37.3974	22.6278	0.605063	0	1	0			0	0	0	0	1	0	0	0	0	0	0	0
MED12	Q93074-2	Q93074	HUMAN	Isoform 2 of Mediator of RNA polymerase II transcription subunit 12	M					Nuc		0	8	1657.08	1002.69	0.605094	0	1	0			0	0	0	0	1	0	0	0	0	0	0	0
ABCC3	O15438-4	O15438	HUMAN	Isoform 4 of Canalicular multispecific organic anion transporter 2	M	PM						1	4	1394	845.275	0.606367	0	1	0			0	0	0	0	1	0	0	0	0	0	0	0
SLFN5	Q08AF3	Q08AF3	HUMAN	Schlafen family member 5						Nuc		0	8	2291.74	1391.07	0.606994	0	1	0			0	0	0	0	1	0	0	0	0	0	0	0
RBAK	Q9NYW8	Q9NYW8	HUMAN	RB-associated KRAB zinc finger protein						Nuc		0	3	426.859	259.248	0.607339	0	1	0			0	0	0	0	1	0	0	0	0	0	0	0
KLHL7	Q8IXQ5	Q8IXQ5	HUMAN	Kelch-like protein 7	M	PM				Nuc		1	4	2371.74	1441.9	0.607951	0	1	0			0	0	0	0	1	0	0	0	0	0	0	0
GINS2	Q9Y248	Q9Y248	HUMAN	DNA replication complex GINS protein PSF2								0	7	3247.56	1975.6	0.608333	0	1	0			0	0	0	0	1	0	0	0	0	0	0	0
HJURP	Q8NCD3	Q8NCD3	HUMAN	Holliday junction recognition protein						Nuc		0	3	1165.69	709.431	0.608595	0	1	0			0	0	0	0	1	0	0	0	0	0	0	0
PRR11	Q96HE9	Q96HE9	HUMAN	Proline-rich protein 11	M					Nuc		0	4	618.837	376.662	0.608662	0	1	0			0	0	0	0	1	0	0	0	0	0	0	0
TRUB2	O95900	O95900	HUMAN	Probable tRNA pseudouridine synthase 2								0	2	464.32	283.464	0.610494	0	1	0			0	0	0	0	1	0	0	0	0	0	0	0
KDM4A	O75164	O75164	HUMAN	Lysine-specific demethylase 4A						Nuc		0	1	46.7748	28.577	0.610948	0	1	0			0	0	0	0	1	0	0	0	0	0	0	0
ZBTB41	Q5SVQ8	Q5SVQ8	HUMAN	Zinc finger and BTB domain-containing protein 41						Nuc		0	1	101.792	62.3571	0.612593	0	1	0			0	0	0	0	1	0	0	0	0	0	0	0
ECT2	Q9H8V3-3	Q9H8V3	HUMAN	Isoform 3 of Protein ECT2						Nuc		0	11	4218.46	2586.39	0.613112	0	1	0			0	0	0	0	1	0	0	0	0	0	0	0
ROMO1	P60602	P60602	HUMAN	Reactive oxygen species modulator 1	M							0	1	182.716	112.157	0.613831	0	1	0			0	0	0	0	1	0	0	0	0	0	0	0
KDF1	Q8NAX2	Q8NAX2	HUMAN	Keratinocyte differentiation factor 1								0	1	185.881	114.286	0.614835	0	1	0			0	0	0	0	1	0	0	0	0	0	0	0
PREPL	Q4J6C6	Q4J6C6	HUMAN	Prolyl endopeptidase-like								0	10	6111.03	3758.85	0.615092	0	1	0			0	0	0	0	1	0	0	0	0	0	0	0
ZCCHC9	Q8N567	Q8N567	HUMAN	Zinc finger CCHC domain-containing protein 9								0	3	286.072	176.366	0.616509	0	1	0			0	0	0	0	1	0	0	0	0	0	0	0
ORC6	Q9Y5N6	Q9Y5N6	HUMAN	Origin recognition complex subunit 6	M					Nuc		0	6	2462.71	1519.77	0.617113	0	1	0			0	0	0	0	1	0	0	0	0	0	0	0
ZRANB3	Q5FWF4	Q5FWF4	HUMAN	DNA annealing helicase and endonuclease ZRANB3						Nuc		0	1	190.703	117.72	0.617295	0	1	0			0	0	0	0	1	0	0	0	0	0	0	0
FANCE	Q9HB96	Q9HB96	HUMAN	Fanconi anemia group E protein						Nuc		0	1	54.7832	33.8894	0.61861	0	1	0			0	0	0	0	1	0	0	0	0	0	0	0
ADAM15	Q13444	Q13444	HUMAN	Disintegrin and metalloproteinase domain-containing protein 15	M	PM		CS				1	1	72.3851	44.8623	0.619772	0	1	0			0	0	0	0	1	0	0	0	0	0	0	0
GAS8	O95995	O95995	HUMAN	Growth arrest-specific protein 8								0	1	374.4	232.395	0.620712	0	1	0			0	0	0	0	1	0	0	0	0	0	0	0
RAD51	Q06609	Q06609	HUMAN	DNA repair protein RAD51 homolog 1						Nuc		0	4	464.822	288.75	0.621205	0	1	0			0	0	0	0	1	0	0	0	0	0	0	0
ZFYVE21	Q9BQ24-2	Q9BQ24	HUMAN	Isoform 2 of Zinc finger FYVE domain-containing protein 21	M							0	2	475.379	295.637	0.621897	0	1	0			0	0	0	0	1	0	0	0	0	0	0	0
FANCD2	Q9BXW9-1	Q9BXW9	HUMAN	Isoform 1 of Fanconi anemia group D2 protein						Nuc		0	9	3200.98	1991.61	0.622188	0	1	0			0	0	0	0	1	0	0	0	0	0	0	0
MED8	Q96G25-2	Q96G25	HUMAN	Isoform 2 of Mediator of RNA polymerase II transcription subunit 8								0	5	3238.03	2018.08	0.623243	0	1	0			0	0	0	0	1	0	0	0	0	0	0	0
HOXC11	O43248	O43248	HUMAN	Homeobox protein Hox-C11								0	1	37.9612	23.6866	0.623967	0	1	0			0	0	0	0	1	0	0	0	0	0	0	0
FBXO11	Q86XK2-5	Q86XK2	HUMAN	Isoform 5 of F-box only protein 11						Nuc		0	1	440.952	275.365	0.62448	0	1	0			0	0	0	0	1	0	0	0	0	0	0	0
STK17B	O94768	O94768	HUMAN	Serine/threonine-protein kinase 17B	M	PM				Nuc		1	1	194.209	121.343	0.624807	0	1	0			0	0	0	0	1	0	0	0	0	0	0	0
NSMCE3	Q96MG7	Q96MG7	HUMAN	Non-structural maintenance of chromosomes element 3 homolog								0	7	2002.99	1253.47	0.625798	0	1	0			0	0	0	0	1	0	0	0	0	0	0	0
LAMB1	P07942	P07942	HUMAN	Laminin subunit beta-1	M				XC			1	10	3813.94	2388.52	0.626261	0	1	0			0	0	0	0	1	0	0	0	0	0	0	0
UBE2E1	P51965	P51965	HUMAN	Ubiquitin-conjugating enzyme E2 E1						Nuc		0	1	1635.03	1024.89	0.626835	0	1	0			0	0	0	0	1	0	0	0	0	0	0	0
RHBDF2	Q6PJF5	Q6PJF5	HUMAN	Inactive rhomboid protein 2	M	PM						1	3	410.823	257.662	0.627184	0	1	0			0	0	0	0	1	0	0	0	0	0	0	0
PKMYT1	Q99640	Q99640	HUMAN	Membrane-associated tyrosine- and threonine-specific cdc2-inhibitory kinase	M							0	2	1898.28	1192.45	0.628178	0	1	0			0	0	0	0	1	0	0	0	0	0	0	0
CEP55	Q53EZ4	Q53EZ4	HUMAN	Centrosomal protein of 55 kDa	M							0	12	10667	6706.11	0.628678	0	1	0			0	0	0	0	1	0	0	0	0	0	0	0
BUD31	P41223	P41223	HUMAN	Protein BUD31 homolog						Nuc		0	4	3006.53	1890.16	0.628686	0	1	0			0	0	0	0	1	0	0	0	0	0	0	0
ELK3	P41970	P41970	HUMAN	ETS domain-containing protein Elk-3	M					Nuc		0	1	87.071	54.7458	0.628748	0	1	0			0	0	0	0	1	0	0	0	0	0	0	0
MED27	Q6P2C8	Q6P2C8	HUMAN	Mediator of RNA polymerase II transcription subunit 27						Nuc		0	3	1847.1	1162.19	0.629196	0	1	0			0	0	0	0	1	0	0	0	0	0	0	0
HAUS1	Q96CS2	Q96CS2	HUMAN	HAUS augmin-like complex subunit 1								0	5	2763.61	1739.1	0.629286	0	1	0			0	0	0	0	1	0	0	0	0	0	0	0
N4BP2	Q86UW6	Q86UW6	HUMAN	NEDD4-binding protein 2								0	1	77.7368	48.9447	0.629621	0	1	0			0	0	0	0	1	0	0	0	0	0	0	0
BLZF1	Q9H2G9	Q9H2G9	HUMAN	Golgin-45	M					Nuc		0	1	538.698	339.27	0.629796	0	1	0			0	0	0	0	1	0	0	0	0	0	0	0
KCTD15	Q96SI1	Q96SI1	HUMAN	BTB/POZ domain-containing protein KCTD15								0	2	1040.15	655.089	0.629803	0	1	0			0	0	0	0	1	0	0	0	0	0	0	0
FOSL1	P15407	P15407	HUMAN	Fos-related antigen 1	M					Nuc		0	6	3261.23	2054.39	0.629944	0	1	0			0	0	0	0	1	0	0	0	0	0	0	0
STARD7	Q9NQZ5	Q9NQZ5	HUMAN	StAR-related lipid transfer protein 7, mitochondrial								0	1	40.8744	25.7848	0.630831	0	1	0			0	0	0	0	1	0	0	0	0	0	0	0
RRP36	Q96EU6	Q96EU6	HUMAN	Ribosomal RNA processing protein 36 homolog						Nuc		0	4	1918.89	1212.16	0.631701	0	1	0			0	0	0	0	1	0	0	0	0	0	0	0
VDR	P11473-2	P11473	HUMAN	Isoform 2 of Vitamin D3 receptor						Nuc		0	3	259.146	163.757	0.63191	0	1	0			0	0	0	0	1	0	0	0	0	0	0	0
DSG4	Q86SJ6-2	Q86SJ6	HUMAN	Isoform 2 of Desmoglein-4	M	PM						1	1	58.8401	37.1859	0.631982	0	1	0			0	0	0	0	1	0	0	0	0	0	0	0
FANCI	Q9NVI1	Q9NVI1	HUMAN	Fanconi anemia group I protein	M							0	18	10194.3	6443.89	0.632108	0	1	0			0	0	0	0	1	0	0	0	0	0	0	0
MPZL1	O95297	O95297	HUMAN	Myelin protein zero-like protein 1	M	PM		CS				1	1	1221.27	772.678	0.632686	0	1	0			0	0	0	0	1	0	0	0	0	0	0	0
FN1	P02751-15	P02751	HUMAN	Isoform 15 of Fibronectin	M	PM			XC			1	5	1040.92	658.6	0.632711	0	1	0			0	0	0	0	1	0	0	0	0	0	0	0
ZNF281	Q9Y2X9	Q9Y2X9	HUMAN	Zinc finger protein 281						Nuc		0	3	1474.75	933.846	0.633225	0	1	0			0	0	0	0	1	0	0	0	0	0	0	0
CLK1	P49759-3	P49759	HUMAN	Isoform 3 of Dual specificity protein kinase CLK1						Nuc		0	1	580.538	368.09	0.63405	0	1	0			0	0	0	0	1	0	0	0	0	0	0	0
SDCBP	O00560	O00560	HUMAN	Syntenin-1	M	PM			XC	Nuc		1	1	48.4666	30.7526	0.634512	0	1	0			0	0	0	0	1	0	0	0	0	0	0	0
AURKB	Q96GD4-5	Q96GD4	HUMAN	Isoform 5 of Aurora kinase B						Nuc		0	5	2541.24	1612.45	0.634514	0	1	0			0	0	0	0	1	0	0	0	0	0	0	0
KDM5C	P41229	P41229	HUMAN	Lysine-specific demethylase 5C						Nuc		0	3	631.988	401.335	0.635036	0	1	0			0	0	0	0	1	0	0	0	0	0	0	0
RHOD	O00212	O00212	HUMAN	Rho-related GTP-binding protein RhoD	M	PM						1	2	1950.46	1239.32	0.635401	0	1	0			0	0	0	0	1	0	0	0	0	0	0	0
CDC7	O00311	O00311	HUMAN	Cell division cycle 7-related protein kinase						Nuc		0	2	959.489	609.871	0.635621	0	1	0			0	0	0	0	1	0	0	0	0	0	0	0
EFCAB14	O75071	O75071	HUMAN	EF-hand calcium-binding domain-containing protein 14								0	1	217.279	138.153	0.635832	0	1	0			0	0	0	0	1	0	0	0	0	0	0	0
ADGRG6	Q86SQ4-3	Q86SQ4	HUMAN	Isoform 3 of Adhesion G-protein coupled receptor G6	M	PM						1	3	942.849	599.503	0.635842	0	1	0			0	0	0	0	1	0	0	0	0	0	0	0
TCEAL4	Q96EI5-2	Q96EI5	HUMAN	Isoform 2 of Transcription elongation factor A protein-like 4						Nuc		0	7	3104.01	1974.21	0.636018	0	1	0			0	0	0	0	1	0	0	0	0	0	0	0
TAF5L	O75529	O75529	HUMAN	TAF5-like RNA polymerase II p300/CBP-associated factor-associated factor 65 kDa subunit 5L								0	4	582.96	370.984	0.63638	0	1	0			0	0	0	0	1	0	0	0	0	0	0	0
YY1AP1	Q9H869-9	Q9H869	HUMAN	Isoform 9 of YY1-associated protein 1						Nuc		0	1	447.134	284.583	0.63646	0	1	0			0	0	0	0	1	0	0	0	0	0	0	0
CMIP	Q8IY22	Q8IY22	HUMAN	C-Maf-inducing protein						Nuc		0	1	100.904	64.2766	0.637008	0	1	0			0	0	0	0	1	0	0	0	0	0	0	0
MRPL38	Q96DV4	Q96DV4	HUMAN	39S ribosomal protein L38, mitochondrial	M							0	7	3130.26	1994.49	0.637166	0	1	0			0	0	0	0	1	0	0	0	0	0	0	0
PHLDA3	Q9Y5J5	Q9Y5J5	HUMAN	Pleckstrin homology-like domain family A member 3	M	PM						1	5	1803.96	1151.37	0.638243	0	1	0			0	0	0	0	1	0	0	0	0	0	0	0
CCNB1	P14635	P14635	HUMAN	G2/mitotic-specific cyclin-B1	M					Nuc		0	5	1449.92	925.416	0.638254	0	1	0			0	0	0	0	1	0	0	0	0	0	0	0
LAMA3	Q16787	Q16787	HUMAN	Laminin subunit alpha-3	M				XC			1	46	21946.1	14015.8	0.638648	0	1	0			0	0	0	0	1	0	0	0	0	0	0	0
GRIP1	Q9Y3R0	Q9Y3R0	HUMAN	Glutamate receptor-interacting protein 1	M	PM						1	3	729.953	466.597	0.639216	0	1	0			0	0	0	0	1	0	0	0	0	0	0	0
MCM10	Q7L590	Q7L590	HUMAN	Protein MCM10 homolog						Nuc		0	12	4987.49	3188.93	0.639385	0	1	0			0	0	0	0	1	0	0	0	0	0	0	0
TFAP4	Q01664	Q01664	HUMAN	Transcription factor AP-4						Nuc		0	3	604.684	386.724	0.639547	0	1	0			0	0	0	0	1	0	0	0	0	0	0	0
IGFBP3	P17936-2	P17936	HUMAN	Isoform 2 of Insulin-like growth factor-binding protein 3					XC	Nuc		1	3	1841.89	1178.13	0.639633	0	1	0			0	0	0	0	1	0	0	0	0	0	0	0
C9orf114	Q5T280	Q5T280	HUMAN	Putative methyltransferase C9orf114								0	5	2824.97	1807.33	0.639768	0	1	0			0	0	0	0	1	0	0	0	0	0	0	0
ZFX	P17010-3	P17010	HUMAN	Isoform 3 of Zinc finger X-chromosomal protein								0	3	939.036	601.188	0.640218	0	1	0			0	0	0	0	1	0	0	0	0	0	0	0
NEDD4L	Q96PU5	Q96PU5	HUMAN	E3 ubiquitin-protein ligase NEDD4-like								0	8	3851.62	2469.96	0.641278	0	1	0			0	0	0	0	1	0	0	0	0	0	0	0
SECISBP2L	Q93073	Q93073	HUMAN	Selenocysteine insertion sequence-binding protein 2-like								0	1	62.9052	40.3565	0.641545	0	1	0			0	0	0	0	1	0	0	0	0	0	0	0
KLF5	Q13887	Q13887	HUMAN	Krueppel-like factor 5	M	PM						1	1	266.766	171.169	0.641644	0	1	0			0	0	0	0	1	0	0	0	0	0	0	0
IRF2BP2	Q7Z5L9-2	Q7Z5L9	HUMAN	Isoform 2 of Interferon regulatory factor 2-binding protein 2						Nuc		0	1	158.129	101.48	0.641754	0	1	0			0	0	0	0	1	0	0	0	0	0	0	0
ZNF362	Q5T0B9	Q5T0B9	HUMAN	Zinc finger protein 362						Nuc		0	1	34.3644	22.0592	0.64192	0	1	0			0	0	0	0	1	0	0	0	0	0	0	0
SSX2IP	Q9Y2D8	Q9Y2D8	HUMAN	Afadin- and alpha-actinin-binding protein						Nuc		0	1	331.756	213.068	0.642243	0	1	0			0	0	0	0	1	0	0	0	0	0	0	0
LAMB2	P55268	P55268	HUMAN	Laminin subunit beta-2	M				XC			1	2	79.5329	51.13	0.642879	0	1	0			0	0	0	0	1	0	0	0	0	0	0	0
PAX9	P55771	P55771	HUMAN	Paired box protein Pax-9						Nuc		0	1	108.928	70.0397	0.64299	0	1	0			0	0	0	0	1	0	0	0	0	0	0	0
MED1	Q15648	Q15648	HUMAN	Mediator of RNA polymerase II transcription subunit 1	M					Nuc		0	11	3724.16	2395.13	0.643134	0	1	0			0	0	0	0	1	0	0	0	0	0	0	0
SPATS2L	Q9NUQ6-3	Q9NUQ6	HUMAN	Isoform 3 of SPATS2-like protein								0	21	13325.4	8570.02	0.643135	0	1	0			0	0	0	0	1	0	0	0	0	0	0	0
GATA6	Q92908	Q92908	HUMAN	Transcription factor GATA-6						Nuc		0	1	488.483	314.257	0.643332	0	1	0			0	0	0	0	1	0	0	0	0	0	0	0
TRIM7	Q9C029	Q9C029	HUMAN	Tripartite motif-containing protein 7						Nuc		0	1	326.52	210.068	0.643356	0	1	0			0	0	0	0	1	0	0	0	0	0	0	0
ZNF57	Q68EA5	Q68EA5	HUMAN	Zinc finger protein 57						Nuc		0	1	58.0692	37.4313	0.644599	0	1	0			0	0	0	0	1	0	0	0	0	0	0	0
FOXM1	Q08050-3	Q08050	HUMAN	Isoform 4 of Forkhead box protein M1						Nuc		0	1	47.1848	30.4425	0.645175	0	1	0			0	0	0	0	1	0	0	0	0	0	0	0
TGFB1	P01137	P01137	HUMAN	Transforming growth factor beta-1	M	PM		CS	XC	Nuc		1	2	734.67	474.034	0.645234	0	1	0			0	0	0	0	1	0	0	0	0	0	0	0
ASTE1	Q2TB18	Q2TB18	HUMAN	Protein asteroid homolog 1								0	1	133.513	86.2347	0.64589	0	1	0			0	0	0	0	1	0	0	0	0	0	0	0
BUB1	O43683	O43683	HUMAN	Mitotic checkpoint serine/threonine-protein kinase BUB1	M							0	7	1863.59	1204.72	0.646452	0	1	0			0	0	0	0	1	0	0	0	0	0	0	0
IRF3	Q14653	Q14653	HUMAN	Interferon regulatory factor 3						Nuc		0	1	736.305	477.066	0.647919	0	1	0			0	0	0	0	1	0	0	0	0	0	0	0
MLF2	Q15773	Q15773	HUMAN	Myeloid leukemia factor 2	M					Nuc		0	2	653.627	423.58	0.648045	0	1	0			0	0	0	0	1	0	0	0	0	0	0	0
SERINC3	Q13530	Q13530	HUMAN	Serine incorporator 3	M	PM						1	1	716.064	464.215	0.648286	0	1	0			0	0	0	0	1	0	0	0	0	0	0	0
YTHDC2	Q9H6S0	Q9H6S0	HUMAN	Probable ATP-dependent RNA helicase YTHDC2								0	14	4193.21	2720.07	0.648685	0	1	0			0	0	0	0	1	0	0	0	0	0	0	0
LRRCC1	Q9C099	Q9C099	HUMAN	Leucine-rich repeat and coiled-coil domain-containing protein 1								0	1	61.8704	40.1473	0.648894	0	1	0			0	0	0	0	1	0	0	0	0	0	0	0
CAV1	Q03135	Q03135	HUMAN	Caveolin-1	M	PM		CS				1	29	22033.2	14301.2	0.649075	0	1	0			0	0	0	0	1	0	0	0	0	0	0	0
C2orf42	Q9NWW7	Q9NWW7	HUMAN	Uncharacterized protein C2orf42	M					Nuc		0	1	43.6906	28.3591	0.64909	0	1	0			0	0	0	0	1	0	0	0	0	0	0	0
RNF10	Q8N5U6-2	Q8N5U6	HUMAN	Isoform 2 of RING finger protein 10						Nuc		0	3	520.337	337.782	0.649159	0	1	0			0	0	0	0	1	0	0	0	0	0	0	0
MCM8	Q9UJA3	Q9UJA3	HUMAN	DNA helicase MCM8						Nuc		0	2	176.053	114.342	0.649477	0	1	0			0	0	0	0	1	0	0	0	0	0	0	0
APBB2	Q92870-4	Q92870	HUMAN	Isoform 4 of Amyloid beta A4 precursor protein-binding family B member 2	M					Nuc		0	1	36.8783	23.9709	0.650001	0	1	0			0	0	0	0	1	0	0	0	0	0	0	0
LATS1	O95835	O95835	HUMAN	Serine/threonine-protein kinase LATS1								0	4	669.868	435.655	0.650359	0	1	0			0	0	0	0	1	0	0	0	0	0	0	0
MAP1LC3B	Q9GZQ8	Q9GZQ8	HUMAN	Microtubule-associated proteins 1A/1B light chain 3B	M							0	2	1425.12	926.97	0.650452	0	1	0			0	0	0	0	1	0	0	0	0	0	0	0
MED13	Q9UHV7	Q9UHV7	HUMAN	Mediator of RNA polymerase II transcription subunit 13	M					Nuc		0	5	2540.39	1653.44	0.650861	0	1	0			0	0	0	0	1	0	0	0	0	0	0	0
RND3	P61587	P61587	HUMAN	Rho-related GTP-binding protein RhoE	M							0	4	2270.53	1478.47	0.651158	0	1	0			0	0	0	0	1	0	0	0	0	0	0	0
GTF2B	Q00403	Q00403	HUMAN	Transcription initiation factor IIB						Nuc		0	14	5575.85	3633.07	0.651573	0	1	0			0	0	0	0	1	0	0	0	0	0	0	0
FDFT1	P37268	P37268	HUMAN	Squalene synthase	M							0	1	126.191	82.2327	0.651654	0	1	0			0	0	0	0	1	0	0	0	0	0	0	0
TSC22D1	Q15714	Q15714	HUMAN	TSC22 domain family protein 1						Nuc		0	2	2004.06	1306.36	0.651859	0	1	0			0	0	0	0	1	0	0	0	0	0	0	0
DUSP11	O75319	O75319	HUMAN	RNA/RNP complex-1-interacting phosphatase						Nuc		0	4	702.79	458.706	0.652692	0	1	0			0	0	0	0	1	0	0	0	0	0	0	0
MED4	Q9NPJ6	Q9NPJ6	HUMAN	Mediator of RNA polymerase II transcription subunit 4	M					Nuc		0	7	3472.7	2267.13	0.652843	0	1	0			0	0	0	0	1	0	0	0	0	0	0	0
ATAD2B	Q9ULI0	Q9ULI0	HUMAN	ATPase family AAA domain-containing protein 2B						Nuc		0	2	146.474	95.6589	0.653079	0	1	0			0	0	0	0	1	0	0	0	0	0	0	0
BARD1	Q99728	Q99728	HUMAN	BRCA1-associated RING domain protein 1	M					Nuc		0	5	1935.72	1264.2	0.65309	0	1	0			0	0	0	0	1	0	0	0	0	0	0	0
NRP2	O60462	O60462	HUMAN	Neuropilin-2	M	PM			XC			1	3	449.926	293.856	0.65312	0	1	0			0	0	0	0	1	0	0	0	0	0	0	0
SQSTM1	Q13501	Q13501	HUMAN	Sequestosome-1								0	11	4291.88	2805.96	0.653783	0	1	0			0	0	0	0	1	0	0	0	0	0	0	0
RASSF10	A6NK89	A6NK89	HUMAN	Ras association domain-containing protein 10								0	1	72.6156	47.5095	0.654261	0	1	0			0	0	0	0	1	0	0	0	0	0	0	0
LYN	P07948	P07948	HUMAN	Tyrosine-protein kinase Lyn	M	PM				Nuc		1	7	1973.39	1292.17	0.6548	0	1	0			0	0	0	0	1	0	0	0	0	0	0	0
ENDOG	Q14249	Q14249	HUMAN	Endonuclease G, mitochondrial						Nuc		0	2	633.162	414.706	0.654976	0	1	0			0	0	0	0	1	0	0	0	0	0	0	0
CD81	P60033	P60033	HUMAN	CD81 antigen	M	PM						1	5	527.151	345.527	0.65546	0	1	0			0	0	0	0	1	0	0	0	0	0	0	0
CNTN1	Q12860	Q12860	HUMAN	Contactin-1	M	PM						1	6	3786.16	2483.97	0.656067	0	1	0			0	0	0	0	1	0	0	0	0	0	0	0
PDE8A	O60658	O60658	HUMAN	High affinity cAMP-specific and IBMX-insensitive 3',5'-cyclic phosphodiesterase 8A								0	1	55.0119	36.0922	0.65608	0	1	0			0	0	0	0	1	0	0	0	0	0	0	0
ZBED1	O96006	O96006	HUMAN	Zinc finger BED domain-containing protein 1						Nuc		0	2	124.136	81.4451	0.656094	0	1	0			0	0	0	0	1	0	0	0	0	0	0	0
ARL2BP	Q9Y2Y0	Q9Y2Y0	HUMAN	ADP-ribosylation factor-like protein 2-binding protein	M					Nuc		0	3	1140.51	750.058	0.657653	0	1	0			0	0	0	0	1	0	0	0	0	0	0	0
FZD6	O60353	O60353	HUMAN	Frizzled-6	M	PM		CS				1	4	1277.86	841.753	0.658723	0	1	0			0	0	0	0	1	0	0	0	0	0	0	0
HSBP1	O75506	O75506	HUMAN	Heat shock factor-binding protein 1						Nuc		0	5	2838.47	1872.71	0.659758	0	1	0			0	0	0	0	1	0	0	0	0	0	0	0
KCTD3	Q9Y597	Q9Y597	HUMAN	BTB/POZ domain-containing protein KCTD3								0	4	1932.02	1275.27	0.660072	0	0	0			0	0	0	0	1	0	0	0	0	0	0	0
MED31	Q9Y3C7	Q9Y3C7	HUMAN	Mediator of RNA polymerase II transcription subunit 31								0	2	1130.56	746.408	0.660213	0	0	0			0	0	0	0	1	0	0	0	0	0	0	0
P4HA1	P13674-2	P13674	HUMAN	Isoform 2 of Prolyl 4-hydroxylase subunit alpha-1	M							0	2	1180.5	779.571	0.660375	0	0	0			0	0	0	0	1	0	0	0	0	0	0	0
MED6	O75586-2	O75586	HUMAN	Isoform 2 of Mediator of RNA polymerase II transcription subunit 6	M					Nuc		0	3	988.718	653.128	0.66058	0	0	0			0	0	0	0	1	0	0	0	0	0	0	0
SGO2	Q562F6	Q562F6	HUMAN	Shugoshin 2								0	7	788.4	521.147	0.661018	0	0	0			0	0	0	0	1	0	0	0	0	0	0	0
MCRS1	Q96EZ8-2	Q96EZ8	HUMAN	Isoform 2 of Microspherule protein 1								0	4	2021.43	1336.52	0.661176	0	0	0			0	0	0	0	1	0	0	0	0	0	0	0
DCAF13	Q9NV06	Q9NV06	HUMAN	DDB1- and CUL4-associated factor 13						Nuc		0	17	9688.91	6407.35	0.661308	0	0	0			0	0	0	0	1	0	0	0	0	0	0	0
FASTKD2	Q9NYY8	Q9NYY8	HUMAN	FAST kinase domain-containing protein 2, mitochondrial								0	9	4890.66	3234.7	0.661404	0	0	0			0	0	0	0	1	0	0	0	0	0	0	0
SERF2	P84101	P84101	HUMAN	Small EDRK-rich factor 2						Nuc		0	3	488.082	322.934	0.661638	0	0	0			0	0	0	0	1	0	0	0	0	0	0	0
ARHGAP19	Q14CB8-2	Q14CB8	HUMAN	Isoform 2 of Rho GTPase-activating protein 19						Nuc		0	2	584.478	386.771	0.661736	0	0	0			0	0	0	0	1	0	0	0	0	0	0	0
NTN4	Q9HB63	Q9HB63	HUMAN	Netrin-4	M	PM						1	3	467.962	309.889	0.66221	0	0	0			0	0	0	0	1	0	0	0	0	0	0	0
MAFG	O15525	O15525	HUMAN	Transcription factor MafG								0	1	871.319	577.06	0.662283	0	0	0			0	0	0	0	1	0	0	0	0	0	0	0
PRR14L	Q5THK1	Q5THK1	HUMAN	Protein PRR14L								0	1	259.351	171.819	0.662494	0	0	0			0	0	0	0	1	0	0	0	0	0	0	0
ZMAT2	Q96NC0	Q96NC0	HUMAN	Zinc finger matrin-type protein 2								0	3	2484.06	1646.38	0.662779	0	0	0			0	0	0	0	1	0	0	0	0	0	0	0
IFT52	Q9Y366	Q9Y366	HUMAN	Intraflagellar transport protein 52 homolog								0	2	1597.61	1060.46	0.663781	0	0	0			0	0	0	0	1	0	0	0	0	0	0	0
IRF2BP2	Q7Z5L9	Q7Z5L9	HUMAN	Interferon regulatory factor 2-binding protein 2						Nuc		0	5	1708.9	1135.13	0.664246	0	0	0			0	0	0	0	1	0	0	0	0	0	0	0
ERCC6L2	Q5T890	Q5T890	HUMAN	DNA excision repair protein ERCC-6-like 2						Nuc		0	2	90.3225	60.0088	0.664384	0	0	0			0	0	0	0	1	0	0	0	0	0	0	0
RCHY1	Q96PM5	Q96PM5	HUMAN	RING finger and CHY zinc finger domain-containing protein 1						Nuc		0	1	164.777	109.704	0.665772	0	0	0			0	0	0	0	1	0	0	0	0	0	0	0
FAM111B	Q6SJ93	Q6SJ93	HUMAN	Protein FAM111B								0	15	8513.68	5668.4	0.665799	0	0	0			0	0	0	0	1	0	0	0	0	0	0	0
CDK5RAP1	Q96SZ6	Q96SZ6	HUMAN	CDK5 regulatory subunit-associated protein 1								0	4	2439.62	1625.74	0.666391	0	0	0			0	0	0	0	1	0	0	0	0	0	0	0
LRRC42	Q9Y546	Q9Y546	HUMAN	Leucine-rich repeat-containing protein 42								0	4	1512.64	1009.98	0.667693	0	0	0			0	0	0	0	1	0	0	0	0	0	0	0
RMI1	Q9H9A7	Q9H9A7	HUMAN	RecQ-mediated genome instability protein 1						Nuc		0	2	492.611	328.973	0.667815	0	0	0			0	0	0	0	1	0	0	0	0	0	0	0
SVBP	Q8N300	Q8N300	HUMAN	Small vasohibin-binding protein					XC			1	2	538.256	359.473	0.667847	0	0	0			0	0	0	0	1	0	0	0	0	0	0	0
MORF4L2	Q15014	Q15014	HUMAN	Mortality factor 4-like protein 2	M	PM				Nuc		1	8	3671.17	2454.38	0.668555	0	0	0			0	0	0	0	1	0	0	0	0	0	0	0
C18orf25	Q96B23-2	Q96B23	HUMAN	Isoform 2 of Uncharacterized protein C18orf25								0	5	3008.66	2013.77	0.669327	0	0	0			0	0	0	0	1	0	0	0	0	0	0	0
HAUS4	Q9H6D7	Q9H6D7	HUMAN	HAUS augmin-like complex subunit 4								0	5	1805.46	1208.52	0.66937	0	0	0			0	0	0	0	1	0	0	0	0	0	0	0
MBD4	O95243-2	O95243	HUMAN	Isoform 2 of Methyl-CpG-binding domain protein 4						Nuc		0	2	839.273	562.283	0.669965	0	0	0			0	0	0	0	1	0	0	0	0	0	0	0
ABHD4	Q8TB40	Q8TB40	HUMAN	Protein ABHD4	M							0	1	375.6	251.645	0.669983	0	0	0			0	0	0	0	1	0	0	0	0	0	0	0
GPRIN1	Q7Z2K8	Q7Z2K8	HUMAN	G protein-regulated inducer of neurite outgrowth 1	M	PM						1	5	2721.37	1824.51	0.67044	0	0	0			0	0	0	0	1	0	0	0	0	0	0	0
MAST2	Q6P0Q8	Q6P0Q8	HUMAN	Microtubule-associated serine/threonine-protein kinase 2	M	PM						1	1	38.4986	25.8173	0.670604	0	0	0			0	0	0	0	1	0	0	0	0	0	0	0
BAZ2A	Q9UIF9	Q9UIF9	HUMAN	Bromodomain adjacent to zinc finger domain protein 2A								0	5	3158.4	2123.04	0.672189	0	0	0			0	0	0	0	1	0	0	0	0	0	0	0
BRCA2	P51587	P51587	HUMAN	Breast cancer type 2 susceptibility protein						Nuc		0	6	1044.02	701.968	0.672368	0	0	0			0	0	0	0	1	0	0	0	0	0	0	0
SOX9	P48436	P48436	HUMAN	Transcription factor SOX-9						Nuc		0	1	938.694	631.366	0.672601	0	0	0			0	0	0	0	1	0	0	0	0	0	0	0
PRICKLE1	Q96MT3	Q96MT3	HUMAN	Prickle-like protein 1	M					Nuc		0	3	165.559	111.546	0.673753	0	0	0			0	0	0	0	1	0	0	0	0	0	0	0
PSMB10	P40306	P40306	HUMAN	Proteasome subunit beta type-10								0	3	549.329	370.169	0.673857	0	0	0			0	0	0	0	1	0	0	0	0	0	0	0
CRCP	O75575	O75575	HUMAN	DNA-directed RNA polymerase III subunit RPC9	M	PM						1	1	213.395	143.83	0.674009	0	0	0			0	0	0	0	1	0	0	0	0	0	0	0
SENP6	Q9GZR1	Q9GZR1	HUMAN	Sentrin-specific protease 6								0	4	784.733	529.156	0.674314	0	0	0			0	0	0	0	1	0	0	0	0	0	0	0
DDX49	Q9Y6V7	Q9Y6V7	HUMAN	Probable ATP-dependent RNA helicase DDX49								0	6	2854.27	1925.04	0.674444	0	0	0			0	0	0	0	1	0	0	0	0	0	0	0
NSMCE4A	Q9NXX6	Q9NXX6	HUMAN	Non-structural maintenance of chromosomes element 4 homolog A								0	1	177.783	119.934	0.674607	0	0	0			0	0	0	0	1	0	0	0	0	0	0	0
IFT43	Q96FT9-2	Q96FT9	HUMAN	Isoform 2 of Intraflagellar transport protein 43 homolog								0	2	229.317	154.734	0.67476	0	0	0			0	0	0	0	1	0	0	0	0	0	0	0
SKP2	Q13309	Q13309	HUMAN	S-phase kinase-associated protein 2						Nuc		0	2	810.749	547.852	0.675735	0	0	0			0	0	0	0	1	0	0	0	0	0	0	0
AURKA	O14965	O14965	HUMAN	Aurora kinase A						Nuc		0	6	2803.14	1895.68	0.676271	0	0	0			0	0	0	0	1	0	0	0	0	0	0	0
PINX1	Q96BK5	Q96BK5	HUMAN	PIN2/TERF1-interacting telomerase inhibitor 1	M					Nuc		0	6	2713.4	1838.06	0.6774	0	0	0			0	0	0	0	1	0	0	0	0	0	0	0
PHF20	Q9BVI0	Q9BVI0	HUMAN	PHD finger protein 20	M							0	1	347.663	235.567	0.677572	0	0	0			0	0	0	0	1	0	0	0	0	0	0	0
FAM173A	Q9BQD7	Q9BQD7	HUMAN	Protein FAM173A	M						ShG	1	1	176.935	120.165	0.679149	0	0	0			0	0	0	0	1	0	0	0	0	0	0	0
CFL2	Q9Y281	Q9Y281	HUMAN	Cofilin-2					XC			1	18	10520.9	7146.19	0.67924	0	0	0			0	0	0	0	1	0	0	0	0	0	0	0
CFAP97	Q9P2B7	Q9P2B7	HUMAN	Cilia- and flagella-associated protein 97								0	1	41.2645	28.0862	0.680638	0	0	0			0	0	0	0	1	0	0	0	0	0	0	0
GGNBP2	Q9H3C7	Q9H3C7	HUMAN	Gametogenetin-binding protein 2	M					Nuc		0	5	1035.81	705.142	0.680766	0	0	0			0	0	0	0	1	0	0	0	0	0	0	0
FTH1	P02794	P02794	HUMAN	Ferritin heavy chain						Nuc		0	3	1473.49	1003.26	0.680873	0	0	0			0	0	0	0	1	0	0	0	0	0	0	0
E2F4	Q16254	Q16254	HUMAN	Transcription factor E2F4								0	2	889.675	606.035	0.681187	0	0	0			0	0	0	0	1	0	0	0	0	0	0	0
LIMCH1	Q9UPQ0-3	Q9UPQ0	HUMAN	Isoform 3 of LIM and calponin homology domains-containing protein 1								0	5	1311.76	893.88	0.681435	0	0	0			0	0	0	0	1	0	0	0	0	0	0	0
PRPF18	Q99633	Q99633	HUMAN	Pre-mRNA-splicing factor 18						Nuc		0	5	2871.91	1959.21	0.682199	0	0	0			0	0	0	0	1	0	0	0	0	0	0	0
MTERF3	Q96E29	Q96E29	HUMAN	Transcription termination factor 3, mitochondrial	M							0	9	3533.31	2412.8	0.682871	0	0	0			0	0	0	0	1	0	0	0	0	0	0	0
SHKBP1	Q8TBC3	Q8TBC3	HUMAN	SH3KBP1-binding protein 1								0	1	50.3886	34.4162	0.683016	0	0	0			0	0	0	0	1	0	0	0	0	0	0	0
IFFO2	Q5TF58	Q5TF58	HUMAN	Intermediate filament family orphan 2								0	3	1858.76	1270.2	0.683356	0	0	0			0	0	0	0	1	0	0	0	0	0	0	0
PDCL	Q13371	Q13371	HUMAN	Phosducin-like protein								0	2	371.46	253.861	0.683413	0	0	0			0	0	0	0	1	0	0	0	0	0	0	0
R3HDM2	Q9Y2K5	Q9Y2K5	HUMAN	R3H domain-containing protein 2						Nuc		0	1	70.6578	48.2929	0.683476	0	0	0			0	0	0	0	1	0	0	0	0	0	0	0
BIRC5	O15392-2	O15392	HUMAN	Isoform 2 of Baculoviral IAP repeat-containing protein 5						Nuc		0	1	235.665	161.081	0.683517	0	0	0			0	0	0	0	1	0	0	0	0	0	0	0
PHLDB2	Q86SQ0	Q86SQ0	HUMAN	Pleckstrin homology-like domain family B member 2	M	PM						1	25	8396.23	5743.12	0.684011	0	0	0			0	0	0	0	1	0	0	0	0	0	0	0
GPN1	Q9HCN4-5	Q9HCN4	HUMAN	Isoform 5 of GPN-loop GTPase 1								0	2	442.161	302.753	0.684711	0	0	0			0	0	0	0	1	0	0	0	0	0	0	0
URGCP	Q8TCY9	Q8TCY9	HUMAN	Up-regulator of cell proliferation						Nuc		0	7	3211.4	2199.19	0.684807	0	0	0			0	0	0	0	1	0	0	0	0	0	0	0
CYR61	O00622	O00622	HUMAN	Protein CYR61					XC			1	17	11561.2	7925.29	0.68551	0	0	0			0	0	0	0	1	0	0	0	0	0	0	0
ATP6AP2	O75787	O75787	HUMAN	Renin receptor	M	PM						1	1	610.59	418.798	0.68589	0	0	0			0	0	0	0	1	0	0	0	0	0	0	0
BNIP3L	O60238	O60238	HUMAN	BCL2/adenovirus E1B 19 kDa protein-interacting protein 3-like	M							0	1	140.356	96.2928	0.686061	0	0	0			0	0	0	0	1	0	0	0	0	0	0	0
IKBKE	Q14164	Q14164	HUMAN	Inhibitor of nuclear factor kappa-B kinase subunit epsilon	M					Nuc		0	1	53.138	36.4602	0.686142	0	0	0			0	0	0	0	1	0	0	0	0	0	0	0
TRIM5	Q9C035	Q9C035	HUMAN	Tripartite motif-containing protein 5						Nuc		0	5	1840.07	1263.23	0.686513	0	0	0			0	0	0	0	1	0	0	0	0	0	0	0
CDC6	Q99741	Q99741	HUMAN	Cell division control protein 6 homolog						Nuc		0	3	1003.85	689.166	0.686523	0	0	0			0	0	0	0	1	0	0	0	0	0	0	0
ZNF324	O75467	O75467	HUMAN	Zinc finger protein 324A						Nuc		0	1	156.685	107.663	0.687132	0	0	0			0	0	0	0	1	0	0	0	0	0	0	0
TCF3	P15923	P15923	HUMAN	Transcription factor E2-alpha						Nuc		0	4	781.029	536.758	0.687244	0	0	0			0	0	0	0	1	0	0	0	0	0	0	0
HELLS	Q9NRZ9	Q9NRZ9	HUMAN	Lymphoid-specific helicase						Nuc		0	18	12940.9	8893.64	0.687251	0	0	0			0	0	0	0	1	0	0	0	0	0	0	0
ADD1	P35611-3	P35611	HUMAN	Isoform 3 of Alpha-adducin	M	PM				Nuc		1	4	1614.41	1109.63	0.68733	0	0	0			0	0	0	0	1	0	0	0	0	0	0	0
ATF7	P17544	P17544	HUMAN	Cyclic AMP-dependent transcription factor ATF-7						Nuc		0	1	82.7233	56.9154	0.688021	0	0	0			0	0	0	0	1	0	0	0	0	0	0	0
FOXP4	Q8IVH2	Q8IVH2	HUMAN	Forkhead box protein P4						Nuc		0	2	326.189	224.565	0.688453	0	0	0			0	0	0	0	1	0	0	0	0	0	0	0
CARD10	Q9BWT7	Q9BWT7	HUMAN	Caspase recruitment domain-containing protein 10								0	9	1938.01	1337.08	0.689923	0	0	0			0	0	0	0	1	0	0	0	0	0	0	0
BMP1	P13497	P13497	HUMAN	Bone morphogenetic protein 1	M				XC			1	1	214.386	147.937	0.69005	0	0	0			0	0	0	0	1	0	0	0	0	0	0	0
PDCD4	Q53EL6	Q53EL6	HUMAN	Programmed cell death protein 4						Nuc		0	8	1613.63	1113.56	0.690096	0	0	0			0	0	0	0	1	0	0	0	0	0	0	0
CENPE	Q02224-3	Q02224	HUMAN	Isoform 3 of Centromere-associated protein E	M					Nuc		0	14	2512.66	1735.03	0.690515	0	0	0			0	0	0	0	1	0	0	0	0	0	0	0
DGCR6L	Q9BY27	Q9BY27	HUMAN	Protein DGCR6L						Nuc		0	1	212.514	146.791	0.690735	0	0	0			0	0	0	0	1	0	0	0	0	0	0	0
PHF8	Q9UPP1	Q9UPP1	HUMAN	Histone lysine demethylase PHF8	M					Nuc		0	2	783.097	541.158	0.691048	0	0	0			0	0	0	0	1	0	0	0	0	0	0	0
ZMYM1	Q5SVZ6	Q5SVZ6	HUMAN	Zinc finger MYM-type protein 1						Nuc		0	9	1494.42	1034.3	0.692111	0	0	0			0	0	0	0	1	0	0	0	0	0	0	0
UBXN6	Q9BZV1	Q9BZV1	HUMAN	UBX domain-containing protein 6						Nuc		0	2	367.59	254.472	0.692272	0	0	0			0	0	0	0	1	0	0	0	0	0	0	0
KIAA1191	Q96A73	Q96A73	HUMAN	Putative monooxygenase p33MONOX								0	1	89.3876	61.8859	0.692332	0	0	0			0	0	0	0	1	0	0	0	0	0	0	0
MAD2L1	Q13257	Q13257	HUMAN	Mitotic spindle assembly checkpoint protein MAD2A						Nuc		0	2	1529.34	1059.07	0.692501	0	0	0			0	0	0	0	1	0	0	0	0	0	0	0
MED16	Q9Y2X0	Q9Y2X0	HUMAN	Mediator of RNA polymerase II transcription subunit 16	M					Nuc		0	9	4011.49	2780.79	0.693205	0	0	0			0	0	0	0	1	0	0	0	0	0	0	0
RTFDC1	Q9BY42	Q9BY42	HUMAN	Protein RTF2 homolog								0	9	8963.45	6213.85	0.693243	0	0	0			0	0	0	0	1	0	0	0	0	0	0	0
SMIM4	Q8WVI0	Q8WVI0	HUMAN	Small integral membrane protein 4	M						ShG	1	1	60.0292	41.6657	0.69409	0	0	0			0	0	0	0	1	0	0	0	0	0	0	0
OIP5	O43482	O43482	HUMAN	Protein Mis18-beta						Nuc		0	3	1887.24	1311.27	0.694805	0	0	0			0	0	0	0	1	0	0	0	0	0	0	0
KATNA1	O75449	O75449	HUMAN	Katanin p60 ATPase-containing subunit A1	M	PM				Nuc		1	4	2664.13	1851.37	0.694925	0	0	0			0	0	0	0	1	0	0	0	0	0	0	0
NAB2	Q15742	Q15742	HUMAN	NGFI-A-binding protein 2						Nuc		0	5	1688.78	1173.8	0.695061	0	0	0			0	0	0	0	1	0	0	0	0	0	0	0
LIAS	O43766	O43766	HUMAN	Lipoyl synthase, mitochondrial								0	1	155.514	108.207	0.695807	0	0	0			0	0	0	0	1	0	0	0	0	0	0	0
HOMEZ	Q8IX15-3	Q8IX15	HUMAN	Isoform 2 of Homeobox and leucine zipper protein Homez						Nuc		0	1	44.3441	30.865	0.696035	0	0	0			0	0	0	0	1	0	0	0	0	0	0	0
CCNH	P51946	P51946	HUMAN	Cyclin-H						Nuc		0	3	443.569	308.863	0.696313	0	0	0			0	0	0	0	1	0	0	0	0	0	0	0
SLC29A1	Q99808-2	Q99808	HUMAN	Isoform 2 of Equilibrative nucleoside transporter 1	M	PM						1	3	781.358	544.226	0.696512	0	0	0			0	0	0	0	1	0	0	0	0	0	0	0
AJUBA	Q96IF1	Q96IF1	HUMAN	LIM domain-containing protein ajuba	M	PM				Nuc		1	4	1515.14	1055.99	0.69696	0	0	0			0	0	0	0	1	0	0	0	0	0	0	0
LGALS3BP	Q08380	Q08380	HUMAN	Galectin-3-binding protein	M				XC			1	6	2505.22	1746.6	0.697183	0	0	0			0	0	0	0	1	0	0	0	0	0	0	0
TVP23B	Q9NYZ1	Q9NYZ1	HUMAN	Golgi apparatus membrane protein TVP23 homolog B	M							0	1	118.95	82.9467	0.697322	0	0	0			0	0	0	0	1	0	0	0	0	0	0	0
MACC1	Q6ZN28	Q6ZN28	HUMAN	Metastasis-associated in colon cancer protein 1						Nuc		0	2	1879.59	1310.7	0.697331	0	0	0			0	0	0	0	1	0	0	0	0	0	0	0
RLF	Q13129	Q13129	HUMAN	Zinc finger protein Rlf						Nuc		0	5	1953.26	1362.29	0.697443	0	0	0			0	0	0	0	1	0	0	0	0	0	0	0
MAD2L1BP	Q15013-3	Q15013	HUMAN	Isoform 2 of MAD2L1-binding protein						Nuc		0	2	355.388	247.949	0.697687	0	0	0			0	0	0	0	1	0	0	0	0	0	0	0
ACBD6	Q9BR61	Q9BR61	HUMAN	Acyl-CoA-binding domain-containing protein 6								0	6	2459.78	1716.79	0.697948	0	0	0			0	0	0	0	1	0	0	0	0	0	0	0
PIAS1	O75925-2	O75925	HUMAN	Isoform 2 of E3 SUMO-protein ligase PIAS1						Nuc		0	1	146.748	102.459	0.698197	0	0	0			0	0	0	0	1	0	0	0	0	0	0	0
MLX	Q9UH92	Q9UH92	HUMAN	Max-like protein X						Nuc		0	1	392.671	274.191	0.698271	0	0	0			0	0	0	0	1	0	0	0	0	0	0	0
NAA50	Q9GZZ1	Q9GZZ1	HUMAN	N-alpha-acetyltransferase 50								0	8	5670.66	3959.96	0.698325	0	0	0			0	0	0	0	1	0	0	0	0	0	0	0
CNTRL	Q7Z7A1	Q7Z7A1	HUMAN	Centriolin	M							0	5	942.836	658.519	0.698445	0	0	0			0	0	0	0	1	0	0	0	0	0	0	0
LTBP3	Q9NS15	Q9NS15	HUMAN	Latent-transforming growth factor beta-binding protein 3					XC			1	3	299.71	209.411	0.698713	0	0	0			0	0	0	0	1	0	0	0	0	0	0	0
ZNF280D	Q6N043	Q6N043	HUMAN	Zinc finger protein 280D						Nuc		0	4	771.332	539.287	0.699163	0	0	0			0	0	0	0	1	0	0	0	0	0	0	0
TAF9B	Q9HBM6	Q9HBM6	HUMAN	Transcription initiation factor TFIID subunit 9B								0	2	1428.54	999.031	0.699339	0	0	0			0	0	0	0	1	0	0	0	0	0	0	0
KIF18A	Q8NI77	Q8NI77	HUMAN	Kinesin-like protein KIF18A						Nuc		0	3	421.408	294.826	0.69962	0	0	0			0	0	0	0	1	0	0	0	0	0	0	0
ARF5	P84085	P84085	HUMAN	ADP-ribosylation factor 5	M	PM						1	1	63.8469	44.6724	0.69968	0	0	0			0	0	0	0	1	0	0	0	0	0	0	0
KANK2	Q63ZY3-2	Q63ZY3	HUMAN	Isoform 2 of KN motif and ankyrin repeat domain-containing protein 2								0	4	2723.71	1907.82	0.700448	0	0	0			0	0	0	0	1	0	0	0	0	0	0	0
UIMC1	Q96RL1	Q96RL1	HUMAN	BRCA1-A complex subunit RAP80						Nuc		0	3	965.832	676.583	0.700518	0	0	0			0	0	0	0	1	0	0	0	0	0	0	0
ASPM	Q8IZT6	Q8IZT6	HUMAN	Abnormal spindle-like microcephaly-associated protein						Nuc		0	1	231.639	162.299	0.700653	0	0	0			0	0	0	0	1	0	0	0	0	0	0	0
MED24	O75448	O75448	HUMAN	Mediator of RNA polymerase II transcription subunit 24						Nuc		0	7	1934.29	1355.94	0.701	0	0	0			0	0	0	0	1	0	0	0	0	0	0	0
C15orf39	Q6ZRI6	Q6ZRI6	HUMAN	Uncharacterized protein C15orf39								0	2	284.708	199.617	0.701127	0	0	0			0	0	0	0	1	0	0	0	0	0	0	0
N4BP1	O75113	O75113	HUMAN	NEDD4-binding protein 1								0	12	6113.94	4287.44	0.701255	0	0	0			0	0	0	0	1	0	0	0	0	0	0	0
RNF169	Q8NCN4	Q8NCN4	HUMAN	E3 ubiquitin-protein ligase RNF169						Nuc		0	4	1153.69	809.436	0.701606	0	0	0			0	0	0	0	1	0	0	0	0	0	0	0
LRRC45	Q96CN5	Q96CN5	HUMAN	Leucine-rich repeat-containing protein 45	M	PM						1	2	329.289	231.11	0.701846	0	0	0			0	0	0	0	1	0	0	0	0	0	0	0
SMAD3	P84022	P84022	HUMAN	Mothers against decapentaplegic homolog 3	M	PM				Nuc		1	1	849.912	596.647	0.702011	0	0	0			0	0	0	0	1	0	0	0	0	0	0	0
SP100	P23497-4	P23497	HUMAN	Isoform Sp100-C of Nuclear autoantigen Sp-100						Nuc		0	5	2011.1	1414.02	0.703108	0	0	0			0	0	0	0	1	0	0	0	0	0	0	0
CHD9	Q3L8U1	Q3L8U1	HUMAN	Chromodomain-helicase-DNA-binding protein 9	M	PM				Nuc		1	15	3687.38	2600.75	0.705311	0	0	0			0	0	0	0	1	0	0	0	0	0	0	0
SPG21	Q9NZD8	Q9NZD8	HUMAN	Maspardin	M							0	2	789.3	556.763	0.705388	0	0	0			0	0	0	0	1	0	0	0	0	0	0	0
GHITM	Q9H3K2	Q9H3K2	HUMAN	Growth hormone-inducible transmembrane protein	M							0	8	4475.95	3158.31	0.705616	0	0	0			0	0	0	0	1	0	0	0	0	0	0	0
KAT14	Q9H8E8	Q9H8E8	HUMAN	Cysteine-rich protein 2-binding protein						Nuc		0	1	154.659	109.239	0.706324	0	0	0			0	0	0	0	1	0	0	0	0	0	0	0
C21orf59	P57076	P57076	HUMAN	UPF0769 protein C21orf59						Nuc		0	8	1940.73	1371.19	0.706535	0	0	0			0	0	0	0	1	0	0	0	0	0	0	0
SPAG9	O60271-2	O60271	HUMAN	Isoform 2 of C-Jun-amino-terminal kinase-interacting protein 4	M							0	2	1224.83	865.565	0.706682	0	0	0			0	0	0	0	1	0	0	0	0	0	0	0
FAM83A	Q86UY5	Q86UY5	HUMAN	Protein FAM83A								0	1	108.66	76.8163	0.706939	0	0	0			0	0	0	0	1	0	0	0	0	0	0	0
FBXW11	Q9UKB1	Q9UKB1	HUMAN	F-box/WD repeat-containing protein 11						Nuc		0	3	426.931	301.892	0.707122	0	0	0			0	0	0	0	1	0	0	0	0	0	0	0
XRN1	Q8IZH2	Q8IZH2	HUMAN	5'-3' exoribonuclease 1	M	PM				Nuc		1	17	8792.21	6218.12	0.70723	0	0	0			0	0	0	0	1	0	0	0	0	0	0	0
INO80B	Q9C086	Q9C086	HUMAN	INO80 complex subunit B	M	PM				Nuc		1	3	755.907	535.015	0.707778	0	0	0			0	0	0	0	1	0	0	0	0	0	0	0
GEN1	Q17RS7	Q17RS7	HUMAN	Flap endonuclease GEN homolog 1								0	4	1606.22	1137.67	0.708293	0	0	0			0	0	0	0	1	0	0	0	0	0	0	0
SEMA3C	Q99985	Q99985	HUMAN	Semaphorin-3C					XC			1	1	1021.32	723.401	0.708302	0	0	0			0	0	0	0	1	0	0	0	0	0	0	0
SLC4A11	Q8NBS3-4	Q8NBS3	HUMAN	Isoform 4 of Sodium bicarbonate transporter-like protein 11	M	PM						1	1	272.308	192.893	0.708362	0	0	0			0	0	0	0	1	0	0	0	0	0	0	0
KCNJ15	Q99712	Q99712	HUMAN	ATP-sensitive inward rectifier potassium channel 15	M	PM						1	2	461.136	326.679	0.708423	0	0	0			0	0	0	0	1	0	0	0	0	0	0	0
LGALS8	O00214-2	O00214	HUMAN	Isoform 2 of Galectin-8	M				XC			1	6	4463.79	3163.05	0.708601	0	0	0			0	0	0	0	1	0	0	0	0	0	0	0
CXorf56	Q9H5V9	Q9H5V9	HUMAN	UPF0428 protein CXorf56								0	8	3455.93	2450.53	0.70908	0	0	0			0	0	0	0	1	0	0	0	0	0	0	0
TNK1	Q13470	Q13470	HUMAN	Non-receptor tyrosine-protein kinase TNK1	M	PM						1	1	480.086	340.48	0.709206	0	0	0			0	0	0	0	1	0	0	0	0	0	0	0
KANSL3	Q9P2N6	Q9P2N6	HUMAN	KAT8 regulatory NSL complex subunit 3	M					Nuc		0	1	461.328	327.266	0.7094	0	0	0			0	0	0	0	1	0	0	0	0	0	0	0
RFWD3	Q6PCD5	Q6PCD5	HUMAN	E3 ubiquitin-protein ligase RFWD3						Nuc		0	1	214.897	152.497	0.709626	0	0	0			0	0	0	0	1	0	0	0	0	0	0	0
HPS6	Q86YV9	Q86YV9	HUMAN	Hermansky-Pudlak syndrome 6 protein	M							0	1	153.613	109.023	0.709722	0	0	0			0	0	0	0	1	0	0	0	0	0	0	0
MT1E	P04732	P04732	HUMAN	Metallothionein-1E						Nuc		0	16	3934.8	2793.55	0.70996	0	0	0			0	0	0	0	1	0	0	0	0	0	0	0
MORC2	Q9Y6X9	Q9Y6X9	HUMAN	MORC family CW-type zinc finger protein 2						Nuc		0	8	2527.28	1794.39	0.710007	0	0	0			0	0	0	0	1	0	0	0	0	0	0	0
TRIP12	Q14669-3	Q14669	HUMAN	Isoform 3 of E3 ubiquitin-protein ligase TRIP12						Nuc		0	34	10461.3	7429.07	0.71015	0	0	0			0	0	0	0	1	0	0	0	0	0	0	0
PCM1	Q15154	Q15154	HUMAN	Pericentriolar material 1 protein	M							0	24	9387.18	6671.05	0.710655	0	0	0			0	0	0	0	1	0	0	0	0	0	0	0
KAT6A	Q92794	Q92794	HUMAN	Histone acetyltransferase KAT6A						Nuc		0	1	79.2307	56.3539	0.711264	0	0	0			0	0	0	0	1	0	0	0	0	0	0	0
TFDP1	Q14186	Q14186	HUMAN	Transcription factor Dp-1						Nuc		0	4	2599.98	1849.8	0.711466	0	0	0			0	0	0	0	1	0	0	0	0	0	0	0
TULP3	O75386-2	O75386	HUMAN	Isoform 2 of Tubby-related protein 3	M	PM			XC	Nuc		1	1	36.8152	26.2051	0.711802	0	0	0			0	0	0	0	1	0	0	0	0	0	0	0
DDX56	Q9NY93	Q9NY93	HUMAN	Probable ATP-dependent RNA helicase DDX56	M							0	12	6014.2	4285.25	0.712522	0	0	0			0	0	0	0	1	0	0	0	0	0	0	0
MED13L	Q71F56	Q71F56	HUMAN	Mediator of RNA polymerase II transcription subunit 13-like								0	1	27.7199	19.754	0.71263	0	0	0			0	0	0	0	1	0	0	0	0	0	0	0
AP1AR	Q63HQ0	Q63HQ0	HUMAN	AP-1 complex-associated regulatory protein								0	1	379.656	270.571	0.712675	0	0	0			0	0	0	0	1	0	0	0	0	0	0	0
RRAGB	Q5VZM2	Q5VZM2	HUMAN	Ras-related GTP-binding protein B	M							0	3	2422.16	1728.07	0.713442	0	0	0			0	0	0	0	1	0	0	0	0	0	0	0
NR2F2	P24468	P24468	HUMAN	COUP transcription factor 2						Nuc		0	2	857.976	612.338	0.7137	0	0	0			0	0	0	0	1	0	0	0	0	0	0	0
INO80C	Q6PI98-4	Q6PI98	HUMAN	Isoform 3 of INO80 complex subunit C								0	2	440.923	314.687	0.713701	0	0	0			0	0	0	0	1	0	0	0	0	0	0	0
FASTKD1	Q53R41	Q53R41	HUMAN	FAST kinase domain-containing protein 1, mitochondrial								0	1	55.4946	39.6068	0.713706	0	0	0			0	0	0	0	1	0	0	0	0	0	0	0
XPA	P23025	P23025	HUMAN	DNA repair protein complementing XP-A cells						Nuc		0	2	627.993	448.232	0.713754	0	0	0			0	0	0	0	1	0	0	0	0	0	0	0
CDK17	Q00537-2	Q00537	HUMAN	Isoform 2 of Cyclin-dependent kinase 17								0	1	738.927	528.14	0.714739	0	0	0			0	0	0	0	1	0	0	0	0	0	0	0
TEX30	Q5JUR7	Q5JUR7	HUMAN	Testis-expressed sequence 30 protein						Nuc		0	4	2378.34	1701.04	0.715225	0	0	0			0	0	0	0	1	0	0	0	0	0	0	0
TP53	P04637	P04637	HUMAN	Cellular tumor antigen p53						Nuc		0	7	5198.1	3719.41	0.715534	0	0	0			0	0	0	0	1	0	0	0	0	0	0	0
SMAD5	Q99717	Q99717	HUMAN	Mothers against decapentaplegic homolog 5	M					Nuc		0	1	928.61	664.466	0.715549	0	0	0			0	0	0	0	1	0	0	0	0	0	0	0
ST5	P78524	P78524	HUMAN	Suppression of tumorigenicity 5 protein								0	1	114.43	81.8881	0.715614	0	0	0			0	0	0	0	1	0	0	0	0	0	0	0
LDLR	P01130	P01130	HUMAN	Low-density lipoprotein receptor	M	PM		CS				1	5	2155.9	1544.45	0.716385	0	0	0			0	0	0	0	1	0	0	0	0	0	0	0
TAF9	Q16594	Q16594	HUMAN	Transcription initiation factor TFIID subunit 9								0	4	970.157	695.96	0.717369	0	0	0			0	0	0	0	1	0	0	0	0	0	0	0
MRPS2	Q9Y399	Q9Y399	HUMAN	28S ribosomal protein S2, mitochondrial								0	4	3793.2	2722.59	0.717756	0	0	0			0	0	0	0	1	0	0	0	0	0	0	0
ZNF800	Q2TB10	Q2TB10	HUMAN	Zinc finger protein 800						Nuc		0	4	571.828	410.59	0.71803	0	0	0			0	0	0	0	1	0	0	0	0	0	0	0
ZNHIT6	Q9NWK9	Q9NWK9	HUMAN	Box C/D snoRNA protein 1								0	17	8229.05	5909.13	0.718082	0	0	0			0	0	0	0	1	0	0	0	0	0	0	0
HMCES	Q96FZ2	Q96FZ2	HUMAN	Embryonic stem cell-specific 5-hydroxymethylcytosine-binding protein								0	10	2495.87	1792.4	0.718145	0	0	0			0	0	0	0	1	0	0	0	0	0	0	0
SDHAF2	Q9NX18	Q9NX18	HUMAN	Succinate dehydrogenase assembly factor 2, mitochondrial								0	3	838.326	602.413	0.718591	0	0	0			0	0	0	0	1	0	0	0	0	0	0	0
DONSON	Q9NYP3	Q9NYP3	HUMAN	Protein downstream neighbor of Son						Nuc		0	2	401.28	288.521	0.719002	0	0	0			0	0	0	0	1	0	0	0	0	0	0	0
INCENP	Q9NQS7	Q9NQS7	HUMAN	Inner centromere protein								0	13	5405.32	3890.99	0.719845	0	0	0			0	0	0	0	1	0	0	0	0	0	0	0
PPRC1	Q5VV67	Q5VV67	HUMAN	Peroxisome proliferator-activated receptor gamma coactivator-related protein 1						Nuc		0	3	666.747	480.163	0.720157	0	0	0			0	0	0	0	1	0	0	0	0	0	0	0
MT1L	Q93083	Q93083	HUMAN	Metallothionein-1L						Nuc		0	5	2366.95	1705.28	0.720455	0	0	0			0	0	0	0	1	0	0	0	0	0	0	0
ACTR6	Q9GZN1	Q9GZN1	HUMAN	Actin-related protein 6						Nuc		0	1	421.016	303.435	0.720722	0	0	0			0	0	0	0	1	0	0	0	0	0	0	0
SMURF1	Q9HCE7	Q9HCE7	HUMAN	E3 ubiquitin-protein ligase SMURF1	M	PM						1	3	981.279	708.065	0.721573	0	0	0			0	0	0	0	1	0	0	0	0	0	0	0
GNL3L	Q9NVN8	Q9NVN8	HUMAN	Guanine nucleotide-binding protein-like 3-like protein	M					Nuc		0	12	8001.17	5779.38	0.722317	0	0	0			0	0	0	0	1	0	0	0	0	0	0	0
HMG20B	Q9P0W2	Q9P0W2	HUMAN	SWI/SNF-related matrix-associated actin-dependent regulator of chromatin subfamily E member 1-related								0	1	175.895	127.178	0.723036	0	0	0			0	0	0	0	1	0	0	0	0	0	0	0
GPSM2	P81274	P81274	HUMAN	G-protein-signaling modulator 2								0	5	2267.56	1639.63	0.723083	0	0	0			0	0	0	0	1	0	0	0	0	0	0	0
MKI67	P46013	P46013	HUMAN	Proliferation marker protein Ki-67	M					Nuc		0	156	79473.6	57477.6	0.723229	0	0	0			0	0	0	0	1	0	0	0	0	0	0	0
TMEM126B	Q8IUX1	Q8IUX1	HUMAN	Complex I assembly factor TMEM126B, mitochondrial	M							0	1	571.974	414.071	0.723933	0	0	0			0	0	0	0	1	0	0	0	0	0	0	0
MIS18A	Q9NYP9	Q9NYP9	HUMAN	Protein Mis18-alpha						Nuc		0	3	1477.51	1069.7	0.723984	0	0	0			0	0	0	0	1	0	0	0	0	0	0	0
SLC33A1	O00400	O00400	HUMAN	Acetyl-coenzyme A transporter 1	M	PM						1	2	300.307	217.504	0.724271	0	0	0			0	0	0	0	1	0	0	0	0	0	0	0
SUV39H1	O43463	O43463	HUMAN	Histone-lysine N-methyltransferase SUV39H1						Nuc		0	2	424.784	307.715	0.724403	0	0	0			0	0	0	0	1	0	0	0	0	0	0	0
BBX	Q8WY36	Q8WY36	HUMAN	HMG box transcription factor BBX								0	11	4836.66	3505.46	0.724768	0	0	0			0	0	0	0	1	0	0	0	0	0	0	0
ATP2C1	P98194-7	P98194	HUMAN	Isoform 7 of Calcium-transporting ATPase type 2C member 1	M	PM						1	14	4041.75	2931.71	0.725358	0	0	0			0	0	0	0	1	0	0	0	0	0	0	0
GPN2	Q9H9Y4	Q9H9Y4	HUMAN	GPN-loop GTPase 2								0	1	299.099	217.054	0.725694	0	0	0			0	0	0	0	1	0	0	0	0	0	0	0
FAM83D	Q9H4H8	Q9H4H8	HUMAN	Protein FAM83D								0	4	976.07	708.538	0.725909	0	0	0			0	0	0	0	1	0	0	0	0	0	0	0
TRIM24	O15164	O15164	HUMAN	Transcription intermediary factor 1-alpha						Nuc		0	5	915.909	665.003	0.726058	0	0	0			0	0	0	0	1	0	0	0	0	0	0	0
USP53	Q70EK8	Q70EK8	HUMAN	Inactive ubiquitin carboxyl-terminal hydrolase 53								0	1	198.365	144.063	0.726255	0	0	0			0	0	0	0	1	0	0	0	0	0	0	0
STON2	Q8WXE9-3	Q8WXE9	HUMAN	Isoform 2 of Stonin-2	M							0	2	270.867	196.986	0.727241	0	0	0			0	0	0	0	1	0	0	0	0	0	0	0
TRRAP	Q9Y4A5	Q9Y4A5	HUMAN	Transformation/transcription domain-associated protein						Nuc		0	9	2690.42	1956.72	0.727291	0	0	0			0	0	0	0	1	0	0	0	0	0	0	0
TNFAIP3	P21580	P21580	HUMAN	Tumor necrosis factor alpha-induced protein 3						Nuc		0	1	769.088	559.432	0.727397	0	0	0			0	0	0	0	1	0	0	0	0	0	0	0
SMYD2	Q9NRG4	Q9NRG4	HUMAN	N-lysine methyltransferase SMYD2						Nuc		0	5	3680	2677.35	0.727541	0	0	0			0	0	0	0	1	0	0	0	0	0	0	0
MRPS12	O15235	O15235	HUMAN	28S ribosomal protein S12, mitochondrial	M							0	4	4922.54	3581.6	0.727592	0	0	0			0	0	0	0	1	0	0	0	0	0	0	0
SPIN1	Q9Y657	Q9Y657	HUMAN	Spindlin-1						Nuc		0	7	2195.05	1598.1	0.728046	0	0	0			0	0	0	0	1	0	0	0	0	0	0	0
MLH1	P40692	P40692	HUMAN	DNA mismatch repair protein Mlh1	M					Nuc		0	7	2612.55	1902.39	0.728176	0	0	0			0	0	0	0	1	0	0	0	0	0	0	0
JAG2	Q9Y219	Q9Y219	HUMAN	Protein jagged-2	M	PM						1	2	320.618	233.504	0.728292	0	0	0			0	0	0	0	1	0	0	0	0	0	0	0
CNOT11	Q9UKZ1	Q9UKZ1	HUMAN	CCR4-NOT transcription complex subunit 11						Nuc		0	2	1514.65	1103.26	0.728392	0	0	0			0	0	0	0	1	0	0	0	0	0	0	0
CCDC59	Q9P031	Q9P031	HUMAN	Thyroid transcription factor 1-associated protein 26								0	3	1536.99	1119.78	0.728558	0	0	0			0	0	0	0	1	0	0	0	0	0	0	0
NDC80	O14777	O14777	HUMAN	Kinetochore protein NDC80 homolog	M					Nuc		0	22	9833.24	7165.39	0.728691	0	0	0			0	0	0	0	1	0	0	0	0	0	0	0
CEBPB	P17676	P17676	HUMAN	CCAAT/enhancer-binding protein beta						Nuc		0	5	2014.04	1467.93	0.728851	0	0	0			0	0	0	0	1	0	0	0	0	0	0	0
PIBF1	Q8WXW3	Q8WXW3	HUMAN	Progesterone-induced-blocking factor 1					XC	Nuc		1	5	1785.79	1301.95	0.729058	0	0	0			0	0	0	0	1	0	0	0	0	0	0	0
RNF220	Q5VTB9	Q5VTB9	HUMAN	E3 ubiquitin-protein ligase RNF220								0	2	657.349	479.934	0.730106	0	0	0			0	0	0	0	1	0	0	0	0	0	0	0
PTPRK	Q15262-4	Q15262	HUMAN	Isoform 4 of Receptor-type tyrosine-protein phosphatase kappa	M	PM		CS				1	8	3222.68	2353.77	0.730377	0	0	0			0	0	0	0	1	0	0	0	0	0	0	0
UBE2B	P63146	P63146	HUMAN	Ubiquitin-conjugating enzyme E2 B	M	PM				Nuc		1	1	329.755	240.859	0.730419	0	0	0			0	0	0	0	1	0	0	0	0	0	0	0
RMI2	Q96E14	Q96E14	HUMAN	RecQ-mediated genome instability protein 2						Nuc		0	2	1125.8	822.411	0.730509	0	0	0			0	0	0	0	1	0	0	0	0	0	0	0
FAF1	Q9UNN5	Q9UNN5	HUMAN	FAS-associated factor 1						Nuc		0	10	6220.46	4544.85	0.730628	0	0	0			0	0	0	0	1	0	0	0	0	0	0	0
SHROOM3	Q8TF72	Q8TF72	HUMAN	Protein Shroom3	M	PM						1	6	2114.17	1545.58	0.731057	0	0	0			0	0	0	0	1	0	0	0	0	0	0	0
DDX11	Q96FC9-2	Q96FC9	HUMAN	Isoform 2 of ATP-dependent DNA helicase DDX11						Nuc		0	6	904.463	661.225	0.731069	0	0	0			0	0	0	0	1	0	0	0	0	0	0	0
C5orf24	Q7Z6I8	Q7Z6I8	HUMAN	UPF0461 protein C5orf24								0	4	1141.09	835.327	0.732042	0	0	0			0	0	0	0	1	0	0	0	0	0	0	0
THAP4	Q8WY91	Q8WY91	HUMAN	THAP domain-containing protein 4								0	1	194.119	142.202	0.732551	0	0	0			0	0	0	0	1	0	0	0	0	0	0	0
IBTK	Q9P2D0	Q9P2D0	HUMAN	Inhibitor of Bruton tyrosine kinase	M							0	2	226.949	166.454	0.733444	0	0	0			0	0	0	0	1	0	0	0	0	0	0	0
SCAMP3	O14828	O14828	HUMAN	Secretory carrier-associated membrane protein 3	M							0	4	2758.72	2025.01	0.734042	0	0	0			0	0	0	0	1	0	0	0	0	0	0	0
PDSS1	Q5T2R2	Q5T2R2	HUMAN	Decaprenyl-diphosphate synthase subunit 1								0	3	1347.97	989.564	0.734113	0	0	0			0	0	0	0	1	0	0	0	0	0	0	0
HEPHL1	Q6MZM0	Q6MZM0	HUMAN	Hephaestin-like protein 1	M						ShG	1	1	65.9974	48.462	0.734301	0	0	0			0	0	0	0	1	0	0	0	0	0	0	0
RAD54B	Q9Y620	Q9Y620	HUMAN	DNA repair and recombination protein RAD54B						Nuc		0	3	760.138	558.501	0.734737	0	0	0			0	0	0	0	1	0	0	0	0	0	0	0
DHX30	Q7L2E3-2	Q7L2E3	HUMAN	Isoform 2 of Putative ATP-dependent RNA helicase DHX30								0	21	9509.99	6992.22	0.735249	0	0	0			0	0	0	0	1	0	0	0	0	0	0	0
AKAP11	Q9UKA4	Q9UKA4	HUMAN	A-kinase anchor protein 11								0	10	2594.23	1908.5	0.735671	0	0	0			0	0	0	0	1	0	0	0	0	0	0	0
TRAF6	Q9Y4K3	Q9Y4K3	HUMAN	TNF receptor-associated factor 6	M	PM				Nuc		1	2	68.2411	50.2153	0.735851	0	0	0			0	0	0	0	1	0	0	0	0	0	0	0
RIOK3	O14730	O14730	HUMAN	Serine/threonine-protein kinase RIO3								0	2	926.755	682.252	0.736173	0	0	0			0	0	0	0	1	0	0	0	0	0	0	0
LIPA	P38571	P38571	HUMAN	Lysosomal acid lipase/cholesteryl ester hydrolase								0	3	1538.46	1132.69	0.736248	0	0	0			0	0	0	0	1	0	0	0	0	0	0	0
CDK5RAP2	Q96SN8	Q96SN8	HUMAN	CDK5 regulatory subunit-associated protein 2								0	11	2247.78	1655.84	0.736655	0	0	0			0	0	0	0	1	0	0	0	0	0	0	0
EMC9	Q9Y3B6	Q9Y3B6	HUMAN	ER membrane protein complex subunit 9	M							0	1	90.6416	66.7957	0.736921	0	0	0			0	0	0	0	1	0	0	0	0	0	0	0
VPS13B	Q7Z7G8	Q7Z7G8	HUMAN	Vacuolar protein sorting-associated protein 13B								0	3	250.986	185.015	0.737152	0	0	0			0	0	0	0	1	0	0	0	0	0	0	0
TEX2	Q8IWB9-2	Q8IWB9	HUMAN	Isoform 2 of Testis-expressed sequence 2 protein	M						ShG	1	3	674.839	497.463	0.737158	0	0	0			0	0	0	0	1	0	0	0	0	0	0	0
SNAPC1	Q16533	Q16533	HUMAN	snRNA-activating protein complex subunit 1	M					Nuc		0	3	2180.6	1607.98	0.737405	0	0	0			0	0	0	0	1	0	0	0	0	0	0	0
KLHL13	Q9P2N7-5	Q9P2N7	HUMAN	Isoform 5 of Kelch-like protein 13								0	2	479.338	353.469	0.737411	0	0	0			0	0	0	0	1	0	0	0	0	0	0	0
NUP214	P35658-3	P35658	HUMAN	Isoform 3 of Nuclear pore complex protein Nup214	M					Nuc		0	4	1073.65	791.927	0.7376	0	0	0			0	0	0	0	1	0	0	0	0	0	0	0
TBCCD1	Q9NVR7	Q9NVR7	HUMAN	TBCC domain-containing protein 1								0	2	218.15	160.933	0.737715	0	0	0			0	0	0	0	1	0	0	0	0	0	0	0
TCF19	Q9Y242	Q9Y242	HUMAN	Transcription factor 19						Nuc		0	1	179.604	132.498	0.737724	0	0	0			0	0	0	0	1	0	0	0	0	0	0	0
GPR108	Q9NPR9	Q9NPR9	HUMAN	Protein GPR108	M						ShG	1	1	238.589	176.109	0.738128	0	0	0			0	0	0	0	1	0	0	0	0	0	0	0
AMOTL2	Q9Y2J4-4	Q9Y2J4	HUMAN	Isoform 4 of Angiomotin-like protein 2	M	PM						1	6	1221.77	902.41	0.738608	0	0	0			0	0	0	0	1	0	0	0	0	0	0	0
RPUSD1	Q9UJJ7	Q9UJJ7	HUMAN	RNA pseudouridylate synthase domain-containing protein 1								0	1	547.199	404.274	0.738806	0	0	0			0	0	0	0	1	0	0	0	0	0	0	0
SLC16A7	O60669	O60669	HUMAN	Monocarboxylate transporter 2	M	PM						1	3	92.9504	68.6852	0.738945	0	0	0			0	0	0	0	1	0	0	0	0	0	0	0
PTCD2	Q8WV60	Q8WV60	HUMAN	Pentatricopeptide repeat-containing protein 2, mitochondrial								0	2	706.898	522.466	0.739097	0	0	0			0	0	0	0	1	0	0	0	0	0	0	0
TSEN34	Q9BSV6	Q9BSV6	HUMAN	tRNA-splicing endonuclease subunit Sen34						Nuc		0	10	3964.96	2932.62	0.739633	0	0	0			0	0	0	0	1	0	0	0	0	0	0	0
COL4A2	P08572	P08572	HUMAN	Collagen alpha-2(IV) chain	M				XC			1	5	1104.32	817.105	0.73992	0	0	0			0	0	0	0	1	0	0	0	0	0	0	0
TCAF1	Q9Y4C2-2	Q9Y4C2	HUMAN	Isoform 2 of TRPM8 channel-associated factor 1	M	PM						1	11	4782.78	3539.95	0.740145	0	0	0			0	0	0	0	1	0	0	0	0	0	0	0
CDC25C	P30307	P30307	HUMAN	M-phase inducer phosphatase 3						Nuc		0	4	598.12	442.878	0.740451	0	0	0			0	0	0	0	1	0	0	0	0	0	0	0
RACGAP1	Q9H0H5	Q9H0H5	HUMAN	Rac GTPase-activating protein 1	M	PM				Nuc		1	22	10792.6	7992.5	0.740552	0	0	0			0	0	0	0	1	0	0	0	0	0	0	0
CDCA5	Q96FF9	Q96FF9	HUMAN	Sororin	M	PM				Nuc		1	1	1872.31	1386.64	0.740607	0	0	0			0	0	0	0	1	0	0	0	0	0	0	0
ANKRD52	Q8NB46	Q8NB46	HUMAN	Serine/threonine-protein phosphatase 6 regulatory ankyrin repeat subunit C								0	4	1218.49	902.778	0.740899	0	0	0			0	0	0	0	1	0	0	0	0	0	0	0
TMPRSS4	Q9NRS4	Q9NRS4	HUMAN	Transmembrane protease serine 4	M				XC			1	1	112.995	83.7428	0.741117	0	0	0			0	0	0	0	1	0	0	0	0	0	0	0
MATN2	O00339-2	O00339	HUMAN	Isoform 2 of Matrilin-2	M				XC			1	7	2972.2	2203.07	0.741225	0	0	0			0	0	0	0	1	0	0	0	0	0	0	0
TRPM4	Q8TD43	Q8TD43	HUMAN	Transient receptor potential cation channel subfamily M member 4	M	PM						1	1	68.4012	50.703	0.741258	0	0	0			0	0	0	0	1	0	0	0	0	0	0	0
KIF23	Q02241	Q02241	HUMAN	Kinesin-like protein KIF23						Nuc		0	26	10991	8147.39	0.741281	0	0	0			0	0	0	0	1	0	0	0	0	0	0	0
TIMELESS	Q9UNS1	Q9UNS1	HUMAN	Protein timeless homolog						Nuc		0	8	1727.67	1281.4	0.74169	0	0	0			0	0	0	0	1	0	0	0	0	0	0	0
KIF20A	O95235	O95235	HUMAN	Kinesin-like protein KIF20A								0	13	2969.64	2204.38	0.742305	0	0	0			0	0	0	0	1	0	0	0	0	0	0	0
ASNSD1	Q9NWL6	Q9NWL6	HUMAN	Asparagine synthetase domain-containing protein 1								0	1	85.9006	63.7764	0.742445	0	0	0			0	0	0	0	1	0	0	0	0	0	0	0
C19orf53	Q9UNZ5	Q9UNZ5	HUMAN	Leydig cell tumor 10 kDa protein homolog								0	20	10521.3	7813.05	0.742597	0	0	0			0	0	0	0	1	0	0	0	0	0	0	0
OSBPL10	Q9BXB5	Q9BXB5	HUMAN	Oxysterol-binding protein-related protein 10								0	2	338.052	251.189	0.743048	0	0	0			0	0	0	0	1	0	0	0	0	0	0	0
RC3H2	Q9HBD1	Q9HBD1	HUMAN	Roquin-2	M			CS				1	7	1486.46	1104.81	0.743247	0	0	0			0	0	0	0	1	0	0	0	0	0	0	0
MTR	Q99707	Q99707	HUMAN	Methionine synthase								0	13	5160.7	3836.12	0.743334	0	0	0			0	0	0	0	1	0	0	0	0	0	0	0
FARP2	O94887	O94887	HUMAN	FERM, RhoGEF and pleckstrin domain-containing protein 2	M							0	2	532.085	395.518	0.743337	0	0	0			0	0	0	0	1	0	0	0	0	0	0	0
MT1A	P04731	P04731	HUMAN	Metallothionein-1A						Nuc		0	10	5676.52	4220.04	0.74342	0	0	0			0	0	0	0	1	0	0	0	0	0	0	0
ZNF286B	P0CG31	P0CG31	HUMAN	Putative zinc finger protein 286B						Nuc		0	1	59.7987	44.4888	0.743976	0	0	0			0	0	0	0	1	0	0	0	0	0	0	0
CEP78	Q5JTW2-5	Q5JTW2	HUMAN	Isoform 4 of Centrosomal protein of 78 kDa								0	11	4627.37	3442.97	0.744044	0	0	0			0	0	0	0	1	0	0	0	0	0	0	0
DST	Q03001-3	Q03001	HUMAN	Isoform 3 of Dystonin	M	PM				Nuc		1	13	3287.8	2446.4	0.744082	0	0	0			0	0	0	0	1	0	0	0	0	0	0	0
ZCCHC6	Q5VYS8	Q5VYS8	HUMAN	Terminal uridylyltransferase 7								0	18	7321.61	5450.14	0.744391	0	0	0			0	0	0	0	1	0	0	0	0	0	0	0
CETN3	O15182	O15182	HUMAN	Centrin-3								0	1	915.449	681.598	0.744551	0	0	0			0	0	0	0	1	0	0	0	0	0	0	0
SMYD3	Q9H7B4	Q9H7B4	HUMAN	Histone-lysine N-methyltransferase SMYD3								0	4	851.863	634.494	0.744831	0	0	0			0	0	0	0	1	0	0	0	0	0	0	0
HECTD1	Q9ULT8	Q9ULT8	HUMAN	E3 ubiquitin-protein ligase HECTD1								0	28	8811.15	6566.18	0.745213	0	0	0			0	0	0	0	1	0	0	0	0	0	0	0
CEP83	Q9Y592	Q9Y592	HUMAN	Centrosomal protein of 83 kDa								0	2	576.222	429.423	0.745239	0	0	0			0	0	0	0	1	0	0	0	0	0	0	0
ARAP3	Q8WWN8	Q8WWN8	HUMAN	Arf-GAP with Rho-GAP domain, ANK repeat and PH domain-containing protein 3	M	PM						1	1	134.61	100.329	0.745328	0	0	0			0	0	0	0	1	0	0	0	0	0	0	0
SLC12A6	Q9UHW9	Q9UHW9	HUMAN	Solute carrier family 12 member 6	M	PM						1	9	7141.04	5323.35	0.745459	0	0	0			0	0	0	0	1	0	0	0	0	0	0	0
CKS2	P33552	P33552	HUMAN	Cyclin-dependent kinases regulatory subunit 2								0	2	1194.23	890.343	0.74554	0	0	0			0	0	0	0	1	0	0	0	0	0	0	0
DHX32	Q7L7V1	Q7L7V1	HUMAN	Putative pre-mRNA-splicing factor ATP-dependent RNA helicase DHX32								0	5	1494.01	1114.28	0.745836	0	0	0			0	0	0	0	1	0	0	0	0	0	0	0
UBE2C	O00762	O00762	HUMAN	Ubiquitin-conjugating enzyme E2 C						Nuc		0	12	4359.83	3252.99	0.746128	0	0	0			0	0	0	0	1	0	0	0	0	0	0	0
UHRF1	Q96T88-2	Q96T88	HUMAN	Isoform 2 of E3 ubiquitin-protein ligase UHRF1						Nuc		0	32	7325.48	5468.92	0.746561	0	0	0			0	0	0	0	1	0	0	0	0	0	0	0
GPATCH11	Q8N954	Q8N954	HUMAN	G patch domain-containing protein 11								0	2	848.813	633.777	0.746663	0	0	0			0	0	0	0	1	0	0	0	0	0	0	0
ZNF808	Q8N4W9	Q8N4W9	HUMAN	Zinc finger protein 808						Nuc		0	1	478.947	357.654	0.74675	0	0	0			0	0	0	0	1	0	0	0	0	0	0	0
ATG4A	Q8WYN0	Q8WYN0	HUMAN	Cysteine protease ATG4A								0	1	32.6888	24.4126	0.74682	0	0	0			0	0	0	0	1	0	0	0	0	0	0	0
OTUD4	Q01804	Q01804	HUMAN	OTU domain-containing protein 4								0	3	1111.26	830.637	0.747474	0	0	0			0	0	0	0	1	0	0	0	0	0	0	0
POLR3F	Q9H1D9	Q9H1D9	HUMAN	DNA-directed RNA polymerase III subunit RPC6								0	3	940.737	703.659	0.747987	0	0	0			0	0	0	0	1	0	0	0	0	0	0	0
IFRD2	Q12894-2	Q12894	HUMAN	Isoform 2 of Interferon-related developmental regulator 2						Nuc		0	2	301.879	225.827	0.748069	0	0	0			0	0	0	0	1	0	0	0	0	0	0	0
RFWD2	Q8NHY2	Q8NHY2	HUMAN	E3 ubiquitin-protein ligase RFWD2	M							0	2	353.781	264.72	0.748258	0	0	0			0	0	0	0	1	0	0	0	0	0	0	0
CHMP7	Q8WUX9	Q8WUX9	HUMAN	Charged multivesicular body protein 7								0	2	375.573	281.036	0.748286	0	0	0			0	0	0	0	1	0	0	0	0	0	0	0
SULF2	Q8IWU5	Q8IWU5	HUMAN	Extracellular sulfatase Sulf-2	M	PM		CS	XC			1	7	3295.76	2466.91	0.74851	0	0	0			0	0	0	0	1	0	0	0	0	0	0	0
MARCH7	Q9H992	Q9H992	HUMAN	E3 ubiquitin-protein ligase MARCH7								0	1	42.123	31.5338	0.748612	0	0	0			0	0	0	0	1	0	0	0	0	0	0	0
FBXO28	Q9NVF7	Q9NVF7	HUMAN	F-box only protein 28								0	2	823.853	616.967	0.74888	0	0	0			0	0	0	0	1	0	0	0	0	0	0	0
WIZ	O95785-3	O95785	HUMAN	Isoform 3 of Protein Wiz						Nuc		0	9	3277.77	2456.42	0.74942	0	0	0			0	0	0	0	1	0	0	0	0	0	0	0
KIFC3	Q9BVG8-6	Q9BVG8	HUMAN	Isoform 5 of Kinesin-like protein KIFC3	M							0	1	41.4544	31.0833	0.749819	0	0	0			0	0	0	0	1	0	0	0	0	0	0	0
PPFIBP1	Q86W92-2	Q86W92	HUMAN	Isoform 2 of Liprin-beta-1	M	PM						1	1	563.505	422.775	0.750259	0	0	0			0	0	0	0	1	0	0	0	0	0	0	0
MOB1B	Q7L9L4-2	Q7L9L4	HUMAN	Isoform 2 of MOB kinase activator 1B						Nuc		0	4	4993.93	3749.97	0.750905	0	0	0			0	0	0	0	1	0	0	0	0	0	0	0
EHMT1	Q9H9B1	Q9H9B1	HUMAN	Histone-lysine N-methyltransferase EHMT1						Nuc		0	17	5543.76	4163.69	0.751059	0	0	0			0	0	0	0	1	0	0	0	0	0	0	0
[truncated: 5,987 more rows]

## Sheet: Quantified in both - PM filter
														WCL - Normalised Signal : Noise							PMP - Normalised Ratio				Quantification			Downregulation by HSV-1			Upregulation by HSV-1
Gene Name	Uniprot-l	Uniprot-s	Species	Description	M	PM	IPM	CS	XC	Nuc	ShG	PM filter (PM, CS, XC, ShG)	Peptides	Mock 6h	HSV-1 6h	HSV-1/mock	Downregulated 2-fold by HSV-1	Downregulated 1.5-fold by HSV-1	Upregulated 2-fold by HSV-1	Peptides	Ratio HSV-1/mock	Downregulated 2-fold by HSV-1	Downregulated 1.5-fold by HSV-1	Upregulated 2-fold by HSV-1	Quantified in both	Quantified in WCL only	Quantified in PM only	Downregulated 2-fold in both PMP and WCL	Downregulated 2-fold in PMP only	Downregulated 2-fold in WCL only	Upregulated 2-fold in both PMP and WCL	Upregulated 2-fold in PMP only
THBS1	P07996	P07996	HUMAN	Thrombospondin-1	M	PM		CS	XC			1	29	26510.4	4667.16	0.17605	1	1	0	27	0.13117	1	1	0	1	0	0	1	0	0	0	0
CRIM1	Q9NZV1	Q9NZV1	HUMAN	Cysteine-rich motor neuron 1 protein	M	PM						1	1	247.132	54.0653	0.218771	1	1	0	5	0.4616	1	1	0	1	0	0	1	0	0	0	0
NECTIN1	Q15223	Q15223	HUMAN	Nectin-1	M	PM			XC			1	2	2788.15	696.912	0.249955	1	1	0	21	0.22184	1	1	0	1	0	0	1	0	0	0	0
SLC20A1	Q8WUM9	Q8WUM9	HUMAN	Sodium-dependent phosphate transporter 1	M	PM						1	1	172.823	54.5471	0.315624	1	1	0	7	0.4464	1	1	0	1	0	0	1	0	0	0	0
SEMA4B	Q9NPR2	Q9NPR2	HUMAN	Semaphorin-4B	M	PM			XC			1	3	1749.99	725.728	0.414704	1	1	0	9	0.37669	1	1	0	1	0	0	1	0	0	0	0
ATRN	O75882	O75882	HUMAN	Attractin	M	PM			XC			1	2	408.865	174.727	0.427346	1	1	0	10	0.28498	1	1	0	1	0	0	1	0	0	0	0
LRRC8E	Q6NSJ5	Q6NSJ5	HUMAN	Volume-regulated anion channel subunit LRRC8E	M	PM						1	5	2499.8	1154.58	0.461868	1	1	0	4	0.29414	1	1	0	1	0	0	1	0	0	0	0
MET	P08581	P08581	HUMAN	Hepatocyte growth factor receptor	M	PM		CS	XC			1	3	821.167	396.697	0.483089	1	1	0	37	0.31018	1	1	0	1	0	0	1	0	0	0	0
SPINT1	O43278	O43278	HUMAN	Kunitz-type protease inhibitor 1	M	PM			XC			1	11	6620.39	3226.64	0.487379	1	1	0	23	0.47186	1	1	0	1	0	0	1	0	0	0	0
KLK10	O43240	O43240	HUMAN	Kallikrein-10					XC			1	4	2097.01	1050.23	0.500823	0	1	0	3	0.48689	1	1	0	1	0	0	0	1	0	0	0
FGFBP1	Q14512	Q14512	HUMAN	Fibroblast growth factor-binding protein 1	M	PM		CS	XC			1	9	5338.96	2945.69	0.551734	0	1	0	7	0.21498	1	1	0	1	0	0	0	1	0	0	0
APOB	P04114	P04114	HUMAN	Apolipoprotein B-100	M	PM			XC			1	2	895.026	604.621	0.675535	0	0	0	8	0.20921	1	1	0	1	0	0	0	1	0	0	0
LRRC8D	Q7L1W4	Q7L1W4	HUMAN	Volume-regulated anion channel subunit LRRC8D	M	PM						1	4	2295.79	1594.14	0.694376	0	0	0	28	0.36023	1	1	0	1	0	0	0	1	0	0	0
B2M	P61769	P61769	HUMAN	Beta-2-microglobulin	M	PM			XC			1	5	6003.23	4339.36	0.722838	0	0	0	1	0.35834	1	1	0	1	0	0	0	1	0	0	0
LRRC8A	Q8IWT6	Q8IWT6	HUMAN	Volume-regulated anion channel subunit LRRC8A	M	PM		CS				1	5	1574.1	1153.6	0.732861	0	0	0	18	0.38212	1	1	0	1	0	0	0	1	0	0	0
S100A10	P60903	P60903	HUMAN	Protein S100-A10	M	PM						1	32	21511.7	16153.7	0.750924	0	0	0	4	0.16092	1	1	0	1	0	0	0	1	0	0	0
DUOX1	Q9NRD9	Q9NRD9	HUMAN	Dual oxidase 1	M	PM						1	1	35.1143	26.7437	0.761619	0	0	0	8	0.39391	1	1	0	1	0	0	0	1	0	0	0
ATP13A3	Q9H7F0	Q9H7F0	HUMAN	Probable cation-transporting ATPase 13A3	M	PM						1	3	157.878	123.913	0.784864	0	0	0	15	0.27188	1	1	0	1	0	0	0	1	0	0	0
EIF5	P55010	P55010	HUMAN	Eukaryotic translation initiation factor 5	M	PM						1	31	16745.9	13774.5	0.822559	0	0	0	4	0.48279	1	1	0	1	0	0	0	1	0	0	0
ROR1	Q01973	Q01973	HUMAN	Inactive tyrosine-protein kinase transmembrane receptor ROR1	M	PM						1	1	48.6739	40.9841	0.842014	0	0	0	15	0.49554	1	1	0	1	0	0	0	1	0	0	0
CLNS1A	P54105	P54105	HUMAN	Methylosome subunit pICln	M	PM				Nuc		1	4	268.352	227.433	0.847519	0	0	0	2	0.37746	1	1	0	1	0	0	0	1	0	0	0
CTNNB1	P35222	P35222	HUMAN	Catenin beta-1	M	PM				Nuc		1	21	9151.97	8054.32	0.880065	0	0	0	6	0.38376	1	1	0	1	0	0	0	1	0	0	0
S100A6	P06703	P06703	HUMAN	Protein S100-A6	M	PM				Nuc		1	24	13509	11896.4	0.880622	0	0	0	4	0.030418	1	1	0	1	0	0	0	1	0	0	0
EHD2	Q9NZN4	Q9NZN4	HUMAN	EH domain-containing protein 2	M	PM				Nuc		1	27	9354	8284.58	0.885673	0	0	0	8	0.40877	1	1	0	1	0	0	0	1	0	0	0
PAK2	Q13177	Q13177	HUMAN	Serine/threonine-protein kinase PAK 2	M	PM						1	35	15718.4	13936.8	0.886655	0	0	0	4	0.18396	1	1	0	1	0	0	0	1	0	0	0
CDC42	P60953	P60953	HUMAN	Cell division control protein 42 homolog	M	PM						1	6	2963.4	2645.18	0.892617	0	0	0	2	0.11774	1	1	0	1	0	0	0	1	0	0	0
BAG3	O95817	O95817	HUMAN	BAG family molecular chaperone regulator 3	M	PM						1	21	8698.49	8030.61	0.923219	0	0	0	1	0.26909	1	1	0	1	0	0	0	1	0	0	0
S100A14	Q9HCY8	Q9HCY8	HUMAN	Protein S100-A14	M	PM						1	11	4924.1	4578.08	0.929731	0	0	0	5	0.13725	1	1	0	1	0	0	0	1	0	0	0
HMGB1	P09429	P09429	HUMAN	High mobility group protein B1	M	PM		CS	XC	Nuc		1	106	61408.5	57451.8	0.935569	0	0	0	5	0.1249	1	1	0	1	0	0	0	1	0	0	0
TPT1	P13693	P13693	HUMAN	Translationally-controlled tumor protein					XC	Nuc		1	57	23617.7	22124.2	0.936761	0	0	0	3	0.39163	1	1	0	1	0	0	0	1	0	0	0
NLN	Q9BYT8	Q9BYT8	HUMAN	Neurolysin, mitochondrial	M	PM						1	10	3704.02	3494.59	0.943459	0	0	0	2	0.31071	1	1	0	1	0	0	0	1	0	0	0
NDRG1	Q92597	Q92597	HUMAN	Protein NDRG1	M	PM				Nuc		1	8	1960.25	1859.9	0.948806	0	0	0	10	0.14032	1	1	0	1	0	0	0	1	0	0	0
ANK3	Q12955	Q12955	HUMAN	Ankyrin-3	M	PM		CS				1	8	1381.22	1333.45	0.96541	0	0	0	3	0.3559	1	1	0	1	0	0	0	1	0	0	0
ADRM1	Q16186	Q16186	HUMAN	Proteasomal ubiquitin receptor ADRM1	M	PM						1	20	9544	9217.54	0.965794	0	0	0	3	0.018683	1	1	0	1	0	0	0	1	0	0	0
PKP2	Q99959-2	Q99959	HUMAN	Isoform 1 of Plakophilin-2	M	PM				Nuc		1	29	14775.9	14308.5	0.968367	0	0	0	7	0.34946	1	1	0	1	0	0	0	1	0	0	0
EHD1	Q9H4M9	Q9H4M9	HUMAN	EH domain-containing protein 1	M	PM						1	25	10553.5	10254.3	0.971654	0	0	0	5	0.39234	1	1	0	1	0	0	0	1	0	0	0
PMPCA	Q10713	Q10713	HUMAN	Mitochondrial-processing peptidase subunit alpha	M				XC			1	11	3054.99	2971.17	0.97256	0	0	0	4	0.49934	1	1	0	1	0	0	0	1	0	0	0
CTSB	P07858	P07858	HUMAN	Cathepsin B	M	PM			XC			1	11	2773.24	2703.74	0.974938	0	0	0	2	0.31936	1	1	0	1	0	0	0	1	0	0	0
S100A16	Q96FQ6	Q96FQ6	HUMAN	Protein S100-A16	M	PM						1	15	3867.93	3789.1	0.979618	0	0	0	2	0.23247	1	1	0	1	0	0	0	1	0	0	0
PDS5A	Q29RF7	Q29RF7	HUMAN	Sister chromatid cohesion protein PDS5 homolog A	M	PM						1	25	13830.5	13555.7	0.98013	0	0	0	5	0.41618	1	1	0	1	0	0	0	1	0	0	0
ACTBL2	Q562R1	Q562R1	HUMAN	Beta-actin-like protein 2					XC			1	13	17555.3	17238.1	0.981928	0	0	0	6	0.11936	1	1	0	1	0	0	0	1	0	0	0
ATP6V1E1	P36543	P36543	HUMAN	V-type proton ATPase subunit E 1	M	PM						1	17	9767.32	9608.28	0.983717	0	0	0	4	0.46422	1	1	0	1	0	0	0	1	0	0	0
CAPN2	P17655	P17655	HUMAN	Calpain-2 catalytic subunit	M	PM				Nuc		1	20	6854.54	6748.44	0.984521	0	0	0	12	0.41432	1	1	0	1	0	0	0	1	0	0	0
G3BP1	Q13283	Q13283	HUMAN	Ras GTPase-activating protein-binding protein 1	M	PM				Nuc		1	50	16454.4	16275.1	0.989108	0	0	0	9	0.18196	1	1	0	1	0	0	0	1	0	0	0
TAX1BP3	O14907	O14907	HUMAN	Tax1-binding protein 3	M	PM				Nuc		1	8	5155	5110.73	0.991413	0	0	0	2	0.34564	1	1	0	1	0	0	0	1	0	0	0
CLIC4	Q9Y696	Q9Y696	HUMAN	Chloride intracellular channel protein 4	M	PM		CS				1	18	3803.45	3780.86	0.99406	0	0	0	6	0.235	1	1	0	1	0	0	0	1	0	0	0
RDX	P35241	P35241	HUMAN	Radixin	M	PM			XC			1	36	16942.6	16848.7	0.994462	0	0	0	6	0.35804	1	1	0	1	0	0	0	1	0	0	0
TLN1	Q9Y490	Q9Y490	HUMAN	Talin-1	M	PM		CS	XC			1	90	34925.3	34885.6	0.998862	0	0	0	35	0.22797	1	1	0	1	0	0	0	1	0	0	0
NAMPT	P43490	P43490	HUMAN	Nicotinamide phosphoribosyltransferase					XC			1	49	24180.7	24168.5	0.999494	0	0	0	12	0.28896	1	1	0	1	0	0	0	1	0	0	0
SORD	Q00796	Q00796	HUMAN	Sorbitol dehydrogenase	M				XC			1	13	4571.82	4598.89	1.00592	0	0	0	7	0.22426	1	1	0	1	0	0	0	1	0	0	0
SH3BGRL	O75368	O75368	HUMAN	SH3 domain-binding glutamic acid-rich-like protein					XC	Nuc		1	6	3566.06	3588.03	1.00616	0	0	0	2	0.17031	1	1	0	1	0	0	0	1	0	0	0
SERPINB5	P36952	P36952	HUMAN	Serpin B5					XC			1	163	57066.1	57549.2	1.00847	0	0	0	14	0.34665	1	1	0	1	0	0	0	1	0	0	0
CRK	P46108	P46108	HUMAN	Adapter molecule crk	M	PM				Nuc		1	6	2558.61	2583.78	1.00984	0	0	0	3	0.42768	1	1	0	1	0	0	0	1	0	0	0
CALR	P27797	P27797	HUMAN	Calreticulin	M	PM		CS	XC	Nuc		1	73	28930.4	29366.1	1.01506	0	0	0	7	0.26147	1	1	0	1	0	0	0	1	0	0	0
SNX9	Q9Y5X1	Q9Y5X1	HUMAN	Sorting nexin-9	M	PM						1	4	912.703	929.724	1.01865	0	0	0	2	0.32407	1	1	0	1	0	0	0	1	0	0	0
FEN1	P39748	P39748	HUMAN	Flap endonuclease 1	M	PM				Nuc		1	32	14189.4	14470.3	1.0198	0	0	0	3	0.12667	1	1	0	1	0	0	0	1	0	0	0
PHB	P35232	P35232	HUMAN	Prohibitin	M	PM		CS		Nuc		1	31	12339.4	12609.8	1.02191	0	0	0	16	0.13521	1	1	0	1	0	0	0	1	0	0	0
PPP1CA	P62136	P62136	HUMAN	Serine/threonine-protein phosphatase PP1-alpha catalytic subunit	M	PM				Nuc		1	10	1351.65	1382.49	1.02281	0	0	0	4	0.29479	1	1	0	1	0	0	0	1	0	0	0
EHD4	Q9H223	Q9H223	HUMAN	EH domain-containing protein 4	M	PM				Nuc		1	35	12605.7	12942.2	1.02669	0	0	0	3	0.36749	1	1	0	1	0	0	0	1	0	0	0
CLIC1	O00299	O00299	HUMAN	Chloride intracellular channel protein 1	M	PM			XC	Nuc		1	45	13363.6	13771.1	1.0305	0	0	0	11	0.27173	1	1	0	1	0	0	0	1	0	0	0
ANXA5	P08758	P08758	HUMAN	Annexin A5	M	PM				Nuc		1	47	16604.6	17111.2	1.03051	0	0	0	7	0.12981	1	1	0	1	0	0	0	1	0	0	0
SCFD1	Q8WVM8	Q8WVM8	HUMAN	Sec1 family domain-containing protein 1	M	PM						1	32	8991.01	9284.98	1.0327	0	0	0	5	0.4511	1	1	0	1	0	0	0	1	0	0	0
HYOU1	Q9Y4L1	Q9Y4L1	HUMAN	Hypoxia up-regulated protein 1	M				XC			1	45	22683.4	23439.5	1.03333	0	0	0	12	0.26735	1	1	0	1	0	0	0	1	0	0	0
MSN	P26038	P26038	HUMAN	Moesin	M	PM			XC	Nuc		1	69	24048.4	24928.8	1.03661	0	0	0	15	0.29069	1	1	0	1	0	0	0	1	0	0	0
ZYX	Q15942	Q15942	HUMAN	Zyxin	M	PM				Nuc		1	21	9881.83	10262.2	1.03849	0	0	0	6	0.11695	1	1	0	1	0	0	0	1	0	0	0
XRCC5	P13010	P13010	HUMAN	X-ray repair cross-complementing protein 5	M	PM				Nuc		1	84	31000.5	32242.4	1.04006	0	0	0	16	0.21739	1	1	0	1	0	0	0	1	0	0	0
IQGAP1	P46940	P46940	HUMAN	Ras GTPase-activating-like protein IQGAP1	M	PM						1	163	58335.2	60673.5	1.04008	0	0	0	33	0.46488	1	1	0	1	0	0	0	1	0	0	0
MANF	P55145	P55145	HUMAN	Mesencephalic astrocyte-derived neurotrophic factor					XC	Nuc		1	15	5650.42	5878.16	1.0403	0	0	0	2	0.13636	1	1	0	1	0	0	0	1	0	0	0
ATP5B	P06576	P06576	HUMAN	ATP synthase subunit beta, mitochondrial	M	PM		CS		Nuc		1	71	31545.5	32860.5	1.04168	0	0	0	20	0.1504	1	1	0	1	0	0	0	1	0	0	0
HSPB1	P04792	P04792	HUMAN	Heat shock protein beta-1	M	PM			XC	Nuc		1	49	20882.6	21837.2	1.04571	0	0	0	5	0.098769	1	1	0	1	0	0	0	1	0	0	0
ARPC2	O15144	O15144	HUMAN	Actin-related protein 2/3 complex subunit 2	M	PM						1	15	8167.64	8542.98	1.04595	0	0	0	1	0.4935	1	1	0	1	0	0	0	1	0	0	0
MACF1	Q9UPN3	Q9UPN3	HUMAN	Microtubule-actin cross-linking factor 1, isoforms 1/2/3/5	M	PM						1	92	35023.1	36677.5	1.04724	0	0	0	10	0.37516	1	1	0	1	0	0	0	1	0	0	0
GNB2	P62879	P62879	HUMAN	Guanine nucleotide-binding protein G(I)/G(S)/G(T) subunit beta-2	M	PM			XC			1	10	3614.13	3788.61	1.04828	0	0	0	4	0.32444	1	1	0	1	0	0	0	1	0	0	0
GPI	P06744	P06744	HUMAN	Glucose-6-phosphate isomerase	M	PM			XC			1	73	35399.3	37261.8	1.05261	0	0	0	7	0.1283	1	1	0	1	0	0	0	1	0	0	0
PDIA3	P30101	P30101	HUMAN	Protein disulfide-isomerase A3				CS		Nuc		1	148	55905.5	58858	1.05281	0	0	0	16	0.15381	1	1	0	1	0	0	0	1	0	0	0
SERPINB1	P30740	P30740	HUMAN	Leukocyte elastase inhibitor	M				XC			1	22	8545.56	9001.54	1.05336	0	0	0	8	0.34652	1	1	0	1	0	0	0	1	0	0	0
EPS8L2	Q9H6S3	Q9H6S3	HUMAN	Epidermal growth factor receptor kinase substrate 8-like protein 2	M	PM						1	18	7584.61	7991.29	1.05362	0	0	0	3	0.45035	1	1	0	1	0	0	0	1	0	0	0
CAP1	Q01518	Q01518	HUMAN	Adenylyl cyclase-associated protein 1	M	PM						1	70	35263.5	37253.7	1.05644	0	0	0	9	0.20791	1	1	0	1	0	0	0	1	0	0	0
NENF	Q9UMX5	Q9UMX5	HUMAN	Neudesin	M				XC	Nuc		1	12	5502.91	5824.73	1.05848	0	0	0	4	0.31323	1	1	0	1	0	0	0	1	0	0	0
SAAL1	Q96ER3	Q96ER3	HUMAN	Protein SAAL1					XC			1	6	3879.3	4115.45	1.06087	0	0	0	2	0.44391	1	1	0	1	0	0	0	1	0	0	0
PRDX4	Q13162	Q13162	HUMAN	Peroxiredoxin-4					XC	Nuc		1	18	10564.2	11216.9	1.06178	0	0	0	7	0.25254	1	1	0	1	0	0	0	1	0	0	0
IDE	P14735	P14735	HUMAN	Insulin-degrading enzyme	M	PM		CS	XC	Nuc		1	32	14367.1	15315.8	1.06603	0	0	0	3	0.15087	1	1	0	1	0	0	0	1	0	0	0
MDH2	P40926	P40926	HUMAN	Malate dehydrogenase, mitochondrial	M	PM				Nuc		1	76	32536.6	34783.1	1.06905	0	0	0	14	0.1137	1	1	0	1	0	0	0	1	0	0	0
ACTN4	O43707	O43707	HUMAN	Alpha-actinin-4					XC	Nuc		1	164	60146.4	64531.2	1.0729	0	0	0	22	0.2742	1	1	0	1	0	0	0	1	0	0	0
HSP90B1	P14625	P14625	HUMAN	Endoplasmin	M	PM			XC	Nuc		1	97	41527.5	44661	1.07546	0	0	0	20	0.15439	1	1	0	1	0	0	0	1	0	0	0
RNPEP	Q9H4A4	Q9H4A4	HUMAN	Aminopeptidase B	M	PM			XC			1	25	11056.1	11899.2	1.07626	0	0	0	11	0.34245	1	1	0	1	0	0	0	1	0	0	0
SUCLG2	Q96I99	Q96I99	HUMAN	Succinate--CoA ligase [GDP-forming] subunit beta, mitochondrial	M	PM				Nuc		1	12	3969.67	4272.53	1.07629	0	0	0	6	0.40376	1	1	0	1	0	0	0	1	0	0	0
ANXA3	P12429	P12429	HUMAN	Annexin A3	M	PM						1	50	23528.7	25333.3	1.0767	0	0	0	6	0.3441	1	1	0	1	0	0	0	1	0	0	0
LGALS1	P09382	P09382	HUMAN	Galectin-1				CS	XC	Nuc		1	15	10819.3	11660.3	1.07773	0	0	0	7	0.38384	1	1	0	1	0	0	0	1	0	0	0
ARHGAP1	Q07960	Q07960	HUMAN	Rho GTPase-activating protein 1	M	PM						1	16	5456.4	5881.06	1.07783	0	0	0	5	0.20623	1	1	0	1	0	0	0	1	0	0	0
ACTB	P60709	P60709	HUMAN	Actin, cytoplasmic 1	M	PM			XC			1	153	36845.7	39882.2	1.08241	0	0	0	21	0.20514	1	1	0	1	0	0	0	1	0	0	0
PHB2	Q99623	Q99623	HUMAN	Prohibitin-2	M			CS		Nuc		1	44	15652.2	16947.1	1.08273	0	0	0	15	0.11933	1	1	0	1	0	0	0	1	0	0	0
SDHB	P21912	P21912	HUMAN	Succinate dehydrogenase [ubiquinone] iron-sulfur subunit, mitochondrial	M	PM						1	19	7006.24	7598.91	1.08459	0	0	0	4	0.40877	1	1	0	1	0	0	0	1	0	0	0
ATP5O	P48047	P48047	HUMAN	ATP synthase subunit O, mitochondrial	M	PM				Nuc		1	26	11173.8	12124.8	1.08511	0	0	0	6	0.35079	1	1	0	1	0	0	0	1	0	0	0
ADSS	P30520	P30520	HUMAN	Adenylosuccinate synthetase isozyme 2	M	PM						1	25	9413.67	10228.1	1.08651	0	0	0	7	0.44307	1	1	0	1	0	0	0	1	0	0	0
YARS	P54577	P54577	HUMAN	Tyrosine--tRNA ligase, cytoplasmic					XC	Nuc		1	54	23857.6	25977.8	1.08887	0	0	0	8	0.37792	1	1	0	1	0	0	0	1	0	0	0
EZR	P15311	P15311	HUMAN	Ezrin	M	PM			XC			1	125	55839.3	60860.9	1.08993	0	0	0	10	0.34539	1	1	0	1	0	0	0	1	0	0	0
VDAC1	P21796	P21796	HUMAN	Voltage-dependent anion-selective channel protein 1	M	PM				Nuc		1	75	24555.5	26764.6	1.08996	0	0	0	13	0.25666	1	1	0	1	0	0	0	1	0	0	0
CAPNS1	P04632	P04632	HUMAN	Calpain small subunit 1	M	PM						1	25	9620.75	10532.9	1.09481	0	0	0	7	0.11905	1	1	0	1	0	0	0	1	0	0	0
PDIA4	P13667	P13667	HUMAN	Protein disulfide-isomerase A4				CS				1	79	34557.1	37879.9	1.09615	0	0	0	16	0.23723	1	1	0	1	0	0	0	1	0	0	0
S100A13	Q99584	Q99584	HUMAN	Protein S100-A13					XC	Nuc		1	11	9152.77	10043.9	1.09736	0	0	0	3	0.15341	1	1	0	1	0	0	0	1	0	0	0
FKBP1A	P62942	P62942	HUMAN	Peptidyl-prolyl cis-trans isomerase FKBP1A	M				XC			1	17	2526.45	2776.75	1.09907	0	0	0	1	0.2017	1	1	0	1	0	0	0	1	0	0	0
S100A11	P31949	P31949	HUMAN	Protein S100-A11					XC	Nuc		1	26	6493.01	7173.78	1.10485	0	0	0	5	0.32681	1	1	0	1	0	0	0	1	0	0	0
AKR1B1	P15121	P15121	HUMAN	Aldose reductase					XC			1	20	9602.8	10614.2	1.10533	0	0	0	4	0.12297	1	1	0	1	0	0	0	1	0	0	0
GNG12	Q9UBI6	Q9UBI6	HUMAN	Guanine nucleotide-binding protein G(I)/G(S)/G(O) subunit gamma-12	M	PM						1	3	566.88	626.757	1.10563	0	0	0	1	0.12816	1	1	0	1	0	0	0	1	0	0	0
GNAI3	P08754	P08754	HUMAN	Guanine nucleotide-binding protein G(k) subunit alpha	M	PM						1	7	2662.6	2966.46	1.11412	0	0	0	2	0.33946	1	1	0	1	0	0	0	1	0	0	0
SERPINB6	P35237	P35237	HUMAN	Serpin B6					XC			1	25	10640.8	11882.3	1.11668	0	0	0	3	0.22215	1	1	0	1	0	0	0	1	0	0	0
HDGF	P51858	P51858	HUMAN	Hepatoma-derived growth factor					XC			1	71	22341.8	25070.9	1.12215	0	0	0	10	0.20593	1	1	0	1	0	0	0	1	0	0	0
P4HB	P07237	P07237	HUMAN	Protein disulfide-isomerase	M	PM			XC			1	90	42418.6	47646.9	1.12326	0	0	0	16	0.2005	1	1	0	1	0	0	0	1	0	0	0
ANXA4	P09525	P09525	HUMAN	Annexin A4	M	PM		CS		Nuc		1	41	12937.7	14569.9	1.12616	0	0	0	6	0.305	1	1	0	1	0	0	0	1	0	0	0
ERP29	P30040	P30040	HUMAN	Endoplasmic reticulum resident protein 29	M			CS				1	21	6597.1	7487.91	1.13503	0	0	0	3	0.059405	1	1	0	1	0	0	0	1	0	0	0
HMGB2	P26583	P26583	HUMAN	High mobility group protein B2					XC	Nuc		1	18	10155.5	11553.6	1.13767	0	0	0	3	0.060453	1	1	0	1	0	0	0	1	0	0	0
CNPY2	Q9Y2B0	Q9Y2B0	HUMAN	Protein canopy homolog 2	M	PM						1	7	2642.41	3026.87	1.1455	0	0	0	4	0.31277	1	1	0	1	0	0	0	1	0	0	0
BLVRB	P30043	P30043	HUMAN	Flavin reductase (NADPH)	M	PM						1	7	2541.1	2933.24	1.15432	0	0	0	5	0.16102	1	1	0	1	0	0	0	1	0	0	0
A2M	P01023	P01023	HUMAN	Alpha-2-macroglobulin					XC			1	5	1285.77	1486.9	1.15643	0	0	0	6	0.19619	1	1	0	1	0	0	0	1	0	0	0
ANXA8	P13928	P13928	HUMAN	Annexin A8	M	PM						1	1	125.783	145.644	1.1579	0	0	0	8	0.23329	1	1	0	1	0	0	0	1	0	0	0
SOD1	P00441	P00441	HUMAN	Superoxide dismutase [Cu-Zn]	M				XC	Nuc		1	15	7363.68	8549.74	1.16107	0	0	0	5	0.29411	1	1	0	1	0	0	0	1	0	0	0
AK1	P00568	P00568	HUMAN	Adenylate kinase isoenzyme 1	M	PM						1	8	1379.51	1668.91	1.20978	0	0	0	2	0.06796	1	1	0	1	0	0	0	1	0	0	0
SDCBP2	Q9H190	Q9H190	HUMAN	Syntenin-2	M	PM						1	1	134.65	164.773	1.22371	0	0	0	2	0.087347	1	1	0	1	0	0	0	1	0	0	0
PZP	P20742	P20742	HUMAN	Pregnancy zone protein					XC			1	2	254.228	387.976	1.5261	0	0	0	4	0.079289	1	1	0	1	0	0	0	1	0	0	0
COL6A1	P12109	P12109	HUMAN	Collagen alpha-1(VI) chain	M				XC			1	1	20.0706	41.135	2.04952	0	0	1	3	0.13071	1	1	0	1	0	0	0	1	0	0	0
ITCH	Q96J02	Q96J02	HUMAN	E3 ubiquitin-protein ligase Itchy homolog	M	PM				Nuc		1	5	1355.44	301.877	0.222715	1	1	0	35	8.9357	0	0	1	1	0	0	0	0	1	0	1
SDC1	P18827	P18827	HUMAN	Syndecan-1	M	PM		CS				1	2	1711.6	521.299	0.304569	1	1	0	6	0.56084	0	1	0	1	0	0	0	0	1	0	0
FLVCR1	Q9Y5Y0	Q9Y5Y0	HUMAN	Feline leukemia virus subgroup C receptor-related protein 1	M	PM						1	1	103.866	24.1478	0.232491	1	1	0	9	1.1572	0	0	0	1	0	0	0	0	1	0	0
JAG1	P78504	P78504	HUMAN	Protein jagged-1	M	PM			XC			1	2	131.567	45.2443	0.343887	1	1	0	21	0.85638	0	0	0	1	0	0	0	0	1	0	0
CD2AP	Q9Y5K6	Q9Y5K6	HUMAN	CD2-associated protein	M	PM						1	14	13123.5	5532.27	0.421553	1	1	0	6	0.99313	0	0	0	1	0	0	0	0	1	0	0
IK	Q13123	Q13123	HUMAN	Protein Red					XC			1	17	8241.05	3491.15	0.423629	1	1	0	3	0.70183	0	0	0	1	0	0	0	0	1	0	0
SUMO1	P63165	P63165	HUMAN	Small ubiquitin-related modifier 1	M	PM				Nuc		1	8	4594.51	2268.81	0.493808	1	1	0	2	1.9538	0	0	0	1	0	0	0	0	1	0	0
SLC23A2	Q9UGH3	Q9UGH3	HUMAN	Solute carrier family 23 member 2	M	PM						1	1	431.97	215.873	0.499742	1	1	0	2	0.84686	0	0	0	1	0	0	0	0	1	0	0
CPD	O75976	O75976	HUMAN	Carboxypeptidase D	M				XC	Nuc		1	3	1084.16	856.824	0.790312	0	0	0	18	6.455	0	0	1	1	0	0	0	0	0	0	1
SLC30A5	Q8TAD4	Q8TAD4	HUMAN	Zinc transporter 5	M	PM				Nuc		1	1	62.9721	51.4425	0.816909	0	0	0	3	2.0227	0	0	1	1	0	0	0	0	0	0	1
SMURF2	Q9HAU4	Q9HAU4	HUMAN	E3 ubiquitin-protein ligase SMURF2	M	PM				Nuc		1	3	611.824	524.383	0.857082	0	0	0	2	2.903	0	0	1	1	0	0	0	0	0	0	1
NEDD4	P46934-4	P46934	HUMAN	Isoform 4 of E3 ubiquitin-protein ligase NEDD4	M	PM						1	8	4201.17	3884.71	0.924673	0	0	0	22	6.5688	0	0	1	1	0	0	0	0	0	0	1
PAWR	Q96IZ0	Q96IZ0	HUMAN	PRKC apoptosis WT1 regulator protein	M	PM				Nuc		1	7	2571.45	2447.5	0.951798	0	0	0	5	4.7126	0	0	1	1	0	0	0	0	0	0	1
DST	Q03001-8	Q03001	HUMAN	Isoform 2 of Dystonin	M	PM				Nuc		1	1	94.5739	96.5244	1.02062	0	0	0	4	5.3287	0	0	1	1	0	0	0	0	0	0	1
C1QBP	Q07021	Q07021	HUMAN	Complement component 1 Q subcomponent-binding protein, mitochondrial	M	PM		CS	XC	Nuc		1	17	3077.42	3578.33	1.16277	0	0	0	5	2.4695	0	0	1	1	0	0	0	0	0	0	1
TICAM2	Q86XR7-2	Q86XR7	HUMAN	Isoform 2 of TIR domain-containing adapter molecule 2	M	PM						1	5	2284.59	2775.35	1.21481	0	0	0	2	3.6108	0	0	1	1	0	0	0	0	0	0	1
SORL1	Q92673	Q92673	HUMAN	Sortilin-related receptor	M	PM			XC			1	6	2164.82	1093.87	0.505291	0	1	0	8	1.2727	0	0	0	1	0	0	0	0	0	0	0
PPIL2	Q13356	Q13356	HUMAN	Peptidyl-prolyl cis-trans isomerase-like 2	M	PM				Nuc		1	8	4306.39	2224.45	0.516547	0	1	0	2	0.84223	0	0	0	1	0	0	0	0	0	0	0
CD320	Q9NPF0	Q9NPF0	HUMAN	CD320 antigen	M	PM						1	2	246.51	128.223	0.520153	0	1	0	6	1.1494	0	0	0	1	0	0	0	0	0	0	0
EFNB1	P98172	P98172	HUMAN	Ephrin-B1	M	PM				Nuc		1	4	2167.57	1134.09	0.523206	0	1	0	13	0.67512	0	0	0	1	0	0	0	0	0	0	0
LRRC8C	Q8TDW0	Q8TDW0	HUMAN	Volume-regulated anion channel subunit LRRC8C	M	PM						1	2	317.701	168.511	0.530407	0	1	0	10	0.69549	0	0	0	1	0	0	0	0	0	0	0
LAMC1	P11047	P11047	HUMAN	Laminin subunit gamma-1	M				XC			1	22	6363.45	3814.39	0.599421	0	1	0	2	0.85498	0	0	0	1	0	0	0	0	0	0	0
SLC5A6	Q9Y289	Q9Y289	HUMAN	Sodium-dependent multivitamin transporter	M	PM						1	1	423.269	258.677	0.611142	0	1	0	8	1.0525	0	0	0	1	0	0	0	0	0	0	0
GPC1	P35052	P35052	HUMAN	Glypican-1	M	PM			XC			1	5	2923.62	1790.14	0.612301	0	1	0	6	0.95809	0	0	0	1	0	0	0	0	0	0	0
CELSR2	Q9HCU4	Q9HCU4	HUMAN	Cadherin EGF LAG seven-pass G-type receptor 2	M	PM						1	3	887.399	573.23	0.645966	0	1	0	38	0.75742	0	0	0	1	0	0	0	0	0	0	0
F3	P13726	P13726	HUMAN	Tissue factor	M	PM		CS	XC			1	7	5137.36	3374.99	0.65695	0	1	0	10	0.84854	0	0	0	1	0	0	0	0	0	0	0
SLC4A2	P04920	P04920	HUMAN	Anion exchange protein 2	M	PM						1	3	588.35	387.137	0.658004	0	1	0	4	0.988	0	0	0	1	0	0	0	0	0	0	0
SLC38A1	Q9H2H9	Q9H2H9	HUMAN	Sodium-coupled neutral amino acid transporter 1	M	PM						1	6	3017.11	2006.1	0.664908	0	0	0	5	1.4232	0	0	0	1	0	0	0	0	0	0	0
EPHA4	P54764	P54764	HUMAN	Ephrin type-A receptor 4	M	PM		CS				1	1	193.938	129.495	0.66771	0	0	0	8	1.6259	0	0	0	1	0	0	0	0	0	0	0
PCDHGB5	Q9Y5G0	Q9Y5G0	HUMAN	Protocadherin gamma-B5	M	PM						1	1	327.618	220.745	0.673788	0	0	0	5	0.68252	0	0	0	1	0	0	0	0	0	0	0
NRP1	O14786	O14786	HUMAN	Neuropilin-1	M	PM			XC			1	2	428.94	289.859	0.675755	0	0	0	17	0.69094	0	0	0	1	0	0	0	0	0	0	0
FAT2	Q9NYQ8	Q9NYQ8	HUMAN	Protocadherin Fat 2	M	PM				Nuc		1	22	6266.63	4256.58	0.679246	0	0	0	67	0.86933	0	0	0	1	0	0	0	0	0	0	0
DAG1	Q14118	Q14118	HUMAN	Dystroglycan	M	PM			XC			1	3	1784.68	1213.09	0.679721	0	0	0	17	0.61158	0	1	0	1	0	0	0	0	0	0	0
LAMB3	Q13751	Q13751	HUMAN	Laminin subunit beta-3					XC			1	43	21170.2	14518.5	0.685799	0	0	0	14	0.51182	0	1	0	1	0	0	0	0	0	0	0
SLC38A2	Q96QD8	Q96QD8	HUMAN	Sodium-coupled neutral amino acid transporter 2	M	PM						1	1	357.99	248.717	0.694758	0	0	0	5	1.7236	0	0	0	1	0	0	0	0	0	0	0
SLC43A3	Q8NBI5	Q8NBI5	HUMAN	Solute carrier family 43 member 3	M						ShG	1	3	621.592	436.798	0.702708	0	0	0	3	0.5132	0	1	0	1	0	0	0	0	0	0	0
MMP14	P50281	P50281	HUMAN	Matrix metalloproteinase-14	M	PM			XC			1	11	6511.01	4601.82	0.706774	0	0	0	18	0.62268	0	1	0	1	0	0	0	0	0	0	0
PROM2	Q8N271	Q8N271	HUMAN	Prominin-2	M	PM		CS				1	1	231.647	164.615	0.710629	0	0	0	15	0.6573	0	1	0	1	0	0	0	0	0	0	0
IL1RAP	Q9NPH3	Q9NPH3	HUMAN	Interleukin-1 receptor accessory protein	M	PM			XC			1	3	385.032	273.805	0.711124	0	0	0	23	1.1875	0	0	0	1	0	0	0	0	0	0	0
FAT1	Q14517	Q14517	HUMAN	Protocadherin Fat 1	M	PM				Nuc		1	19	6884.1	4918.36	0.714452	0	0	0	12	0.60888	0	1	0	1	0	0	0	0	0	0	0
ADCY9	O60503	O60503	HUMAN	Adenylate cyclase type 9	M	PM						1	2	67.6074	48.9402	0.723888	0	0	0	2	1.0293	0	0	0	1	0	0	0	0	0	0	0
CD109	Q6YHK3	Q6YHK3	HUMAN	CD109 antigen	M	PM		CS	XC			1	24	10224.8	7541.55	0.737577	0	0	0	33	0.72936	0	0	0	1	0	0	0	0	0	0	0
IFNGR1	P15260	P15260	HUMAN	Interferon gamma receptor 1	M	PM						1	1	321.647	237.524	0.73846	0	0	0	7	1.0008	0	0	0	1	0	0	0	0	0	0	0
ADAM10	O14672	O14672	HUMAN	Disintegrin and metalloproteinase domain-containing protein 10	M	PM		CS		Nuc		1	13	6810.18	5050.35	0.741588	0	0	0	14	1.1013	0	0	0	1	0	0	0	0	0	0	0
PROCR	Q9UNN8	Q9UNN8	HUMAN	Endothelial protein C receptor	M	PM		CS	XC			1	2	586.396	435.263	0.742268	0	0	0	5	0.87988	0	0	0	1	0	0	0	0	0	0	0
FZD1	Q9UP38	Q9UP38	HUMAN	Frizzled-1	M	PM		CS				1	1	148.042	110.338	0.745313	0	0	0	3	1.2399	0	0	0	1	0	0	0	0	0	0	0
TIMM8B	Q9Y5J9	Q9Y5J9	HUMAN	Mitochondrial import inner membrane translocase subunit Tim8 B	M				XC			1	4	2105.8	1581.36	0.750953	0	0	0	2	0.9893	0	0	0	1	0	0	0	0	0	0	0
EEF1A1P5	Q5VTE0	Q5VTE0	HUMAN	Putative elongation factor 1-alpha-like 3					XC	Nuc		1	115	48802.5	36747.5	0.752983	0	0	0	19	0.71192	0	0	0	1	0	0	0	0	0	0	0
PCDHGC3	Q9UN70	Q9UN70	HUMAN	Protocadherin gamma-C3	M	PM						1	1	234.893	177.917	0.757438	0	0	0	16	0.74069	0	0	0	1	0	0	0	0	0	0	0
TSPAN14	Q8NG11	Q8NG11	HUMAN	Tetraspanin-14	M	PM		CS				1	1	695.145	528.184	0.759818	0	0	0	4	0.89	0	0	0	1	0	0	0	0	0	0	0
ATXN10	Q9UBB4	Q9UBB4	HUMAN	Ataxin-10	M	PM			XC			1	11	5808.61	4440.13	0.764404	0	0	0	5	0.9011	0	0	0	1	0	0	0	0	0	0	0
RNF223	E7ERA6	E7ERA6	HUMAN	RING finger protein 223	M						ShG	1	1	53.7017	41.4601	0.772045	0	0	0	4	0.90242	0	0	0	1	0	0	0	0	0	0	0
CDH3	P22223	P22223	HUMAN	Cadherin-3	M	PM						1	9	2528.29	1961.49	0.775816	0	0	0	30	0.85656	0	0	0	1	0	0	0	0	0	0	0
TPBG	Q13641	Q13641	HUMAN	Trophoblast glycoprotein	M	PM		CS				1	3	2852.22	2232.98	0.782893	0	0	0	9	0.96548	0	0	0	1	0	0	0	0	0	0	0
TMEM51	Q9NW97	Q9NW97	HUMAN	Transmembrane protein 51	M						ShG	1	2	896.105	704.837	0.786556	0	0	0	2	0.62334	0	1	0	1	0	0	0	0	0	0	0
DNAJC9	Q8WXX5	Q8WXX5	HUMAN	DnaJ homolog subfamily C member 9	M	PM			XC	Nuc		1	10	3318.5	2613.37	0.787517	0	0	0	4	0.91605	0	0	0	1	0	0	0	0	0	0	0
SLC1A4	P43007	P43007	HUMAN	Neutral amino acid transporter A	M	PM		CS				1	3	973.186	768.305	0.789475	0	0	0	8	1.0001	0	0	0	1	0	0	0	0	0	0	0
SLC20A2	Q08357	Q08357	HUMAN	Sodium-dependent phosphate transporter 2	M	PM						1	4	942.862	746.968	0.792235	0	0	0	7	1.09	0	0	0	1	0	0	0	0	0	0	0
PCDH1	Q08174-2	Q08174	HUMAN	Isoform 2 of Protocadherin-1	M	PM						1	19	5508.37	4407.63	0.800169	0	0	0	35	0.63426	0	1	0	1	0	0	0	0	0	0	0
ADAM17	P78536	P78536	HUMAN	Disintegrin and metalloproteinase domain-containing protein 17	M	PM		CS				1	3	212.42	170.558	0.802929	0	0	0	14	1.0328	0	0	0	1	0	0	0	0	0	0	0
ITGA3	P26006	P26006	HUMAN	Integrin alpha-3	M	PM		CS				1	9	2842.77	2287.38	0.80463	0	0	0	21	1.1917	0	0	0	1	0	0	0	0	0	0	0
FAM234A	Q9H0X4	Q9H0X4	HUMAN	Protein FAM234A	M			CS				1	1	921.272	743.66	0.80721	0	0	0	9	1.0319	0	0	0	1	0	0	0	0	0	0	0
EFNB2	P52799	P52799	HUMAN	Ephrin-B2	M	PM						1	6	1813.95	1476.41	0.813919	0	0	0	15	0.6558	0	1	0	1	0	0	0	0	0	0	0
IGSF3	O75054	O75054	HUMAN	Immunoglobulin superfamily member 3	M			CS				1	8	3089.01	2523.43	0.816906	0	0	0	40	0.77434	0	0	0	1	0	0	0	0	0	0	0
SLC7A5	Q01650	Q01650	HUMAN	Large neutral amino acids transporter small subunit 1	M	PM						1	8	5539.89	4525.64	0.816919	0	0	0	10	1.2118	0	0	0	1	0	0	0	0	0	0	0
SLC9A1	P19634	P19634	HUMAN	Sodium/hydrogen exchanger 1	M	PM		CS				1	11	2631.99	2162.49	0.821616	0	0	0	16	0.80178	0	0	0	1	0	0	0	0	0	0	0
ULBP3	Q9BZM4	Q9BZM4	HUMAN	NKG2D ligand 3	M	PM						1	2	286.272	236.142	0.824887	0	0	0	2	0.98404	0	0	0	1	0	0	0	0	0	0	0
SLC7A1	P30825	P30825	HUMAN	High affinity cationic amino acid transporter 1	M	PM						1	2	1045.13	862.667	0.825412	0	0	0	6	1.106	0	0	0	1	0	0	0	0	0	0	0
KIAA1524	Q8TCG1	Q8TCG1	HUMAN	Protein CIP2A	M	PM						1	22	16039	13301.8	0.829342	0	0	0	3	1.1461	0	0	0	1	0	0	0	0	0	0	0
ADAM9	Q13443	Q13443	HUMAN	Disintegrin and metalloproteinase domain-containing protein 9	M	PM		CS	XC			1	13	6999.91	5821.56	0.831663	0	0	0	11	0.65315	0	1	0	1	0	0	0	0	0	0	0
ST14	Q9Y5Y6	Q9Y5Y6	HUMAN	Suppressor of tumorigenicity 14 protein	M	PM			XC			1	15	6123.52	5113.71	0.835093	0	0	0	16	0.84162	0	0	0	1	0	0	0	0	0	0	0
ALCAM	Q13740-2	Q13740	HUMAN	Isoform 2 of CD166 antigen	M	PM						1	19	12553.3	10486.6	0.83537	0	0	0	30	0.68243	0	0	0	1	0	0	0	0	0	0	0
CD82	P27701	P27701	HUMAN	CD82 antigen	M	PM						1	3	1192.73	999.824	0.838268	0	0	0	6	0.54019	0	1	0	1	0	0	0	0	0	0	0
PLXNA1	Q9UIW2	Q9UIW2	HUMAN	Plexin-A1	M	PM				Nuc		1	17	3233.75	2725.34	0.842781	0	0	0	57	1.1926	0	0	0	1	0	0	0	0	0	0	0
IGF2R	P11717	P11717	HUMAN	Cation-independent mannose-6-phosphate receptor	M	PM		CS				1	16	5747.93	4850.3	0.843835	0	0	0	34	1.6939	0	0	0	1	0	0	0	0	0	0	0
IGF1R	P08069	P08069	HUMAN	Insulin-like growth factor 1 receptor	M	PM						1	8	1261.18	1066.74	0.845833	0	0	0	25	1.226	0	0	0	1	0	0	0	0	0	0	0
PTGFRN	Q9P2B2	Q9P2B2	HUMAN	Prostaglandin F2 receptor negative regulator	M			CS				1	12	7139.77	6071.17	0.850331	0	0	0	39	0.90713	0	0	0	1	0	0	0	0	0	0	0
TMEM30A	Q9NV96	Q9NV96	HUMAN	Cell cycle control protein 50A	M	PM						1	4	794.884	677.016	0.851717	0	0	0	9	0.60643	0	1	0	1	0	0	0	0	0	0	0
EPCAM	P16422	P16422	HUMAN	Epithelial cell adhesion molecule	M	PM		CS				1	32	8946.63	7637.01	0.853618	0	0	0	10	0.85018	0	0	0	1	0	0	0	0	0	0	0
CNNM4	Q6P4Q7	Q6P4Q7	HUMAN	Metal transporter CNNM4	M	PM						1	4	1484.2	1269.67	0.855458	0	0	0	10	0.75403	0	0	0	1	0	0	0	0	0	0	0
EPHB4	P54760	P54760	HUMAN	Ephrin type-B receptor 4	M	PM			XC			1	2	84.5341	72.4103	0.856581	0	0	0	23	0.68062	0	0	0	1	0	0	0	0	0	0	0
CXADR	P78310	P78310	HUMAN	Coxsackievirus and adenovirus receptor	M	PM			XC			1	9	3073.29	2634.28	0.857154	0	0	0	12	0.89388	0	0	0	1	0	0	0	0	0	0	0
THBD	P07204	P07204	HUMAN	Thrombomodulin	M	PM		CS	XC			1	2	1056.2	907.781	0.859474	0	0	0	9	1.165	0	0	0	1	0	0	0	0	0	0	0
NECTIN2	Q92692	Q92692	HUMAN	Nectin-2	M	PM		CS				1	3	1408.38	1221.63	0.8674	0	0	0	15	0.76075	0	0	0	1	0	0	0	0	0	0	0
BCAM	P50895	P50895	HUMAN	Basal cell adhesion molecule	M	PM						1	13	5128.59	4469.54	0.871495	0	0	0	25	1.36	0	0	0	1	0	0	0	0	0	0	0
ANO1	Q5XXA6	Q5XXA6	HUMAN	Anoctamin-1	M	PM						1	19	11960.1	10482.3	0.876442	0	0	0	25	0.91318	0	0	0	1	0	0	0	0	0	0	0
ENO1	P06733	P06733	HUMAN	Alpha-enolase	M	PM			XC	Nuc		1	254	104433	91582.3	0.876952	0	0	0	23	1.5933	0	0	0	1	0	0	0	0	0	0	0
SLC30A1	Q9Y6M5	Q9Y6M5	HUMAN	Zinc transporter 1	M	PM						1	7	1562.65	1374.44	0.879557	0	0	0	14	0.94048	0	0	0	1	0	0	0	0	0	0	0
HIST1H4A	P62805	P62805	HUMAN	Histone H4	M				XC	Nuc		1	97	39393.7	34835.7	0.884297	0	0	0	14	0.76299	0	0	0	1	0	0	0	0	0	0	0
MARCKSL1	P49006	P49006	HUMAN	MARCKS-related protein	M	PM						1	5	2081.86	1851.66	0.889429	0	0	0	1	0.89914	0	0	0	1	0	0	0	0	0	0	0
PPP4C	P60510	P60510	HUMAN	Serine/threonine-protein phosphatase 4 catalytic subunit	M	PM				Nuc		1	2	253.098	225.118	0.889449	0	0	0	4	0.87528	0	0	0	1	0	0	0	0	0	0	0
HLA-A	P16189	P16189	HUMAN	HLA class I histocompatibility antigen, A-31 alpha chain	M	PM		CS				1	11	6345.66	5647.6	0.889994	0	0	0	23	0.5869	0	1	0	1	0	0	0	0	0	0	0
CD9	P21926	P21926	HUMAN	CD9 antigen	M	PM			XC			1	16	9342.45	8363.35	0.895199	0	0	0	1	0.83924	0	0	0	1	0	0	0	0	0	0	0
CD151	P48509	P48509	HUMAN	CD151 antigen	M	PM						1	5	3345.6	3010.13	0.899728	0	0	0	2	1.1301	0	0	0	1	0	0	0	0	0	0	0
CDCP1	Q9H5V8	Q9H5V8	HUMAN	CUB domain-containing protein 1	M	PM			XC			1	5	2758.73	2483.32	0.900168	0	0	0	23	0.60757	0	1	0	1	0	0	0	0	0	0	0
ITGB1	P05556	P05556	HUMAN	Integrin beta-1	M	PM		CS				1	46	24683.5	22240.4	0.901022	0	0	0	30	0.97419	0	0	0	1	0	0	0	0	0	0	0
ATP6V1B2	P21281	P21281	HUMAN	V-type proton ATPase subunit B, brain isoform	M	PM						1	7	3029.44	2735.09	0.902837	0	0	0	6	0.57964	0	1	0	1	0	0	0	0	0	0	0
CDH1	P12830	P12830	HUMAN	Cadherin-1	M	PM			XC			1	25	17112.7	15468.2	0.903905	0	0	0	22	0.69009	0	0	0	1	0	0	0	0	0	0	0
HSPA8	P11142	P11142	HUMAN	Heat shock cognate 71 kDa protein	M	PM			XC	Nuc		1	408	169593	153480	0.904988	0	0	0	30	1.0295	0	0	0	1	0	0	0	0	0	0	0
TFRC	P02786	P02786	HUMAN	Transferrin receptor protein 1	M	PM		CS	XC			1	66	31966.1	28979	0.906553	0	0	0	34	0.84154	0	0	0	1	0	0	0	0	0	0	0
HDLBP	Q00341	Q00341	HUMAN	Vigilin	M	PM				Nuc		1	59	26186.1	23739.4	0.906563	0	0	0	17	0.60254	0	1	0	1	0	0	0	0	0	0	0
DSG2	Q14126	Q14126	HUMAN	Desmoglein-2	M	PM		CS				1	36	10363.8	9406.15	0.907596	0	0	0	19	0.95011	0	0	0	1	0	0	0	0	0	0	0
ABCC4	O15439	O15439	HUMAN	Multidrug resistance-associated protein 4	M	PM						1	7	2958.01	2708.62	0.915688	0	0	0	32	1.0473	0	0	0	1	0	0	0	0	0	0	0
PLXNB2	O15031	O15031	HUMAN	Plexin-B2	M	PM		CS				1	21	7949.14	7282.68	0.916159	0	0	0	49	0.92145	0	0	0	1	0	0	0	0	0	0	0
PIEZO1	Q92508	Q92508	HUMAN	Piezo-type mechanosensitive ion channel component 1	M	PM						1	5	408.721	374.624	0.916578	0	0	0	17	0.85587	0	0	0	1	0	0	0	0	0	0	0
TGFBI	Q15582	Q15582	HUMAN	Transforming growth factor-beta-induced protein ig-h3	M	PM			XC			1	18	15486.9	14253	0.920323	0	0	0	2	0.52378	0	1	0	1	0	0	0	0	0	0	0
NCL	P19338	P19338	HUMAN	Nucleolin	M			CS		Nuc		1	164	80579	74272.8	0.921738	0	0	0	24	0.77281	0	0	0	1	0	0	0	0	0	0	0
NOTCH2	Q04721	Q04721	HUMAN	Neurogenic locus notch homolog protein 2	M	PM		CS	XC	Nuc		1	4	537.201	497.46	0.926022	0	0	0	9	0.95199	0	0	0	1	0	0	0	0	0	0	0
ITGB5	P18084	P18084	HUMAN	Integrin beta-5	M	PM		CS				1	4	1066.75	988.518	0.926663	0	0	0	14	0.83276	0	0	0	1	0	0	0	0	0	0	0
EGFR	P00533	P00533	HUMAN	Epidermal growth factor receptor	M	PM		CS	XC	Nuc		1	62	22898.4	21242.5	0.927685	0	0	0	57	1.1262	0	0	0	1	0	0	0	0	0	0	0
SLC16A1	P53985	P53985	HUMAN	Monocarboxylate transporter 1	M	PM						1	5	4096.2	3807.34	0.92948	0	0	0	5	1.1105	0	0	0	1	0	0	0	0	0	0	0
CALM1	P62158	P62158	HUMAN	Calmodulin	M	PM			XC	Nuc		1	20	9664.49	9009.75	0.932253	0	0	0	8	1.413	0	0	0	1	0	0	0	0	0	0	0
M6PR	P20645	P20645	HUMAN	Cation-dependent mannose-6-phosphate receptor	M	PM						1	4	2517.99	2348.45	0.932668	0	0	0	5	0.96745	0	0	0	1	0	0	0	0	0	0	0
HNRNPU	Q00839-2	Q00839	HUMAN	Isoform Short of Heterogeneous nuclear ribonucleoprotein U	M			CS		Nuc		1	10	4907.41	4605.64	0.938507	0	0	0	19	1.1095	0	0	0	1	0	0	0	0	0	0	0
SLC12A7	Q9Y666	Q9Y666	HUMAN	Solute carrier family 12 member 7	M	PM						1	1	127.452	119.765	0.939686	0	0	0	10	1.0403	0	0	0	1	0	0	0	0	0	0	0
SLC1A5	Q15758	Q15758	HUMAN	Neutral amino acid transporter B(0)	M	PM						1	16	4608.28	4331.22	0.939878	0	0	0	17	0.78649	0	0	0	1	0	0	0	0	0	0	0
F11R	Q9Y624	Q9Y624	HUMAN	Junctional adhesion molecule A	M	PM						1	16	6786.22	6386.07	0.941035	0	0	0	11	0.89456	0	0	0	1	0	0	0	0	0	0	0
MARCKS	P29966	P29966	HUMAN	Myristoylated alanine-rich C-kinase substrate	M	PM						1	40	20177.1	19004.5	0.941887	0	0	0	8	0.53955	0	1	0	1	0	0	0	0	0	0	0
ITGB6	P18564	P18564	HUMAN	Integrin beta-6	M	PM						1	2	412.827	389.017	0.942324	0	0	0	17	0.82071	0	0	0	1	0	0	0	0	0	0	0
EPS15	P42566	P42566	HUMAN	Epidermal growth factor receptor substrate 15	M	PM						1	25	10077.6	9496.8	0.942364	0	0	0	1	1.2541	0	0	0	1	0	0	0	0	0	0	0
NPC1	O15118	O15118	HUMAN	Niemann-Pick C1 protein	M	PM			XC			1	2	806.875	761.826	0.944169	0	0	0	3	1.6387	0	0	0	1	0	0	0	0	0	0	0
NUCB1	Q02818	Q02818	HUMAN	Nucleobindin-1	M				XC	Nuc		1	24	13083.9	12364	0.944976	0	0	0	4	0.80647	0	0	0	1	0	0	0	0	0	0	0
PNN	Q9H307	Q9H307	HUMAN	Pinin	M	PM						1	44	29135.2	27588.9	0.946929	0	0	0	7	0.54972	0	1	0	1	0	0	0	0	0	0	0
TXLNA	P40222	P40222	HUMAN	Alpha-taxilin	M				XC			1	36	9431.61	8931.55	0.946981	0	0	0	2	0.90382	0	0	0	1	0	0	0	0	0	0	0
ATP1B3	P54709	P54709	HUMAN	Sodium/potassium-transporting ATPase subunit beta-3	M	PM						1	27	12277.7	11627.8	0.947071	0	0	0	12	1.0936	0	0	0	1	0	0	0	0	0	0	0
LRP1	Q07954	Q07954	HUMAN	Prolow-density lipoprotein receptor-related protein 1	M	PM						1	6	563.305	534.182	0.948299	0	0	0	32	1.2753	0	0	0	1	0	0	0	0	0	0	0
HSPD1	P10809	P10809	HUMAN	60 kDa heat shock protein, mitochondrial	M	PM		CS	XC			1	199	71881.4	68266.3	0.949708	0	0	0	27	0.60309	0	1	0	1	0	0	0	0	0	0	0
CAPN1	P07384	P07384	HUMAN	Calpain-1 catalytic subunit	M	PM						1	43	14435.4	13748.4	0.952411	0	0	0	5	0.64294	0	1	0	1	0	0	0	0	0	0	0
HMOX2	P30519	P30519	HUMAN	Heme oxygenase 2	M	PM						1	13	4211.1	4013	0.952958	0	0	0	2	0.72043	0	0	0	1	0	0	0	0	0	0	0
PARK7	Q99497	Q99497	HUMAN	Protein deglycase DJ-1	M	PM				Nuc		1	32	13899.6	13285.4	0.955811	0	0	0	14	0.93514	0	0	0	1	0	0	0	0	0	0	0
ABCC1	P33527	P33527	HUMAN	Multidrug resistance-associated protein 1	M	PM						1	7	2012.51	1928.66	0.958335	0	0	0	38	1.3616	0	0	0	1	0	0	0	0	0	0	0
YWHAZ	P63104	P63104	HUMAN	14-3-3 protein zeta/delta	M				XC	Nuc		1	93	30051.7	28823.1	0.959115	0	0	0	14	0.53947	0	1	0	1	0	0	0	0	0	0	0
ICAM1	P05362	P05362	HUMAN	Intercellular adhesion molecule 1	M	PM		CS	XC			1	1	222.31	213.228	0.959146	0	0	0	19	0.81227	0	0	0	1	0	0	0	0	0	0	0
LIN7C	Q9NUP9	Q9NUP9	HUMAN	Protein lin-7 homolog C	M	PM						1	13	3046.98	2923.74	0.959553	0	0	0	3	1.354	0	0	0	1	0	0	0	0	0	0	0
GAPDH	P04406	P04406	HUMAN	Glyceraldehyde-3-phosphate dehydrogenase	M	PM				Nuc		1	236	107512	103255	0.960398	0	0	0	18	0.61455	0	1	0	1	0	0	0	0	0	0	0
PKM	P14618	P14618	HUMAN	Pyruvate kinase PKM	M	PM			XC	Nuc		1	233	81050.8	77934.7	0.961554	0	0	0	31	0.84468	0	0	0	1	0	0	0	0	0	0	0
MTDH	Q86UE4	Q86UE4	HUMAN	Protein LYRIC	M	PM				Nuc		1	33	12852.2	12369.9	0.962473	0	0	0	5	0.70077	0	0	0	1	0	0	0	0	0	0	0
SLC3A2	P08195	P08195	HUMAN	4F2 cell-surface antigen heavy chain	M	PM		CS		Nuc		1	54	26952.1	25982	0.964005	0	0	0	33	0.93242	0	0	0	1	0	0	0	0	0	0	0
NECTIN4	Q96NY8	Q96NY8	HUMAN	Nectin-4	M	PM						1	2	351.657	339.068	0.9642	0	0	0	18	0.73272	0	0	0	1	0	0	0	0	0	0	0
CFL1	P23528	P23528	HUMAN	Cofilin-1	M				XC	Nuc		1	60	33376.7	32210.2	0.96505	0	0	0	10	1.0561	0	0	0	1	0	0	0	0	0	0	0
ANXA1	P04083	P04083	HUMAN	Annexin A1	M	PM		CS	XC	Nuc		1	191	79205.8	76499.1	0.965827	0	0	0	19	0.7089	0	0	0	1	0	0	0	0	0	0	0
TMEM154	Q6P9G4	Q6P9G4	HUMAN	Transmembrane protein 154	M						ShG	1	1	205.915	198.908	0.965972	0	0	0	4	0.9095	0	0	0	1	0	0	0	0	0	0	0
MELTF	P08582	P08582	HUMAN	Melanotransferrin	M	PM		CS	XC			1	5	3253.28	3151.38	0.968678	0	0	0	10	0.73952	0	0	0	1	0	0	0	0	0	0	0
MPP6	Q9NZW5	Q9NZW5	HUMAN	MAGUK p55 subfamily member 6	M	PM						1	12	5648.06	5472.81	0.968972	0	0	0	1	1.3094	0	0	0	1	0	0	0	0	0	0	0
PANX1	Q96RD7	Q96RD7	HUMAN	Pannexin-1	M	PM						1	1	424.121	411.367	0.96993	0	0	0	6	0.92403	0	0	0	1	0	0	0	0	0	0	0
MYO6	Q9UM54-6	Q9UM54	HUMAN	Isoform 6 of Unconventional myosin-VI	M	PM				Nuc		1	30	14063.8	13646.7	0.970337	0	0	0	9	1.7258	0	0	0	1	0	0	0	0	0	0	0
EEF2	P13639	P13639	HUMAN	Elongation factor 2	M	PM				Nuc		1	288	110964	108049	0.973727	0	0	0	40	1.0968	0	0	0	1	0	0	0	0	0	0	0
CCDC124	Q96CT7	Q96CT7	HUMAN	Coiled-coil domain-containing protein 124	M	PM						1	7	1690.39	1646.01	0.973744	0	0	0	3	0.76422	0	0	0	1	0	0	0	0	0	0	0
TMED1	Q13445	Q13445	HUMAN	Transmembrane emp24 domain-containing protein 1	M	PM						1	2	546.909	532.609	0.973852	0	0	0	5	0.958	0	0	0	1	0	0	0	0	0	0	0
PRDX1	Q06830	Q06830	HUMAN	Peroxiredoxin-1					XC	Nuc		1	77	47358.3	46131.5	0.974095	0	0	0	13	1.4247	0	0	0	1	0	0	0	0	0	0	0
DSG3	P32926	P32926	HUMAN	Desmoglein-3	M	PM						1	35	14398.9	14030.6	0.97442	0	0	0	27	1.6267	0	0	0	1	0	0	0	0	0	0	0
LANCL2	Q9NS86	Q9NS86	HUMAN	LanC-like protein 2	M	PM				Nuc		1	7	2511.8	2449.93	0.975367	0	0	0	6	0.90345	0	0	0	1	0	0	0	0	0	0	0
SLC39A10	Q9ULF5	Q9ULF5	HUMAN	Zinc transporter ZIP10	M	PM						1	2	222.199	217.017	0.976679	0	0	0	4	0.88597	0	0	0	1	0	0	0	0	0	0	0
FAU	P62861	P62861	HUMAN	40S ribosomal protein S30					XC			1	12	5120.13	5010.3	0.978548	0	0	0	2	0.76826	0	0	0	1	0	0	0	0	0	0	0
POP1	Q99575	Q99575	HUMAN	Ribonucleases P/MRP protein subunit POP1					XC			1	24	10899.1	10675.4	0.97947	0	0	0	4	0.72025	0	0	0	1	0	0	0	0	0	0	0
COPB1	P53618	P53618	HUMAN	Coatomer subunit beta	M	PM						1	58	18153.2	17790.5	0.98002	0	0	0	16	0.53917	0	1	0	1	0	0	0	0	0	0	0
ATP1A1	P05023-4	P05023	HUMAN	Isoform 4 of Sodium/potassium-transporting ATPase subunit alpha-1	M	PM			XC			1	104	45150.9	44355.8	0.98239	0	0	0	35	0.91731	0	0	0	1	0	0	0	0	0	0	0
PLXNA2	O75051	O75051	HUMAN	Plexin-A2	M	PM						1	7	1987.48	1957.23	0.98478	0	0	0	63	0.98877	0	0	0	1	0	0	0	0	0	0	0
PPIA	P62937	P62937	HUMAN	Peptidyl-prolyl cis-trans isomerase A	M				XC	Nuc		1	125	54795	53964.4	0.984842	0	0	0	9	0.69525	0	0	0	1	0	0	0	0	0	0	0
YWHAH	Q04917	Q04917	HUMAN	14-3-3 protein eta	M	PM						1	22	10563.4	10405.7	0.985067	0	0	0	8	1.0331	0	0	0	1	0	0	0	0	0	0	0
GOLPH3	Q9H4A6	Q9H4A6	HUMAN	Golgi phosphoprotein 3	M	PM						1	7	3313.36	3264.55	0.985268	0	0	0	1	1.2871	0	0	0	1	0	0	0	0	0	0	0
HSD17B12	Q53GQ0	Q53GQ0	HUMAN	Very-long-chain 3-oxoacyl-CoA reductase	M				XC			1	14	4509.4	4444.91	0.985698	0	0	0	2	0.859	0	0	0	1	0	0	0	0	0	0	0
CD59	P13987	P13987	HUMAN	CD59 glycoprotein	M	PM		CS	XC			1	6	6352.67	6288.85	0.989953	0	0	0	4	0.78032	0	0	0	1	0	0	0	0	0	0	0
ERLIN2	O94905	O94905	HUMAN	Erlin-2	M	PM						1	9	4691.33	4644.31	0.989979	0	0	0	3	0.52753	0	1	0	1	0	0	0	0	0	0	0
LNPEP	Q9UIQ6	Q9UIQ6	HUMAN	Leucyl-cystinyl aminopeptidase	M	PM			XC			1	11	3921.16	3890.4	0.992155	0	0	0	26	1.9414	0	0	0	1	0	0	0	0	0	0	0
LANCL1	O43813	O43813	HUMAN	LanC-like protein 1	M	PM				Nuc		1	14	3595.46	3573.1	0.99378	0	0	0	3	0.71621	0	0	0	1	0	0	0	0	0	0	0
CCT3	P49368	P49368	HUMAN	T-complex protein 1 subunit gamma	M	PM						1	91	35169.1	34974.8	0.994475	0	0	0	17	0.85525	0	0	0	1	0	0	0	0	0	0	0
HSP90AB1	P08238	P08238	HUMAN	Heat shock protein HSP 90-beta	M	PM		CS				1	213	74759.4	74391.3	0.995077	0	0	0	34	0.83262	0	0	0	1	0	0	0	0	0	0	0
RPS3	P23396	P23396	HUMAN	40S ribosomal protein S3	M	PM				Nuc		1	123	57506.5	57241.8	0.995397	0	0	0	22	1.317	0	0	0	1	0	0	0	0	0	0	0
GSTP1	P09211	P09211	HUMAN	Glutathione S-transferase P					XC	Nuc		1	62	24596.8	24526.4	0.99714	0	0	0	13	0.5159	0	1	0	1	0	0	0	0	0	0	0
CPNE3	O75131	O75131	HUMAN	Copine-3	M	PM				Nuc		1	30	12421.5	12405.5	0.998714	0	0	0	6	0.6351	0	1	0	1	0	0	0	0	0	0	0
ITGA5	P08648	P08648	HUMAN	Integrin alpha-5	M	PM		CS				1	2	279.245	279.309	1.00023	0	0	0	19	0.83153	0	0	0	1	0	0	0	0	0	0	0
SERPINB2	P05120	P05120	HUMAN	Plasminogen activator inhibitor 2	M	PM			XC			1	57	20549.8	20563.8	1.00068	0	0	0	4	0.83103	0	0	0	1	0	0	0	0	0	0	0
SLC25A4	P12235	P12235	HUMAN	ADP/ATP translocase 1	M	PM				Nuc		1	25	11917.9	11935.5	1.00147	0	0	0	11	1.5119	0	0	0	1	0	0	0	0	0	0	0
SLC25A5	P05141	P05141	HUMAN	ADP/ATP translocase 2	M	PM				Nuc		1	57	20071.3	20137.2	1.00328	0	0	0	17	0.66529	0	0	0	1	0	0	0	0	0	0	0
TSPAN15	O95858	O95858	HUMAN	Tetraspanin-15	M	PM		CS				1	1	234.747	235.621	1.00372	0	0	0	6	1.1773	0	0	0	1	0	0	0	0	0	0	0
TNKS1BP1	Q9C0C2	Q9C0C2	HUMAN	182 kDa tankyrase-1-binding protein	M	PM				Nuc		1	64	23439.9	23580.4	1.00599	0	0	0	9	0.7723	0	0	0	1	0	0	0	0	0	0	0
ITGA2	P17301	P17301	HUMAN	Integrin alpha-2	M	PM		CS				1	26	17374.7	17545.8	1.00985	0	0	0	39	0.72339	0	0	0	1	0	0	0	0	0	0	0
SLC25A13	Q9UJS0	Q9UJS0	HUMAN	Calcium-binding mitochondrial carrier protein Aralar2	M	PM						1	20	8144.57	8246.78	1.01255	0	0	0	10	0.97975	0	0	0	1	0	0	0	0	0	0	0
COPA	P53621	P53621	HUMAN	Coatomer subunit alpha	M				XC			1	62	28762.8	29141.5	1.01317	0	0	0	16	0.58507	0	1	0	1	0	0	0	0	0	0	0
TACSTD2	P09758	P09758	HUMAN	Tumor-associated calcium signal transducer 2	M	PM			XC	Nuc		1	29	9834.89	10009.4	1.01774	0	0	0	16	0.71795	0	0	0	1	0	0	0	0	0	0	0
ACP1	P24666	P24666	HUMAN	Low molecular weight phosphotyrosine protein phosphatase	M	PM						1	1	254.824	259.59	1.01871	0	0	0	6	1.2386	0	0	0	1	0	0	0	0	0	0	0
RCC2	Q9P258	Q9P258	HUMAN	Protein RCC2	M	PM						1	34	12906.3	13201.3	1.02286	0	0	0	16	0.89253	0	0	0	1	0	0	0	0	0	0	0
CLTC	Q00610-2	Q00610	HUMAN	Isoform 2 of Clathrin heavy chain 1	M	PM			XC			1	134	62023.4	63465.2	1.02324	0	0	0	37	0.64665	0	1	0	1	0	0	0	0	0	0	0
SFN	P31947	P31947	HUMAN	14-3-3 protein sigma	M				XC	Nuc		1	144	62889.6	64379.5	1.02369	0	0	0	15	0.79075	0	0	0	1	0	0	0	0	0	0	0
SERBP1	Q8NC51-3	Q8NC51	HUMAN	Isoform 3 of Plasminogen activator inhibitor 1 RNA-binding protein	M	PM				Nuc		1	5	1438.42	1472.99	1.02404	0	0	0	21	1.252	0	0	0	1	0	0	0	0	0	0	0
LAMP1	P11279	P11279	HUMAN	Lysosome-associated membrane glycoprotein 1	M	PM						1	16	8027.11	8263.47	1.02945	0	0	0	3	1.8433	0	0	0	1	0	0	0	0	0	0	0
GNB1L	Q9BYB4	Q9BYB4	HUMAN	Guanine nucleotide-binding protein subunit beta-like protein 1	M	PM						1	7	2723.78	2808.3	1.03103	0	0	0	6	1.1345	0	0	0	1	0	0	0	0	0	0	0
GOT2	P00505	P00505	HUMAN	Aspartate aminotransferase, mitochondrial	M	PM		CS				1	85	32992.5	34033.1	1.03154	0	0	0	12	0.65416	0	1	0	1	0	0	0	0	0	0	0
ACTL6A	O96019	O96019	HUMAN	Actin-like protein 6A	M	PM				Nuc		1	16	5752.95	5939.88	1.03249	0	0	0	4	0.95333	0	0	0	1	0	0	0	0	0	0	0
AHNAK	Q09666	Q09666	HUMAN	Neuroblast differentiation-associated protein AHNAK	M	PM				Nuc		1	780	442489	457056	1.03292	0	0	0	111	0.88838	0	0	0	1	0	0	0	0	0	0	0
DGKA	P23743	P23743	HUMAN	Diacylglycerol kinase alpha	M	PM						1	15	6674.81	6900.83	1.03386	0	0	0	3	0.64262	0	1	0	1	0	0	0	0	0	0	0
RAB14	P61106	P61106	HUMAN	Ras-related protein Rab-14	M	PM						1	16	7951.04	8221.44	1.03401	0	0	0	2	0.87612	0	0	0	1	0	0	0	0	0	0	0
MYH9	P35579	P35579	HUMAN	Myosin-9	M	PM				Nuc		1	540	164717	170721	1.03645	0	0	0	69	0.98175	0	0	0	1	0	0	0	0	0	0	0
LYPD3	O95274	O95274	HUMAN	Ly6/PLAUR domain-containing protein 3	M	PM			XC			1	2	595.733	617.885	1.03718	0	0	0	2	0.87767	0	0	0	1	0	0	0	0	0	0	0
MAP4	P27816	P27816	HUMAN	Microtubule-associated protein 4	M	PM						1	81	42810.6	44446.4	1.03821	0	0	0	13	0.89101	0	0	0	1	0	0	0	0	0	0	0
ERP44	Q9BS26	Q9BS26	HUMAN	Endoplasmic reticulum resident protein 44	M			CS				1	24	11114	11568.9	1.04093	0	0	0	6	1.3032	0	0	0	1	0	0	0	0	0	0	0
CKAP4	Q07065	Q07065	HUMAN	Cytoskeleton-associated protein 4	M	PM						1	28	15479.4	16120.4	1.04141	0	0	0	14	0.9644	0	0	0	1	0	0	0	0	0	0	0
TUBB4B	P68371	P68371	HUMAN	Tubulin beta-4B chain					XC	Nuc		1	171	70284.9	73374.9	1.04396	0	0	0	25	0.677	0	0	0	1	0	0	0	0	0	0	0
HMGCS1	Q01581	Q01581	HUMAN	Hydroxymethylglutaryl-CoA synthase, cytoplasmic	M	PM				Nuc		1	13	10223.8	10684.7	1.04508	0	0	0	3	0.69147	0	0	0	1	0	0	0	0	0	0	0
SNX5	Q9Y5X3	Q9Y5X3	HUMAN	Sorting nexin-5	M	PM						1	15	7853.11	8222.02	1.04698	0	0	0	6	0.80431	0	0	0	1	0	0	0	0	0	0	0
SUCLG1	P53597	P53597	HUMAN	Succinate--CoA ligase [ADP/GDP-forming] subunit alpha, mitochondrial	M	PM						1	10	6577.22	6889.03	1.04741	0	0	0	4	0.69053	0	0	0	1	0	0	0	0	0	0	0
DDB1	Q16531	Q16531	HUMAN	DNA damage-binding protein 1					XC	Nuc		1	69	23562.5	24723.6	1.04928	0	0	0	21	0.935	0	0	0	1	0	0	0	0	0	0	0
VAPA	Q9P0L0	Q9P0L0	HUMAN	Vesicle-associated membrane protein-associated protein A	M	PM						1	10	8293.39	8714.29	1.05075	0	0	0	2	0.75732	0	0	0	1	0	0	0	0	0	0	0
RBMX	P38159	P38159	HUMAN	RNA-binding motif protein, X chromosome	M				XC	Nuc		1	25	6464.5	6796.09	1.05129	0	0	0	11	0.98533	0	0	0	1	0	0	0	0	0	0	0
TMED10	P49755	P49755	HUMAN	Transmembrane emp24 domain-containing protein 10	M	PM						1	13	6189.45	6512.81	1.05224	0	0	0	4	1.6	0	0	0	1	0	0	0	0	0	0	0
RPSA	P08865	P08865	HUMAN	40S ribosomal protein SA	M	PM				Nuc		1	25	6860.84	7250.24	1.05676	0	0	0	11	1.0489	0	0	0	1	0	0	0	0	0	0	0
ATP5A1	P25705	P25705	HUMAN	ATP synthase subunit alpha, mitochondrial	M	PM						1	69	28888.5	30547.5	1.05743	0	0	0	19	0.82756	0	0	0	1	0	0	0	0	0	0	0
FASN	P49327	P49327	HUMAN	Fatty acid synthase	M	PM						1	133	46491.8	49290	1.06019	0	0	0	65	0.89764	0	0	0	1	0	0	0	0	0	0	0
SLC25A11	Q02978	Q02978	HUMAN	Mitochondrial 2-oxoglutarate/malate carrier protein	M	PM				Nuc		1	5	1823.06	1937.13	1.06257	0	0	0	9	0.92146	0	0	0	1	0	0	0	0	0	0	0
SLC9A3R1	O14745	O14745	HUMAN	Na(+)/H(+) exchange regulatory cofactor NHE-RF1	M	PM						1	38	17131.8	18219.4	1.06349	0	0	0	3	0.71452	0	0	0	1	0	0	0	0	0	0	0
HSPA5	P11021	P11021	HUMAN	78 kDa glucose-regulated protein	M	PM		CS		Nuc		1	228	85108.1	90567.9	1.06415	0	0	0	29	1.262	0	0	0	1	0	0	0	0	0	0	0
SLC2A1	P11166	P11166	HUMAN	Solute carrier family 2, facilitated glucose transporter member 1	M	PM				Nuc		1	2	900.096	961.995	1.06877	0	0	0	8	1.4645	0	0	0	1	0	0	0	0	0	0	0
MIF	P14174	P14174	HUMAN	Macrophage migration inhibitory factor				CS	XC			1	20	4829.52	5167.53	1.06999	0	0	0	4	0.70154	0	0	0	1	0	0	0	0	0	0	0
RAB21	Q9UL25	Q9UL25	HUMAN	Ras-related protein Rab-21	M	PM						1	3	978.972	1047.49	1.06999	0	0	0	2	0.92992	0	0	0	1	0	0	0	0	0	0	0
CD47	Q08722	Q08722	HUMAN	Leukocyte surface antigen CD47	M	PM						1	3	811.675	872.926	1.07546	0	0	0	5	0.93234	0	0	0	1	0	0	0	0	0	0	0
RPS27A	P62979	P62979	HUMAN	Ubiquitin-40S ribosomal protein S27a	M	PM			XC	Nuc		1	47	20786.7	22416.1	1.07839	0	0	0	8	1.6095	0	0	0	1	0	0	0	0	0	0	0
CSK	P41240	P41240	HUMAN	Tyrosine-protein kinase CSK	M	PM						1	9	5398.21	5822.03	1.07851	0	0	0	3	0.8457	0	0	0	1	0	0	0	0	0	0	0
HNRNPM	P52272-2	P52272	HUMAN	Isoform 2 of Heterogeneous nuclear ribonucleoprotein M	M	PM			XC			1	149	48643.5	52553.2	1.08037	0	0	0	22	1.2631	0	0	0	1	0	0	0	0	0	0	0
LGALS3	P17931	P17931	HUMAN	Galectin-3	M	PM			XC	Nuc		1	27	15617.3	16893.7	1.08173	0	0	0	5	0.68003	0	0	0	1	0	0	0	0	0	0	0
DYNLL1	P63167	P63167	HUMAN	Dynein light chain 1, cytoplasmic	M	PM				Nuc		1	21	7031.61	7628.64	1.08491	0	0	0	2	1.0321	0	0	0	1	0	0	0	0	0	0	0
PDCD6IP	Q8WUM4	Q8WUM4	HUMAN	Programmed cell death 6-interacting protein	M				XC			1	49	21226	23041.3	1.08552	0	0	0	13	0.66627	0	0	0	1	0	0	0	0	0	0	0
CBR1	P16152	P16152	HUMAN	Carbonyl reductase [NADPH] 1					XC			1	38	7678.81	8337.57	1.08579	0	0	0	15	1.0086	0	0	0	1	0	0	0	0	0	0	0
PLAUR	Q03405	Q03405	HUMAN	Urokinase plasminogen activator surface receptor	M	PM						1	1	27.0923	29.453	1.08714	0	0	0	8	0.65405	0	1	0	1	0	0	0	0	0	0	0
CAPZA2	P47755	P47755	HUMAN	F-actin-capping protein subunit alpha-2	M				XC			1	11	3272.81	3568.83	1.09045	0	0	0	6	1.0487	0	0	0	1	0	0	0	0	0	0	0
EPHB3	P54753	P54753	HUMAN	Ephrin type-B receptor 3	M	PM			XC			1	8	1723.77	1887.15	1.09478	0	0	0	32	0.87832	0	0	0	1	0	0	0	0	0	0	0
WDR1	O75083	O75083	HUMAN	WD repeat-containing protein 1					XC			1	33	14013.3	15426.5	1.10085	0	0	0	7	0.73153	0	0	0	1	0	0	0	0	0	0	0
AKR1A1	P14550	P14550	HUMAN	Alcohol dehydrogenase [NADP(+)]	M	PM			XC			1	21	5420.28	5969.32	1.10129	0	0	0	6	1.4249	0	0	0	1	0	0	0	0	0	0	0
CA2	P00918	P00918	HUMAN	Carbonic anhydrase 2	M	PM			XC			1	40	12585.2	13903.2	1.10473	0	0	0	4	1.1828	0	0	0	1	0	0	0	0	0	0	0
MPZL2	O60487	O60487	HUMAN	Myelin protein zero-like protein 2	M	PM						1	1	317.367	356.516	1.12336	0	0	0	3	0.82361	0	0	0	1	0	0	0	0	0	0	0
DLST	P36957	P36957	HUMAN	Dihydrolipoyllysine-residue succinyltransferase component of 2-oxoglutarate dehydrogenase complex, mitochondrial	M	PM				Nuc		1	18	6441.29	7286.9	1.13128	0	0	0	3	0.63735	0	1	0	1	0	0	0	0	0	0	0
HSD17B10	Q99714	Q99714	HUMAN	3-hydroxyacyl-CoA dehydrogenase type-2	M	PM						1	20	11841.9	13449.9	1.13579	0	0	0	10	0.82007	0	0	0	1	0	0	0	0	0	0	0
CAPZA1	P52907	P52907	HUMAN	F-actin-capping protein subunit alpha-1					XC			1	25	7577.46	8626.85	1.13849	0	0	0	11	1.0083	0	0	0	1	0	0	0	0	0	0	0
PRDX6	P30041	P30041	HUMAN	Peroxiredoxin-6	M				XC			1	49	17397	19888.7	1.14323	0	0	0	11	0.66859	0	0	0	1	0	0	0	0	0	0	0
CUL5	Q93034	Q93034	HUMAN	Cullin-5	M	PM				Nuc		1	10	4171.63	4819.72	1.15536	0	0	0	2	0.68508	0	0	0	1	0	0	0	0	0	0	0
ATP6V1G1	O75348	O75348	HUMAN	V-type proton ATPase subunit G 1	M	PM						1	5	2099.16	2460.51	1.17214	0	0	0	2	0.60539	0	1	0	1	0	0	0	0	0	0	0
HSPH1	Q92598-2	Q92598	HUMAN	Isoform Beta of Heat shock protein 105 kDa					XC			1	1	225.726	264.874	1.17343	0	0	0	18	0.97616	0	0	0	1	0	0	0	0	0	0	0
CSTB	P04080	P04080	HUMAN	Cystatin-B					XC			1	9	3178.74	3738.77	1.17618	0	0	0	6	0.58274	0	1	0	1	0	0	0	0	0	0	0
ISG15	P05161	P05161	HUMAN	Ubiquitin-like protein ISG15					XC			1	2	1318.43	1616.73	1.22625	0	0	0	2	1.272	0	0	0	1	0	0	0	0	0	0	0
UL53	Q69472	Q69472	HSV-1	envelope glycoprotein K								0	1	71.9723	295.681	4.10826	0	0	1	4	9.8385	0	0	1	1	0	0	0	0	0	1	0
UL17	F8REV0	F8REV0	HSV-1	DNA packaging tegument protein UL17								0	4	418.23	1975.49	4.72345	0	0	1	2	7.8506	0	0	1	1	0	0	0	0	0	1	0
UL40	D3YPA4	D3YPA4	HSV-1	ribonucleotide reductase subunit 2								0	5	398.24	2460.58	6.17863	0	0	1	2	9.2047	0	0	1	1	0	0	0	0	0	1	0
UL37	H9E944	H9E944	HSV-1	tegument protein UL37								0	33	2404.94	16285.3	6.77162	0	0	1	15	4.5553	0	0	1	1	0	0	0	0	0	1	0
UL34	D3YPJ2	D3YPJ2	HSV-1	nuclear egress membrane protein								0	20	745.318	5675.91	7.61542	0	0	1	4	7.6709	0	0	1	1	0	0	0	0	0	1	0
UL38	Q1T724	Q1T724	HSV-1	capsid triplex subunit 1								0	43	1560.23	12950.7	8.3005	0	0	1	4	5.3668	0	0	1	1	0	0	0	0	0	1	0
UL44	A1Z0P8	A1Z0P8	HSV-1	envelope glycoprotein C								0	40	515.948	4682.76	9.07603	0	0	1	16	12.969	0	0	1	1	0	0	0	0	0	1	0
UL16	G8HBC9	G8HBC9	HSV-1	tegument protein UL16								0	8	277.41	2558.51	9.22285	0	0	1	4	10.171	0	0	1	1	0	0	0	0	0	1	0
RS1	H9E981	H9E981	HSV-1	transcriptional regulator ICP4								0	115	3968.98	39362.2	9.91745	0	0	1	6	4.3926	0	0	1	1	0	0	0	0	0	1	0
UL7	A0A110B4Q7	A0A110B4Q7	HSV-1	tegument protein UL7								0	9	530.715	5391.79	10.1595	0	0	1	2	5.2448	0	0	1	1	0	0	0	0	0	1	0
RL2	H9E965	H9E965	HSV-1	ubiquitin E3 ligase ICP0								0	52	2207.4	23763.1	10.7652	0	0	1	7	6.907	0	0	1	1	0	0	0	0	0	1	0
US2	H9E969	H9E969	HSV-1	virion protein US2								0	4	205.093	2420.89	11.8039	0	0	1	5	6.4432	0	0	1	1	0	0	0	0	0	1	0
US8	D3YPM6	D3YPM6	HSV-1	envelope glycoprotein E								0	39	1008.74	12239	12.133	0	0	1	23	17.394	0	0	1	1	0	0	0	0	0	1	0
UL22	G8H977	G8H977	HSV-1	envelope glycoprotein H								0	7	330.733	4239.93	12.8198	0	0	1	25	18.196	0	0	1	1	0	0	0	0	0	1	0
UL49	Q6GYI9	Q6GYI9	HSV-1	tegument protein VP22								0	73	1874.62	25548.3	13.6285	0	0	1	5	4.6414	0	0	1	1	0	0	0	0	0	1	0
UL46	H9E953	H9E953	HSV-1	tegument protein VP11/12								0	46	1405.15	22209.4	15.8057	0	0	1	2	7.2064	0	0	1	1	0	0	0	0	0	1	0
UL54	Q9J0X9	Q9J0X9	HSV-1	multifunctional expression regulator								0	72	3071.71	48933.4	15.9303	0	0	1	5	12.64	0	0	1	1	0	0	0	0	0	1	0
UL19	H9E925	H9E925	HSV-1	major capsid protein								0	146	4334.04	69347.8	16.0007	0	0	1	27	8.9615	0	0	1	1	0	0	0	0	0	1	0
US4	Q9W8W3	Q9W8W3	HSV-1	envelope glycoprotein G								0	5	96.5811	1567.08	16.2256	0	0	1	3	16.655	0	0	1	1	0	0	0	0	0	1	0
UL23	C0L315	C0L315	HSV-1	thymidine kinase								0	13	609.49	10128.3	16.6177	0	0	1	3	15.11	0	0	1	1	0	0	0	0	0	1	0
UL27	A1Z0P7	A1Z0P7	HSV-1	envelope glycoprotein B								0	83	2933.39	51534.1	17.5681	0	0	1	48	17.996	0	0	1	1	0	0	0	0	0	1	0
US6	F8RFM2	F8RFM2	HSV-1	envelope glycoprotein D								0	43	1612.43	31632.1	19.6177	0	0	1	12	18.268	0	0	1	1	0	0	0	0	0	1	0
UL12	F8REU5	F8REU5	HSV-1	deoxyribonuclease								0	70	2386.5	49416.8	20.7068	0	0	1	8	4.9683	0	0	1	1	0	0	0	0	0	1	0
UL1	H9E907	H9E907	HSV-1	envelope glycoprotein L								0	9	422.83	9382.34	22.1894	0	0	1	7	16.476	0	0	1	1	0	0	0	0	0	1	0
UL29	H9E936	H9E936	HSV-1	single-stranded DNA-binding protein								0	119	4662.2	109840	23.5598	0	0	1	12	7.0174	0	0	1	1	0	0	0	0	0	1	0
UL39	H9E946	H9E946	HSV-1	ribonucleotide reductase subunit 1								0	255	6961.83	201305	28.9156	0	0	1	41	17.916	0	0	1	1	0	0	0	0	0	1	0
UL42	H9E949	H9E949	HSV-1	DNA polymerase processivity subunit								0	80	896.968	35842.3	39.9594	0	0	1	7	13.729	0	0	1	1	0	0	0	0	0	1	0
UL10	H9E916	H9E916	HSV-1	envelope glycoprotein M								0	15	91.0938	4489.45	49.2838	0	0	1	4	13.663	0	0	1	1	0	0	0	0	0	1	0
US7	Q702Y4	Q702Y4	HSV-1	envelope glycoprotein I								0	5	70.3097	6023.7	85.6738	0	0	1	7	17.854	0	0	1	1	0	0	0	0	0	1	0
UL47	H9E954	H9E954	HSV-1	tegument protein VP13/14								0	94	2896.26	19598.7	6.76688	0	0	1	2	1.5707	0	0	0	1	0	0	0	0	0	0	0

## Sheet: Downregulated in WCL and PMP
														WCL - Normalised Signal : Noise						PMP - Normalised Ratio			Quantification			Downregulation by HSV-1
Gene Name	Uniprot-l	Uniprot-s	Species	Description	M	PM	IPM	CS	XC	Nuc	ShG	PM filter (PM, CS, XC, ShG)	Peptides	Mock 6h	HSV-1 6h	HSV-1/mock	Downregulated 2-fold by HSV-1	Downregulated 1.5-fold by HSV-1	Peptides	Ratio HSV-1/mock	Downregulated 2-fold by HSV-1	Downregulated 1.5-fold by HSV-1	Quantified in both	Quantified in WCL only	Quantified in PM only	Downregulated 2-fold in both PMP and WCL	Downregulated 2-fold in PMP only	Downregulated 1.5-fold in both PMP and WCL	Downregulated 1.5-fold in PM only
THBS1	P07996	P07996	HUMAN	Thrombospondin-1	M	PM		CS	XC			1	29	26510.4	4667.16	0.17605	1	1	27	0.13117	1	1	1	0	0	1	0	1	0
PRKDC	P78527	P78527	HUMAN	DNA-dependent protein kinase catalytic subunit	M							0	94	66239.4	13709.3	0.206966	1	1	72	0.42535	1	1	1	0	0	1	0	1	0
CRIM1	Q9NZV1	Q9NZV1	HUMAN	Cysteine-rich motor neuron 1 protein	M	PM						1	1	247.132	54.0653	0.218771	1	1	5	0.4616	1	1	1	0	0	1	0	1	0
NECTIN1	Q15223	Q15223	HUMAN	Nectin-1	M	PM			XC			1	2	2788.15	696.912	0.249955	1	1	21	0.22184	1	1	1	0	0	1	0	1	0
SLC20A1	Q8WUM9	Q8WUM9	HUMAN	Sodium-dependent phosphate transporter 1	M	PM						1	1	172.823	54.5471	0.315624	1	1	7	0.4464	1	1	1	0	0	1	0	1	0
SEMA4B	Q9NPR2	Q9NPR2	HUMAN	Semaphorin-4B	M	PM			XC			1	3	1749.99	725.728	0.414704	1	1	9	0.37669	1	1	1	0	0	1	0	1	0
ATRN	O75882	O75882	HUMAN	Attractin	M	PM			XC			1	2	408.865	174.727	0.427346	1	1	10	0.28498	1	1	1	0	0	1	0	1	0
LRRC8E	Q6NSJ5	Q6NSJ5	HUMAN	Volume-regulated anion channel subunit LRRC8E	M	PM						1	5	2499.8	1154.58	0.461868	1	1	4	0.29414	1	1	1	0	0	1	0	1	0
RNF149	Q8NC42	Q8NC42	HUMAN	E3 ubiquitin-protein ligase RNF149	M							0	1	197.274	91.3296	0.462957	1	1	8	0.43956	1	1	1	0	0	1	0	1	0
MET	P08581	P08581	HUMAN	Hepatocyte growth factor receptor	M	PM		CS	XC			1	3	821.167	396.697	0.483089	1	1	37	0.31018	1	1	1	0	0	1	0	1	0
SPINT1	O43278	O43278	HUMAN	Kunitz-type protease inhibitor 1	M	PM			XC			1	11	6620.39	3226.64	0.487379	1	1	23	0.47186	1	1	1	0	0	1	0	1	0
SDC1	P18827	P18827	HUMAN	Syndecan-1	M	PM		CS				1	2	1711.6	521.299	0.304569	1	1	6	0.56084	0	1	1	0	0	0	0	1	0
TRIM33	Q9UPN9-2	Q9UPN9	HUMAN	Isoform Beta of E3 ubiquitin-protein ligase TRIM33	M					Nuc		0	6	1660.35	680.82	0.410045	1	1	2	0.61586	0	1	1	0	0	0	0	1	0
MKI67	P46013-2	P46013	HUMAN	Isoform Short of Proliferation marker protein Ki-67	M					Nuc		0	1	196.381	89.3339	0.4549	1	1	4	0.64578	0	1	1	0	0	0	0	1	0
KLK10	O43240	O43240	HUMAN	Kallikrein-10					XC			1	4	2097.01	1050.23	0.500823	0	1	3	0.48689	1	1	1	0	0	0	1	1	0
FAM162A	Q96A26	Q96A26	HUMAN	Protein FAM162A	M							0	1	68.3597	36.6483	0.536111	0	1	1	0.61395	0	1	1	0	0	0	0	1	0
MT2A	P02795	P02795	HUMAN	Metallothionein-2						Nuc		0	4	1249.18	677.833	0.542622	0	1	2	0.23486	1	1	1	0	0	0	1	1	0
FGFBP1	Q14512	Q14512	HUMAN	Fibroblast growth factor-binding protein 1	M	PM		CS	XC			1	9	5338.96	2945.69	0.551734	0	1	7	0.21498	1	1	1	0	0	0	1	1	0

## Sheet: Downregulated in PMP only
														WCL - Normalised Signal : Noise						PMP - Normalised Ratio			Quantification			Downregulation by HSV-1
Gene Name	Uniprot-l	Uniprot-s	Species	Description	M	PM	IPM	CS	XC	Nuc	ShG	PM filter (PM, CS, XC, ShG)	Peptides	Mock 6h	HSV 6h	HSV-1/mock	Downregulated 2-fold by HSV-1	Downregulated 1.5-fold by HSV-1	Peptides	HSV-1/mock	Downregulated 2-fold by HSV-1	Downregulated 1.5-fold by HSV-1	Quantified in both	Quantified in WCL only	Quantified in PM only	Downregulated 2-fold in both PMP and WCL	Downregulated 2-fold in PMP only	Downregulated 1.5-fold in both PMP and WCL	Downregulated 1.5-fold in PM only
ADRM1	Q16186	Q16186	HUMAN	Proteasomal ubiquitin receptor ADRM1	M	PM						1	20	9544	9217.54	0.965794	0	0	3	0.018683	1	1	1	0	0	0	1	0	1
S100A6	P06703	P06703	HUMAN	Protein S100-A6	M	PM				Nuc		1	24	13509	11896.4	0.880622	0	0	4	0.030418	1	1	1	0	0	0	1	0	1
ERP29	P30040	P30040	HUMAN	Endoplasmic reticulum resident protein 29	M			CS				1	21	6597.1	7487.91	1.13503	0	0	3	0.059405	1	1	1	0	0	0	1	0	1
HMGB2	P26583	P26583	HUMAN	High mobility group protein B2					XC	Nuc		1	18	10155.5	11553.6	1.13767	0	0	3	0.060453	1	1	1	0	0	0	1	0	1
AK1	P00568	P00568	HUMAN	Adenylate kinase isoenzyme 1	M	PM						1	8	1379.51	1668.91	1.20978	0	0	2	0.06796	1	1	1	0	0	0	1	0	1
PZP	P20742	P20742	HUMAN	Pregnancy zone protein					XC			1	2	254.228	387.976	1.5261	0	0	4	0.079289	1	1	1	0	0	0	1	0	1
SDCBP2	Q9H190	Q9H190	HUMAN	Syntenin-2	M	PM						1	1	134.65	164.773	1.22371	0	0	2	0.087347	1	1	1	0	0	0	1	0	1
HSPB1	P04792	P04792	HUMAN	Heat shock protein beta-1	M	PM			XC	Nuc		1	49	20882.6	21837.2	1.04571	0	0	5	0.098769	1	1	1	0	0	0	1	0	1
MDH2	P40926	P40926	HUMAN	Malate dehydrogenase, mitochondrial	M	PM				Nuc		1	76	32536.6	34783.1	1.06905	0	0	14	0.1137	1	1	1	0	0	0	1	0	1
ZYX	Q15942	Q15942	HUMAN	Zyxin	M	PM				Nuc		1	21	9881.83	10262.2	1.03849	0	0	6	0.11695	1	1	1	0	0	0	1	0	1
CDC42	P60953	P60953	HUMAN	Cell division control protein 42 homolog	M	PM						1	6	2963.4	2645.18	0.892617	0	0	2	0.11774	1	1	1	0	0	0	1	0	1
CAPNS1	P04632	P04632	HUMAN	Calpain small subunit 1	M	PM						1	25	9620.75	10532.9	1.09481	0	0	7	0.11905	1	1	1	0	0	0	1	0	1
PHB2	Q99623	Q99623	HUMAN	Prohibitin-2	M			CS		Nuc		1	44	15652.2	16947.1	1.08273	0	0	15	0.11933	1	1	1	0	0	0	1	0	1
ACTBL2	Q562R1	Q562R1	HUMAN	Beta-actin-like protein 2					XC			1	13	17555.3	17238.1	0.981928	0	0	6	0.11936	1	1	1	0	0	0	1	0	1
AKR1B1	P15121	P15121	HUMAN	Aldose reductase					XC			1	20	9602.8	10614.2	1.10533	0	0	4	0.12297	1	1	1	0	0	0	1	0	1
HMGB1	P09429	P09429	HUMAN	High mobility group protein B1	M	PM		CS	XC	Nuc		1	106	61408.5	57451.8	0.935569	0	0	5	0.1249	1	1	1	0	0	0	1	0	1
FEN1	P39748	P39748	HUMAN	Flap endonuclease 1	M	PM				Nuc		1	32	14189.4	14470.3	1.0198	0	0	3	0.12667	1	1	1	0	0	0	1	0	1
GNG12	Q9UBI6	Q9UBI6	HUMAN	Guanine nucleotide-binding protein G(I)/G(S)/G(O) subunit gamma-12	M	PM						1	3	566.88	626.757	1.10563	0	0	1	0.12816	1	1	1	0	0	0	1	0	1
GPI	P06744	P06744	HUMAN	Glucose-6-phosphate isomerase	M	PM			XC			1	73	35399.3	37261.8	1.05261	0	0	7	0.1283	1	1	1	0	0	0	1	0	1
ANXA5	P08758	P08758	HUMAN	Annexin A5	M	PM				Nuc		1	47	16604.6	17111.2	1.03051	0	0	7	0.12981	1	1	1	0	0	0	1	0	1
COL6A1	P12109	P12109	HUMAN	Collagen alpha-1(VI) chain	M				XC			1	1	20.0706	41.135	2.04952	0	0	3	0.13071	1	1	1	0	0	0	1	0	1
PHB	P35232	P35232	HUMAN	Prohibitin	M	PM		CS		Nuc		1	31	12339.4	12609.8	1.02191	0	0	16	0.13521	1	1	1	0	0	0	1	0	1
MANF	P55145	P55145	HUMAN	Mesencephalic astrocyte-derived neurotrophic factor					XC	Nuc		1	15	5650.42	5878.16	1.0403	0	0	2	0.13636	1	1	1	0	0	0	1	0	1
S100A14	Q9HCY8	Q9HCY8	HUMAN	Protein S100-A14	M	PM						1	11	4924.1	4578.08	0.929731	0	0	5	0.13725	1	1	1	0	0	0	1	0	1
NDRG1	Q92597	Q92597	HUMAN	Protein NDRG1	M	PM				Nuc		1	8	1960.25	1859.9	0.948806	0	0	10	0.14032	1	1	1	0	0	0	1	0	1
ATP5B	P06576	P06576	HUMAN	ATP synthase subunit beta, mitochondrial	M	PM		CS		Nuc		1	71	31545.5	32860.5	1.04168	0	0	20	0.1504	1	1	1	0	0	0	1	0	1
IDE	P14735	P14735	HUMAN	Insulin-degrading enzyme	M	PM		CS	XC	Nuc		1	32	14367.1	15315.8	1.06603	0	0	3	0.15087	1	1	1	0	0	0	1	0	1
S100A13	Q99584	Q99584	HUMAN	Protein S100-A13					XC	Nuc		1	11	9152.77	10043.9	1.09736	0	0	3	0.15341	1	1	1	0	0	0	1	0	1
PDIA3	P30101	P30101	HUMAN	Protein disulfide-isomerase A3				CS		Nuc		1	148	55905.5	58858	1.05281	0	0	16	0.15381	1	1	1	0	0	0	1	0	1
HSP90B1	P14625	P14625	HUMAN	Endoplasmin	M	PM			XC	Nuc		1	97	41527.5	44661	1.07546	0	0	20	0.15439	1	1	1	0	0	0	1	0	1
S100A10	P60903	P60903	HUMAN	Protein S100-A10	M	PM						1	32	21511.7	16153.7	0.750924	0	0	4	0.16092	1	1	1	0	0	0	1	0	1
BLVRB	P30043	P30043	HUMAN	Flavin reductase (NADPH)	M	PM						1	7	2541.1	2933.24	1.15432	0	0	5	0.16102	1	1	1	0	0	0	1	0	1
SH3BGRL	O75368	O75368	HUMAN	SH3 domain-binding glutamic acid-rich-like protein					XC	Nuc		1	6	3566.06	3588.03	1.00616	0	0	2	0.17031	1	1	1	0	0	0	1	0	1
G3BP1	Q13283	Q13283	HUMAN	Ras GTPase-activating protein-binding protein 1	M	PM				Nuc		1	50	16454.4	16275.1	0.989108	0	0	9	0.18196	1	1	1	0	0	0	1	0	1
PAK2	Q13177	Q13177	HUMAN	Serine/threonine-protein kinase PAK 2	M	PM						1	35	15718.4	13936.8	0.886655	0	0	4	0.18396	1	1	1	0	0	0	1	0	1
A2M	P01023	P01023	HUMAN	Alpha-2-macroglobulin					XC			1	5	1285.77	1486.9	1.15643	0	0	6	0.19619	1	1	1	0	0	0	1	0	1
P4HB	P07237	P07237	HUMAN	Protein disulfide-isomerase	M	PM			XC			1	90	42418.6	47646.9	1.12326	0	0	16	0.2005	1	1	1	0	0	0	1	0	1
FKBP1A	P62942	P62942	HUMAN	Peptidyl-prolyl cis-trans isomerase FKBP1A	M				XC			1	17	2526.45	2776.75	1.09907	0	0	1	0.2017	1	1	1	0	0	0	1	0	1
ACTB	P60709	P60709	HUMAN	Actin, cytoplasmic 1	M	PM			XC			1	153	36845.7	39882.2	1.08241	0	0	21	0.20514	1	1	1	0	0	0	1	0	1
HDGF	P51858	P51858	HUMAN	Hepatoma-derived growth factor					XC			1	71	22341.8	25070.9	1.12215	0	0	10	0.20593	1	1	1	0	0	0	1	0	1
ARHGAP1	Q07960	Q07960	HUMAN	Rho GTPase-activating protein 1	M	PM						1	16	5456.4	5881.06	1.07783	0	0	5	0.20623	1	1	1	0	0	0	1	0	1
CAP1	Q01518	Q01518	HUMAN	Adenylyl cyclase-associated protein 1	M	PM						1	70	35263.5	37253.7	1.05644	0	0	9	0.20791	1	1	1	0	0	0	1	0	1
APOB	P04114	P04114	HUMAN	Apolipoprotein B-100	M	PM			XC			1	2	895.026	604.621	0.675535	0	0	8	0.20921	1	1	1	0	0	0	1	0	1
XRCC5	P13010	P13010	HUMAN	X-ray repair cross-complementing protein 5	M	PM				Nuc		1	84	31000.5	32242.4	1.04006	0	0	16	0.21739	1	1	1	0	0	0	1	0	1
SERPINB6	P35237	P35237	HUMAN	Serpin B6					XC			1	25	10640.8	11882.3	1.11668	0	0	3	0.22215	1	1	1	0	0	0	1	0	1
SORD	Q00796	Q00796	HUMAN	Sorbitol dehydrogenase	M				XC			1	13	4571.82	4598.89	1.00592	0	0	7	0.22426	1	1	1	0	0	0	1	0	1
TLN1	Q9Y490	Q9Y490	HUMAN	Talin-1	M	PM		CS	XC			1	90	34925.3	34885.6	0.998862	0	0	35	0.22797	1	1	1	0	0	0	1	0	1
S100A16	Q96FQ6	Q96FQ6	HUMAN	Protein S100-A16	M	PM						1	15	3867.93	3789.1	0.979618	0	0	2	0.23247	1	1	1	0	0	0	1	0	1
ANXA8	P13928	P13928	HUMAN	Annexin A8	M	PM						1	1	125.783	145.644	1.1579	0	0	8	0.23329	1	1	1	0	0	0	1	0	1
CLIC4	Q9Y696	Q9Y696	HUMAN	Chloride intracellular channel protein 4	M	PM		CS				1	18	3803.45	3780.86	0.99406	0	0	6	0.235	1	1	1	0	0	0	1	0	1
PDIA4	P13667	P13667	HUMAN	Protein disulfide-isomerase A4				CS				1	79	34557.1	37879.9	1.09615	0	0	16	0.23723	1	1	1	0	0	0	1	0	1
PRDX4	Q13162	Q13162	HUMAN	Peroxiredoxin-4					XC	Nuc		1	18	10564.2	11216.9	1.06178	0	0	7	0.25254	1	1	1	0	0	0	1	0	1
VDAC1	P21796	P21796	HUMAN	Voltage-dependent anion-selective channel protein 1	M	PM				Nuc		1	75	24555.5	26764.6	1.08996	0	0	13	0.25666	1	1	1	0	0	0	1	0	1
CALR	P27797	P27797	HUMAN	Calreticulin	M	PM		CS	XC	Nuc		1	73	28930.4	29366.1	1.01506	0	0	7	0.26147	1	1	1	0	0	0	1	0	1
HYOU1	Q9Y4L1	Q9Y4L1	HUMAN	Hypoxia up-regulated protein 1	M				XC			1	45	22683.4	23439.5	1.03333	0	0	12	0.26735	1	1	1	0	0	0	1	0	1
BAG3	O95817	O95817	HUMAN	BAG family molecular chaperone regulator 3	M	PM						1	21	8698.49	8030.61	0.923219	0	0	1	0.26909	1	1	1	0	0	0	1	0	1
CLIC1	O00299	O00299	HUMAN	Chloride intracellular channel protein 1	M	PM			XC	Nuc		1	45	13363.6	13771.1	1.0305	0	0	11	0.27173	1	1	1	0	0	0	1	0	1
ATP13A3	Q9H7F0	Q9H7F0	HUMAN	Probable cation-transporting ATPase 13A3	M	PM						1	3	157.878	123.913	0.784864	0	0	15	0.27188	1	1	1	0	0	0	1	0	1
ACTN4	O43707	O43707	HUMAN	Alpha-actinin-4					XC	Nuc		1	164	60146.4	64531.2	1.0729	0	0	22	0.2742	1	1	1	0	0	0	1	0	1
NAMPT	P43490	P43490	HUMAN	Nicotinamide phosphoribosyltransferase					XC			1	49	24180.7	24168.5	0.999494	0	0	12	0.28896	1	1	1	0	0	0	1	0	1
MSN	P26038	P26038	HUMAN	Moesin	M	PM			XC	Nuc		1	69	24048.4	24928.8	1.03661	0	0	15	0.29069	1	1	1	0	0	0	1	0	1
SOD1	P00441	P00441	HUMAN	Superoxide dismutase [Cu-Zn]	M				XC	Nuc		1	15	7363.68	8549.74	1.16107	0	0	5	0.29411	1	1	1	0	0	0	1	0	1
PPP1CA	P62136	P62136	HUMAN	Serine/threonine-protein phosphatase PP1-alpha catalytic subunit	M	PM				Nuc		1	10	1351.65	1382.49	1.02281	0	0	4	0.29479	1	1	1	0	0	0	1	0	1
ANXA4	P09525	P09525	HUMAN	Annexin A4	M	PM		CS		Nuc		1	41	12937.7	14569.9	1.12616	0	0	6	0.305	1	1	1	0	0	0	1	0	1
NLN	Q9BYT8	Q9BYT8	HUMAN	Neurolysin, mitochondrial	M	PM						1	10	3704.02	3494.59	0.943459	0	0	2	0.31071	1	1	1	0	0	0	1	0	1
CNPY2	Q9Y2B0	Q9Y2B0	HUMAN	Protein canopy homolog 2	M	PM						1	7	2642.41	3026.87	1.1455	0	0	4	0.31277	1	1	1	0	0	0	1	0	1
NENF	Q9UMX5	Q9UMX5	HUMAN	Neudesin	M				XC	Nuc		1	12	5502.91	5824.73	1.05848	0	0	4	0.31323	1	1	1	0	0	0	1	0	1
CTSB	P07858	P07858	HUMAN	Cathepsin B	M	PM			XC			1	11	2773.24	2703.74	0.974938	0	0	2	0.31936	1	1	1	0	0	0	1	0	1
SNX9	Q9Y5X1	Q9Y5X1	HUMAN	Sorting nexin-9	M	PM						1	4	912.703	929.724	1.01865	0	0	2	0.32407	1	1	1	0	0	0	1	0	1
GNB2	P62879	P62879	HUMAN	Guanine nucleotide-binding protein G(I)/G(S)/G(T) subunit beta-2	M	PM			XC			1	10	3614.13	3788.61	1.04828	0	0	4	0.32444	1	1	1	0	0	0	1	0	1
S100A11	P31949	P31949	HUMAN	Protein S100-A11					XC	Nuc		1	26	6493.01	7173.78	1.10485	0	0	5	0.32681	1	1	1	0	0	0	1	0	1
GNAI3	P08754	P08754	HUMAN	Guanine nucleotide-binding protein G(k) subunit alpha	M	PM						1	7	2662.6	2966.46	1.11412	0	0	2	0.33946	1	1	1	0	0	0	1	0	1
RNPEP	Q9H4A4	Q9H4A4	HUMAN	Aminopeptidase B	M	PM			XC			1	25	11056.1	11899.2	1.07626	0	0	11	0.34245	1	1	1	0	0	0	1	0	1
ANXA3	P12429	P12429	HUMAN	Annexin A3	M	PM						1	50	23528.7	25333.3	1.0767	0	0	6	0.3441	1	1	1	0	0	0	1	0	1
EZR	P15311	P15311	HUMAN	Ezrin	M	PM			XC			1	125	55839.3	60860.9	1.08993	0	0	10	0.34539	1	1	1	0	0	0	1	0	1
TAX1BP3	O14907	O14907	HUMAN	Tax1-binding protein 3	M	PM				Nuc		1	8	5155	5110.73	0.991413	0	0	2	0.34564	1	1	1	0	0	0	1	0	1
SERPINB1	P30740	P30740	HUMAN	Leukocyte elastase inhibitor	M				XC			1	22	8545.56	9001.54	1.05336	0	0	8	0.34652	1	1	1	0	0	0	1	0	1
SERPINB5	P36952	P36952	HUMAN	Serpin B5					XC			1	163	57066.1	57549.2	1.00847	0	0	14	0.34665	1	1	1	0	0	0	1	0	1
PKP2	Q99959-2	Q99959	HUMAN	Isoform 1 of Plakophilin-2	M	PM				Nuc		1	29	14775.9	14308.5	0.968367	0	0	7	0.34946	1	1	1	0	0	0	1	0	1
ATP5O	P48047	P48047	HUMAN	ATP synthase subunit O, mitochondrial	M	PM				Nuc		1	26	11173.8	12124.8	1.08511	0	0	6	0.35079	1	1	1	0	0	0	1	0	1
ANK3	Q12955	Q12955	HUMAN	Ankyrin-3	M	PM		CS				1	8	1381.22	1333.45	0.96541	0	0	3	0.3559	1	1	1	0	0	0	1	0	1
RDX	P35241	P35241	HUMAN	Radixin	M	PM			XC			1	36	16942.6	16848.7	0.994462	0	0	6	0.35804	1	1	1	0	0	0	1	0	1
B2M	P61769	P61769	HUMAN	Beta-2-microglobulin	M	PM			XC			1	5	6003.23	4339.36	0.722838	0	0	1	0.35834	1	1	1	0	0	0	1	0	1
LRRC8D	Q7L1W4	Q7L1W4	HUMAN	Volume-regulated anion channel subunit LRRC8D	M	PM						1	4	2295.79	1594.14	0.694376	0	0	28	0.36023	1	1	1	0	0	0	1	0	1
EHD4	Q9H223	Q9H223	HUMAN	EH domain-containing protein 4	M	PM				Nuc		1	35	12605.7	12942.2	1.02669	0	0	3	0.36749	1	1	1	0	0	0	1	0	1
MACF1	Q9UPN3	Q9UPN3	HUMAN	Microtubule-actin cross-linking factor 1, isoforms 1/2/3/5	M	PM						1	92	35023.1	36677.5	1.04724	0	0	10	0.37516	1	1	1	0	0	0	1	0	1
CLNS1A	P54105	P54105	HUMAN	Methylosome subunit pICln	M	PM				Nuc		1	4	268.352	227.433	0.847519	0	0	2	0.37746	1	1	1	0	0	0	1	0	1
YARS	P54577	P54577	HUMAN	Tyrosine--tRNA ligase, cytoplasmic					XC	Nuc		1	54	23857.6	25977.8	1.08887	0	0	8	0.37792	1	1	1	0	0	0	1	0	1
LRRC8A	Q8IWT6	Q8IWT6	HUMAN	Volume-regulated anion channel subunit LRRC8A	M	PM		CS				1	5	1574.1	1153.6	0.732861	0	0	18	0.38212	1	1	1	0	0	0	1	0	1
CTNNB1	P35222	P35222	HUMAN	Catenin beta-1	M	PM				Nuc		1	21	9151.97	8054.32	0.880065	0	0	6	0.38376	1	1	1	0	0	0	1	0	1
LGALS1	P09382	P09382	HUMAN	Galectin-1				CS	XC	Nuc		1	15	10819.3	11660.3	1.07773	0	0	7	0.38384	1	1	1	0	0	0	1	0	1
TPT1	P13693	P13693	HUMAN	Translationally-controlled tumor protein					XC	Nuc		1	57	23617.7	22124.2	0.936761	0	0	3	0.39163	1	1	1	0	0	0	1	0	1
EHD1	Q9H4M9	Q9H4M9	HUMAN	EH domain-containing protein 1	M	PM						1	25	10553.5	10254.3	0.971654	0	0	5	0.39234	1	1	1	0	0	0	1	0	1
DUOX1	Q9NRD9	Q9NRD9	HUMAN	Dual oxidase 1	M	PM						1	1	35.1143	26.7437	0.761619	0	0	8	0.39391	1	1	1	0	0	0	1	0	1
SUCLG2	Q96I99	Q96I99	HUMAN	Succinate--CoA ligase [GDP-forming] subunit beta, mitochondrial	M	PM				Nuc		1	12	3969.67	4272.53	1.07629	0	0	6	0.40376	1	1	1	0	0	0	1	0	1
SDHB	P21912	P21912	HUMAN	Succinate dehydrogenase [ubiquinone] iron-sulfur subunit, mitochondrial	M	PM						1	19	7006.24	7598.91	1.08459	0	0	4	0.40877	1	1	1	0	0	0	1	0	1
EHD2	Q9NZN4	Q9NZN4	HUMAN	EH domain-containing protein 2	M	PM				Nuc		1	27	9354	8284.58	0.885673	0	0	8	0.40877	1	1	1	0	0	0	1	0	1
CAPN2	P17655	P17655	HUMAN	Calpain-2 catalytic subunit	M	PM				Nuc		1	20	6854.54	6748.44	0.984521	0	0	12	0.41432	1	1	1	0	0	0	1	0	1
PDS5A	Q29RF7	Q29RF7	HUMAN	Sister chromatid cohesion protein PDS5 homolog A	M	PM						1	25	13830.5	13555.7	0.98013	0	0	5	0.41618	1	1	1	0	0	0	1	0	1
CRK	P46108	P46108	HUMAN	Adapter molecule crk	M	PM				Nuc		1	6	2558.61	2583.78	1.00984	0	0	3	0.42768	1	1	1	0	0	0	1	0	1
ADSS	P30520	P30520	HUMAN	Adenylosuccinate synthetase isozyme 2	M	PM						1	25	9413.67	10228.1	1.08651	0	0	7	0.44307	1	1	1	0	0	0	1	0	1
SAAL1	Q96ER3	Q96ER3	HUMAN	Protein SAAL1					XC			1	6	3879.3	4115.45	1.06087	0	0	2	0.44391	1	1	1	0	0	0	1	0	1
EPS8L2	Q9H6S3	Q9H6S3	HUMAN	Epidermal growth factor receptor kinase substrate 8-like protein 2	M	PM						1	18	7584.61	7991.29	1.05362	0	0	3	0.45035	1	1	1	0	0	0	1	0	1
SCFD1	Q8WVM8	Q8WVM8	HUMAN	Sec1 family domain-containing protein 1	M	PM						1	32	8991.01	9284.98	1.0327	0	0	5	0.4511	1	1	1	0	0	0	1	0	1
ATP6V1E1	P36543	P36543	HUMAN	V-type proton ATPase subunit E 1	M	PM						1	17	9767.32	9608.28	0.983717	0	0	4	0.46422	1	1	1	0	0	0	1	0	1
IQGAP1	P46940	P46940	HUMAN	Ras GTPase-activating-like protein IQGAP1	M	PM						1	163	58335.2	60673.5	1.04008	0	0	33	0.46488	1	1	1	0	0	0	1	0	1
EIF5	P55010	P55010	HUMAN	Eukaryotic translation initiation factor 5	M	PM						1	31	16745.9	13774.5	0.822559	0	0	4	0.48279	1	1	1	0	0	0	1	0	1
ARPC2	O15144	O15144	HUMAN	Actin-related protein 2/3 complex subunit 2	M	PM						1	15	8167.64	8542.98	1.04595	0	0	1	0.4935	1	1	1	0	0	0	1	0	1
ROR1	Q01973	Q01973	HUMAN	Inactive tyrosine-protein kinase transmembrane receptor ROR1	M	PM						1	1	48.6739	40.9841	0.842014	0	0	15	0.49554	1	1	1	0	0	0	1	0	1
PMPCA	Q10713	Q10713	HUMAN	Mitochondrial-processing peptidase subunit alpha	M				XC			1	11	3054.99	2971.17	0.97256	0	0	4	0.49934	1	1	1	0	0	0	1	0	1
LAMB3	Q13751	Q13751	HUMAN	Laminin subunit beta-3					XC			1	43	21170.2	14518.5	0.685799	0	0	14	0.51182	0	1	1	0	0	0	0	0	1
SLC43A3	Q8NBI5	Q8NBI5	HUMAN	Solute carrier family 43 member 3	M						ShG	1	3	621.592	436.798	0.702708	0	0	3	0.5132	0	1	1	0	0	0	0	0	1
GSTP1	P09211	P09211	HUMAN	Glutathione S-transferase P					XC	Nuc		1	62	24596.8	24526.4	0.99714	0	0	13	0.5159	0	1	1	0	0	0	0	0	1
TGFBI	Q15582	Q15582	HUMAN	Transforming growth factor-beta-induced protein ig-h3	M	PM			XC			1	18	15486.9	14253	0.920323	0	0	2	0.52378	0	1	1	0	0	0	0	0	1
ERLIN2	O94905	O94905	HUMAN	Erlin-2	M	PM						1	9	4691.33	4644.31	0.989979	0	0	3	0.52753	0	1	1	0	0	0	0	0	1
COPB1	P53618	P53618	HUMAN	Coatomer subunit beta	M	PM						1	58	18153.2	17790.5	0.98002	0	0	16	0.53917	0	1	1	0	0	0	0	0	1
YWHAZ	P63104	P63104	HUMAN	14-3-3 protein zeta/delta	M				XC	Nuc		1	93	30051.7	28823.1	0.959115	0	0	14	0.53947	0	1	1	0	0	0	0	0	1
MARCKS	P29966	P29966	HUMAN	Myristoylated alanine-rich C-kinase substrate	M	PM						1	40	20177.1	19004.5	0.941887	0	0	8	0.53955	0	1	1	0	0	0	0	0	1
CD82	P27701	P27701	HUMAN	CD82 antigen	M	PM						1	3	1192.73	999.824	0.838268	0	0	6	0.54019	0	1	1	0	0	0	0	0	1
PNN	Q9H307	Q9H307	HUMAN	Pinin	M	PM						1	44	29135.2	27588.9	0.946929	0	0	7	0.54972	0	1	1	0	0	0	0	0	1
ATP6V1B2	P21281	P21281	HUMAN	V-type proton ATPase subunit B, brain isoform	M	PM						1	7	3029.44	2735.09	0.902837	0	0	6	0.57964	0	1	1	0	0	0	0	0	1
CSTB	P04080	P04080	HUMAN	Cystatin-B					XC			1	9	3178.74	3738.77	1.17618	0	0	6	0.58274	0	1	1	0	0	0	0	0	1
COPA	P53621	P53621	HUMAN	Coatomer subunit alpha	M				XC			1	62	28762.8	29141.5	1.01317	0	0	16	0.58507	0	1	1	0	0	0	0	0	1
HLA-A	P16189	P16189	HUMAN	HLA class I histocompatibility antigen, A-31 alpha chain	M	PM		CS				1	11	6345.66	5647.6	0.889994	0	0	23	0.5869	0	1	1	0	0	0	0	0	1
HDLBP	Q00341	Q00341	HUMAN	Vigilin	M	PM				Nuc		1	59	26186.1	23739.4	0.906563	0	0	17	0.60254	0	1	1	0	0	0	0	0	1
HSPD1	P10809	P10809	HUMAN	60 kDa heat shock protein, mitochondrial	M	PM		CS	XC			1	199	71881.4	68266.3	0.949708	0	0	27	0.60309	0	1	1	0	0	0	0	0	1
ATP6V1G1	O75348	O75348	HUMAN	V-type proton ATPase subunit G 1	M	PM						1	5	2099.16	2460.51	1.17214	0	0	2	0.60539	0	1	1	0	0	0	0	0	1
TMEM30A	Q9NV96	Q9NV96	HUMAN	Cell cycle control protein 50A	M	PM						1	4	794.884	677.016	0.851717	0	0	9	0.60643	0	1	1	0	0	0	0	0	1
CDCP1	Q9H5V8	Q9H5V8	HUMAN	CUB domain-containing protein 1	M	PM			XC			1	5	2758.73	2483.32	0.900168	0	0	23	0.60757	0	1	1	0	0	0	0	0	1
FAT1	Q14517	Q14517	HUMAN	Protocadherin Fat 1	M	PM				Nuc		1	19	6884.1	4918.36	0.714452	0	0	12	0.60888	0	1	1	0	0	0	0	0	1
DAG1	Q14118	Q14118	HUMAN	Dystroglycan	M	PM			XC			1	3	1784.68	1213.09	0.679721	0	0	17	0.61158	0	1	1	0	0	0	0	0	1
GAPDH	P04406	P04406	HUMAN	Glyceraldehyde-3-phosphate dehydrogenase	M	PM				Nuc		1	236	107512	103255	0.960398	0	0	18	0.61455	0	1	1	0	0	0	0	0	1
MMP14	P50281	P50281	HUMAN	Matrix metalloproteinase-14	M	PM			XC			1	11	6511.01	4601.82	0.706774	0	0	18	0.62268	0	1	1	0	0	0	0	0	1
TMEM51	Q9NW97	Q9NW97	HUMAN	Transmembrane protein 51	M						ShG	1	2	896.105	704.837	0.786556	0	0	2	0.62334	0	1	1	0	0	0	0	0	1
PCDH1	Q08174-2	Q08174	HUMAN	Isoform 2 of Protocadherin-1	M	PM						1	19	5508.37	4407.63	0.800169	0	0	35	0.63426	0	1	1	0	0	0	0	0	1
CPNE3	O75131	O75131	HUMAN	Copine-3	M	PM				Nuc		1	30	12421.5	12405.5	0.998714	0	0	6	0.6351	0	1	1	0	0	0	0	0	1
DLST	P36957	P36957	HUMAN	Dihydrolipoyllysine-residue succinyltransferase component of 2-oxoglutarate dehydrogenase complex, mitochondrial	M	PM				Nuc		1	18	6441.29	7286.9	1.13128	0	0	3	0.63735	0	1	1	0	0	0	0	0	1
DGKA	P23743	P23743	HUMAN	Diacylglycerol kinase alpha	M	PM						1	15	6674.81	6900.83	1.03386	0	0	3	0.64262	0	1	1	0	0	0	0	0	1
CAPN1	P07384	P07384	HUMAN	Calpain-1 catalytic subunit	M	PM						1	43	14435.4	13748.4	0.952411	0	0	5	0.64294	0	1	1	0	0	0	0	0	1
CLTC	Q00610-2	Q00610	HUMAN	Isoform 2 of Clathrin heavy chain 1	M	PM			XC			1	134	62023.4	63465.2	1.02324	0	0	37	0.64665	0	1	1	0	0	0	0	0	1
ADAM9	Q13443	Q13443	HUMAN	Disintegrin and metalloproteinase domain-containing protein 9	M	PM		CS	XC			1	13	6999.91	5821.56	0.831663	0	0	11	0.65315	0	1	1	0	0	0	0	0	1
PLAUR	Q03405	Q03405	HUMAN	Urokinase plasminogen activator surface receptor	M	PM						1	1	27.0923	29.453	1.08714	0	0	8	0.65405	0	1	1	0	0	0	0	0	1
GOT2	P00505	P00505	HUMAN	Aspartate aminotransferase, mitochondrial	M	PM		CS				1	85	32992.5	34033.1	1.03154	0	0	12	0.65416	0	1	1	0	0	0	0	0	1
EFNB2	P52799	P52799	HUMAN	Ephrin-B2	M	PM						1	6	1813.95	1476.41	0.813919	0	0	15	0.6558	0	1	1	0	0	0	0	0	1
PROM2	Q8N271	Q8N271	HUMAN	Prominin-2	M	PM		CS				1	1	231.647	164.615	0.710629	0	0	15	0.6573	0	1	1	0	0	0	0	0	1
WDR3	Q9UNX4	Q9UNX4	HUMAN	WD repeat-containing protein 3	M					Nuc		0	21	10737.7	9214.47	0.858142	0	0	1	0.046166	1	1	1	0	0	0	1	0	1
ATP5D	P30049	P30049	HUMAN	ATP synthase subunit delta, mitochondrial	M							0	4	963.226	1067.59	1.10835	0	0	2	0.049949	1	1	1	0	0	0	1	0	1
NDUFV2	P19404	P19404	HUMAN	NADH dehydrogenase [ubiquinone] flavoprotein 2, mitochondrial	M							0	6	3842.51	3397.19	0.884107	0	0	5	0.054815	1	1	1	0	0	0	1	0	1
PFDN1	O60925	O60925	HUMAN	Prefoldin subunit 1								0	8	7106.56	6909.18	0.972225	0	0	1	0.060196	1	1	1	0	0	0	1	0	1
IGF2BP3	O00425	O00425	HUMAN	Insulin-like growth factor 2 mRNA-binding protein 3						Nuc		0	38	21711	18257.7	0.840943	0	0	4	0.06431	1	1	1	0	0	0	1	0	1
HSPE1	P61604	P61604	HUMAN	10 kDa heat shock protein, mitochondrial	M							0	65	34786.9	34540.3	0.992913	0	0	5	0.064569	1	1	1	0	0	0	1	0	1
ACAT1	P24752	P24752	HUMAN	Acetyl-CoA acetyltransferase, mitochondrial	M							0	32	13421.2	13649.4	1.017	0	0	7	0.06836	1	1	1	0	0	0	1	0	1
COPS3	Q9UNS2	Q9UNS2	HUMAN	COP9 signalosome complex subunit 3						Nuc		0	14	5598.52	5670.04	1.01277	0	0	2	0.070405	1	1	1	0	0	0	1	0	1
MRPL49	Q13405	Q13405	HUMAN	39S ribosomal protein L49, mitochondrial	M							0	6	2791.02	2672.98	0.957709	0	0	2	0.073091	1	1	1	0	0	0	1	0	1
CNDP2	Q96KP4	Q96KP4	HUMAN	Cytosolic non-specific dipeptidase								0	55	18436.4	19389.4	1.05169	0	0	7	0.081004	1	1	1	0	0	0	1	0	1
RAB7A	P51149	P51149	HUMAN	Ras-related protein Rab-7a	M							0	26	15855.1	14859.5	0.937205	0	0	5	0.081914	1	1	1	0	0	0	1	0	1
PSMB6	P28072	P28072	HUMAN	Proteasome subunit beta type-6						Nuc		0	22	9631.14	9333.25	0.969071	0	0	3	0.083931	1	1	1	0	0	0	1	0	1
ANP32A	P39687	P39687	HUMAN	Acidic leucine-rich nuclear phosphoprotein 32 family member A						Nuc		0	35	9384.48	10539.7	1.1231	0	0	6	0.084819	1	1	1	0	0	0	1	0	1
ARPC3	O15145	O15145	HUMAN	Actin-related protein 2/3 complex subunit 3	M							0	18	11862.4	11233.5	0.946982	0	0	2	0.088786	1	1	1	0	0	0	1	0	1
KPNA6	O60684	O60684	HUMAN	Importin subunit alpha-7	M							0	11	4595.65	4808.54	1.04632	0	0	4	0.090216	1	1	1	0	0	0	1	0	1
GSS	P48637	P48637	HUMAN	Glutathione synthetase								0	23	10205.8	10689.9	1.04743	0	0	3	0.090934	1	1	1	0	0	0	1	0	1
PPP5C	P53041	P53041	HUMAN	Serine/threonine-protein phosphatase 5	M					Nuc		0	23	7958	8373.54	1.05222	0	0	1	0.09464	1	1	1	0	0	0	1	0	1
HIST1H1B	P16401	P16401	HUMAN	Histone H1.5								0	68	32975.7	25420.1	0.770873	0	0	3	0.096312	1	1	1	0	0	0	1	0	1
STMN1	P16949	P16949	HUMAN	Stathmin	M							0	29	10237.3	9060.37	0.885033	0	0	3	0.099266	1	1	1	0	0	0	1	0	1
SFPQ	P23246	P23246	HUMAN	Splicing factor, proline- and glutamine-rich						Nuc		0	100	40549.2	41535.9	1.02433	0	0	8	0.10191	1	1	1	0	0	0	1	0	1
HSD17B4	P51659	P51659	HUMAN	Peroxisomal multifunctional enzyme type 2	M							0	29	11271.5	11952.2	1.06039	0	0	10	0.10506	1	1	1	0	0	0	1	0	1
PYCR2	Q96C36	Q96C36	HUMAN	Pyrroline-5-carboxylate reductase 2								0	14	7327.03	6490.58	0.885841	0	0	2	0.10914	1	1	1	0	0	0	1	0	1
DDX42	Q86XP3	Q86XP3	HUMAN	ATP-dependent RNA helicase DDX42	M					Nuc		0	28	8380.15	8355.47	0.997056	0	0	4	0.11004	1	1	1	0	0	0	1	0	1
EIF2S1	P05198	P05198	HUMAN	Eukaryotic translation initiation factor 2 subunit 1	M					Nuc		0	74	28755.5	29920.6	1.04052	0	0	6	0.11996	1	1	1	0	0	0	1	0	1
SON	P18583-6	P18583	HUMAN	Isoform E of Protein SON								0	1	385.388	349.643	0.907249	0	0	5	0.12495	1	1	1	0	0	0	1	0	1
TOMM34	Q15785	Q15785	HUMAN	Mitochondrial import receptor subunit TOM34	M					Nuc		0	41	13283.4	13669.2	1.02904	0	0	5	0.12628	1	1	1	0	0	0	1	0	1
CIRBP	Q14011	Q14011	HUMAN	Cold-inducible RNA-binding protein						Nuc		0	11	2399.76	2404.46	1.00196	0	0	3	0.1292	1	1	1	0	0	0	1	0	1
ETFB	P38117	P38117	HUMAN	Electron transfer flavoprotein subunit beta	M							0	29	13501.2	14091	1.04368	0	0	4	0.13104	1	1	1	0	0	0	1	0	1
GSTO1	P78417	P78417	HUMAN	Glutathione S-transferase omega-1	M							0	30	14517	16102.7	1.10923	0	0	6	0.13384	1	1	1	0	0	0	1	0	1
GLRX3	O76003	O76003	HUMAN	Glutaredoxin-3						Nuc		0	25	12580	12917.9	1.02686	0	0	8	0.13492	1	1	1	0	0	0	1	0	1
KPNB1	Q14974	Q14974	HUMAN	Importin subunit beta-1	M							0	45	14658.2	14592	0.995487	0	0	29	0.13555	1	1	1	0	0	0	1	0	1
TRIM25	Q14258	Q14258	HUMAN	E3 ubiquitin/ISG15 ligase TRIM25								0	46	16396.7	16174	0.986419	0	0	5	0.13774	1	1	1	0	0	0	1	0	1
PFDN6	O15212	O15212	HUMAN	Prefoldin subunit 6								0	19	10280.3	10250.4	0.997096	0	0	3	0.13947	1	1	1	0	0	0	1	0	1
TPM4	P67936	P67936	HUMAN	Tropomyosin alpha-4 chain	M							0	4	1696.13	1776.24	1.04723	0	0	7	0.13988	1	1	1	0	0	0	1	0	1
LMNA	P02545	P02545	HUMAN	Prelamin-A/C	M					Nuc		0	362	135603	139028	1.02525	0	0	28	0.14158	1	1	1	0	0	0	1	0	1
SNCG	O76070	O76070	HUMAN	Gamma-synuclein								0	12	3392.66	4093.23	1.20649	0	0	4	0.14236	1	1	1	0	0	0	1	0	1
PGK1	P00558	P00558	HUMAN	Phosphoglycerate kinase 1	M							0	183	65032.5	70273.8	1.08059	0	0	16	0.14254	1	1	1	0	0	0	1	0	1
CRIP2	P52943	P52943	HUMAN	Cysteine-rich protein 2								0	22	5699.49	6514.68	1.14303	0	0	4	0.14513	1	1	1	0	0	0	1	0	1
SNU13	P55769	P55769	HUMAN	NHP2-like protein 1						Nuc		0	10	4681.43	4696.07	1.00313	0	0	4	0.14586	1	1	1	0	0	0	1	0	1
TMX1	Q9H3N1	Q9H3N1	HUMAN	Thioredoxin-related transmembrane protein 1	M							0	22	7544.48	7547.22	1.00036	0	0	3	0.14659	1	1	1	0	0	0	1	0	1
FABP5	Q01469	Q01469	HUMAN	Fatty acid-binding protein, epidermal								0	8	3432.42	6595.96	1.92166	0	0	5	0.14823	1	1	1	0	0	0	1	0	1
GEMIN7	Q9H840	Q9H840	HUMAN	Gem-associated protein 7						Nuc		0	2	483.211	524.191	1.08481	0	0	1	0.15189	1	1	1	0	0	0	1	0	1
DCUN1D1	Q96GG9	Q96GG9	HUMAN	DCN1-like protein 1						Nuc		0	8	1436.93	1270.41	0.884115	0	0	1	0.15237	1	1	1	0	0	0	1	0	1
ARPC5	O15511	O15511	HUMAN	Actin-related protein 2/3 complex subunit 5								0	18	5596.47	5737.73	1.02524	0	0	3	0.15405	1	1	1	0	0	0	1	0	1
RAD23B	P54727	P54727	HUMAN	UV excision repair protein RAD23 homolog B						Nuc		0	21	10129.4	8419.46	0.831188	0	0	4	0.15455	1	1	1	0	0	0	1	0	1
PARP4	Q9UKK3	Q9UKK3	HUMAN	Poly [ADP-ribose] polymerase 4	M					Nuc		0	12	7307.52	6390.4	0.874496	0	0	2	0.15854	1	1	1	0	0	0	1	0	1
FKBP4	Q02790	Q02790	HUMAN	Peptidyl-prolyl cis-trans isomerase FKBP4	M							0	100	48016.3	50402.9	1.04971	0	0	12	0.15867	1	1	1	0	0	0	1	0	1
NUP62	P37198	P37198	HUMAN	Nuclear pore glycoprotein p62	M							0	7	5182.7	5769.27	1.11318	0	0	4	0.15881	1	1	1	0	0	0	1	0	1
NEDD8	Q15843	Q15843	HUMAN	NEDD8						Nuc		0	20	4509.02	4469.21	0.99117	0	0	1	0.15925	1	1	1	0	0	0	1	0	1
PTMS	P20962	P20962	HUMAN	Parathymosin						Nuc		0	8	6291.48	6774.5	1.07677	0	0	1	0.16192	1	1	1	0	0	0	1	0	1
PEBP1	P30086	P30086	HUMAN	Phosphatidylethanolamine-binding protein 1						Nuc		0	40	12586.3	13447.6	1.06844	0	0	8	0.16208	1	1	1	0	0	0	1	0	1
FKBP2	P26885	P26885	HUMAN	Peptidyl-prolyl cis-trans isomerase FKBP2	M							0	6	2437.48	2834.46	1.16287	0	0	1	0.16384	1	1	1	0	0	0	1	0	1
VTI1B	Q9UEU0	Q9UEU0	HUMAN	Vesicle transport through interaction with t-SNAREs homolog 1B	M							0	2	404.56	369.614	0.913619	0	0	2	0.16564	1	1	1	0	0	0	1	0	1
ATIC	P31939	P31939	HUMAN	Bifunctional purine biosynthesis protein PURH	M							0	61	20327.2	21369.8	1.05129	0	0	16	0.16909	1	1	1	0	0	0	1	0	1
PGLS	O95336	O95336	HUMAN	6-phosphogluconolactonase								0	14	2952.8	3029.94	1.02612	0	0	3	0.16934	1	1	1	0	0	0	1	0	1
IGBP1	P78318	P78318	HUMAN	Immunoglobulin-binding protein 1								0	6	2938.9	3234.5	1.10058	0	0	1	0.16966	1	1	1	0	0	0	1	0	1
RPA1	P27694	P27694	HUMAN	Replication protein A 70 kDa DNA-binding subunit						Nuc		0	37	19545.2	20149.4	1.03092	0	0	3	0.16982	1	1	1	0	0	0	1	0	1
RPL29	P47914	P47914	HUMAN	60S ribosomal protein L29	M							0	55	21023.2	22047.4	1.04872	0	0	1	0.17182	1	1	1	0	0	0	1	0	1
CEP170	Q5SW79	Q5SW79	HUMAN	Centrosomal protein of 170 kDa	M							0	22	5308.42	5439.32	1.02466	0	0	3	0.17732	1	1	1	0	0	0	1	0	1
ARHGDIA	P52565	P52565	HUMAN	Rho GDP-dissociation inhibitor 1								0	32	11739.1	12721.2	1.08366	0	0	4	0.17883	1	1	1	0	0	0	1	0	1
XRCC6	P12956	P12956	HUMAN	X-ray repair cross-complementing protein 6	M					Nuc		0	84	33691.8	35606.6	1.05683	0	0	21	0.17976	1	1	1	0	0	0	1	0	1
UQCRH	P07919	P07919	HUMAN	Cytochrome b-c1 complex subunit 6, mitochondrial	M							0	4	2517.98	2485.06	0.986924	0	0	4	0.17989	1	1	1	0	0	0	1	0	1
IPO7	O95373	O95373	HUMAN	Importin-7	M							0	21	7781.13	7377.72	0.948155	0	0	16	0.1802	1	1	1	0	0	0	1	0	1
SRP9	P49458	P49458	HUMAN	Signal recognition particle 9 kDa protein								0	16	7605.6	7461.46	0.981048	0	0	2	0.18118	1	1	1	0	0	0	1	0	1
ALDOC	P09972	P09972	HUMAN	Fructose-bisphosphate aldolase C								0	45	9435.6	9536.86	1.01073	0	0	7	0.18315	1	1	1	0	0	0	1	0	1
UTP3	Q9NQZ2	Q9NQZ2	HUMAN	Something about silencing protein 10						Nuc		0	8	3853.25	3783.17	0.981813	0	0	1	0.1847	1	1	1	0	0	0	1	0	1
MRPL12	P52815	P52815	HUMAN	39S ribosomal protein L12, mitochondrial	M							0	10	3367.23	3527.47	1.04759	0	0	3	0.19007	1	1	1	0	0	0	1	0	1
FBL	P22087	P22087	HUMAN	rRNA 2'-O-methyltransferase fibrillarin	M					Nuc		0	10	5874.15	6915.33	1.17725	0	0	6	0.19031	1	1	1	0	0	0	1	0	1
PSMC4	P43686	P43686	HUMAN	26S protease regulatory subunit 6B	M					Nuc		0	29	13858	14056.2	1.0143	0	0	10	0.19067	1	1	1	0	0	0	1	0	1
NIT2	Q9NQR4	Q9NQR4	HUMAN	Omega-amidase NIT2								0	40	10634.8	11452.2	1.07687	0	0	7	0.19122	1	1	1	0	0	0	1	0	1
GLS	O94925-3	O94925	HUMAN	Isoform 3 of Glutaminase kidney isoform, mitochondrial								0	6	1501.78	1599.77	1.06525	0	0	6	0.19567	1	1	1	0	0	0	1	0	1
FUBP1	Q96AE4	Q96AE4	HUMAN	Far upstream element-binding protein 1						Nuc		0	2	330.392	354.727	1.07366	0	0	9	0.19585	1	1	1	0	0	0	1	0	1
LSM3	P62310	P62310	HUMAN	U6 snRNA-associated Sm-like protein LSm3						Nuc		0	5	1219.85	1274.79	1.04503	0	0	3	0.19631	1	1	1	0	0	0	1	0	1
LRRC47	Q8N1G4	Q8N1G4	HUMAN	Leucine-rich repeat-containing protein 47								0	21	9259.6	9674.19	1.04477	0	0	3	0.19783	1	1	1	0	0	0	1	0	1
DDT	P30046	P30046	HUMAN	D-dopachrome decarboxylase								0	14	2717.02	2996.35	1.10281	0	0	5	0.19892	1	1	1	0	0	0	1	0	1
TACC2	O95359-3	O95359	HUMAN	Isoform 3 of Transforming acidic coiled-coil-containing protein 2						Nuc		0	30	9089.51	9340.99	1.02767	0	0	4	0.19897	1	1	1	0	0	0	1	0	1
PDCD5	O14737	O14737	HUMAN	Programmed cell death protein 5						Nuc		0	8	4460.41	4562.53	1.0229	0	0	3	0.20065	1	1	1	0	0	0	1	0	1
ETFA	P13804	P13804	HUMAN	Electron transfer flavoprotein subunit alpha, mitochondrial								0	44	14752.6	16270.5	1.10289	0	0	9	0.2026	1	1	1	0	0	0	1	0	1
AGPS	O00116	O00116	HUMAN	Alkyldihydroxyacetonephosphate synthase, peroxisomal	M							0	32	12241.8	12843.6	1.04916	0	0	2	0.20306	1	1	1	0	0	0	1	0	1
SEC23B	Q15437	Q15437	HUMAN	Protein transport protein Sec23B	M							0	15	9307.28	8893.44	0.955536	0	0	5	0.20315	1	1	1	0	0	0	1	0	1
UQCRC1	P31930	P31930	HUMAN	Cytochrome b-c1 complex subunit 1, mitochondrial	M							0	23	6635.27	6603.21	0.995169	0	0	15	0.20507	1	1	1	0	0	0	1	0	1
AK4	P27144	P27144	HUMAN	Adenylate kinase 4, mitochondrial								0	12	4354.48	4431.19	1.01762	0	0	4	0.20755	1	1	1	0	0	0	1	0	1
TCEB2	Q15370	Q15370	HUMAN	Transcription elongation factor B polypeptide 2								0	14	7342.33	8071.13	1.09926	0	0	6	0.20938	1	1	1	0	0	0	1	0	1
ATP5I	P56385	P56385	HUMAN	ATP synthase subunit e, mitochondrial	M							0	2	358.454	450.267	1.25614	0	0	2	0.21116	1	1	1	0	0	0	1	0	1
SMC1A	Q14683	Q14683	HUMAN	Structural maintenance of chromosomes protein 1A						Nuc		0	71	39183.5	38066.2	0.971485	0	0	3	0.21215	1	1	1	0	0	0	1	0	1
TALDO1	P37837	P37837	HUMAN	Transaldolase						Nuc		0	59	26663.8	27982.7	1.04946	0	0	3	0.21227	1	1	1	0	0	0	1	0	1
APRT	P07741	P07741	HUMAN	Adenine phosphoribosyltransferase								0	5	2031.65	2345.28	1.15437	0	0	6	0.21358	1	1	1	0	0	0	1	0	1
PSMA7	O14818	O14818	HUMAN	Proteasome subunit alpha type-7						Nuc		0	34	22049.4	20703.8	0.938973	0	0	5	0.2152	1	1	1	0	0	0	1	0	1
TKFC	Q3LXA3	Q3LXA3	HUMAN	Triokinase/FMN cyclase						Nuc		0	12	3574.99	3734.96	1.04475	0	0	2	0.21562	1	1	1	0	0	0	1	0	1
PMPCB	O75439	O75439	HUMAN	Mitochondrial-processing peptidase subunit beta								0	10	4705.76	5030.97	1.06911	0	0	7	0.21581	1	1	1	0	0	0	1	0	1
GOT1	P17174	P17174	HUMAN	Aspartate aminotransferase, cytoplasmic						Nuc		0	26	13079.7	14285.8	1.09221	0	0	8	0.21603	1	1	1	0	0	0	1	0	1
IDH1	O75874	O75874	HUMAN	Isocitrate dehydrogenase [NADP] cytoplasmic								0	39	17198.7	19818.6	1.15233	0	0	6	0.21758	1	1	1	0	0	0	1	0	1
COX7A2	P14406	P14406	HUMAN	Cytochrome c oxidase subunit 7A2, mitochondrial								0	2	104.54	130.281	1.24623	0	0	2	0.21772	1	1	1	0	0	0	1	0	1
PNP	P00491	P00491	HUMAN	Purine nucleoside phosphorylase						Nuc		0	22	5717.01	5547.82	0.970406	0	0	4	0.21785	1	1	1	0	0	0	1	0	1
ECHS1	P30084	P30084	HUMAN	Enoyl-CoA hydratase, mitochondrial								0	36	13788.7	14206.6	1.03031	0	0	7	0.21802	1	1	1	0	0	0	1	0	1
CEBPZ	Q03701	Q03701	HUMAN	CCAAT/enhancer-binding protein zeta						Nuc		0	29	13013.8	12890.7	0.990543	0	0	5	0.21988	1	1	1	0	0	0	1	0	1
GMFB	P60983	P60983	HUMAN	Glia maturation factor beta								0	6	1948.29	2144.85	1.10089	0	0	3	0.22015	1	1	1	0	0	0	1	0	1
CMPK1	P30085	P30085	HUMAN	UMP-CMP kinase						Nuc		0	25	4859.83	5093.69	1.04812	0	0	3	0.22035	1	1	1	0	0	0	1	0	1
MVP	Q14764	Q14764	HUMAN	Major vault protein	M					Nuc		0	34	13834.8	15592	1.12701	0	0	15	0.22204	1	1	1	0	0	0	1	0	1
FSCN1	Q16658	Q16658	HUMAN	Fascin	M							0	76	27162.2	28044.3	1.03248	0	0	17	0.22301	1	1	1	0	0	0	1	0	1
HRSP12	P52758	P52758	HUMAN	Ribonuclease UK114						Nuc		0	5	2221.78	2221.45	0.999855	0	0	2	0.22316	1	1	1	0	0	0	1	0	1
NOP58	Q9Y2X3	Q9Y2X3	HUMAN	Nucleolar protein 58	M					Nuc		0	33	12036.3	12206.8	1.01416	0	0	6	0.22352	1	1	1	0	0	0	1	0	1
PSMA6	P60900	P60900	HUMAN	Proteasome subunit alpha type-6						Nuc		0	34	9544.71	9034.42	0.946536	0	0	6	0.22379	1	1	1	0	0	0	1	0	1
UFM1	P61960	P61960	HUMAN	Ubiquitin-fold modifier 1						Nuc		0	10	3552.21	3783.71	1.06517	0	0	2	0.22805	1	1	1	0	0	0	1	0	1
PTRF	Q6NZI2	Q6NZI2	HUMAN	Polymerase I and transcript release factor	M					Nuc		0	62	26641.2	24125.6	0.905574	0	0	7	0.22922	1	1	1	0	0	0	1	0	1
C12orf57	Q99622	Q99622	HUMAN	Protein C10								0	2	1960.49	1526.84	0.778805	0	0	2	0.23002	1	1	1	0	0	0	1	0	1
PFDN5	Q99471	Q99471	HUMAN	Prefoldin subunit 5						Nuc		0	18	5214.02	5124.33	0.982799	0	0	3	0.23325	1	1	1	0	0	0	1	0	1
UGDH	O60701	O60701	HUMAN	UDP-glucose 6-dehydrogenase								0	28	8752.39	9134.7	1.04368	0	0	5	0.23416	1	1	1	0	0	0	1	0	1
MAPRE1	Q15691	Q15691	HUMAN	Microtubule-associated protein RP/EB family member 1	M							0	31	13317.4	13543.1	1.01695	0	0	2	0.23565	1	1	1	0	0	0	1	0	1
COX17	Q14061	Q14061	HUMAN	Cytochrome c oxidase copper chaperone	M							0	4	1528.33	1345.51	0.880379	0	0	1	0.23742	1	1	1	0	0	0	1	0	1
SQRDL	Q9Y6N5	Q9Y6N5	HUMAN	Sulfide:quinone oxidoreductase, mitochondrial	M							0	22	5190.99	5773.25	1.11217	0	0	4	0.2396	1	1	1	0	0	0	1	0	1
NARS	O43776	O43776	HUMAN	Asparagine--tRNA ligase, cytoplasmic								0	36	12120.1	12370.9	1.0207	0	0	5	0.23993	1	1	1	0	0	0	1	0	1
TBCA	O75347	O75347	HUMAN	Tubulin-specific chaperone A								0	23	10975.7	11006.3	1.00279	0	0	4	0.24027	1	1	1	0	0	0	1	0	1
HIBADH	P31937	P31937	HUMAN	3-hydroxyisobutyrate dehydrogenase, mitochondrial								0	20	8142.93	8266.78	1.01521	0	0	6	0.24089	1	1	1	0	0	0	1	0	1
FIS1	Q9Y3D6	Q9Y3D6	HUMAN	Mitochondrial fission 1 protein	M							0	2	1468.54	1469.53	1.00067	0	0	2	0.24328	1	1	1	0	0	0	1	0	1
ASS1	P00966	P00966	HUMAN	Argininosuccinate synthase	M					Nuc		0	32	13367.5	15482	1.15819	0	0	6	0.24382	1	1	1	0	0	0	1	0	1
NDUFS6	O75380	O75380	HUMAN	NADH dehydrogenase [ubiquinone] iron-sulfur protein 6, mitochondrial	M							0	1	49.0333	51.9812	1.06012	0	0	2	0.24546	1	1	1	0	0	0	1	0	1
JUNB	P17275	P17275	HUMAN	Transcription factor jun-B								0	10	4950.37	4915.19	0.992894	0	0	2	0.24832	1	1	1	0	0	0	1	0	1
APEH	P13798	P13798	HUMAN	Acylamino-acid-releasing enzyme	M							0	14	4856.57	5187.41	1.06812	0	0	5	0.25122	1	1	1	0	0	0	1	0	1
BAG2	O95816	O95816	HUMAN	BAG family molecular chaperone regulator 2								0	9	2435.14	2580.32	1.05962	0	0	5	0.25147	1	1	1	0	0	0	1	0	1
ADH5	P11766	P11766	HUMAN	Alcohol dehydrogenase class-3								0	35	14921.2	16823.6	1.1275	0	0	6	0.25202	1	1	1	0	0	0	1	0	1
PTGES	O14684	O14684	HUMAN	Prostaglandin E synthase	M							0	1	525.222	547.954	1.04328	0	0	1	0.25359	1	1	1	0	0	0	1	0	1
PSMC3	P17980	P17980	HUMAN	26S protease regulatory subunit 6A	M					Nuc		0	72	23766.2	22994.2	0.967516	0	0	9	0.2536	1	1	1	0	0	0	1	0	1
ABCE1	P61221	P61221	HUMAN	ATP-binding cassette sub-family E member 1	M							0	42	21553.1	21217.3	0.984418	0	0	5	0.25453	1	1	1	0	0	0	1	0	1
ACO2	Q99798	Q99798	HUMAN	Aconitate hydratase, mitochondrial						Nuc		0	30	11550.8	12577.2	1.08886	0	0	12	0.25568	1	1	1	0	0	0	1	0	1
GTF2F1	P35269	P35269	HUMAN	General transcription factor IIF subunit 1	M					Nuc		0	32	8168.64	8045.94	0.984979	0	0	1	0.25618	1	1	1	0	0	0	1	0	1
TTC1	Q99614	Q99614	HUMAN	Tetratricopeptide repeat protein 1	M							0	23	8982.83	8968.7	0.998427	0	0	3	0.25668	1	1	1	0	0	0	1	0	1
FAM49B	Q9NUQ9	Q9NUQ9	HUMAN	Protein FAM49B	M							0	7	1833.93	1781.38	0.971345	0	0	5	0.25845	1	1	1	0	0	0	1	0	1
NASP	P49321	P49321	HUMAN	Nuclear autoantigenic sperm protein						Nuc		0	64	34365.6	36406.2	1.05938	0	0	9	0.2586	1	1	1	0	0	0	1	0	1
PUS7	Q96PZ0	Q96PZ0	HUMAN	Pseudouridylate synthase 7 homolog						Nuc		0	19	9283.1	8993.24	0.968775	0	0	2	0.25992	1	1	1	0	0	0	1	0	1
TXNDC17	Q9BRA2	Q9BRA2	HUMAN	Thioredoxin domain-containing protein 17								0	11	6965.16	7158.4	1.02774	0	0	5	0.26251	1	1	1	0	0	0	1	0	1
SSB	P05455	P05455	HUMAN	Lupus La protein								0	78	35370.6	38195.2	1.07986	0	0	8	0.26653	1	1	1	0	0	0	1	0	1
MT-CO2	P00403	P00403	HUMAN	Cytochrome c oxidase subunit 2	M							0	2	182.649	181.003	0.990988	0	0	5	0.26747	1	1	1	0	0	0	1	0	1
SGTA	O43765	O43765	HUMAN	Small glutamine-rich tetratricopeptide repeat-containing protein alpha	M							0	21	6811.64	7301.29	1.07188	0	0	4	0.26991	1	1	1	0	0	0	1	0	1
SYAP1	Q96A49	Q96A49	HUMAN	Synapse-associated protein 1								0	23	10919.8	11623.5	1.06444	0	0	3	0.27139	1	1	1	0	0	0	1	0	1
LSM8	O95777	O95777	HUMAN	U6 snRNA-associated Sm-like protein LSm8								0	4	1923.64	2109.01	1.09636	0	0	2	0.27222	1	1	1	0	0	0	1	0	1
ADK	P55263	P55263	HUMAN	Adenosine kinase								0	35	8779.39	9485.97	1.08048	0	0	7	0.27224	1	1	1	0	0	0	1	0	1
ARMT1	Q9H993	Q9H993	HUMAN	Protein-glutamate O-methyltransferase								0	8	3211.28	3754.21	1.16907	0	0	2	0.27453	1	1	1	0	0	0	1	0	1
TWF1	Q12792	Q12792	HUMAN	Twinfilin-1	M							0	19	5596.56	4805.32	0.858621	0	0	2	0.2752	1	1	1	0	0	0	1	0	1
CS	O75390	O75390	HUMAN	Citrate synthase, mitochondrial						Nuc		0	34	14620.6	15367.1	1.05106	0	0	6	0.27548	1	1	1	0	0	0	1	0	1
PPIH	O43447	O43447	HUMAN	Peptidyl-prolyl cis-trans isomerase H								0	10	6013.84	6763.45	1.12465	0	0	3	0.27586	1	1	1	0	0	0	1	0	1
PSMC2	P35998	P35998	HUMAN	26S protease regulatory subunit 7	M					Nuc		0	34	12774.5	12694.3	0.993724	0	0	9	0.27658	1	1	1	0	0	0	1	0	1
EIF2S3	P41091	P41091	HUMAN	Eukaryotic translation initiation factor 2 subunit 3								0	37	21300.8	21035.2	0.98753	0	0	8	0.27807	1	1	1	0	0	0	1	0	1
HIST1H1D	P16402	P16402	HUMAN	Histone H1.3								0	117	75976.6	72381.2	0.952678	0	0	8	0.27822	1	1	1	0	0	0	1	0	1
TCEB1	Q15369	Q15369	HUMAN	Transcription elongation factor B polypeptide 1								0	19	5003.95	4938.89	0.986999	0	0	4	0.27836	1	1	1	0	0	0	1	0	1
GLTP	Q9NZD2	Q9NZD2	HUMAN	Glycolipid transfer protein	M							0	4	1529.52	1434.12	0.937628	0	0	1	0.27838	1	1	1	0	0	0	1	0	1
DKC1	O60832	O60832	HUMAN	H/ACA ribonucleoprotein complex subunit 4						Nuc		0	28	16693.4	15706.3	0.940868	0	0	4	0.27874	1	1	1	0	0	0	1	0	1
PCK2	Q16822	Q16822	HUMAN	Phosphoenolpyruvate carboxykinase [GTP], mitochondrial								0	18	4180.83	4722.72	1.12961	0	0	3	0.28006	1	1	1	0	0	0	1	0	1
UQCRFS1	P47985	P47985	HUMAN	Cytochrome b-c1 complex subunit Rieske, mitochondrial	M							0	12	7403.09	7226.81	0.976188	0	0	5	0.28171	1	1	1	0	0	0	1	0	1
TRIM16	O95361	O95361	HUMAN	Tripartite motif-containing protein 16								0	19	5931.91	5401.87	0.910646	0	0	3	0.28245	1	1	1	0	0	0	1	0	1
LRRC59	Q96AG4	Q96AG4	HUMAN	Leucine-rich repeat-containing protein 59	M							0	36	19203.2	19848.9	1.03362	0	0	7	0.28308	1	1	1	0	0	0	1	0	1
SUB1	P53999	P53999	HUMAN	Activated RNA polymerase II transcriptional coactivator p15						Nuc		0	35	14420.9	14031	0.972966	0	0	2	0.28495	1	1	1	0	0	0	1	0	1
ABRACL	Q9P1F3	Q9P1F3	HUMAN	Costars family protein ABRACL								0	1	235.917	289.393	1.22667	0	0	1	0.28557	1	1	1	0	0	0	1	0	1
BLVRA	P53004	P53004	HUMAN	Biliverdin reductase A								0	8	2972.64	3195.03	1.07481	0	0	3	0.28733	1	1	1	0	0	0	1	0	1
ARF4	P18085	P18085	HUMAN	ADP-ribosylation factor 4	M							0	5	2582.18	2656.78	1.02889	0	0	5	0.2877	1	1	1	0	0	0	1	0	1
C14orf166	Q9Y224	Q9Y224	HUMAN	UPF0568 protein C14orf166						Nuc		0	24	10532.8	10157.2	0.96434	0	0	3	0.2895	1	1	1	0	0	0	1	0	1
RBM12	Q9NTZ6	Q9NTZ6	HUMAN	RNA-binding protein 12								0	8	2476.99	2605.58	1.05191	0	0	2	0.29473	1	1	1	0	0	0	1	0	1
CISD2	Q8N5K1	Q8N5K1	HUMAN	CDGSH iron-sulfur domain-containing protein 2	M							0	6	3172.43	3390.97	1.06889	0	0	1	0.29551	1	1	1	0	0	0	1	0	1
PDLIM5	Q96HC4	Q96HC4	HUMAN	PDZ and LIM domain protein 5	M							0	17	6802.62	6782.08	0.996981	0	0	7	0.29607	1	1	1	0	0	0	1	0	1
CAPG	P40121	P40121	HUMAN	Macrophage-capping protein						Nuc		0	26	12849.1	14464.3	1.12571	0	0	7	0.29659	1	1	1	0	0	0	1	0	1
OLA1	Q9NTK5	Q9NTK5	HUMAN	Obg-like ATPase 1	M							0	35	19363.9	20051.5	1.03551	0	0	8	0.29739	1	1	1	0	0	0	1	0	1
RPLP1	P05386	P05386	HUMAN	60S acidic ribosomal protein P1								0	11	4480.92	4782.37	1.06727	0	0	3	0.29768	1	1	1	0	0	0	1	0	1
HTT	P42858	P42858	HUMAN	Huntingtin	M					Nuc		0	9	2137.31	2171.41	1.01596	0	0	2	0.29832	1	1	1	0	0	0	1	0	1
MAPK1	P28482	P28482	HUMAN	Mitogen-activated protein kinase 1						Nuc		0	20	12492.9	12029.4	0.962899	0	0	6	0.2984	1	1	1	0	0	0	1	0	1
MCM2	P49736	P49736	HUMAN	DNA replication licensing factor MCM2						Nuc		0	46	13474	14681.5	1.08962	0	0	5	0.29891	1	1	1	0	0	0	1	0	1
PSAT1	Q9Y617	Q9Y617	HUMAN	Phosphoserine aminotransferase								0	54	22978.6	23444.1	1.02026	0	0	8	0.29926	1	1	1	0	0	0	1	0	1
FKBP3	Q00688	Q00688	HUMAN	Peptidyl-prolyl cis-trans isomerase FKBP3	M					Nuc		0	36	14588.1	15067	1.03283	0	0	3	0.29969	1	1	1	0	0	0	1	0	1
PDLIM1	O00151	O00151	HUMAN	PDZ and LIM domain protein 1								0	90	38273.1	40727.4	1.06413	0	0	8	0.30149	1	1	1	0	0	0	1	0	1
PTRH2	Q9Y3E5	Q9Y3E5	HUMAN	Peptidyl-tRNA hydrolase 2, mitochondrial	M							0	8	4527.45	4365.9	0.964316	0	0	2	0.3028	1	1	1	0	0	0	1	0	1
UROD	P06132	P06132	HUMAN	Uroporphyrinogen decarboxylase								0	2	204.371	270.9	1.32553	0	0	2	0.30289	1	1	1	0	0	0	1	0	1
HIST1H1C	P16403	P16403	HUMAN	Histone H1.2						Nuc		0	11	5455.07	5864.23	1.075	0	0	8	0.30349	1	1	1	0	0	0	1	0	1
CCDC58	Q4VC31	Q4VC31	HUMAN	Coiled-coil domain-containing protein 58								0	7	5957.81	6247.27	1.04859	0	0	2	0.30355	1	1	1	0	0	0	1	0	1
SARNP	P82979	P82979	HUMAN	SAP domain-containing ribonucleoprotein	M					Nuc		0	18	7991.58	8476.62	1.06069	0	0	5	0.30401	1	1	1	0	0	0	1	0	1
TMEM109	Q9BVC6	Q9BVC6	HUMAN	Transmembrane protein 109	M							0	3	1516.49	1936.8	1.27716	0	0	2	0.30423	1	1	1	0	0	0	1	0	1
NUDT5	Q9UKK9	Q9UKK9	HUMAN	ADP-sugar pyrophosphatase						Nuc		0	25	10291.3	10688.5	1.03859	0	0	5	0.30529	1	1	1	0	0	0	1	0	1
PGAM1	P18669	P18669	HUMAN	Phosphoglycerate mutase 1	M							0	57	23319.7	23623.6	1.01303	0	0	6	0.30577	1	1	1	0	0	0	1	0	1
EIF2D	P41214	P41214	HUMAN	Eukaryotic translation initiation factor 2D						Nuc		0	6	3778.14	3446.21	0.912146	0	0	4	0.30673	1	1	1	0	0	0	1	0	1
ALDH9A1	P49189	P49189	HUMAN	4-trimethylaminobutyraldehyde dehydrogenase								0	40	16199	17387.1	1.07334	0	0	7	0.30689	1	1	1	0	0	0	1	0	1
UBE2N	P61088	P61088	HUMAN	Ubiquitin-conjugating enzyme E2 N						Nuc		0	26	8659.45	9123.06	1.05354	0	0	5	0.30718	1	1	1	0	0	0	1	0	1
TPR	P12270	P12270	HUMAN	Nucleoprotein TPR	M					Nuc		0	155	57798.7	56382.9	0.975506	0	0	18	0.30933	1	1	1	0	0	0	1	0	1
CHORDC1	Q9UHD1	Q9UHD1	HUMAN	Cysteine and histidine-rich domain-containing protein 1								0	47	21165.5	22216	1.04964	0	0	3	0.31012	1	1	1	0	0	0	1	0	1
LRPPRC	P42704	P42704	HUMAN	Leucine-rich PPR motif-containing protein, mitochondrial	M					Nuc		0	133	55620.5	47014.6	0.845274	0	0	31	0.3102	1	1	1	0	0	0	1	0	1
PFDN4	Q9NQP4	Q9NQP4	HUMAN	Prefoldin subunit 4						Nuc		0	6	2845.44	2792.25	0.981308	0	0	2	0.31038	1	1	1	0	0	0	1	0	1
DLD	P09622	P09622	HUMAN	Dihydrolipoyl dehydrogenase, mitochondrial								0	31	12585.2	13945	1.10805	0	0	5	0.31552	1	1	1	0	0	0	1	0	1
PPP1CB	P62140	P62140	HUMAN	Serine/threonine-protein phosphatase PP1-beta catalytic subunit						Nuc		0	8	2462.69	2449.57	0.994674	0	0	4	0.31552	1	1	1	0	0	0	1	0	1
APEX1	P27695	P27695	HUMAN	DNA-(apurinic or apyrimidinic site) lyase						Nuc		0	20	10482.4	9690.62	0.924466	0	0	3	0.3199	1	1	1	0	0	0	1	0	1
SRM	P19623	P19623	HUMAN	Spermidine synthase								0	28	5135.57	5471.84	1.06548	0	0	4	0.3207	1	1	1	0	0	0	1	0	1
OAT	P04181	P04181	HUMAN	Ornithine aminotransferase, mitochondrial								0	26	10185.7	9556.55	0.938231	0	0	9	0.32127	1	1	1	0	0	0	1	0	1
ARCN1	P48444	P48444	HUMAN	Coatomer subunit delta	M							0	50	26009	25221.7	0.969728	0	0	8	0.32643	1	1	1	0	0	0	1	0	1
COG1	Q8WTW3	Q8WTW3	HUMAN	Conserved oligomeric Golgi complex subunit 1	M							0	11	2773.22	3277.45	1.18182	0	0	1	0.3265	1	1	1	0	0	0	1	0	1
TARS	P26639	P26639	HUMAN	Threonine--tRNA ligase, cytoplasmic								0	87	36353.7	36160.5	0.994685	0	0	12	0.32763	1	1	1	0	0	0	1	0	1
ACTR3	P61158	P61158	HUMAN	Actin-related protein 3	M							0	31	12806.6	13378	1.04462	0	0	10	0.33105	1	1	1	0	0	0	1	0	1
NDUFA8	P51970	P51970	HUMAN	NADH dehydrogenase [ubiquinone] 1 alpha subcomplex subunit 8	M							0	4	1830.71	1726.35	0.942992	0	0	1	0.33188	1	1	1	0	0	0	1	0	1
PGM2	Q96G03	Q96G03	HUMAN	Phosphoglucomutase-2								0	20	13874.2	14384	1.03675	0	0	3	0.33202	1	1	1	0	0	0	1	0	1
THOC2	Q8NI27	Q8NI27	HUMAN	THO complex subunit 2								0	25	7776.35	7988.32	1.02726	0	0	1	0.335	1	1	1	0	0	0	1	0	1
SEC24A	O95486	O95486	HUMAN	Protein transport protein Sec24A	M							0	1	90.7692	87.1225	0.959824	0	0	3	0.33629	1	1	1	0	0	0	1	0	1
PRMT5	O14744	O14744	HUMAN	Protein arginine N-methyltransferase 5						Nuc		0	50	11246.8	11830.5	1.05191	0	0	11	0.33656	1	1	1	0	0	0	1	0	1
ESD	P10768	P10768	HUMAN	S-formylglutathione hydrolase	M							0	19	5492.73	6114.3	1.11316	0	0	5	0.33743	1	1	1	0	0	0	1	0	1
PCNP	Q8WW12	Q8WW12	HUMAN	PEST proteolytic signal-containing nuclear protein						Nuc		0	18	8204.04	8239.19	1.00428	0	0	3	0.33851	1	1	1	0	0	0	1	0	1
EIF2B5	Q13144	Q13144	HUMAN	Translation initiation factor eIF-2B subunit epsilon						Nuc		0	7	1912.86	1810.37	0.94642	0	0	3	0.33962	1	1	1	0	0	0	1	0	1
OXSR1	O95747	O95747	HUMAN	Serine/threonine-protein kinase OSR1								0	8	4550.31	3905.48	0.858289	0	0	4	0.34031	1	1	1	0	0	0	1	0	1
PGM1	P36871	P36871	HUMAN	Phosphoglucomutase-1								0	26	9160.49	10003.3	1.092	0	0	8	0.34233	1	1	1	0	0	0	1	0	1
IMMT	Q16891-2	Q16891	HUMAN	Isoform 2 of MICOS complex subunit MIC60	M							0	1	179.004	208.825	1.16659	0	0	16	0.3425	1	1	1	0	0	0	1	0	1
NOP56	O00567	O00567	HUMAN	Nucleolar protein 56	M							0	35	16696.3	15442.1	0.924879	0	0	9	0.34294	1	1	1	0	0	0	1	0	1
PSMB1	P20618	P20618	HUMAN	Proteasome subunit beta type-1						Nuc		0	26	6148.15	6235.01	1.01413	0	0	4	0.34702	1	1	1	0	0	0	1	0	1
KIF5B	P33176	P33176	HUMAN	Kinesin-1 heavy chain	M							0	61	31402.7	30665.9	0.976537	0	0	16	0.34785	1	1	1	0	0	0	1	0	1
GLUD1	P00367	P00367	HUMAN	Glutamate dehydrogenase 1, mitochondrial								0	87	29538.7	33232.1	1.12504	0	0	9	0.34836	1	1	1	0	0	0	1	0	1
TARDBP	Q13148	Q13148	HUMAN	TAR DNA-binding protein 43						Nuc		0	22	5262.52	5615.65	1.0671	0	0	5	0.34863	1	1	1	0	0	0	1	0	1
VPS18	Q9P253	Q9P253	HUMAN	Vacuolar protein sorting-associated protein 18 homolog	M							0	11	4211.82	4373.97	1.0385	0	0	1	0.34876	1	1	1	0	0	0	1	0	1
COPG1	Q9Y678	Q9Y678	HUMAN	Coatomer subunit gamma-1	M							0	44	20413.1	20581	1.00823	0	0	12	0.34884	1	1	1	0	0	0	1	0	1
AATF	Q9NY61	Q9NY61	HUMAN	Protein AATF						Nuc		0	10	2632.3	2239.07	0.850613	0	0	1	0.35046	1	1	1	0	0	0	1	0	1
ENOPH1	Q9UHY7	Q9UHY7	HUMAN	Enolase-phosphatase E1						Nuc		0	6	843.56	860.739	1.02036	0	0	2	0.35047	1	1	1	0	0	0	1	0	1
DYNLRB1	Q9NP97	Q9NP97	HUMAN	Dynein light chain roadblock-type 1	M							0	8	4101.66	3943.43	0.961424	0	0	2	0.35104	1	1	1	0	0	0	1	0	1
PYM1	Q9BRP8	Q9BRP8	HUMAN	Partner of Y14 and mago								0	6	3367.56	3838.4	1.13982	0	0	3	0.3524	1	1	1	0	0	0	1	0	1
NOM1	Q5C9Z4	Q5C9Z4	HUMAN	Nucleolar MIF4G domain-containing protein 1						Nuc		0	4	2246.24	1886.03	0.839637	0	0	3	0.35448	1	1	1	0	0	0	1	0	1
GRSF1	Q12849	Q12849	HUMAN	G-rich sequence factor 1								0	10	6159.12	4598.26	0.746577	0	0	1	0.35601	1	1	1	0	0	0	1	0	1
RBM28	Q9NW13	Q9NW13	HUMAN	RNA-binding protein 28								0	31	16722	15839.2	0.947208	0	0	5	0.35618	1	1	1	0	0	0	1	0	1
G3BP2	Q9UN86-2	Q9UN86	HUMAN	Isoform B of Ras GTPase-activating protein-binding protein 2								0	1	80.7446	72.7956	0.901554	0	0	6	0.35818	1	1	1	0	0	0	1	0	1
NAPA	P54920	P54920	HUMAN	Alpha-soluble NSF attachment protein	M							0	15	5926.71	5835.2	0.98456	0	0	4	0.35903	1	1	1	0	0	0	1	0	1
NDUFA5	Q16718	Q16718	HUMAN	NADH dehydrogenase [ubiquinone] 1 alpha subcomplex subunit 5								0	5	958.564	932.31	0.972611	0	0	3	0.36006	1	1	1	0	0	0	1	0	1
PMVK	Q15126	Q15126	HUMAN	Phosphomevalonate kinase	M							0	3	2633.32	2551.96	0.969104	0	0	2	0.36069	1	1	1	0	0	0	1	0	1
EIF4B	P23588	P23588	HUMAN	Eukaryotic translation initiation factor 4B								0	62	20682.8	21266.7	1.02823	0	0	6	0.36116	1	1	1	0	0	0	1	0	1
LMNB2	Q03252	Q03252	HUMAN	Lamin-B2	M							0	74	29690	30827.5	1.03831	0	0	6	0.36174	1	1	1	0	0	0	1	0	1
HP1BP3	Q5SSJ5	Q5SSJ5	HUMAN	Heterochromatin protein 1-binding protein 3						Nuc		0	49	18747.3	19590.1	1.04495	0	0	6	0.36214	1	1	1	0	0	0	1	0	1
IARS2	Q9NSE4	Q9NSE4	HUMAN	Isoleucine--tRNA ligase, mitochondrial								0	26	11824.6	12860.2	1.08758	0	0	11	0.36261	1	1	1	0	0	0	1	0	1
USP39	Q53GS9	Q53GS9	HUMAN	U4/U6.U5 tri-snRNP-associated protein 2								0	12	3457.2	3798.75	1.09879	0	0	6	0.36836	1	1	1	0	0	0	1	0	1
SPTBN1	Q01082	Q01082	HUMAN	Spectrin beta chain, non-erythrocytic 1								0	130	60170.2	56151.7	0.933214	0	0	14	0.36955	1	1	1	0	0	0	1	0	1
ACSL3	O95573	O95573	HUMAN	Long-chain-fatty-acid--CoA ligase 3	M							0	22	6784.09	7056.08	1.04009	0	0	7	0.37147	1	1	1	0	0	0	1	0	1
ATP5H	O75947	O75947	HUMAN	ATP synthase subunit d, mitochondrial	M							0	29	8435.46	9564.49	1.13384	0	0	4	0.37156	1	1	1	0	0	0	1	0	1
LAMTOR5	O43504	O43504	HUMAN	Ragulator complex protein LAMTOR5	M							0	1	90.8296	73.9312	0.813955	0	0	2	0.37204	1	1	1	0	0	0	1	0	1
TOMM70	O94826	O94826	HUMAN	Mitochondrial import receptor subunit TOM70	M							0	62	24155.1	25590.5	1.05943	0	0	2	0.37258	1	1	1	0	0	0	1	0	1
CSRP1	P21291	P21291	HUMAN	Cysteine and glycine-rich protein 1						Nuc		0	31	15279.5	15929.8	1.04256	0	0	5	0.37365	1	1	1	0	0	0	1	0	1
PSMA4	P25789	P25789	HUMAN	Proteasome subunit alpha type-4	M					Nuc		0	28	11471.5	12638.7	1.10175	0	0	4	0.37487	1	1	1	0	0	0	1	0	1
LYAR	Q9NX58	Q9NX58	HUMAN	Cell growth-regulating nucleolar protein						Nuc		0	17	12174	12145.7	0.997677	0	0	5	0.37639	1	1	1	0	0	0	1	0	1
OGDH	Q02218	Q02218	HUMAN	2-oxoglutarate dehydrogenase, mitochondrial	M							0	38	15466.7	15583.4	1.00754	0	0	9	0.37791	1	1	1	0	0	0	1	0	1
PSMA5	P28066	P28066	HUMAN	Proteasome subunit alpha type-5						Nuc		0	37	14520	14609.6	1.00617	0	0	5	0.38165	1	1	1	0	0	0	1	0	1
NPC2	P61916	P61916	HUMAN	Epididymal secretory protein E1								0	13	7602.09	6256.63	0.823015	0	0	4	0.38406	1	1	1	0	0	0	1	0	1
PSMB3	P49720	P49720	HUMAN	Proteasome subunit beta type-3						Nuc		0	13	3512.38	3637.8	1.03571	0	0	4	0.38477	1	1	1	0	0	0	1	0	1
PWP2	Q15269	Q15269	HUMAN	Periodic tryptophan protein 2 homolog								0	9	5036.42	4293.9	0.85257	0	0	1	0.3853	1	1	1	0	0	0	1	0	1
UBA2	Q9UBT2	Q9UBT2	HUMAN	SUMO-activating enzyme subunit 2								0	27	16247.8	17076.5	1.051	0	0	5	0.38849	1	1	1	0	0	0	1	0	1
PDIA5	Q14554	Q14554	HUMAN	Protein disulfide-isomerase A5	M							0	8	2128.08	2248.01	1.05636	0	0	2	0.39174	1	1	1	0	0	0	1	0	1
SBDS	Q9Y3A5	Q9Y3A5	HUMAN	Ribosome maturation protein SBDS						Nuc		0	28	15866.2	14472.3	0.912141	0	0	4	0.39571	1	1	1	0	0	0	1	0	1
RRS1	Q15050	Q15050	HUMAN	Ribosome biogenesis regulatory protein homolog						Nuc		0	19	5764.83	5242.78	0.909442	0	0	2	0.39697	1	1	1	0	0	0	1	0	1
HEBP2	Q9Y5Z4	Q9Y5Z4	HUMAN	Heme-binding protein 2								0	9	2069.33	2441.49	1.17984	0	0	5	0.39776	1	1	1	0	0	0	1	0	1
PSMD6	Q15008	Q15008	HUMAN	26S proteasome non-ATPase regulatory subunit 6								0	16	9548.36	9397.75	0.984227	0	0	2	0.40001	1	1	1	0	0	0	1	0	1
NDUFA12	Q9UI09	Q9UI09	HUMAN	NADH dehydrogenase [ubiquinone] 1 alpha subcomplex subunit 12	M							0	3	539.323	550.481	1.02069	0	0	2	0.40199	1	1	1	0	0	0	1	0	1
SLK	Q9H2G2-2	Q9H2G2	HUMAN	Isoform 2 of STE20-like serine/threonine-protein kinase								0	1	1530.57	1417.32	0.92601	0	0	6	0.40202	1	1	1	0	0	0	1	0	1
DLAT	P10515	P10515	HUMAN	Dihydrolipoyllysine-residue acetyltransferase component of pyruvate dehydrogenase complex, mitochondrial								0	15	9914.25	9404	0.948534	0	0	7	0.40433	1	1	1	0	0	0	1	0	1
PAFAH1B1	P43034	P43034	HUMAN	Platelet-activating factor acetylhydrolase IB subunit alpha	M							0	31	17302.7	16228.9	0.93794	0	0	3	0.4044	1	1	1	0	0	0	1	0	1
TIMM44	O43615	O43615	HUMAN	Mitochondrial import inner membrane translocase subunit TIM44	M							0	18	7851.72	7838.85	0.998361	0	0	4	0.40564	1	1	1	0	0	0	1	0	1
CDC5L	Q99459	Q99459	HUMAN	Cell division cycle 5-like protein	M					Nuc		0	45	12692.5	13572.9	1.06937	0	0	3	0.4059	1	1	1	0	0	0	1	0	1
UQCRC2	P22695	P22695	HUMAN	Cytochrome b-c1 complex subunit 2, mitochondrial	M							0	18	8272.66	8104.74	0.979702	0	0	15	0.40864	1	1	1	0	0	0	1	0	1
ACAA2	P42765	P42765	HUMAN	3-ketoacyl-CoA thiolase, mitochondrial	M							0	4	499.338	531.134	1.06368	0	0	10	0.40924	1	1	1	0	0	0	1	0	1
TOMM22	Q9NS69	Q9NS69	HUMAN	Mitochondrial import receptor subunit TOM22 homolog	M							0	3	882.925	922.656	1.045	0	0	3	0.41205	1	1	1	0	0	0	1	0	1
PYGO2	Q9BRQ0	Q9BRQ0	HUMAN	Pygopus homolog 2								0	3	752.122	736.775	0.979595	0	0	1	0.41381	1	1	1	0	0	0	1	0	1
CNN2	Q99439	Q99439	HUMAN	Calponin-2	M							0	24	11569.9	10856	0.938298	0	0	3	0.41469	1	1	1	0	0	0	1	0	1
NPEPPS	P55786	P55786	HUMAN	Puromycin-sensitive aminopeptidase						Nuc		0	45	13984.5	15403.2	1.10145	0	0	8	0.41496	1	1	1	0	0	0	1	0	1
DDX46	Q7L014	Q7L014	HUMAN	Probable ATP-dependent RNA helicase DDX46	M					Nuc		0	40	15560.7	16210.7	1.04177	0	0	9	0.41595	1	1	1	0	0	0	1	0	1
PSMC1	P62191	P62191	HUMAN	26S protease regulatory subunit 4	M					Nuc		0	37	15245.4	14350.1	0.941276	0	0	8	0.41626	1	1	1	0	0	0	1	0	1
HNRNPA0	Q13151	Q13151	HUMAN	Heterogeneous nuclear ribonucleoprotein A0						Nuc		0	18	3821.47	3401.53	0.890111	0	0	6	0.41751	1	1	1	0	0	0	1	0	1
GPX1	P07203	P07203	HUMAN	Glutathione peroxidase 1						Nuc		0	2	199.009	225.204	1.13162	0	0	4	0.41774	1	1	1	0	0	0	1	0	1
PSMC6	P62333	P62333	HUMAN	26S protease regulatory subunit 10B	M					Nuc		0	28	12978.4	12260.4	0.944677	0	0	9	0.42342	1	1	1	0	0	0	1	0	1
NANS	Q9NR45	Q9NR45	HUMAN	Sialic acid synthase								0	17	8436.5	8727.01	1.03443	0	0	3	0.42434	1	1	1	0	0	0	1	0	1
OTUB1	Q96FW1	Q96FW1	HUMAN	Ubiquitin thioesterase OTUB1						Nuc		0	20	4919.78	6003.49	1.22028	0	0	4	0.42485	1	1	1	0	0	0	1	0	1
RBM27	Q9P2N5	Q9P2N5	HUMAN	RNA-binding protein 27								0	22	12026.8	12155.1	1.01067	0	0	3	0.4252	1	1	1	0	0	0	1	0	1
GFM1	Q96RP9	Q96RP9	HUMAN	Elongation factor G, mitochondrial								0	36	13637.8	12765.2	0.936017	0	0	3	0.42556	1	1	1	0	0	0	1	0	1
ATP5L	O75964	O75964	HUMAN	ATP synthase subunit g, mitochondrial	M							0	9	4011.54	3915.94	0.976167	0	0	3	0.42716	1	1	1	0	0	0	1	0	1
PRPF4B	Q13523	Q13523	HUMAN	Serine/threonine-protein kinase PRP4 homolog								0	15	9737.91	10025.4	1.02952	0	0	2	0.42801	1	1	1	0	0	0	1	0	1
HN1	Q9UK76	Q9UK76	HUMAN	Hematological and neurological expressed 1 protein	M					Nuc		0	23	8506.77	7367.8	0.866111	0	0	6	0.42806	1	1	1	0	0	0	1	0	1
KCTD12	Q96CX2	Q96CX2	HUMAN	BTB/POZ domain-containing protein KCTD12	M							0	8	1058.1	1069.49	1.01076	0	0	2	0.42918	1	1	1	0	0	0	1	0	1
ECH1	Q13011	Q13011	HUMAN	Delta(3,5)-Delta(2,4)-dienoyl-CoA isomerase, mitochondrial	M							0	7	1732.49	2074.65	1.1975	0	0	6	0.43071	1	1	1	0	0	0	1	0	1
SPAG7	O75391	O75391	HUMAN	Sperm-associated antigen 7						Nuc		0	9	5362.98	4839.1	0.902316	0	0	2	0.43169	1	1	1	0	0	0	1	0	1
GRHPR	Q9UBQ7	Q9UBQ7	HUMAN	Glyoxylate reductase/hydroxypyruvate reductase								0	5	1580.98	1815.37	1.14826	0	0	4	0.43297	1	1	1	0	0	0	1	0	1
TMOD3	Q9NYL9	Q9NYL9	HUMAN	Tropomodulin-3								0	31	11499.7	8845.41	0.769185	0	0	5	0.4338	1	1	1	0	0	0	1	0	1
ACTR2	P61160	P61160	HUMAN	Actin-related protein 2	M							0	24	11551.9	11390.5	0.98603	0	0	6	0.43806	1	1	1	0	0	0	1	0	1
VARS	P26640	P26640	HUMAN	Valine--tRNA ligase								0	32	11548.5	12182.5	1.0549	0	0	8	0.43849	1	1	1	0	0	0	1	0	1
TBK1	Q9UHD2	Q9UHD2	HUMAN	Serine/threonine-protein kinase TBK1	M							0	9	4113.33	3249.02	0.789877	0	0	2	0.43887	1	1	1	0	0	0	1	0	1
PSMD8	P48556	P48556	HUMAN	26S proteasome non-ATPase regulatory subunit 8						Nuc		0	9	5193.43	5394.19	1.03866	0	0	2	0.43943	1	1	1	0	0	0	1	0	1
ALDH1B1	P30837	P30837	HUMAN	Aldehyde dehydrogenase X, mitochondrial	M							0	8	3187.07	3240.12	1.01665	0	0	6	0.44623	1	1	1	0	0	0	1	0	1
TPP2	P29144	P29144	HUMAN	Tripeptidyl-peptidase 2						Nuc		0	61	26039.9	27961.6	1.0738	0	0	6	0.44755	1	1	1	0	0	0	1	0	1
PSMA2	P25787	P25787	HUMAN	Proteasome subunit alpha type-2						Nuc		0	21	8468.21	9472.16	1.11856	0	0	4	0.44798	1	1	1	0	0	0	1	0	1
GOLGB1	Q14789-4	Q14789	HUMAN	Isoform 4 of Golgin subfamily B member 1	M							0	1	117.321	123.011	1.04849	0	0	2	0.44823	1	1	1	0	0	0	1	0	1
PNPT1	Q8TCS8	Q8TCS8	HUMAN	Polyribonucleotide nucleotidyltransferase 1, mitochondrial	M							0	33	17710.2	16772.1	0.947029	0	0	3	0.44845	1	1	1	0	0	0	1	0	1
PPP3R1	P63098	P63098	HUMAN	Calcineurin subunit B type 1								0	5	4174.93	3948.87	0.945854	0	0	1	0.44855	1	1	1	0	0	0	1	0	1
GBE1	Q04446	Q04446	HUMAN	1,4-alpha-glucan-branching enzyme								0	7	2274.08	2449.5	1.07714	0	0	2	0.45204	1	1	1	0	0	0	1	0	1
ETHE1	O95571	O95571	HUMAN	Persulfide dioxygenase ETHE1, mitochondrial								0	6	1265.27	1415.73	1.11891	0	0	3	0.45373	1	1	1	0	0	0	1	0	1
AKR1C3	P42330	P42330	HUMAN	Aldo-keto reductase family 1 member C3						Nuc		0	10	5949.22	6864.03	1.15377	0	0	5	0.45544	1	1	1	0	0	0	1	0	1
SH3BGRL3	Q9H299	Q9H299	HUMAN	SH3 domain-binding glutamic acid-rich-like protein 3						Nuc		0	9	2248.52	2393.62	1.06453	0	0	1	0.45757	1	1	1	0	0	0	1	0	1
PLAA	Q9Y263	Q9Y263	HUMAN	Phospholipase A-2-activating protein								0	14	6920.71	6637.62	0.959096	0	0	3	0.45795	1	1	1	0	0	0	1	0	1
EIF2AK2	P19525	P19525	HUMAN	Interferon-induced, double-stranded RNA-activated protein kinase	M					Nuc		0	12	6172.77	5743.26	0.930418	0	0	6	0.45882	1	1	1	0	0	0	1	0	1
RSL1D1	O76021	O76021	HUMAN	Ribosomal L1 domain-containing protein 1	M							0	41	15908	15931.5	1.00147	0	0	5	0.46083	1	1	1	0	0	0	1	0	1
COX4I1	P13073	P13073	HUMAN	Cytochrome c oxidase subunit 4 isoform 1, mitochondrial	M					Nuc		0	22	8832.6	7948.76	0.899934	0	0	7	0.46116	1	1	1	0	0	0	1	0	1
COX5A	P20674	P20674	HUMAN	Cytochrome c oxidase subunit 5A, mitochondrial	M							0	7	3266.97	3278.03	1.00339	0	0	3	0.4619	1	1	1	0	0	0	1	0	1
RABGGTB	P53611	P53611	HUMAN	Geranylgeranyl transferase type-2 subunit beta								0	3	353.568	397.803	1.12511	0	0	2	0.4628	1	1	1	0	0	0	1	0	1
SF3B6	Q9Y3B4	Q9Y3B4	HUMAN	Splicing factor 3B subunit 6								0	12	4296.62	3595.67	0.836861	0	0	3	0.46302	1	1	1	0	0	0	1	0	1
PYGB	P11216	P11216	HUMAN	Glycogen phosphorylase, brain form	M							0	87	31043.8	33404.2	1.07604	0	0	19	0.46357	1	1	1	0	0	0	1	0	1
PHGDH	O43175	O43175	HUMAN	D-3-phosphoglycerate dehydrogenase								0	58	28915.2	31460.7	1.08803	0	0	15	0.466	1	1	1	0	0	0	1	0	1
DPYSL2	Q16555	Q16555	HUMAN	Dihydropyrimidinase-related protein 2	M							0	18	9628.72	10087.8	1.04768	0	0	13	0.46702	1	1	1	0	0	0	1	0	1
SLC25A1	P53007	P53007	HUMAN	Tricarboxylate transport protein, mitochondrial	M					Nuc		0	6	3635.24	3331.18	0.916359	0	0	4	0.46702	1	1	1	0	0	0	1	0	1
PPID	Q08752	Q08752	HUMAN	Peptidyl-prolyl cis-trans isomerase D						Nuc		0	22	9288.82	9263.97	0.997325	0	0	2	0.46714	1	1	1	0	0	0	1	0	1
PURA	Q00577	Q00577	HUMAN	Transcriptional activator protein Pur-alpha						Nuc		0	7	5125.26	5272.6	1.02875	0	0	2	0.46728	1	1	1	0	0	0	1	0	1
CKMT1A	P12532	P12532	HUMAN	Creatine kinase U-type, mitochondrial	M							0	46	18188.5	18768	1.03186	0	0	8	0.47406	1	1	1	0	0	0	1	0	1
TRMT10C	Q7L0Y3	Q7L0Y3	HUMAN	Mitochondrial ribonuclease P protein 1								0	30	15051.4	15349.3	1.01979	0	0	4	0.47519	1	1	1	0	0	0	1	0	1
WDR5	P61964	P61964	HUMAN	WD repeat-containing protein 5						Nuc		0	9	5822.19	4531.06	0.778239	0	0	2	0.47564	1	1	1	0	0	0	1	0	1
SARS	P49591	P49591	HUMAN	Serine--tRNA ligase, cytoplasmic								0	27	12623.7	12827.2	1.01612	0	0	6	0.47566	1	1	1	0	0	0	1	0	1
SMNDC1	O75940	O75940	HUMAN	Survival of motor neuron-related-splicing factor 30						Nuc		0	12	6540.65	5318.94	0.813212	0	0	2	0.47641	1	1	1	0	0	0	1	0	1
EMG1	Q92979	Q92979	HUMAN	Ribosomal RNA small subunit methyltransferase NEP1						Nuc		0	10	6278.4	5264.47	0.838505	0	0	2	0.47664	1	1	1	0	0	0	1	0	1
AP1B1	Q10567-3	Q10567	HUMAN	Isoform C of AP-1 complex subunit beta-1	M							0	1	34.0672	32.5754	0.956209	0	0	4	0.47815	1	1	1	0	0	0	1	0	1
DDX39A	O00148	O00148	HUMAN	ATP-dependent RNA helicase DDX39A	M					Nuc		0	16	4804.06	5232.82	1.08925	0	0	8	0.47819	1	1	1	0	0	0	1	0	1
PA2G4	Q9UQ80	Q9UQ80	HUMAN	Proliferation-associated protein 2G4	M					Nuc		0	110	46755.4	47759.2	1.02147	0	0	13	0.48069	1	1	1	0	0	0	1	0	1
ALDH7A1	P49419-2	P49419	HUMAN	Isoform 2 of Alpha-aminoadipic semialdehyde dehydrogenase						Nuc		0	16	10654.6	12000.2	1.12628	0	0	8	0.48221	1	1	1	0	0	0	1	0	1
NUDCD2	Q8WVJ2	Q8WVJ2	HUMAN	NudC domain-containing protein 2								0	4	1691.74	1958.25	1.15754	0	0	1	0.48353	1	1	1	0	0	0	1	0	1
DNAJA1	P31689	P31689	HUMAN	DnaJ homolog subfamily A member 1	M					Nuc		0	25	7596.29	7291.59	0.959887	0	0	10	0.48362	1	1	1	0	0	0	1	0	1
LAD1	O00515	O00515	HUMAN	Ladinin-1	M							0	45	21675.3	21096.3	0.973286	0	0	4	0.48385	1	1	1	0	0	0	1	0	1
OXCT1	P55809	P55809	HUMAN	Succinyl-CoA:3-ketoacid coenzyme A transferase 1, mitochondrial								0	20	10399.6	11976	1.15158	0	0	2	0.48781	1	1	1	0	0	0	1	0	1
SPR	P35270	P35270	HUMAN	Sepiapterin reductase								0	12	4366.7	4889.12	1.11964	0	0	3	0.49144	1	1	1	0	0	0	1	0	1
EIF2S2	P20042	P20042	HUMAN	Eukaryotic translation initiation factor 2 subunit 2								0	60	30719.4	30873.2	1.00501	0	0	6	0.49232	1	1	1	0	0	0	1	0	1
LASP1	Q14847	Q14847	HUMAN	LIM and SH3 domain protein 1								0	45	23401.8	24422.6	1.04362	0	0	4	0.49431	1	1	1	0	0	0	1	0	1
BTF3L4	Q96K17	Q96K17	HUMAN	Transcription factor BTF3 homolog 4								0	20	11283.9	11254.8	0.997415	0	0	4	0.4988	1	1	1	0	0	0	1	0	1
COMMD3	Q9UBI1	Q9UBI1	HUMAN	COMM domain-containing protein 3						Nuc		0	5	2559.14	2634.61	1.02949	0	0	2	0.49972	1	1	1	0	0	0	1	0	1
UBE2K	P61086	P61086	HUMAN	Ubiquitin-conjugating enzyme E2 K						Nuc		0	5	1859.78	1832.45	0.985302	0	0	2	0.50081	0	1	1	0	0	0	0	0	1
ADIRF	Q15847	Q15847	HUMAN	Adipogenesis regulatory factor						Nuc		0	16	6909.27	8001.23	1.15804	0	0	2	0.50538	0	1	1	0	0	0	0	0	1
NCAPG	Q9BPX3	Q9BPX3	HUMAN	Condensin complex subunit 3	M					Nuc		0	11	4784.28	4337.24	0.90656	0	0	3	0.50674	0	1	1	0	0	0	0	0	1
OSBP	P22059	P22059	HUMAN	Oxysterol-binding protein 1	M					Nuc		0	25	12555.1	13835.8	1.10201	0	0	3	0.50781	0	1	1	0	0	0	0	0	1
PSMB5	P28074	P28074	HUMAN	Proteasome subunit beta type-5						Nuc		0	9	4165.1	4501.36	1.08073	0	0	5	0.50865	0	1	1	0	0	0	0	0	1
SAR1B	Q9Y6B6	Q9Y6B6	HUMAN	GTP-binding protein SAR1b	M							0	6	2592.85	2620.53	1.01068	0	0	1	0.51559	0	1	1	0	0	0	0	0	1
ACTR1A	P61163	P61163	HUMAN	Alpha-centractin								0	6	706.091	733.031	1.03815	0	0	3	0.51636	0	1	1	0	0	0	0	0	1
COLGALT1	Q8NBJ5	Q8NBJ5	HUMAN	Procollagen galactosyltransferase 1	M							0	18	8531.51	8723.03	1.02245	0	0	3	0.51743	0	1	1	0	0	0	0	0	1
TUBB6	Q9BUF5	Q9BUF5	HUMAN	Tubulin beta-6 chain						Nuc		0	12	3852.52	3851.96	0.999856	0	0	13	0.51823	0	1	1	0	0	0	0	0	1
ZC3H15	Q8WU90	Q8WU90	HUMAN	Zinc finger CCCH domain-containing protein 15								0	19	5394.74	4748.07	0.880128	0	0	3	0.51945	0	1	1	0	0	0	0	0	1
DPCD	Q9BVM2	Q9BVM2	HUMAN	Protein DPCD						Nuc		0	10	5419.96	5377.69	0.9922	0	0	2	0.52159	0	1	1	0	0	0	0	0	1
TIMM8A	O60220	O60220	HUMAN	Mitochondrial import inner membrane translocase subunit Tim8 A	M							0	5	4603.52	4664.83	1.01332	0	0	3	0.52287	0	1	1	0	0	0	0	0	1
PPIB	P23284	P23284	HUMAN	Peptidyl-prolyl cis-trans isomerase B	M					Nuc		0	51	32374.3	34550.8	1.06723	0	0	6	0.52307	0	1	1	0	0	0	0	0	1
NUCKS1	Q9H1E3	Q9H1E3	HUMAN	Nuclear ubiquitous casein and cyclin-dependent kinase substrate 1						Nuc		0	10	5105.16	5434.25	1.06446	0	0	5	0.52367	0	1	1	0	0	0	0	0	1
SLTM	Q9NWH9	Q9NWH9	HUMAN	SAFB-like transcription modulator								0	27	12246.1	12490.1	1.01993	0	0	1	0.5251	0	1	1	0	0	0	0	0	1
SRRM2	Q9UQ35	Q9UQ35	HUMAN	Serine/arginine repetitive matrix protein 2								0	45	8500.76	7957.71	0.936118	0	0	7	0.53021	0	1	1	0	0	0	0	0	1
FN3KRP	Q9HA64	Q9HA64	HUMAN	Ketosamine-3-kinase								0	6	2818.95	3199.12	1.13486	0	0	5	0.53115	0	1	1	0	0	0	0	0	1
ARPC1B	O15143	O15143	HUMAN	Actin-related protein 2/3 complex subunit 1B								0	25	15145.6	15710.6	1.0373	0	0	3	0.53121	0	1	1	0	0	0	0	0	1
CHERP	Q8IWX8	Q8IWX8	HUMAN	Calcium homeostasis endoplasmic reticulum protein	M							0	9	6108.05	6653.32	1.08927	0	0	2	0.53364	0	1	1	0	0	0	0	0	1
HIST1H1E	P10412	P10412	HUMAN	Histone H1.4						Nuc		0	5	1300.5	1596.38	1.22751	0	0	8	0.53543	0	1	1	0	0	0	0	0	1
DDX23	Q9BUQ8	Q9BUQ8	HUMAN	Probable ATP-dependent RNA helicase DDX23						Nuc		0	27	10118.8	10432.3	1.03098	0	0	2	0.53689	0	1	1	0	0	0	0	0	1
VPS35	Q96QK1	Q96QK1	HUMAN	Vacuolar protein sorting-associated protein 35	M							0	41	14037.2	14478.3	1.03143	0	0	6	0.54243	0	1	1	0	0	0	0	0	1
NSUN2	Q08J23	Q08J23	HUMAN	tRNA (cytosine(34)-C(5))-methyltransferase						Nuc		0	47	20814.8	20011.7	0.961419	0	0	6	0.54254	0	1	1	0	0	0	0	0	1
MRPL1	Q9BYD6	Q9BYD6	HUMAN	39S ribosomal protein L1, mitochondrial	M							0	9	4195.16	4288.18	1.02217	0	0	4	0.54645	0	1	1	0	0	0	0	0	1
HPRT1	P00492	P00492	HUMAN	Hypoxanthine-guanine phosphoribosyltransferase								0	19	6445.3	6600.68	1.02411	0	0	11	0.54708	0	1	1	0	0	0	0	0	1
EFHD2	Q96C19	Q96C19	HUMAN	EF-hand domain-containing protein D2	M							0	11	7783.49	7776.26	0.999071	0	0	5	0.54805	0	1	1	0	0	0	0	0	1
NCAPD2	Q15021	Q15021	HUMAN	Condensin complex subunit 1	M					Nuc		0	31	9910.84	9575.32	0.966146	0	0	2	0.54969	0	1	1	0	0	0	0	0	1
TMED2	Q15363	Q15363	HUMAN	Transmembrane emp24 domain-containing protein 2	M							0	5	2850.03	2708.78	0.950437	0	0	1	0.55363	0	1	1	0	0	0	0	0	1
TUBB3	Q13509	Q13509	HUMAN	Tubulin beta-3 chain						Nuc		0	121	32463	34152	1.05203	0	0	17	0.55495	0	1	1	0	0	0	0	0	1
BDH1	Q02338	Q02338	HUMAN	D-beta-hydroxybutyrate dehydrogenase, mitochondrial	M							0	4	673.892	694.341	1.03034	0	0	1	0.55634	0	1	1	0	0	0	0	0	1
RAB1B	Q9H0U4	Q9H0U4	HUMAN	Ras-related protein Rab-1B	M							0	11	2480.6	2687.39	1.08336	0	0	5	0.55798	0	1	1	0	0	0	0	0	1
ALDH1A3	P47895	P47895	HUMAN	Aldehyde dehydrogenase family 1 member A3								0	42	19015.9	18833.2	0.990395	0	0	7	0.55866	0	1	1	0	0	0	0	0	1
[truncated: 53 more rows]

## Sheet: Quantified in WCL only
						WCL - Normalised Signal : Noise						Quantification
[truncated: 5,731 more rows]

## Sheet: Quantified in PMP only
														PMP - Normalised Ratio				Quantification
[truncated: 954 more rows]
