# Supplementary material for: Temporal Proteomic Analysis of Herpes Simplex Virus 1 Infection Reveals Cell-Surface Remodeling via pUL56-Mediated GOPC Degradation
Source: Cell Rep. 2020 Oct 6;33(1):108235. doi: 10.1016/j.celrep.2020.108235 (PMC7539533; doi:10.1016/j.celrep.2020.108235)
Supplement: Table S8. Analysis of the Plasma Membrane Proteome in GOPC-Knockout Cells, Related to Figure 7 — The “Plotter” worksheet generates graphs comparing relative protein abundance in wild type (WT) and GOPC-knockout HaCaT cells. The “Data” worksheet shows normalized data for all proteins quantified and includes Gene Ontology annotations. The TMT reagents used to label samples are detailed in the “TMT labelling” worksheet. The overall number of proteins and peptides quantified in the experiment are included in the “MS Quantification” worksheet. [file mmc9.xlsx]

## Sheet: Plotter
Insert gene names here
	TLR2
	ANXA5
	CLCA2
	DUOX1

## Sheet: Data
					Go Terms								Normalised - Signal : Noise
Uniprot-l	Uniprot-s	Gene Symbol	Species	Description	M	PM	IPM	CS	XC	Nuc	ShG	Peptides	WT HaCaT	GOPC 1-C8	GOPC 1-E3	GOPC 2-F6
O00468	O00468	AGRN	HUMAN	Agrin	M	PM		CS	XC			11	1743.76	2521.34	1680.24	2487.98
O43490	O43490	PROM1	HUMAN	Prominin-1	M	PM		CS	XC			12	1072.79	1144.2	1034.74	1068.26
O75581	O75581	LRP6	HUMAN	Low-density lipoprotein receptor-related protein 6	M	PM		CS	XC			39	3064.15	3825.31	3010.6	3084.34
O94813	O94813	SLIT2	HUMAN	Slit homolog 2 protein	M	PM		CS	XC			1	240.618	388.859	218.069	187.443
P00533	P00533	EGFR	HUMAN	Epidermal growth factor receptor	M	PM		CS	XC	Nuc		439	240459	158201	253672	259503
P02647	P02647	APOA1	HUMAN	Apolipoprotein A-I	M	PM		CS	XC	Nuc		5	2129.67	5053.82	1579.85	2324.97
P02786	P02786	TFRC	HUMAN	Transferrin receptor protein 1	M	PM		CS	XC			304	143403	137391	127016	134029
P02787	P02787	TF	HUMAN	Serotransferrin	M	PM		CS	XC			2	281.628	383.803	248.613	360.02
P04083	P04083	ANXA1	HUMAN	Annexin A1	M	PM		CS	XC	Nuc		26	6651.65	4970.29	4466.17	7252.24
P05067	P05067	APP	HUMAN	Amyloid beta A4 protein	M	PM		CS	XC			66	16930.6	20112.1	16949.4	19973.2
P05362	P05362	ICAM1	HUMAN	Intercellular adhesion molecule 1	M	PM		CS	XC			59	18792.9	12221.6	15901.8	13860.1
P06858	P06858	LPL	HUMAN	Lipoprotein lipase	M	PM		CS	XC			1	65.5217	106.004	74.4419	45.106
P07204	P07204	THBD	HUMAN	Thrombomodulin	M	PM		CS	XC			41	11168.6	16043.3	6706.43	23908.6
P07355-2	P07355	ANXA2	HUMAN	Isoform 2 of Annexin A2	M	PM		CS	XC	Nuc		56	17773.8	12463.4	17923.5	27513.7
P07996	P07996	THBS1	HUMAN	Thrombospondin-1	M	PM		CS	XC			83	29386.3	25303.4	37916.9	46968.2
P08138	P08138	NGFR	HUMAN	Tumor necrosis factor receptor superfamily member 16	M	PM		CS	XC			18	2822.89	1647.53	1840	1570.64
P08174-7	P08174	CD55	HUMAN	Isoform 7 of Complement decay-accelerating factor	M	PM		CS	XC			43	8425.72	10541.5	6654.69	11489.3
P08581	P08581	MET	HUMAN	Hepatocyte growth factor receptor	M	PM		CS	XC			115	25783.2	25842.6	25824.8	14984.7
P08582	P08582	MELTF	HUMAN	Melanotransferrin	M	PM		CS	XC			19	4334.29	4310.79	5278.86	8619.88
P08962	P08962	CD63	HUMAN	CD63 antigen	M	PM		CS	XC			17	2934.84	2459.44	3038.91	3752.51
P10809	P10809	HSPD1	HUMAN	60 kDa heat shock protein, mitochondrial	M	PM		CS	XC			19	4471.23	3916.25	3460.22	5169.01
P13726	P13726	F3	HUMAN	Tissue factor	M	PM		CS	XC			33	20269.6	12626.9	23045.4	14515.6
P13987	P13987	CD59	HUMAN	CD59 glycoprotein	M	PM		CS	XC			15	4218.59	3362.32	5433.12	6073.15
P15151	P15151	PVR	HUMAN	Poliovirus receptor	M	PM		CS	XC			44	8952.53	7499.9	9378.36	7576.28
P19438	P19438	TNFRSF1A	HUMAN	Tumor necrosis factor receptor superfamily member 1A	M	PM		CS	XC			4	812.184	792.543	752.141	631.319
P21802-17	P21802	FGFR2	HUMAN	Isoform 17 of Fibroblast growth factor receptor 2	M	PM		CS	XC	Nuc		36	12950.7	7634.82	13884.3	15010
P22413	P22413	ENPP1	HUMAN	Ectonucleotide pyrophosphatase/phosphodiesterase family member 1	M	PM		CS	XC			66	3375.7	4521.47	4542.9	3659.83
P25116	P25116	F2R	HUMAN	Proteinase-activated receptor 1	M	PM		CS	XC			5	1037.2	631.458	1062.47	1134.93
P25942	P25942	CD40	HUMAN	Tumor necrosis factor receptor superfamily member 5	M	PM		CS	XC			2	455.624	110.114	301.299	369.614
P27797	P27797	CALR	HUMAN	Calreticulin	M	PM		CS	XC	Nuc		6	731.388	542.839	558.183	980.205
P30530	P30530	AXL	HUMAN	Tyrosine-protein kinase receptor UF	M	PM		CS	XC			17	5247.58	8688.08	3996.31	3039.48
P41221	P41221	WNT5A	HUMAN	Protein Wnt-5a	M	PM		CS	XC			1	80.6139	71.6038	71.2103	50.7213
P46531	P46531	NOTCH1	HUMAN	Neurogenic locus notch homolog protein 1	M	PM		CS	XC	Nuc		28	5606.74	6279.78	5393.78	6010.46
Q03167	Q03167	TGFBR3	HUMAN	Transforming growth factor beta receptor type 3	M	PM		CS	XC			5	474.472	1342.22	635.637	187.754
Q04721	Q04721	NOTCH2	HUMAN	Neurogenic locus notch homolog protein 2	M	PM		CS	XC	Nuc		79	8430.14	11413.1	8835.95	7043.24
Q12907	Q12907	LMAN2	HUMAN	Vesicular integral-membrane protein VIP36	M	PM		CS	XC			10	3527.2	2729.04	3541.23	3423.35
Q13443	Q13443	ADAM9	HUMAN	Disintegrin and metalloproteinase domain-containing protein 9	M	PM		CS	XC			40	9977.23	7637.31	8505.26	6921.17
Q13873	Q13873	BMPR2	HUMAN	Bone morphogenetic protein receptor type-2	M	PM		CS	XC			60	9862.46	11199.1	10052.4	9787.92
Q14512	Q14512	FGFBP1	HUMAN	Fibroblast growth factor-binding protein 1	M	PM		CS	XC			24	17059.2	15103.5	6793.96	9744.71
Q29983	Q29983	MICA	HUMAN	MHC class I polypeptide-related sequence A	M	PM		CS	XC			7	820.067	729.143	1006.63	945.261
Q6EMK4	Q6EMK4	VASN	HUMAN	Vasorin	M	PM		CS	XC			20	2123.1	3242.07	2590.62	2200.35
Q6UVK1	Q6UVK1	CSPG4	HUMAN	Chondroitin sulfate proteoglycan 4	M	PM		CS	XC			69	5288.2	6277.01	5364.52	4910.88
Q6YHK3	Q6YHK3	CD109	HUMAN	CD109 antigen	M	PM		CS	XC			142	66077.1	58223.1	62390.2	76852.7
Q9BYF1	Q9BYF1	ACE2	HUMAN	Angiotensin-converting enzyme 2	M	PM		CS	XC			1	104.22	117.927	92.7515	84.6214
Q9BZM5	Q9BZM5	ULBP2	HUMAN	NKG2D ligand 2	M	PM		CS	XC			3	687.236	996.59	809.846	839.607
Q9UNN8	Q9UNN8	PROCR	HUMAN	Endothelial protein C receptor	M	PM		CS	XC			29	7487.4	6452.44	7396.58	7161.19
Q9Y490	Q9Y490	TLN1	HUMAN	Talin-1	M	PM		CS	XC			7	1210.16	1082.15	1188.38	1531.89
O00220	O00220	TNFRSF10A	HUMAN	Tumor necrosis factor receptor superfamily member 10A	M	PM		CS				2	464.749	398.775	391.457	255.31
O14672	O14672	ADAM10	HUMAN	Disintegrin and metalloproteinase domain-containing protein 10	M	PM		CS		Nuc		67	26422.4	22025.9	28469.6	26278
O14763	O14763	TNFRSF10B	HUMAN	Tumor necrosis factor receptor superfamily member 10B	M	PM		CS				16	1909.77	2409.7	2184.28	1057.9
O15031	O15031	PLXNB2	HUMAN	Plexin-B2	M	PM		CS				234	67865.2	71234.4	68651.1	64271.6
O60353	O60353	FZD6	HUMAN	Frizzled-6	M	PM		CS				55	21531.1	22414.1	23020.6	15916
O60603	O60603	TLR2	HUMAN	Toll-like receptor 2	M	PM		CS				1	122.208	31.5192	36.2025	15.0161
O95297	O95297	MPZL1	HUMAN	Myelin protein zero-like protein 1	M	PM		CS				22	5517.73	3638.41	6003.97	5205.06
O95858	O95858	TSPAN15	HUMAN	Tetraspanin-15	M	PM		CS				20	8342.26	5152.87	9376.67	7491.51
P00505	P00505	GOT2	HUMAN	Aspartate aminotransferase, mitochondrial	M	PM		CS				10	2716.69	2965.53	2676.92	3198.74
P01130	P01130	LDLR	HUMAN	Low-density lipoprotein receptor	M	PM		CS				93	40890	40789.9	30422.9	38629.3
P01889	P01889	HLA-B	HUMAN	HLA class I histocompatibility antigen, B-7 alpha chain	M	PM		CS				1	29.5295	57.2118	46.9064	52.6001
P04156	P04156	PRNP	HUMAN	Major prion protein	M	PM		CS		Nuc		23	7881.61	5696.95	7780.17	19082.7
P04222	P04222	HLA-C	HUMAN	HLA class I histocompatibility antigen, Cw-3 alpha chain	M	PM		CS				20	7950.02	4053.92	5558.22	7737.44
P04439	P04439	HLA-A	HUMAN	HLA class I histocompatibility antigen, A-3 alpha chain	M	PM		CS				38	1392.65	2066.09	1835.38	1620.53
P05106	P05106	ITGB3	HUMAN	Integrin beta-3	M	PM		CS		Nuc		2	104.149	129.927	78.3224	125.83
P05187	P05187	ALPP	HUMAN	Alkaline phosphatase, placental type	M	PM		CS				32	10527.1	8828.31	15800.8	13725.8
P05556	P05556	ITGB1	HUMAN	Integrin beta-1	M	PM		CS				382	147278	162869	158109	184899
P06576	P06576	ATP5B	HUMAN	ATP synthase subunit beta, mitochondrial	M	PM		CS		Nuc		2	312.279	438.643	305.077	272.906
P06756	P06756	ITGAV	HUMAN	Integrin alpha-V	M	PM		CS				225	87150.9	82632.1	113279	98312.4
P08183	P08183	ABCB1	HUMAN	Multidrug resistance protein 1	M	PM		CS				120	6030.29	7163.9	6712.4	6384.06
P08195	P08195	SLC3A2	HUMAN	4F2 cell-surface antigen heavy chain	M	PM		CS		Nuc		377	247995	168732	260569	162858
P08195-3	P08195	SLC3A2	HUMAN	Isoform 3 of 4F2 cell-surface antigen heavy chain	M	PM		CS		Nuc		3	1046.47	709.226	1116.52	507.709
P08238	P08238	HSP90AB1	HUMAN	Heat shock protein HSP 90-beta	M	PM		CS				36	9204.88	6961.9	6628.87	12212.3
P08648	P08648	ITGA5	HUMAN	Integrin alpha-5	M	PM		CS				85	12147.7	11638.6	10554.8	9552.6
P10321	P10321	HLA-C	HUMAN	HLA class I histocompatibility antigen, Cw-7 alpha chain	M	PM		CS				45	8835.72	5572.42	7650.15	8674.76
P11021	P11021	HSPA5	HUMAN	78 kDa glucose-regulated protein	M	PM		CS		Nuc		47	13701.4	13514.1	12396.8	26333.9
P11717	P11717	IGF2R	HUMAN	Cation-independent mannose-6-phosphate receptor	M	PM		CS				161	18880.2	19202.6	17909.5	15494.2
P13591	P13591	NCAM1	HUMAN	Neural cell adhesion molecule 1	M	PM		CS				170	7585.7	9106.67	7341.41	7274.54
P13591-1	P13591	NCAM1	HUMAN	Isoform 2 of Neural cell adhesion molecule 1	M	PM		CS				2	48.0489	72.1514	49.6605	55.1515
P13612	P13612	ITGA4	HUMAN	Integrin alpha-4	M	PM		CS				94	24551.4	14294.2	36114.2	10452.7
P15529	P15529	CD46	HUMAN	Membrane cofactor protein	M	PM		CS				9	4393.26	5302.1	5063.21	4748.4
P15529-2	P15529	CD46	HUMAN	Isoform B of Membrane cofactor protein	M	PM		CS				72	28886	32064.8	31244.4	21662.6
P16070	P16070	CD44	HUMAN	CD44 antigen	M	PM		CS				192	101027	117769	85165	91645.2
P16144	P16144	ITGB4	HUMAN	Integrin beta-4	M	PM		CS		Nuc		399	178912	192651	198586	224161
P16144-3	P16144	ITGB4	HUMAN	Isoform Beta-4B of Integrin beta-4	M	PM		CS		Nuc		2	398.493	509.646	535.959	561.23
P16189	P16189	HLA-A	HUMAN	HLA class I histocompatibility antigen, A-31 alpha chain	M	PM		CS				78	31175	22583	26972.4	25140.2
P16422	P16422	EPCAM	HUMAN	Epithelial cell adhesion molecule	M	PM		CS				94	47878.3	29754	49425.1	45428.8
P17301	P17301	ITGA2	HUMAN	Integrin alpha-2	M	PM		CS				213	81667	74903.6	84832.8	112255
P18084	P18084	ITGB5	HUMAN	Integrin beta-5	M	PM		CS				69	21561.9	18444.6	22251.8	20973.1
P18827	P18827	SDC1	HUMAN	Syndecan-1	M	PM		CS				41	18926	26660.5	10571.3	41928.8
P19256	P19256	CD58	HUMAN	Lymphocyte function-associated antigen 3	M	PM		CS				37	17224.9	16672.3	19985.9	16428.3
P19634	P19634	SLC9A1	HUMAN	Sodium/hydrogen exchanger 1	M	PM		CS				78	28075.8	41459.8	32343.8	23273
P21589	P21589	NT5E	HUMAN	5'-nucleotidase	M	PM		CS				1	219.31	82.2123	239.072	122.682
P23229	P23229	ITGA6	HUMAN	Integrin alpha-6	M	PM		CS				273	121935	119626	126584	156492
P23229-6	P23229	ITGA6	HUMAN	Isoform Alpha-6X1X2A of Integrin alpha-6	M	PM		CS				7	2450	4061.5	4015.43	4708.93
P25106	P25106	ACKR3	HUMAN	Atypical chemokine receptor 3	M	PM		CS				1	173.295	236.45	153.145	197.675
P25445	P25445	FAS	HUMAN	Tumor necrosis factor receptor superfamily member 6	M	PM		CS		Nuc		43	10828.1	6916.1	10739.4	9216.44
P26006-1	P26006	ITGA3	HUMAN	Isoform 2 of Integrin alpha-3	M	PM		CS				172	76449.9	86604	98229.9	107336
P26012	P26012	ITGB8	HUMAN	Integrin beta-8	M	PM		CS				46	27270.4	19811.4	33288.9	27295.2
P27037	P27037	ACVR2A	HUMAN	Activin receptor type-2A	M	PM		CS				20	4659.99	5729.4	5291.72	4223.96
P29317	P29317	EPHA2	HUMAN	Ephrin type-A receptor 2	M	PM		CS				57	4652.35	4566.86	4681.29	3835.29
P30488	P30488	HLA-B	HUMAN	HLA class I histocompatibility antigen, B-50 alpha chain	M	PM		CS				23	3965.44	2373.76	2882.06	3976.25
P30511-3	P30511	HLA-F	HUMAN	Isoform 3 of HLA class I histocompatibility antigen, alpha chain F	M	PM		CS				12	3515.5	2277.21	2933.69	3387.82
P31431	P31431	SDC4	HUMAN	Syndecan-4	M	PM		CS				12	6870.73	11919.6	4344.49	7378.2
P32004	P32004	L1CAM	HUMAN	Neural cell adhesion molecule L1	M	PM		CS				39	7469.29	5561.85	15550.8	15413.2
P33151	P33151	CDH5	HUMAN	Cadherin-5	M	PM		CS				3	564.573	504.213	479.508	492.591
P34741	P34741	SDC2	HUMAN	Syndecan-2	M	PM		CS				5	205.342	901.952	269.492	259.241
P35232	P35232	PHB	HUMAN	Prohibitin	M	PM		CS		Nuc		2	143.564	136.348	122.76	134.925
P36896-4	P36896	ACVR1B	HUMAN	Isoform 4 of Activin receptor type-1B	M	PM		CS				3	267.232	252.886	213.005	228.526
P42081	P42081	CD86	HUMAN	T-lymphocyte activation antigen CD86	M	PM		CS				1	162.506	121.03	116.563	253.12
P43003	P43003	SLC1A3	HUMAN	Excitatory amino acid transporter 1	M	PM		CS				62	8561.18	7868.54	14700.2	6258.24
P43007	P43007	SLC1A4	HUMAN	Neutral amino acid transporter A	M	PM		CS				35	10280.4	7274.97	9728.71	10828.8
P47900	P47900	P2RY1	HUMAN	P2Y purinoceptor 1	M	PM		CS				12	1105.91	1179.9	1026.36	992.101
P49281-4	P49281	SLC11A2	HUMAN	Isoform 4 of Natural resistance-associated macrophage protein 2	M	PM		CS		Nuc		2	258.911	275.113	241.026	217.308
P51790	P51790	CLCN3	HUMAN	H(+)/Cl(-) exchange transporter 3	M	PM		CS				2	182.14	192.623	187.571	204.174
P53708	P53708	ITGA8	HUMAN	Integrin alpha-8	M	PM		CS				33	1465.32	1927.39	1396.05	1528.44
P54764	P54764	EPHA4	HUMAN	Ephrin type-A receptor 4	M	PM		CS				45	8376.64	7728.19	15626.6	11569.4
P56199	P56199	ITGA1	HUMAN	Integrin alpha-1	M	PM		CS				110	9258.59	9907.04	7355.66	19801.4
P61073-2	P61073	CXCR4	HUMAN	Isoform 2 of C-X-C chemokine receptor type 4	M	PM		CS				2	215.578	166.808	197.844	187.023
P78348-1	P78348	ASIC1	HUMAN	Isoform 1 of Acid-sensing ion channel 1	M	PM		CS				2	124.22	220.152	171.535	183.417
P78536	P78536	ADAM17	HUMAN	Disintegrin and metalloproteinase domain-containing protein 17	M	PM		CS				65	27072.6	20716.4	27779.1	30199.5
P98155	P98155	VLDLR	HUMAN	Very low-density lipoprotein receptor	M	PM		CS		Nuc		24	1989.08	2357.37	2119.78	1834.53
Q03135	Q03135	CAV1	HUMAN	Caveolin-1	M	PM		CS				2	765.071	592.08	550.947	1049.82
Q04912	Q04912	MST1R	HUMAN	Macrophage-stimulating protein receptor	M	PM		CS				60	18276.3	17729.5	19014.1	26259.8
Q12913	Q12913	PTPRJ	HUMAN	Receptor-type tyrosine-protein phosphatase eta	M	PM		CS				43	7528.72	9013.98	8952.06	6162.14
Q13433	Q13433	SLC39A6	HUMAN	Zinc transporter ZIP6	M	PM		CS				12	2752.63	3383.84	3057.15	2207.19
Q13444	Q13444	ADAM15	HUMAN	Disintegrin and metalloproteinase domain-containing protein 15	M	PM		CS				60	15313.1	12607.5	14493.8	10551.5
Q13467	Q13467	FZD5	HUMAN	Frizzled-5	M	PM		CS				11	2768.21	3181.96	3077.77	2267.71
Q13641	Q13641	TPBG	HUMAN	Trophoblast glycoprotein	M	PM		CS				48	12107.4	10178.8	10091.2	9518.17
Q13683	Q13683	ITGA7	HUMAN	Integrin alpha-7	M	PM		CS				14	2071.36	1944.05	1929.27	1983.05
Q14126	Q14126	DSG2	HUMAN	Desmoglein-2	M	PM		CS				93	37398.5	27503.5	43405.3	37129.3
Q15262-3	Q15262	PTPRK	HUMAN	Isoform 3 of Receptor-type tyrosine-protein phosphatase kappa	M	PM		CS				79	27716.5	25257.4	25343.6	23505.6
Q16853	Q16853	AOC3	HUMAN	Membrane primary amine oxidase	M	PM		CS				1	522.353	585.794	399.027	535.376
Q29980	Q29980	MICB	HUMAN	MHC class I polypeptide-related sequence B	M	PM		CS				13	1415.77	1679.43	1624.98	1506.24
Q4KMG0	Q4KMG0	CDON	HUMAN	Cell adhesion molecule-related/down-regulated by oncogenes	M	PM		CS				13	903.286	1262.36	1026.1	1006.53
Q4KMQ2-2	Q4KMQ2	ANO6	HUMAN	Isoform 2 of Anoctamin-6	M	PM		CS				69	15695.6	13777.8	15634.3	14052.6
Q5T2D2	Q5T2D2	TREML2	HUMAN	Trem-like transcript 2 protein	M	PM		CS				2	518.16	828.487	291.936	1242.91
Q86UF1	Q86UF1	TSPAN33	HUMAN	Tetraspanin-33	M	PM		CS				1	22.4318	28.1923	25.4277	22.3664
Q86UN3	Q86UN3	RTN4RL2	HUMAN	Reticulon-4 receptor-like 2	M	PM		CS				1	34.3365	61.2587	47.1703	40.765
Q8IWT6	Q8IWT6	LRRC8A	HUMAN	Volume-regulated anion channel subunit LRRC8A	M	PM		CS				21	3285.39	3901.74	3184.11	3154.27
Q8IZP9	Q8IZP9	ADGRG2	HUMAN	Adhesion G-protein coupled receptor G2	M	PM		CS				3	277.21	297.613	284.569	272.04
Q8N271	Q8N271	PROM2	HUMAN	Prominin-2	M	PM		CS				65	24433.9	19776.8	15309.6	19558.3
Q8N2Q7	Q8N2Q7	NLGN1	HUMAN	Neuroligin-1	M	PM		CS				11	1008.66	1244.26	1131.89	1080.31
Q8NFZ4	Q8NFZ4	NLGN2	HUMAN	Neuroligin-2	M	PM		CS				8	764.86	969.418	948.46	709.008
Q8NG11	Q8NG11	TSPAN14	HUMAN	Tetraspanin-14	M	PM		CS				19	8062.68	6581.96	15392.2	10905.7
Q8TCT9-2	Q8TCT9	HM13	HUMAN	Isoform 2 of Minor histocompatibility antigen H13	M	PM		CS				4	511.962	428.756	383.916	886.194
Q8WTV0-2	Q8WTV0	SCARB1	HUMAN	Isoform 1 of Scavenger receptor class B member 1	M	PM		CS				49	12007	10626.1	14613.1	12637
Q92633-2	Q92633	LPAR1	HUMAN	Isoform 2 of Lysophosphatidic acid receptor 1	M	PM		CS				5	527.706	477.248	456.302	425.184
Q92692	Q92692	NECTIN2	HUMAN	Nectin-2	M	PM		CS				68	13893.5	11744.7	14157.6	12728.3
Q92692-2	Q92692	NECTIN2	HUMAN	Isoform Alpha of Nectin-2	M	PM		CS				13	3796.99	2722.5	3886.62	3546
Q92887	Q92887	ABCC2	HUMAN	Canalicular multispecific organic anion transporter 1	M	PM		CS				4	470.044	547.836	1135.44	489.547
Q96NT5	Q96NT5	SLC46A1	HUMAN	Proton-coupled folate transporter	M	PM		CS				5	1455.01	1344.21	1635	1365.03
Q96PD2-2	Q96PD2	DCBLD2	HUMAN	Isoform 2 of Discoidin, CUB and LCCL domain-containing protein 2	M	PM		CS				76	40276.8	28183.5	38070.5	24314.2
Q99523	Q99523	SORT1	HUMAN	Sortilin	M	PM		CS				23	1463.6	1770.66	1326.2	1161.14
Q9BZR6	Q9BZR6	RTN4R	HUMAN	Reticulon-4 receptor	M	PM		CS				4	968.949	1141.01	869.575	952.143
Q9H5Y7	Q9H5Y7	SLITRK6	HUMAN	SLIT and NTRK-like protein 6	M	PM		CS				25	6726.59	8015.72	7017.26	17731.1
Q9H6X2	Q9H6X2	ANTXR1	HUMAN	Anthrax toxin receptor 1	M	PM		CS				44	6553.84	6385.82	6805.23	6602.52
Q9UP38	Q9UP38	FZD1	HUMAN	Frizzled-1	M	PM		CS				24	8582.08	7502.72	8662.91	6749.21
Q9UPY5	Q9UPY5	SLC7A11	HUMAN	Cystine/glutamate transporter	M	PM		CS				9	1375.95	1869.24	1469.81	3478.78
Q9Y6N7-2	Q9Y6N7	ROBO1	HUMAN	Isoform 2 of Roundabout homolog 1	M	PM		CS				73	28764	13309.6	32130.8	28190.6
O00299	O00299	CLIC1	HUMAN	Chloride intracellular channel protein 1	M	PM			XC	Nuc		1	156.197	75.5859	94.1741	220.093
O00548	O00548	DLL1	HUMAN	Delta-like protein 1	M	PM			XC			1	125.132	111.885	127.704	239.903
O00592	O00592	PODXL	HUMAN	Podocalyxin	M	PM			XC			38	8185.69	14578.1	9561.9	8193.54
O14786	O14786	NRP1	HUMAN	Neuropilin-1	M	PM			XC			127	13954.2	17139	13245.1	16677.9
O15118	O15118	NPC1	HUMAN	Niemann-Pick C1 protein	M	PM			XC			2	256.982	218.441	228.223	388.021
O15162	O15162	PLSCR1	HUMAN	Phospholipid scramblase 1	M	PM			XC	Nuc		2	152.069	252.748	132.409	179.162
O15197	O15197	EPHB6	HUMAN	Ephrin type-B receptor 6	M	PM			XC			11	2421.21	3622.96	3389.12	2309.28
O43157	O43157	PLXNB1	HUMAN	Plexin-B1	M	PM			XC			31	6072.96	8936.42	7023.11	8670.95
O43278	O43278	SPINT1	HUMAN	Kunitz-type protease inhibitor 1	M	PM			XC			114	59910.8	42300.7	49215.7	53895.3
O60462	O60462	NRP2	HUMAN	Neuropilin-2	M	PM			XC			118	33834	41999.8	33662.2	16060.4
O60462-3	O60462	NRP2	HUMAN	Isoform A17 of Neuropilin-2	M	PM			XC			1	239.074	265.943	208.013	133.654
O75077-2	O75077	ADAM23	HUMAN	Isoform Beta of Disintegrin and metalloproteinase domain-containing protein 23	M	PM			XC			2	249.776	304.874	291.736	210.411
O75882	O75882	ATRN	HUMAN	Attractin	M	PM			XC			78	14438.7	16167.7	13700.7	14916.6
O94907	O94907	DKK1	HUMAN	Dickkopf-related protein 1	M	PM			XC			1	136.326	125.151	130	111.297
O95196	O95196	CSPG5	HUMAN	Chondroitin sulfate proteoglycan 5	M	PM			XC			14	784.383	1140.88	646.284	639.671
O95274	O95274	LYPD3	HUMAN	Ly6/PLAUR domain-containing protein 3	M	PM			XC			29	11430.7	16884.7	8343.91	20116.3
P00734	P00734	F2	HUMAN	Prothrombin	M	PM			XC			9	2252.27	3173.21	2149.34	2555.28
P00740	P00740	F9	HUMAN	Coagulation factor IX	M	PM			XC			1	263.708	388.434	1319.54	270.214
P00742	P00742	F10	HUMAN	Coagulation factor X	M	PM			XC			2	227.093	283.438	317.339	257.135
P01008	P01008	SERPINC1	HUMAN	Antithrombin-III	M	PM			XC			19	9288.81	9739.29	4658.75	4918.72
P01024	P01024	C3	HUMAN	Complement C3	M	PM			XC			7	1076.97	1914.44	1094.2	1338.53
P01042	P01042	KNG1	HUMAN	Kininogen-1	M	PM			XC			5	1143.37	1341.58	697.722	710.86
P02649	P02649	APOE	HUMAN	Apolipoprotein E	M	PM			XC	Nuc		13	2822.89	4269.27	2336.45	3405.95
P02748	P02748	C9	HUMAN	Complement component C9	M	PM			XC			2	555.882	1190.79	876.975	937.128
P04003	P04003	C4BPA	HUMAN	C4b-binding protein alpha chain	M	PM			XC			3	981.821	1487.33	843.178	1305.81
P04114	P04114	APOB	HUMAN	Apolipoprotein B-100	M	PM			XC			22	10872.2	11707.2	5653.04	8910.86
P04792	P04792	HSPB1	HUMAN	Heat shock protein beta-1	M	PM			XC	Nuc		9	1586.77	1783.93	1395.98	1868.93
P04899-4	P04899	GNAI2	HUMAN	Isoform sGi2 of Guanine nucleotide-binding protein G(i) subunit alpha-2	M	PM			XC			3	416.734	612.695	584.195	736.215
P05023-4	P05023	ATP1A1	HUMAN	Isoform 4 of Sodium/potassium-transporting ATPase subunit alpha-1	M	PM			XC			144	34450.6	29294.3	40491.4	42666.3
P05026	P05026	ATP1B1	HUMAN	Sodium/potassium-transporting ATPase subunit beta-1	M	PM			XC			109	44027.3	15436	48085.6	39533.4
P05120	P05120	SERPINB2	HUMAN	Plasminogen activator inhibitor 2	M	PM			XC			2	1003.24	683.307	373.262	1022.86
P05121	P05121	SERPINE1	HUMAN	Plasminogen activator inhibitor 1	M	PM			XC			2	361.508	571.211	728.621	1064.03
P06396	P06396	GSN	HUMAN	Gelsolin	M	PM			XC			1	49.9024	82.1922	40.2978	74.0298
P06733	P06733	ENO1	HUMAN	Alpha-enolase	M	PM			XC	Nuc		37	10958.3	7572.84	6220.39	10525.6
P06744-2	P06744	GPI	HUMAN	Isoform 2 of Glucose-6-phosphate isomerase	M	PM			XC			5	714.67	455.422	391.704	491.885
P07237	P07237	P4HB	HUMAN	Protein disulfide-isomerase	M	PM			XC			13	2108	2352.29	1958.44	2716.9
P07900-2	P07900	HSP90AA1	HUMAN	Isoform 2 of Heat shock protein HSP 90-alpha	M	PM			XC	Nuc		65	18274.2	12681	13876.8	18542.5
P09543	P09543	CNP	HUMAN	2',3'-cyclic-nucleotide 3'-phosphodiesterase	M	PM			XC	Nuc		2	238.499	194.759	236.081	211.989
P09603	P09603	CSF1	HUMAN	Macrophage colony-stimulating factor 1	M	PM			XC			5	1015.95	206.577	882.617	494.059
P09758	P09758	TACSTD2	HUMAN	Tumor-associated calcium signal transducer 2	M	PM			XC	Nuc		112	51274	36568.9	57305.4	51411.5
P0C0L4	P0C0L4	C4A	HUMAN	Complement C4-A	M	PM			XC			6	2632.98	5110.19	2221.78	2659.86
P0CG48	P0CG48	UBC	HUMAN	Polyubiquitin-C	M	PM			XC	Nuc		51	11357.1	12711.6	8598.14	12631.9
P10721	P10721	KIT	HUMAN	Mast/stem cell growth factor receptor Kit	M	PM			XC			34	2742.02	2991.75	2693.44	2611.46
P11142	P11142	HSPA8	HUMAN	Heat shock cognate 71 kDa protein	M	PM			XC	Nuc		55	16671.5	16568.1	13148.3	13537.2
P11362-21	P11362	FGFR1	HUMAN	Isoform 21 of Fibroblast growth factor receptor 1	M	PM			XC	Nuc		29	4087.18	3643.8	3603.9	3599.68
P12821	P12821	ACE	HUMAN	Angiotensin-converting enzyme	M	PM			XC			33	3201.56	5825.01	4462.88	4528.76
P12830	P12830	CDH1	HUMAN	Cadherin-1	M	PM			XC			95	50999.9	53062.4	45466.8	45233.8
P13473-2	P13473	LAMP2	HUMAN	Isoform LAMP-2B of Lysosome-associated membrane glycoprotein 2	M	PM			XC			4	1632.86	1272.3	1577.36	1942.78
P13796	P13796	LCP1	HUMAN	Plastin-2	M	PM			XC			3	293.065	359.852	358.304	306.861
P14618	P14618	PKM	HUMAN	Pyruvate kinase PKM	M	PM			XC	Nuc		67	17932.5	13196.2	14404.8	50392.9
P14625	P14625	HSP90B1	HUMAN	Endoplasmin	M	PM			XC	Nuc		14	3983.31	3087.4	2847.18	4819.95
P15311	P15311	EZR	HUMAN	Ezrin	M	PM			XC			13	2152.82	4478.02	1799.71	2332.14
P17931	P17931	LGALS3	HUMAN	Galectin-3	M	PM			XC	Nuc		3	521.064	796.512	715.249	467.665
P18206	P18206	VCL	HUMAN	Vinculin	M	PM			XC			3	510.899	542.751	404.072	524.114
P19440	P19440	GGT1	HUMAN	Gamma-glutamyltranspeptidase 1	M	PM			XC			31	5149.57	3583.57	6311.83	5740.53
P19801-2	P19801	AOC1	HUMAN	Isoform 2 of Amiloride-sensitive amine oxidase [copper-containing]	M	PM			XC			22	5139.74	7802.82	3326.56	3503.53
P21333	P21333	FLNA	HUMAN	Filamin-A	M	PM			XC	Nuc		85	19100.2	18379.5	18073.7	20286.7
P21583	P21583	KITLG	HUMAN	Kit ligand	M	PM			XC			16	8409.99	7439.26	10157.6	4982.85
P21860	P21860	ERBB3	HUMAN	Receptor tyrosine-protein kinase erbB-3	M	PM			XC			28	7996.31	9401.85	8028.76	6571.83
P21926	P21926	CD9	HUMAN	CD9 antigen	M	PM			XC			2	1369.47	1439.76	940.176	1248.25
P22607-2	P22607	FGFR3	HUMAN	Isoform 2 of Fibroblast growth factor receptor 3	M	PM			XC			12	2398.32	1878.44	2228.5	2449.19
P23471	P23471	PTPRZ1	HUMAN	Receptor-type tyrosine-protein phosphatase zeta	M	PM			XC			62	42899.2	14318.9	22962.4	57861.8
P26038	P26038	MSN	HUMAN	Moesin	M	PM			XC	Nuc		2	143.716	279.078	197.354	352.386
P29320	P29320	EPHA3	HUMAN	Ephrin type-A receptor 3	M	PM			XC			23	2073.77	3567.7	3253.09	3120.92
P29323-3	P29323	EPHB2	HUMAN	Isoform 3 of Ephrin type-B receptor 2	M	PM			XC			122	38583.7	44070.2	37307	28792.3
P32970	P32970	CD70	HUMAN	CD70 antigen	M	PM			XC			2	229.412	63.5431	413.974	92.1124
P35052	P35052	GPC1	HUMAN	Glypican-1	M	PM			XC			40	13037.6	21289.9	14070.6	30075.7
P35070	P35070	BTC	HUMAN	Probetacellulin	M	PM			XC			6	225.794	281.442	271.786	186.533
P35916	P35916	FLT4	HUMAN	Vascular endothelial growth factor receptor 3	M	PM			XC	Nuc		18	1632.26	1978.05	1844.75	1870.04
P40189	P40189	IL6ST	HUMAN	Interleukin-6 receptor subunit beta	M	PM			XC			41	7355.61	6051.07	7209.49	7136.21
P43121	P43121	MCAM	HUMAN	Cell surface glycoprotein MUC18	M	PM			XC	Nuc		111	7266.37	10204.9	9235.85	6243.42
P48357	P48357	LEPR	HUMAN	Leptin receptor	M	PM			XC			6	430.533	589.772	457.73	442.055
P48551	P48551	IFNAR2	HUMAN	Interferon alpha/beta receptor 2	M	PM			XC			14	1280.85	2009.55	1435.15	1277.44
P48960	P48960	CD97	HUMAN	CD97 antigen	M	PM			XC			64	18769.7	15638.3	19556.1	18642.4
P50281	P50281	MMP14	HUMAN	Matrix metalloproteinase-14	M	PM			XC			86	31607.1	30062.1	26632.5	19454.4
P51511	P51511	MMP15	HUMAN	Matrix metalloproteinase-15	M	PM			XC			39	11345.4	12088.7	9262.55	6608.68
P54753	P54753	EPHB3	HUMAN	Ephrin type-B receptor 3	M	PM			XC			65	20867.4	15759.4	20363.8	19465.2
P54760	P54760	EPHB4	HUMAN	Ephrin type-B receptor 4	M	PM			XC			75	16212.6	13962.2	18624.2	14638.1
P54762	P54762	EPHB1	HUMAN	Ephrin type-B receptor 1	M	PM			XC			1	33.9138	54.2393	40.312	43.7916
P55011	P55011	SLC12A2	HUMAN	Solute carrier family 12 member 2	M	PM			XC			139	21635.8	14253.5	16493.2	18427.1
P55082	P55082	MFAP3	HUMAN	Microfibril-associated glycoprotein 3	M	PM			XC			23	1053.67	1223.72	1157.05	1136.37
P55290-4	P55290	CDH13	HUMAN	Isoform 4 of Cadherin-13	M	PM			XC			48	22761.5	24395.9	26319.4	21150.8
P58335	P58335	ANTXR2	HUMAN	Anthrax toxin receptor 2	M	PM			XC			7	1049.08	1059.45	930.569	928.13
P60709	P60709	ACTB	HUMAN	Actin, cytoplasmic 1	M	PM			XC			16	5215.48	3461.82	3311.31	6926.78
P62879	P62879	GNB2	HUMAN	Guanine nucleotide-binding protein G(I)/G(S)/G(T) subunit beta-2	M	PM			XC			3	453.82	562.832	525.661	627.483
P78310	P78310	CXADR	HUMAN	Coxsackievirus and adenovirus receptor	M	PM			XC			55	14226.3	8255.45	15882.9	14770.8
P78310-6	P78310	CXADR	HUMAN	Isoform 6 of Coxsackievirus and adenovirus receptor	M	PM			XC			4	1371.84	992.769	1450	1106.76
P78504	P78504	JAG1	HUMAN	Protein jagged-1	M	PM			XC			92	42715.7	22766.3	46889.1	78755.6
Q00610	Q00610	CLTC	HUMAN	Clathrin heavy chain 1	M	PM			XC			15	3414.59	3127.98	2644.04	2181.36
Q02297-2	Q02297	NRG1	HUMAN	Isoform 2 of Pro-neuregulin-1, membrane-bound isoform	M	PM			XC	Nuc		34	13242.1	11487.2	8789.47	7676.34
Q08345-5	Q08345	DDR1	HUMAN	Isoform 4 of Epithelial discoidin domain-containing receptor 1	M	PM			XC			109	55190.6	53204.3	50911.5	40814.1
Q12866	Q12866	MERTK	HUMAN	Tyrosine-protein kinase Mer	M	PM			XC			31	2547.59	2932.12	2400.57	2416.52
Q14114	Q14114	LRP8	HUMAN	Low-density lipoprotein receptor-related protein 8	M	PM			XC			41	8891.61	9484.78	8197.8	6755.49
Q14118	Q14118	DAG1	HUMAN	Dystroglycan	M	PM			XC			69	24105.3	26415.9	23944.7	18509.1
Q14624	Q14624	ITIH4	HUMAN	Inter-alpha-trypsin inhibitor heavy chain H4	M	PM			XC			3	644.896	996.766	597.683	741.171
Q15223	Q15223	NECTIN1	HUMAN	Nectin-1	M	PM			XC			126	49167.7	46908.6	55678.9	38792.6
Q15303	Q15303	ERBB4	HUMAN	Receptor tyrosine-protein kinase erbB-4	M	PM			XC	Nuc		62	20076.7	17030.3	21474.7	19393.3
Q15582	Q15582	TGFBI	HUMAN	Transforming growth factor-beta-induced protein ig-h3	M	PM			XC			2	534.329	525.619	615.396	610.846
Q30201	Q30201	HFE	HUMAN	Hereditary hemochromatosis protein	M	PM			XC			1	306.343	358.339	344.387	306.534
Q5T601	Q5T601	ADGRF1	HUMAN	Adhesion G-protein coupled receptor F1	M	PM			XC			6	1306.19	1901.74	1535.18	1275.7
Q6UXM1	Q6UXM1	LRIG3	HUMAN	Leucine-rich repeats and immunoglobulin-like domains protein 3	M	PM			XC			1	221.664	273.269	196.565	217.808
Q6ZRP7	Q6ZRP7	QSOX2	HUMAN	Sulfhydryl oxidase 2	M	PM			XC			1	35.2081	70.1059	52.3087	67.1325
Q86YD3	Q86YD3	TMEM25	HUMAN	Transmembrane protein 25	M	PM			XC			3	343.877	354.146	357.934	334.981
Q8N307	Q8N307	MUC20	HUMAN	Mucin-20	M	PM			XC			1	51.7927	153.047	40.7176	35.3932
Q8NBJ4	Q8NBJ4	GOLM1	HUMAN	Golgi membrane protein 1	M	PM			XC			5	565.593	539.887	484.702	677.51
Q8WWY8	Q8WWY8	LIPH	HUMAN	Lipase member H	M	PM			XC			4	990.188	788.462	634.795	1014.86
Q8WXI7	Q8WXI7	MUC16	HUMAN	Mucin-16	M	PM			XC			19	2750.83	2285.7	1708.29	2605.44
Q92673	Q92673	SORL1	HUMAN	Sortilin-related receptor	M	PM			XC			32	5539.85	5128.44	4323.81	3871.96
Q92823-5	Q92823	NRCAM	HUMAN	Isoform 5 of Neuronal cell adhesion molecule	M	PM			XC			72	2476.29	2863.93	2498.87	2468.66
Q92854	Q92854	SEMA4D	HUMAN	Semaphorin-4D	M	PM			XC			39	8996.23	10254.2	7927.13	6232.01
Q92896-2	Q92896	GLG1	HUMAN	Isoform 2 of Golgi apparatus protein 1	M	PM			XC			9	1757.05	1667.7	1840.96	1899.21
Q96F46	Q96F46	IL17RA	HUMAN	Interleukin-17 receptor A	M	PM			XC			27	6923.76	7705.19	6121.78	5788.44
Q96FE7	Q96FE7	PIK3IP1	HUMAN	Phosphoinositide-3-kinase-interacting protein 1	M	PM			XC			12	3371.85	2828.21	3157.76	2499.72
Q99102	Q99102	MUC4	HUMAN	Mucin-4	M	PM			XC			6	1307.72	2471.93	1498.47	999.145
Q9BX67	Q9BX67	JAM3	HUMAN	Junctional adhesion molecule C	M	PM			XC			29	945.627	1225.09	896.111	1009.66
Q9H2A7	Q9H2A7	CXCL16	HUMAN	C-X-C motif chemokine 16	M	PM			XC			15	3365.47	3789.48	3423.43	1918.36
Q9H5V8	Q9H5V8	CDCP1	HUMAN	CUB domain-containing protein 1	M	PM			XC			82	31658.5	29312.6	31921.2	29598.5
Q9NPH3	Q9NPH3	IL1RAP	HUMAN	Interleukin-1 receptor accessory protein	M	PM			XC			87	38388.4	43436.6	43901.6	53071.4
Q9NPR2	Q9NPR2	SEMA4B	HUMAN	Semaphorin-4B	M	PM			XC			46	21618.4	18906	16227.3	12474.2
Q9NZU0	Q9NZU0	FLRT3	HUMAN	Leucine-rich repeat transmembrane protein FLRT3	M	PM			XC			55	28242	16870	23677.1	18807.5
Q9UBB4	Q9UBB4	ATXN10	HUMAN	Ataxin-10	M	PM			XC			3	310.19	388.715	398.824	359.846
Q9UIQ6	Q9UIQ6	LNPEP	HUMAN	Leucyl-cystinyl aminopeptidase	M	PM			XC			92	18121.7	21585.8	15861.7	15623.9
Q9UL52	Q9UL52	TMPRSS11E	HUMAN	Transmembrane protease serine 11E	M	PM			XC			4	467.568	1982.69	471.297	532.6
Q9ULI3	Q9ULI3	HEG1	HUMAN	Protein HEG homolog 1	M	PM			XC			4	933.483	1086.8	1026.56	1535.04
Q9UM47	Q9UM47	NOTCH3	HUMAN	Neurogenic locus notch homolog protein 3	M	PM			XC			14	3178.3	3145.94	2526.97	3500.24
Q9UMD9	Q9UMD9	COL17A1	HUMAN	Collagen alpha-1(XVII) chain	M	PM			XC			73	31474.1	39178.4	25252.2	30652.1
Q9UQC9	Q9UQC9	CLCA2	HUMAN	Calcium-activated chloride channel regulator 2	M	PM			XC	Nuc		7	3515.04	982.276	1338.28	2341.88
Q9Y5Y6	Q9Y5Y6	ST14	HUMAN	Suppressor of tumorigenicity 14 protein	M	PM			XC			86	35571.4	27295.9	36247.9	34915.7
A0FGR8-2	A0FGR8	ESYT2	HUMAN	Isoform 2 of Extended synaptotagmin-2	M	PM						1	21.3573	38.512	27.0956	28.7367
A1A5B4	A1A5B4	ANO9	HUMAN	Anoctamin-9	M	PM						2	121.512	150.823	156.314	155.124
A1A5C7	A1A5C7	SLC22A23	HUMAN	Solute carrier family 22 member 23	M	PM						25	3604.58	3630.78	4132.53	3313.93
A6NIZ1	A6NIZ1		HUMAN	Ras-related protein Rap-1b-like protein	M	PM						5	359.009	464.831	458.23	473.148
A7MBM2	A7MBM2	DISP2	HUMAN	Protein dispatched homolog 2	M	PM						1	137.289	115.298	154.074	106.837
O00186	O00186	STXBP3	HUMAN	Syntaxin-binding protein 3	M	PM						6	743.886	870.579	874.531	985.173
O14494-2	O14494	PLPP1	HUMAN	Isoform 2 of Phospholipid phosphatase 1	M	PM						2	372.288	613.815	733.966	547.427
O14495	O14495	PLPP3	HUMAN	Phospholipid phosphatase 3	M	PM						7	377.043	490.387	666.708	336.198
O14654	O14654	IRS4	HUMAN	Insulin receptor substrate 4	M	PM						13	1002.06	1264.8	1108.7	1052.01
O14745	O14745	SLC9A3R1	HUMAN	Na(+)/H(+) exchange regulatory cofactor NHE-RF1	M	PM						2	140.68	106.081	177.331	258.191
O14817	O14817	TSPAN4	HUMAN	Tetraspanin-4	M	PM						3	913.476	932.726	812.892	578.486
O14936	O14936	CASK	HUMAN	Peripheral plasma membrane protein CASK	M	PM						6	750.585	911.543	1165.05	852.157
O15394	O15394	NCAM2	HUMAN	Neural cell adhesion molecule 2	M	PM						2	202.135	91.9256	295.469	93.8513
O15431	O15431	SLC31A1	HUMAN	High affinity copper uptake protein 1	M	PM						12	4353.99	4326.62	3445.07	2426.29
O15438-4	O15438	ABCC3	HUMAN	Isoform 4 of Canalicular multispecific organic anion transporter 2	M	PM						53	12584.8	15153.9	13295.3	14741.4
O15439	O15439	ABCC4	HUMAN	Multidrug resistance-associated protein 4	M	PM						194	24973.3	22875	24328.9	32072.1
O15440	O15440	ABCC5	HUMAN	Multidrug resistance-associated protein 5	M	PM						82	24394.2	24129.4	22567.5	21298.7
O43194	O43194	GPR39	HUMAN	G-protein coupled receptor 39	M	PM						3	845.281	851.427	976.456	963.765
O43306	O43306	ADCY6	HUMAN	Adenylate cyclase type 6	M	PM						23	2017.2	3310.45	2306.27	2115.28
O43493	O43493	TGOLN2	HUMAN	Trans-Golgi network integral membrane protein 2	M	PM						4	350.444	350.904	275.683	493.572
O43570	O43570	CA12	HUMAN	Carbonic anhydrase 12	M	PM						11	441.983	649.155	596.124	576.27
O43657	O43657	TSPAN6	HUMAN	Tetraspanin-6	M	PM						8	1712.38	1317.17	1650.69	1581.2
O43688-2	O43688	PLPP2	HUMAN	Isoform 2 of Phospholipid phosphatase 2	M	PM						4	747.787	769.654	861.555	972.006
O43795	O43795	MYO1B	HUMAN	Unconventional myosin-Ib	M	PM						2	469.349	400.215	539.419	708.814
O43813	O43813	LANCL1	HUMAN	LanC-like protein 1	M	PM				Nuc		1	132.598	151.828	143.647	153.574
O60245-2	O60245	PCDH7	HUMAN	Isoform B of Protocadherin-7	M	PM						91	9154.44	15884	14206.1	8743.98
O60266	O60266	ADCY3	HUMAN	Adenylate cyclase type 3	M	PM				Nuc		43	6722.51	7688.91	6868.57	6231.25
O60291-2	O60291	MGRN1	HUMAN	Isoform 2 of E3 ubiquitin-protein ligase MGRN1	M	PM				Nuc		2	37.6215	32.5546	41.7518	56.1167
O60449-2	O60449	LY75	HUMAN	Isoform 2 of Lymphocyte antigen 75	M	PM						1	17.9625	19.4783	19.1939	18.1242
O60487	O60487	MPZL2	HUMAN	Myelin protein zero-like protein 2	M	PM						9	1640.77	1196.77	2005.41	2429.53
O60503	O60503	ADCY9	HUMAN	Adenylate cyclase type 9	M	PM						47	5518.74	5407.61	5233.97	4292.01
O60602	O60602	TLR5	HUMAN	Toll-like receptor 5	M	PM						2	414.999	575.941	415.909	448.327
O60635	O60635	TSPAN1	HUMAN	Tetraspanin-1	M	PM						3	631.578	446.403	450.925	479.596
O60636	O60636	TSPAN2	HUMAN	Tetraspanin-2	M	PM						1	13.0893	13.2309	9.03191	8.45218
O60637	O60637	TSPAN3	HUMAN	Tetraspanin-3	M	PM						2	301.813	347.356	266.144	407.613
O60716	O60716	CTNND1	HUMAN	Catenin delta-1	M	PM				Nuc		9	1601.86	1967.28	2133.08	2043.51
O60779	O60779	SLC19A2	HUMAN	Thiamine transporter 1	M	PM						6	408.446	616.266	444.404	467.773
O75051	O75051	PLXNA2	HUMAN	Plexin-A2	M	PM						210	89251.7	93243.4	90999	50477.8
O75078	O75078	ADAM11	HUMAN	Disintegrin and metalloproteinase domain-containing protein 11	M	PM						8	407.715	630.617	447.535	492.912
O75084	O75084	FZD7	HUMAN	Frizzled-7	M	PM						25	5670.72	5026.4	6512.14	6228.57
O75121	O75121	MFAP3L	HUMAN	Microfibrillar-associated protein 3-like	M	PM				Nuc		17	1495.74	1590.47	1986.25	1444.93
O75131	O75131	CPNE3	HUMAN	Copine-3	M	PM				Nuc		3	510.053	421.427	983.181	401.778
O75144-2	O75144	ICOSLG	HUMAN	Isoform 2 of IC	M	PM						30	5468.82	4678.05	5692.05	5189.73
O75197	O75197	LRP5	HUMAN	Low-density lipoprotein receptor-related protein 5	M	PM						5	819.434	992.374	691.486	741.137
O75355	O75355	ENTPD3	HUMAN	Ectonucleoside triphosphate diphosphohydrolase 3	M	PM						9	3514.1	1413.5	3565.87	3953.42
O75369-8	O75369	FLNB	HUMAN	Isoform 8 of Filamin-B	M	PM						19	6021.16	7033.52	5204.51	5220.65
O75387	O75387	SLC43A1	HUMAN	Large neutral amino acids transporter small subunit 3	M	PM						5	318.904	415.443	1198.69	296.876
O75509	O75509	TNFRSF21	HUMAN	Tumor necrosis factor receptor superfamily member 21	M	PM						31	10270.6	18045.8	8557.25	8937.38
O75954	O75954	TSPAN9	HUMAN	Tetraspanin-9	M	PM						5	611.545	639.437	670.781	522.166
O76082-3	O76082	SLC22A5	HUMAN	Isoform 3 of Solute carrier family 22 member 5	M	PM						16	2253.16	2303.86	2248.16	1837.17
O94856	O94856	NFASC	HUMAN	Neurofascin	M	PM						3	656.074	430.707	1023.14	527.838
O94910	O94910	ADGRL1	HUMAN	Adhesion G protein-coupled receptor L1	M	PM						12	1098.17	1999.79	1438.59	1183.11
O95136	O95136	S1PR2	HUMAN	Sphingosine 1-phosphate receptor 2	M	PM						3	121.622	185.966	124.547	165.01
O95185	O95185	UNC5C	HUMAN	Netrin receptor UNC5C	M	PM						15	598.003	821.588	528.814	602.743
O95980	O95980	RECK	HUMAN	Reversion-inducing cysteine-rich protein with Kazal motifs	M	PM						1	49.531	51.7054	51.1479	51.7318
O96005	O96005	CLPTM1	HUMAN	Cleft lip and palate transmembrane protein 1	M	PM						1	86.9549	104.255	75.1804	187.687
P04406	P04406	GAPDH	HUMAN	Glyceraldehyde-3-phosphate dehydrogenase	M	PM				Nuc		26	8078.82	5758.93	4918.39	6474.65
P04626	P04626	ERBB2	HUMAN	Receptor tyrosine-protein kinase erbB-2	M	PM				Nuc		133	35611.9	40594.4	42054.8	26421.3
P04920	P04920	SLC4A2	HUMAN	Anion exchange protein 2	M	PM						97	6284.32	9796.34	9541.78	6992.57
P05141	P05141	SLC25A5	HUMAN	ADP/ATP translocase 2	M	PM				Nuc		20	4866.23	4689.14	4406.95	6563
P06213	P06213	INSR	HUMAN	Insulin receptor	M	PM						118	17827.6	22674.1	21186.7	21168.6
P06703	P06703	S100A6	HUMAN	Protein S100-A6	M	PM				Nuc		3	974.041	1030.81	765.621	1080.9
P06731	P06731	CEACAM5	HUMAN	Carcinoembryonic antigen-related cell adhesion molecule 5	M	PM						1	64.9141	227.62	84.0519	72.1885
P06737	P06737	PYGL	HUMAN	Glycogen phosphorylase, liver form	M	PM						3	990.943	833.245	882.837	1219.51
P07384	P07384	CAPN1	HUMAN	Calpain-1 catalytic subunit	M	PM						1	166.294	158.974	149.579	244.255
P07550	P07550	ADRB2	HUMAN	Beta-2 adrenergic receptor	M	PM				Nuc		5	1622.42	1720.24	1946.27	1279.7
P07947	P07947	YES1	HUMAN	Tyrosine-protein kinase Yes	M	PM						2	70.1627	108.102	90.4157	101.727
P08069	P08069	IGF1R	HUMAN	Insulin-like growth factor 1 receptor	M	PM						141	38291	43292.5	40535.9	48248.2
P08754	P08754	GNAI3	HUMAN	Guanine nucleotide-binding protein G(k) subunit alpha	M	PM						2	70.5187	87.78	79.3394	66.8172
P08758	P08758	ANXA5	HUMAN	Annexin A5	M	PM				Nuc		5	681.518	300.81	240.689	367.74
P08865	P08865	RPSA	HUMAN	40S ribosomal protein SA	M	PM				Nuc		1	177.488	118.077	122.683	133
P10586	P10586	PTPRF	HUMAN	Receptor-type tyrosine-protein phosphatase F	M	PM						114	26927.8	32421.1	25046.5	13658.5
P11166	P11166	SLC2A1	HUMAN	Solute carrier family 2, facilitated glucose transporter member 1	M	PM				Nuc		34	4308.5	5025.22	3825.64	3072.41
P11169	P11169	SLC2A3	HUMAN	Solute carrier family 2, facilitated glucose transporter member 3	M	PM						8	426.591	400.924	441.353	332.573
P11279	P11279	LAMP1	HUMAN	Lysosome-associated membrane glycoprotein 1	M	PM						16	5561.07	4573.8	3813.06	7090.04
P12235	P12235	SLC25A4	HUMAN	ADP/ATP translocase 1	M	PM				Nuc		22	5822.12	5795.74	5623.07	7867.81
P13639	P13639	EEF2	HUMAN	Elongation factor 2	M	PM				Nuc		59	12840.2	12257.6	11133.5	16357.4
P13688-8	P13688	CEACAM1	HUMAN	Isoform 8 of Carcinoembryonic antigen-related cell adhesion molecule 1	M	PM						9	1926.65	6077.71	1528.9	1859.05
P14209	P14209	CD99	HUMAN	CD99 antigen	M	PM						21	1727.02	1788.46	1623.59	1178.84
P14415	P14415	ATP1B2	HUMAN	Sodium/potassium-transporting ATPase subunit beta-2	M	PM						13	913.592	1092.2	952.675	929.412
P15260	P15260	IFNGR1	HUMAN	Interferon gamma receptor 1	M	PM						13	2837.66	2716.16	2514.37	2604.92
P16615	P16615	ATP2A2	HUMAN	Sarcoplasmic/endoplasmic reticulum calcium ATPase 2	M	PM						36	8362	8315.04	8301.43	8954.57
P17181	P17181	IFNAR1	HUMAN	Interferon alpha/beta receptor 1	M	PM						40	8947.49	10071.4	9265.36	8169.23
P18433	P18433	PTPRA	HUMAN	Receptor-type tyrosine-protein phosphatase alpha	M	PM						141	52107.1	77724.8	43356.4	38744.3
P18564	P18564	ITGB6	HUMAN	Integrin beta-6	M	PM						53	25874.8	36354	43456.5	31807.8
P19022	P19022	CDH2	HUMAN	Cadherin-2	M	PM						96	29769	37302.6	44237.6	18535.8
P20020	P20020	ATP2B1	HUMAN	Plasma membrane calcium-transporting ATPase 1	M	PM				Nuc		21	3129.1	3339.44	3284.24	3880.18
P20023-3	P20023	CR2	HUMAN	Isoform C of Complement receptor type 2	M	PM						47	3040.49	3852.49	2941.74	3161.88
P20073	P20073	ANXA7	HUMAN	Annexin A7	M	PM				Nuc		2	231.178	261.828	219.099	268.317
P20645	P20645	M6PR	HUMAN	Cation-dependent mannose-6-phosphate receptor	M	PM						22	3159	2723.84	3474.81	3426.57
P21709	P21709	EPHA1	HUMAN	Ephrin type-A receptor 1	M	PM						36	11758.8	10730.6	7734.1	5798.79
P21731	P21731	TBXA2R	HUMAN	Thromboxane A2 receptor	M	PM						2	216.576	375.755	223.589	272.655
P21796	P21796	VDAC1	HUMAN	Voltage-dependent anion-selective channel protein 1	M	PM				Nuc		1	53.707	66.5648	41.5393	66.1144
P22223	P22223	CDH3	HUMAN	Cadherin-3	M	PM						45	20449.8	17660.6	19814.5	22817
P23396	P23396	RPS3	HUMAN	40S ribosomal protein S3	M	PM				Nuc		21	2867.81	3371.97	2811.9	4217.36
P23458	P23458	JAK1	HUMAN	Tyrosine-protein kinase JAK1	M	PM				Nuc		6	885.342	982.783	1131.11	1120.32
P23467-3	P23467	PTPRB	HUMAN	Isoform 3 of Receptor-type tyrosine-protein phosphatase beta	M	PM						53	15743.7	18814.7	20592.3	18881.6
P23468	P23468	PTPRD	HUMAN	Receptor-type tyrosine-protein phosphatase delta	M	PM						6	659.841	694.787	622.268	400.875
P23469	P23469	PTPRE	HUMAN	Receptor-type tyrosine-protein phosphatase epsilon	M	PM				Nuc		2	479.034	672.774	355.547	361.475
P23470	P23470	PTPRG	HUMAN	Receptor-type tyrosine-protein phosphatase gamma	M	PM						103	8756.21	12007.6	10527.7	10169.1
P23634	P23634	ATP2B4	HUMAN	Plasma membrane calcium-transporting ATPase 4	M	PM						8	1009.28	1188.42	1023.14	1059.72
P23975-2	P23975	SLC6A2	HUMAN	Isoform 2 of Sodium-dependent noradrenaline transporter	M	PM						1	94.8684	129.702	105.264	113.086
P25101	P25101	EDNRA	HUMAN	Endothelin-1 receptor	M	PM						2	85.7241	105.805	85.7925	84.1473
P25705	P25705	ATP5A1	HUMAN	ATP synthase subunit alpha, mitochondrial	M	PM						9	1459.52	1926.17	1310.5	1566.07
P27701	P27701	CD82	HUMAN	CD82 antigen	M	PM						17	5227.78	4668.74	3569.72	4760.07
P28827-2	P28827	PTPRM	HUMAN	Isoform 2 of Receptor-type tyrosine-protein phosphatase mu	M	PM						4	552.522	565.902	558.401	610.879
P29275	P29275	ADORA2B	HUMAN	Adenosine receptor A2b	M	PM						1	122.442	147.086	117.317	126.862
P29966	P29966	MARCKS	HUMAN	Myristoylated alanine-rich C-kinase substrate	M	PM						15	3563.19	2869.13	4247.11	6987.35
P30411	P30411	BDKRB2	HUMAN	B2 bradykinin receptor	M	PM						5	1686.14	1297.7	942.088	1149.57
P30825	P30825	SLC7A1	HUMAN	High affinity cationic amino acid transporter 1	M	PM						28	6909.05	5846.44	4631.09	7320.02
P30874	P30874	SSTR2	HUMAN	Somatostatin receptor type 2	M	PM						2	108.307	186.664	108.066	164.722
P31641	P31641	SLC6A6	HUMAN	Sodium- and chloride-dependent taurine transporter	M	PM						20	3632.63	3262.23	3206.36	3771.63
P32241-2	P32241	VIPR1	HUMAN	Isoform Long of Vasoactive intestinal polypeptide receptor 1	M	PM						6	625.727	636.355	612.61	573.985
P32926	P32926	DSG3	HUMAN	Desmoglein-3	M	PM						59	23966	18377.5	25249.4	31604.8
P33527	P33527	ABCC1	HUMAN	Multidrug resistance-associated protein 1	M	PM						150	22772	21588.9	22303.6	24006.1
P34910-2	P34910	EVI2B	HUMAN	Isoform 2 of Protein EVI2B	M	PM						6	1385.26	992.866	847.708	895.58
P34925-2	P34925	RYK	HUMAN	Isoform 2 of Tyrosine-protein kinase RYK	M	PM				Nuc		4	303.076	366.153	363.175	331.693
P35221-2	P35221	CTNNA1	HUMAN	Isoform 2 of Catenin alpha-1	M	PM						29	7477.87	9195.66	9976.1	8636.12
P35222	P35222	CTNNB1	HUMAN	Catenin beta-1	M	PM				Nuc		1	38.5091	33.931	31.2079	36.433
P35579	P35579	MYH9	HUMAN	Myosin-9	M	PM				Nuc		74	22830.5	24542.4	25625.1	16652.2
P35613	P35613	BSG	HUMAN	Basigin	M	PM						117	32407.6	27925.4	37309.9	26076.5
P36021	P36021	SLC16A2	HUMAN	Monocarboxylate transporter 8	M	PM						2	44.0158	35.5372	37.3487	17.5691
P36894	P36894	BMPR1A	HUMAN	Bone morphogenetic protein receptor type-1A	M	PM						15	2701.23	2809.52	2712.69	1801.21
P36897-2	P36897	TGFBR1	HUMAN	Isoform 2 of TGF-beta receptor type-1	M	PM						6	771.279	642.233	823.617	917.532
P36941	P36941	LTBR	HUMAN	Tumor necrosis factor receptor superfamily member 3	M	PM						7	3196.27	1921.83	2933.32	2786.57
P37173-2	P37173	TGFBR2	HUMAN	Isoform 2 of TGF-beta receptor type-2	M	PM						4	869.243	976.172	962.676	892.129
P39748	P39748	FEN1	HUMAN	Flap endonuclease 1	M	PM				Nuc		2	314.784	391.573	251.632	251.829
P41231	P41231	P2RY2	HUMAN	P2Y purinoceptor 2	M	PM						6	1482.63	1104.49	993.608	752.905
P41440	P41440	SLC19A1	HUMAN	Folate transporter 1	M	PM						26	2378.59	2957.58	2467.6	2678.72
P41732	P41732	TSPAN7	HUMAN	Tetraspanin-7	M	PM						4	376.94	461.167	408.172	339.808
P42566	P42566	EPS15	HUMAN	Epidermal growth factor receptor substrate 15	M	PM						5	229.747	381.503	331.618	395.576
P42702	P42702	LIFR	HUMAN	Leukemia inhibitory factor receptor	M	PM						7	379.776	580.741	394.488	386.521
P42892	P42892	ECE1	HUMAN	Endothelin-converting enzyme 1	M	PM						88	19453.9	20714	19615.8	16005.1
P43005	P43005	SLC1A1	HUMAN	Excitatory amino acid transporter 3	M	PM						16	505.683	593.599	526.096	543.377
P46940	P46940	IQGAP1	HUMAN	Ras GTPase-activating-like protein IQGAP1	M	PM						5	1335.26	957.497	775.489	1625.31
P48029	P48029	SLC6A8	HUMAN	Sodium- and chloride-dependent creatine transporter 1	M	PM						44	5974.9	6093.6	5149.73	6683.86
P48066	P48066	SLC6A11	HUMAN	Sodium- and chloride-dependent GABA transporter 3	M	PM						15	6489.44	6213.57	4870.78	6074.09
P48067-2	P48067	SLC6A9	HUMAN	Isoform GlyT-1A of Sodium- and chloride-dependent glycine transporter 1	M	PM						27	6329.84	4801.85	4549	7333.75
P48509	P48509	CD151	HUMAN	CD151 antigen	M	PM						17	5132.14	4660.79	7491.96	5823.28
P49006	P49006	MARCKSL1	HUMAN	MARCKS-related protein	M	PM						5	254.982	317.05	281.633	364.047
P49019	P49019	HCAR3	HUMAN	Hydroxycarboxylic acid receptor 3	M	PM						8	3447.25	3987.17	3766.78	3068.39
P49327	P49327	FASN	HUMAN	Fatty acid synthase	M	PM						73	11928.2	9890.17	9768.73	9262.16
P49368	P49368	CCT3	HUMAN	T-complex protein 1 subunit gamma	M	PM						13	1901.71	2227.98	1915.22	2208.54
P50443	P50443	SLC26A2	HUMAN	Sulfate transporter	M	PM						20	3366.68	4866.17	6039.34	4139.35
P50895	P50895	BCAM	HUMAN	Basal cell adhesion molecule	M	PM						179	66337.9	64759.5	63810.7	64784.2
P51148-2	P51148	RAB5C	HUMAN	Isoform 2 of Ras-related protein Rab-5C	M	PM						7	673.157	646.597	938.69	796.07
P51572-2	P51572	BCAP31	HUMAN	Isoform 2 of B-cell receptor-associated protein 31	M	PM						3	450.683	330.819	284.21	394.273
P51805	P51805	PLXNA3	HUMAN	Plexin-A3	M	PM				Nuc		20	3053.34	3244.67	3755.76	3191.86
P51811	P51811	XK	HUMAN	Membrane transport protein XK	M	PM						3	113.523	118.69	95.0902	136.623
P51828	P51828	ADCY7	HUMAN	Adenylate cyclase type 7	M	PM						6	2682.75	2539.58	2105.39	2261.79
P52569-3	P52569	SLC7A2	HUMAN	Isoform 3 of Cationic amino acid transporter 2	M	PM						37	2845.67	3128.23	2397.3	3079.65
P52799	P52799	EFNB2	HUMAN	Ephrin-B2	M	PM						50	10415.6	10761.5	8531.62	9351.91
P53396	P53396	ACLY	HUMAN	ATP-citrate synthase	M	PM						4	519.432	644.635	648.465	556.474
P53618	P53618	COPB1	HUMAN	Coatomer subunit beta	M	PM						6	1037.59	1001.62	992.252	1422.58
P53794	P53794	SLC5A3	HUMAN	Sodium/myo-inositol cotransporter	M	PM						35	4130.65	4184.72	3847.64	3451.57
P53985	P53985	SLC16A1	HUMAN	Monocarboxylate transporter 1	M	PM						25	3490.56	3901.27	4207.73	3845.5
P54709	P54709	ATP1B3	HUMAN	Sodium/potassium-transporting ATPase subunit beta-3	M	PM						70	22938.4	13913.6	21790.9	20854.9
P54756	P54756	EPHA5	HUMAN	Ephrin type-A receptor 5	M	PM						20	2757.38	2834.45	3578.51	2713.01
P54852	P54852	EMP3	HUMAN	Epithelial membrane protein 3	M	PM						3	261.935	707.023	394.186	281.221
P55085	P55085	F2RL1	HUMAN	Proteinase-activated receptor 2	M	PM						11	2734.82	3055.56	2913.2	2922.08
P55283	P55283	CDH4	HUMAN	Cadherin-4	M	PM						19	6920.35	8640.23	9913.6	5409.62
P56159	P56159	GFRA1	HUMAN	GDNF family receptor alpha-1	M	PM						8	711.246	872.786	575.238	616.943
P57087-3	P57087	JAM2	HUMAN	Isoform 3 of Junctional adhesion molecule B	M	PM						3	51.5519	99.0029	61.102	61.2403
P60033	P60033	CD81	HUMAN	CD81 antigen	M	PM						3	377.403	470.784	333.101	272.793
P60903	P60903	S100A10	HUMAN	Protein S100-A10	M	PM						2	634.692	518.713	744.87	946.014
P62070-4	P62070	RRAS2	HUMAN	Isoform 4 of Ras-related protein R-Ras2	M	PM						2	412.509	338.136	575.984	440.286
P62745	P62745	RHOB	HUMAN	Rho-related GTP-binding protein RhoB	M	PM				Nuc		1	90.189	85.0772	70.3833	64.0631
P63000-2	P63000	RAC1	HUMAN	Isoform B of Ras-related C3 botulinum toxin substrate 1	M	PM						8	1422.49	1104.43	1834.72	2078.22
P63027	P63027	VAMP2	HUMAN	Vesicle-associated membrane protein 2	M	PM						2	279.498	273.896	285.026	259.513
P78324	P78324	SIRPA	HUMAN	Tyrosine-protein phosphatase non-receptor type substrate 1	M	PM						35	3976.72	3051.24	4864.65	4046.07
P78410	P78410	BTN3A2	HUMAN	Butyrophilin subfamily 3 member A2	M	PM						3	698.38	460.262	872.849	717.811
P78552	P78552	IL13RA1	HUMAN	Interleukin-13 receptor subunit alpha-1	M	PM						6	910.821	894.547	750.01	930.833
P84095	P84095	RHOG	HUMAN	Rho-related GTP-binding protein RhoG	M	PM						1	107.124	103.92	153.159	237.689
P98172	P98172	EFNB1	HUMAN	Ephrin-B1	M	PM				Nuc		48	21358.9	22074.3	15050.2	26627.6
P98196	P98196	ATP11A	HUMAN	Probable phospholipid-transporting ATPase IH	M	PM						6	527.492	523.995	500.37	490.257
Q00325	Q00325	SLC25A3	HUMAN	Phosphate carrier protein, mitochondrial	M	PM				Nuc		15	3334.93	4084.02	3417.22	5299.46
Q01581	Q01581	HMGCS1	HUMAN	Hydroxymethylglutaryl-CoA synthase, cytoplasmic	M	PM				Nuc		1	66.8454	67.7513	65.5928	89.9036
Q01650	Q01650	SLC7A5	HUMAN	Large neutral amino acids transporter small subunit 1	M	PM						47	18375.9	17754.8	25403.4	18881.3
Q01973	Q01973	ROR1	HUMAN	Inactive tyrosine-protein kinase transmembrane receptor R	M	PM						57	14651.7	15703.4	15982	6594.71
Q01974	Q01974	ROR2	HUMAN	Tyrosine-protein kinase transmembrane receptor R	M	PM						52	3458.52	4017.12	4003.31	3235.36
Q02487	Q02487	DSC2	HUMAN	Desmocollin-2	M	PM						15	4806.02	2898.03	3606.02	4269.16
Q03405	Q03405	PLAUR	HUMAN	Urokinase plasminogen activator surface receptor	M	PM						16	2859.87	2485.77	2447.03	4060.72
Q04656-3	Q04656	ATP7A	HUMAN	Isoform 2 of Copper-transporting ATPase 1	M	PM						25	3607.07	3454.3	3193.6	2628.45
Q04771	Q04771	ACVR1	HUMAN	Activin receptor type-1	M	PM						9	3770.13	3277.29	3281.82	3732.72
Q04917	Q04917	YWHAH	HUMAN	14-3-3 protein eta	M	PM						3	270.447	394.372	400.442	434.03
Q04941	Q04941	PLP2	HUMAN	Proteolipid protein 2	M	PM						3	495.509	284.218	596.975	874.663
Q06418	Q06418	TYRO3	HUMAN	Tyrosine-protein kinase receptor TYR	M	PM				Nuc		42	7666.91	7066.36	5631.23	5273.73
Q06481	Q06481	APLP2	HUMAN	Amyloid-like protein 2	M	PM				Nuc		21	6833.63	11195.9	9096.18	7278.54
Q07075	Q07075	ENPEP	HUMAN	Glutamyl aminopeptidase	M	PM						105	4091.87	5204.08	4325.06	4755.84
Q07954	Q07954	LRP1	HUMAN	Prolow-density lipoprotein receptor-related protein 1	M	PM						214	62946.6	96169.7	69609.9	69809.7
Q08174-2	Q08174	PCDH1	HUMAN	Isoform 2 of Protocadherin-1	M	PM						140	65807.8	59720.5	57855.2	62987.1
Q08334	Q08334	IL10RB	HUMAN	Interleukin-10 receptor subunit beta	M	PM						27	9456.13	8091.39	7916.18	9012.38
Q08357	Q08357	SLC20A2	HUMAN	Sodium-dependent phosphate transporter 2	M	PM						16	5212.43	4732.4	5674.93	4522.31
Q08722	Q08722	CD47	HUMAN	Leukocyte surface antigen CD47	M	PM						31	18000.4	11366.9	19235.9	15667
Q09666	Q09666	AHNAK	HUMAN	Neuroblast differentiation-associated protein AHNAK	M	PM				Nuc		83	35314.2	103612	70424.2	23478.3
Q0VAQ4	Q0VAQ4	SMAGP	HUMAN	Small cell adhesion glycoprotein	M	PM						20	4886.31	6336.41	4579.99	4681.86
Q12797	Q12797	ASPH	HUMAN	Aspartyl/asparaginyl beta-hydroxylase	M	PM						2	293.421	464.132	374.147	435.248
Q12860	Q12860	CNTN1	HUMAN	Contactin-1	M	PM						46	14330.4	9505.28	11492.6	15821
Q12933-2	Q12933	TRAF2	HUMAN	Isoform 2 of TNF receptor-associated factor 2	M	PM						1	36.5011	49.8061	36.8128	32.8996
Q12999	Q12999	TSPAN31	HUMAN	Tetraspanin-31	M	PM						8	1295.94	1261.13	1331.33	1496.18
Q13308-6	Q13308	PTK7	HUMAN	Isoform 6 of Inactive tyrosine-protein kinase 7	M	PM						225	78309.6	67702.5	84139.3	68019.4
Q13332-2	Q13332	PTPRS	HUMAN	Isoform PTPS-MEA of Receptor-type tyrosine-protein phosphatase S	M	PM						77	26131	23563.6	30912.2	9178.2
Q13449	Q13449	LSAMP	HUMAN	Limbic system-associated membrane protein	M	PM						4	402.658	530.766	407.176	429.215
Q13491-4	Q13491	GPM6B	HUMAN	Isoform 4 of Neuronal membrane glycoprotein M6-b	M	PM						10	457.787	757.421	599.309	640.135
Q13530	Q13530	SERINC3	HUMAN	Serine incorporator 3	M	PM						22	6961.95	6530.55	6639.24	7418.58
Q13591	Q13591	SEMA5A	HUMAN	Semaphorin-5A	M	PM						33	9956.67	20435	11473.2	6135.11
Q13642	Q13642	FHL1	HUMAN	Four and a half LIM domains protein 1	M	PM				Nuc		2	74.3961	87.8062	57.7472	76.7364
Q13705	Q13705	ACVR2B	HUMAN	Activin receptor type-2B	M	PM						3	195.138	216.724	164.352	206.357
Q13740-2	Q13740	ALCAM	HUMAN	Isoform 2 of CD166 antigen	M	PM						297	155281	125955	141640	163302
Q13797	Q13797	ITGA9	HUMAN	Integrin alpha-9	M	PM						11	1535.62	1836.38	2034.25	1857.52
Q13835-2	Q13835	PKP1	HUMAN	Isoform 1 of Plakophilin-1	M	PM				Nuc		13	2953.5	2808.29	3138.91	3175.53
Q14160-3	Q14160	SCRIB	HUMAN	Isoform 3 of Protein scribble homolog	M	PM						5	656.834	792.807	797.442	747.243
Q14332	Q14332	FZD2	HUMAN	Frizzled-2	M	PM						15	4163.83	3280.41	4779.32	3292.59
Q14344	Q14344	GNA13	HUMAN	Guanine nucleotide-binding protein subunit alpha-13	M	PM				Nuc		5	1062.4	1055.26	1737.23	1812.68
Q14517	Q14517	FAT1	HUMAN	Protocadherin Fat 1	M	PM				Nuc		9	2011.4	2218.99	1899.61	3038.63
Q14542	Q14542	SLC29A2	HUMAN	Equilibrative nucleoside transporter 2	M	PM						8	753.26	826.783	645.306	569.326
Q14699	Q14699	RFTN1	HUMAN	Raftlin	M	PM						2	72.3342	82.5482	52.3906	84.833
Q14956	Q14956	GPNMB	HUMAN	Transmembrane glycoprotein NMB	M	PM						3	911.809	338.955	349.36	914.576
Q15043-3	Q15043	SLC39A14	HUMAN	Isoform 3 of Zinc transporter ZIP14	M	PM						38	5915.99	4629.95	5323.72	4192.5
Q15084-2	Q15084	PDIA6	HUMAN	Isoform 2 of Protein disulfide-isomerase A6	M	PM						6	397.867	405.927	321.535	426.42
Q15149	Q15149	PLEC	HUMAN	Plectin	M	PM						11	1439.33	2614.32	2185.34	1212.96
Q15375	Q15375	EPHA7	HUMAN	Ephrin type-A receptor 7	M	PM						85	8651.65	8589.75	8982.4	7731.28
Q15758	Q15758	SLC1A5	HUMAN	Neutral amino acid transporter B(0)	M	PM						103	17781.2	14553.9	12990.9	18949.1
Q15768	Q15768	EFNB3	HUMAN	Ephrin-B3	M	PM						6	1133.82	1215.95	1336.15	1478.7
Q15800	Q15800	MSMO1	HUMAN	Methylsterol monooxygenase 1	M	PM						1	218.74	190.309	172.193	311.768
Q15818	Q15818	NPTX1	HUMAN	Neuronal pentraxin-1	M	PM						3	224.595	315.217	299.763	260.716
Q16513	Q16513	PKN2	HUMAN	Serine/threonine-protein kinase N2	M	PM				Nuc		3	371.017	392.246	525.727	377.895
Q16563	Q16563	SYPL1	HUMAN	Synaptophysin-like protein 1	M	PM						10	1282.85	1129.32	1481.03	1382.42
Q16625	Q16625	OCLN	HUMAN	Occludin	M	PM						12	2113.47	2497.29	2052.4	1639.35
Q29RF7	Q29RF7	PDS5A	HUMAN	Sister chromatid cohesion protein PDS5 homolog A	M	PM						1	21.6263	26.7608	19.4353	24.8255
Q3MIR4	Q3MIR4	TMEM30B	HUMAN	Cell cycle control protein 50B	M	PM						5	923.694	993.182	1103.1	861.65
Q58EX2-3	Q58EX2	SDK2	HUMAN	Isoform 3 of Protein sidekick-2	M	PM						88	4071.83	5567.74	5209.92	4398.95
Q5KU26	Q5KU26	COLEC12	HUMAN	Collectin-12	M	PM						8	436.862	563.085	535.615	530.573
Q5SZK8	Q5SZK8	FREM2	HUMAN	FRAS1-related extracellular matrix protein 2	M	PM						143	10310.9	12058.1	12138.6	10285
Q5T3F8	Q5T3F8	TMEM63B	HUMAN	CSC1-like protein 2	M	PM						9	1048.74	1603.87	1039.14	1229.16
Q5T9L3-2	Q5T9L3	WLS	HUMAN	Isoform 2 of Protein wntless homolog	M	PM						1	112.038	115.012	84.2965	68.7143
Q5XXA6	Q5XXA6	ANO1	HUMAN	Anoctamin-1	M	PM						87	48221.5	41948.5	38150.6	44070.6
Q5ZPR3	Q5ZPR3	CD276	HUMAN	CD276 antigen	M	PM						65	21545.1	15548.4	18656.2	13764.5
Q658P3-2	Q658P3	STEAP3	HUMAN	Isoform 2 of Metalloreductase STEAP3	M	PM						22	4542.19	8722.38	5499.65	4131.29
Q687X5	Q687X5	STEAP4	HUMAN	Metalloreductase STEAP4	M	PM						15	5625.99	6709.15	4962.65	4773.13
Q68D85	Q68D85	NCR3LG1	HUMAN	Natural cytotoxicity triggering receptor 3 ligand 1	M	PM						35	2903.5	2723.43	2700.81	2436.8
Q6N022	Q6N022	TENM4	HUMAN	Teneurin-4	M	PM				Nuc		7	1097.6	1742.96	984.267	1163.56
Q6P4Q7	Q6P4Q7	CNNM4	HUMAN	Metal transporter CNNM4	M	PM						34	8320.75	6591.35	9855.07	8847.54
Q6PCB8	Q6PCB8	EMB	HUMAN	Embigin	M	PM						49	11638.8	9093.71	14352.2	9988.3
Q6UWB1	Q6UWB1	IL27RA	HUMAN	Interleukin-27 receptor subunit alpha	M	PM						6	1507.85	1711.8	1736.79	1530.02
Q6UWI2	Q6UWI2	PARM1	HUMAN	Prostate androgen-regulated mucin-like protein 1	M	PM				Nuc		2	190.637	289.571	264.881	253.498
Q6UXD5	Q6UXD5	SEZ6L2	HUMAN	Seizure 6-like protein 2	M	PM						30	2824.56	4386.95	2063.03	5253.34
Q6UXD5-5	Q6UXD5	SEZ6L2	HUMAN	Isoform 5 of Seizure 6-like protein 2	M	PM						4	563.619	820.009	775.215	764.434
Q7KYR7-1	Q7KYR7	BTN2A1	HUMAN	Isoform 2 of Butyrophilin subfamily 2 member A1	M	PM						39	3988.87	3910.9	4228.1	3742.68
Q7L0J3	Q7L0J3	SV2A	HUMAN	Synaptic vesicle glycoprotein 2A	M	PM						12	879.202	1074.31	955.369	1097.19
Q7L1W4	Q7L1W4	LRRC8D	HUMAN	Volume-regulated anion channel subunit LRRC8D	M	PM						27	7573.1	9537.52	7592.93	4672.52
Q7Z5N4	Q7Z5N4	SDK1	HUMAN	Protein sidekick-1	M	PM						47	2910.69	3930.44	3330.71	3376.34
Q7Z7D3	Q7Z7D3	VTCN1	HUMAN	V-set domain-containing T-cell activation inhibitor 1	M	PM						3	583.386	539.749	430.465	418.413
Q86SJ2	Q86SJ2	AMIGO2	HUMAN	Amphoterin-induced protein 2	M	PM				Nuc		27	7309.59	9086.21	11121.1	13475.6
Q86SJ6-2	Q86SJ6	DSG4	HUMAN	Isoform 2 of Desmoglein-4	M	PM						1	550.368	100.777	390.553	93.9564
Q86SQ4-3	Q86SQ4	ADGRG6	HUMAN	Isoform 3 of Adhesion G-protein coupled receptor G6	M	PM						23	9457.9	9158	12869.8	11091.3
Q86VE9-4	Q86VE9	SERINC5	HUMAN	Isoform 4 of Serine incorporator 5	M	PM						9	2400.96	2358.51	1915.83	3022.38
Q86X29	Q86X29	LSR	HUMAN	Lipolysis-stimulated lipoprotein receptor	M	PM						2	199.633	274.515	177.2	216.875
Q86XX4-2	Q86XX4	FRAS1	HUMAN	Isoform 2 of Extracellular matrix protein FRAS1	M	PM						9	1463.9	2010.17	1695.39	1415.14
Q86YD5	Q86YD5	LDLRAD3	HUMAN	Low-density lipoprotein receptor class A domain-containing protein 3	M	PM						2	247.453	365.67	250.018	288.089
Q8IUW5	Q8IUW5	RELL1	HUMAN	RELT-like protein 1	M	PM						13	2033.53	1599.8	1510.15	1615.23
Q8IVY1	Q8IVY1	C1orf210	HUMAN	Type III endosome membrane protein TEMP	M	PM						2	326.788	350.603	342.437	182.751
Q8IWA5	Q8IWA5	SLC44A2	HUMAN	Choline transporter-like protein 2	M	PM						57	21244.2	15446.7	17462.8	22998.9
Q8IWK6	Q8IWK6	ADGRA3	HUMAN	Adhesion G protein-coupled receptor A3	M	PM						8	1072.71	1345.76	1416.19	1304.96
Q8IWT1	Q8IWT1	SCN4B	HUMAN	Sodium channel subunit beta-4	M	PM						3	375.247	382.354	344.774	368.934
Q8IZJ1	Q8IZJ1	UNC5B	HUMAN	Netrin receptor UNC5B	M	PM						51	23552	23452.3	18106.3	14313.2
Q8J025	Q8J025	APCDD1	HUMAN	Protein APCDD1	M	PM						2	612.218	525.016	774.718	794.562
Q8N131	Q8N131	TMEM123	HUMAN	Porimin	M	PM						6	4108.22	4626.5	3619.37	3270.67
Q8N370-3	Q8N370	SLC43A2	HUMAN	Isoform 3 of Large neutral amino acids transporter small subunit 4	M	PM						14	1854.4	2016.34	2350.63	2513.27
Q8N4M1	Q8N4M1	SLC44A3	HUMAN	Choline transporter-like protein 3	M	PM						2	454.317	574.815	446.93	331.351
Q8N6U8-6	Q8N6U8	GPR161	HUMAN	Isoform 6 of G-protein coupled receptor 161	M	PM						2	530.268	476.132	592.082	514.156
Q8NAC3	Q8NAC3	IL17RC	HUMAN	Interleukin-17 receptor C	M	PM						1	67.3963	77.4018	67.793	94.456
Q8NB49	Q8NB49	ATP11C	HUMAN	Phospholipid-transporting ATPase IG	M	PM						14	1723.85	2341.59	1994.27	2022.75
Q8NBS3-4	Q8NBS3	SLC4A11	HUMAN	Isoform 4 of Sodium bicarbonate transporter-like protein 11	M	PM						18	5799.12	6598.29	4380.27	3867.54
Q8NC51	Q8NC51	SERBP1	HUMAN	Plasminogen activator inhibitor 1 RNA-binding protein	M	PM				Nuc		5	1379.18	1100.5	1280.48	1127.93
Q8NCS7	Q8NCS7	SLC44A5	HUMAN	Choline transporter-like protein 5	M	PM						3	277.287	366.063	268.775	261.846
Q8NE01	Q8NE01	CNNM3	HUMAN	Metal transporter CNNM3	M	PM						41	5873.07	5455.26	6805.57	6931.87
Q8NFJ5	Q8NFJ5	GPRC5A	HUMAN	Retinoic acid-induced protein 3	M	PM						4	969.555	951.614	1149.41	1135.12
Q8NFY4	Q8NFY4	SEMA6D	HUMAN	Semaphorin-6D	M	PM						25	7540.5	6139	6835.26	3558.87
Q8NFZ8	Q8NFZ8	CADM4	HUMAN	Cell adhesion molecule 4	M	PM						32	2911.84	4382.37	2773.72	2948.65
Q8NI32-2	Q8NI32	LYPD6B	HUMAN	Isoform 2 of Ly6/PLAUR domain-containing protein 6B	M	PM						1	149.408	191.003	112.145	127.283
Q8TAB3	Q8TAB3	PCDH19	HUMAN	Protocadherin-19	M	PM						16	1802.98	2390.31	1871.31	1941.74
Q8TCT7	Q8TCT7	SPPL2B	HUMAN	Signal peptide peptidase-like 2B	M	PM						5	421.44	414.349	395.436	430.945
Q8TCT8	Q8TCT8	SPPL2A	HUMAN	Signal peptide peptidase-like 2A	M	PM						4	750.639	544.576	671.283	720.509
Q8TCZ2-5	Q8TCZ2	CD99L2	HUMAN	Isoform 5 of CD99 antigen-like protein 2	M	PM						11	2400.98	1792.78	1536.57	2361.35
Q8TD20	Q8TD20	SLC2A12	HUMAN	Solute carrier family 2, facilitated glucose transporter member 12	M	PM						5	794.567	693.487	726.519	675.414
Q8TDS4	Q8TDS4	HCAR2	HUMAN	Hydroxycarboxylic acid receptor 2	M	PM						21	5541.93	6407.07	6255.65	5812.42
Q8TDW0	Q8TDW0	LRRC8C	HUMAN	Volume-regulated anion channel subunit LRRC8C	M	PM						11	1398.01	1398.15	1485.22	1029.21
Q8TDW7	Q8TDW7	FAT3	HUMAN	Protocadherin Fat 3	M	PM						15	2030.99	2194.34	2137.46	2201.38
Q8TDY8	Q8TDY8	IGDCC4	HUMAN	Immunoglobulin superfamily DCC subclass member 4	M	PM						2	205.396	217.979	295.235	191.968
Q8WUM9	Q8WUM9	SLC20A1	HUMAN	Sodium-dependent phosphate transporter 1	M	PM						27	5606.62	6671.76	4880.63	4816.26
Q8WUX1	Q8WUX1	SLC38A5	HUMAN	Sodium-coupled neutral amino acid transporter 5	M	PM						27	10792.1	11197.8	9577.45	10734.2
Q8WWI5	Q8WWI5	SLC44A1	HUMAN	Choline transporter-like protein 1	M	PM						18	4588.39	5361.28	4610.97	4672.71
Q92482	Q92482	AQP3	HUMAN	Aquaporin-3	M	PM				Nuc		2	618.936	360.471	228.047	1473.4
Q92508	Q92508	PIEZO1	HUMAN	Piezo-type mechanosensitive ion channel component 1	M	PM						73	10152.1	12618.4	16718.4	11525.2
Q92536	Q92536	SLC7A6	HUMAN	Y+L amino acid transporter 2	M	PM						11	2754.59	3075.37	3601.93	2681.54
Q92542	Q92542	NCSTN	HUMAN	Nicastrin	M	PM						35	7025.8	7823.18	7855.24	9033.15
Q92581-2	Q92581	SLC9A6	HUMAN	Isoform 2 of Sodium/hydrogen exchanger 6	M	PM						7	849.889	927.057	911.832	912.546
Q92729	Q92729	PTPRU	HUMAN	Receptor-type tyrosine-protein phosphatase U	M	PM						11	1080.15	1438.14	1464.03	791.403
Q92859	Q92859	NEO1	HUMAN	Neogenin	M	PM						50	6432.77	9060.83	7025.95	6439.77
Q92959	Q92959	SLCO2A1	HUMAN	Solute carrier organic anion transporter family member 2A1	M	PM						4	922.394	920.502	594.502	1275.36
Q93050-3	Q93050	ATP6V0A1	HUMAN	Isoform 3 of V-type proton ATPase 116 kDa subunit a isoform 1	M	PM						4	408.261	438.121	516.206	586.736
Q969P0	Q969P0	IGSF8	HUMAN	Immunoglobulin superfamily member 8	M	PM						41	8030.89	7221.86	7416.17	5758.91
Q96A54	Q96A54	ADIPOR1	HUMAN	Adiponectin receptor protein 1	M	PM						4	148.29	309.142	239.453	244.745
Q96BD0-4	Q96BD0	SLCO4A1	HUMAN	Isoform 4 of Solute carrier organic anion transporter family member 4A1	M	PM						14	2086.68	1982.41	1935.52	1495.2
Q96D31	Q96D31	ORAI1	HUMAN	Calcium release-activated calcium channel protein 1	M	PM						7	1696.1	2299.8	2126.48	2387.92
Q96F81	Q96F81	DISP1	HUMAN	Protein dispatched homolog 1	M	PM						1	104.77	114.978	110.521	92.495
Q96FE5	Q96FE5	LINGO1	HUMAN	Leucine-rich repeat and immunoglobulin-like domain-containing nogo receptor-interacting protein 1	M	PM						3	645.798	477.974	606.783	553.295
Q96FQ6	Q96FQ6	S100A16	HUMAN	Protein S100-A16	M	PM						4	1033.29	915.56	1176.26	2051.23
Q96J84	Q96J84	KIRREL	HUMAN	Kin of IRRE-like protein 1	M	PM						65	22434.7	18551.7	24227.6	20300.4
Q96NY8	Q96NY8	NECTIN4	HUMAN	Nectin-4	M	PM						58	23240.2	16537.5	17345.4	17356.8
Q96NY8-2	Q96NY8	NECTIN4	HUMAN	Isoform 2 of Nectin-4	M	PM						2	689.884	416.285	478.109	490.206
Q96QD8	Q96QD8	SLC38A2	HUMAN	Sodium-coupled neutral amino acid transporter 2	M	PM						29	4947.6	5100.07	3825.16	4511.09
Q96RD7	Q96RD7	PANX1	HUMAN	Pannexin-1	M	PM						25	9143.82	8459.56	10320.2	6611.32
Q96SJ8	Q96SJ8	TSPAN18	HUMAN	Tetraspanin-18	M	PM						3	149.619	86.7671	182.14	159.503
Q96TA1	Q96TA1	FAM129B	HUMAN	Niban-like protein 1	M	PM				Nuc		5	565.6	547.075	632.809	937.976
Q99624	Q99624	SLC38A3	HUMAN	Sodium-coupled neutral amino acid transporter 3	M	PM						1	4.81139	4.72283	4.90583	6.1634
Q99650	Q99650	OSMR	HUMAN	Oncostatin-M-specific receptor subunit beta	M	PM						21	5783.3	5302.14	4901.92	4776.26
Q99808-2	Q99808	SLC29A1	HUMAN	Isoform 2 of Equilibrative nucleoside transporter 1	M	PM						48	7046.7	6911.72	7671.29	7564.54
Q99829	Q99829	CPNE1	HUMAN	Copine-1	M	PM				Nuc		4	450.812	511.236	431.93	469.282
Q99835	Q99835	SMO	HUMAN	Smoothened homolog	M	PM						3	113.42	117.149	99.6409	110.401
Q9BSA4	Q9BSA4	TTYH2	HUMAN	Protein tweety homolog 2	M	PM						6	1688.61	2196.75	1620.92	1467.02
Q9BUF7	Q9BUF7	CRB3	HUMAN	Protein crumbs homolog 3	M	PM						1	65.9137	92.6618	81.7172	82.6655
Q9BUF7-2	Q9BUF7	CRB3	HUMAN	Isoform 2 of Protein crumbs homolog 3	M	PM						2	506.332	795.345	571.187	443.115
Q9BV40	Q9BV40	VAMP8	HUMAN	Vesicle-associated membrane protein 8	M	PM						1	182.309	222.299	415.511	167.35
Q9BX79-4	Q9BX79	STRA6	HUMAN	Isoform 4 of Stimulated by retinoic acid gene 6 protein homolog	M	PM						1	54.4609	72.088	65.6412	49.9801
Q9BXB1	Q9BXB1	LGR4	HUMAN	Leucine-rich repeat-containing G-protein coupled receptor 4	M	PM						5	1442.59	1186.17	1093.85	999.817
Q9BXP2	Q9BXP2	SLC12A9	HUMAN	Solute carrier family 12 member 9	M	PM						1	63.8243	76.1945	56.7019	71.0445
Q9BXS9	Q9BXS9	SLC26A6	HUMAN	Solute carrier family 26 member 6	M	PM						21	2745.17	2584.9	2735.29	3144.52
Q9BY21	Q9BY21	GPR87	HUMAN	G-protein coupled receptor 87	M	PM						3	336.15	538.305	368.511	376.66
Q9BY67-3	Q9BY67	CADM1	HUMAN	Isoform 3 of Cell adhesion molecule 1	M	PM						117	4817.7	5729.23	11369	3461.03
Q9BZM4	Q9BZM4	ULBP3	HUMAN	NKG2D ligand 3	M	PM						9	1700.37	2140.17	1773.79	1908.78
Q9BZM6	Q9BZM6	ULBP1	HUMAN	NKG2D ligand 1	M	PM						1	119.918	120.889	147.356	125.334
Q9C0H2-4	Q9C0H2	TTYH3	HUMAN	Isoform 4 of Protein tweety homolog 3	M	PM						7	1286.24	1161.34	1219.4	1075.74
Q9H015	Q9H015	SLC22A4	HUMAN	Solute carrier family 22 member 4	M	PM						2	537.718	526.37	553.806	704.853
Q9H2E6-2	Q9H2E6	SEMA6A	HUMAN	Isoform 2 of Semaphorin-6A	M	PM						23	2342.28	3256.19	2724.89	2434.03
Q9H2H9	Q9H2H9	SLC38A1	HUMAN	Sodium-coupled neutral amino acid transporter 1	M	PM						26	4693.51	4318.78	2866.11	4065.58
Q9H2J7	Q9H2J7	SLC6A15	HUMAN	Sodium-dependent neutral amino acid transporter B(0)AT2	M	PM						35	2223.15	3073.29	2340.08	2215.06
Q9H3T3	Q9H3T3	SEMA6B	HUMAN	Semaphorin-6B	M	PM						1	87.3266	128.671	152.772	110.139
Q9H461	Q9H461	FZD8	HUMAN	Frizzled-8	M	PM						2	112.311	93.2434	77.886	78.6768
Q9H4G0	Q9H4G0	EPB41L1	HUMAN	Band 4.1-like protein 1	M	PM						6	1656.7	1606.89	2168.9	2672.94
Q9H6S3-3	Q9H6S3	EPS8L2	HUMAN	Isoform 3 of Epidermal growth factor receptor kinase substrate 8-like protein 2	M	PM						1	180.627	183.099	210.614	334.354
Q9H7F0	Q9H7F0	ATP13A3	HUMAN	Probable cation-transporting ATPase 13A3	M	PM						54	11192.8	10900.9	11368.2	10404.5
Q9H7M9	Q9H7M9	C10orf54	HUMAN	V-type immunoglobulin domain-containing suppressor of T-cell activation	M	PM						12	5448.82	5324.04	6589.18	3719.41
Q9H8M5	Q9H8M5	CNNM2	HUMAN	Metal transporter CNNM2	M	PM						9	2532.46	2523.96	2586.03	2371.59
Q9HAB3	Q9HAB3	SLC52A2	HUMAN	Solute carrier family 52, riboflavin transporter, member 2	M	PM						6	2985.37	3284.6	2623.79	2458.02
Q9HAR2-4	Q9HAR2	ADGRL3	HUMAN	Isoform 4 of Adhesion G protein-coupled receptor L3	M	PM						12	1207.93	1613.24	1177.86	1314.16
Q9HC56	Q9HC56	PCDH9	HUMAN	Protocadherin-9	M	PM						37	1799.44	2682.68	1972.82	1869.12
Q9HCN3	Q9HCN3	TMEM8A	HUMAN	Transmembrane protein 8A	M	PM						13	1615.98	1800.75	1645.96	2074.56
Q9HCU4	Q9HCU4	CELSR2	HUMAN	Cadherin EGF LAG seven-pass G-type receptor 2	M	PM						104	23973.8	27505.1	24772.2	29652.9
Q9HCY8	Q9HCY8	S100A14	HUMAN	Protein S100-A14	M	PM						4	1088.65	926.937	1123.39	1659.35
Q9NPF0	Q9NPF0	CD320	HUMAN	CD320 antigen	M	PM						38	2965.82	2881.19	2857.74	2300.04
Q9NQ25	Q9NQ25	SLAMF7	HUMAN	SLAM family member 7	M	PM						2	162.842	387.344	111.512	146.959
Q9NQ40	Q9NQ40	SLC52A3	HUMAN	Solute carrier family 52, riboflavin transporter, member 3	M	PM						1	34.1043	37.802	33.6585	21.4634
Q9NQS3	Q9NQS3	NECTIN3	HUMAN	Nectin-3	M	PM						11	536.467	522.604	553.185	435.997
Q9NRD9	Q9NRD9	DUOX1	HUMAN	Dual oxidase 1	M	PM						54	20842.2	19788	15905.3	24229.8
Q9NRU3	Q9NRU3	CNNM1	HUMAN	Metal transporter CNNM1	M	PM						33	3674.82	4852.42	4249.91	3123.44
Q9NRX5	Q9NRX5	SERINC1	HUMAN	Serine incorporator 1	M	PM						4	441.085	405.286	426.523	589.181
Q9NUN5	Q9NUN5	LMBRD1	HUMAN	Probable lysosomal cobalamin transporter	M	PM						4	320.496	380.091	282.74	291.82
Q9NV70	Q9NV70	EXOC1	HUMAN	Exocyst complex component 1	M	PM						1	50.5979	74.0363	55.7616	63.1204
Q9NV96	Q9NV96	TMEM30A	HUMAN	Cell cycle control protein 50A	M	PM						34	3683.38	2924.27	3115.89	3286.58
Q9NYQ6	Q9NYQ6	CELSR1	HUMAN	Cadherin EGF LAG seven-pass G-type receptor 1	M	PM						37	5186.19	6456.39	5078.32	6070.14
Q9NYQ8	Q9NYQ8	FAT2	HUMAN	Protocadherin Fat 2	M	PM				Nuc		242	99899.6	100006	112590	151126
Q9NZ53	Q9NZ53	PODXL2	HUMAN	Podocalyxin-like protein 2	M	PM						29	818.93	935.436	855.906	879.081
Q9NZM1	Q9NZM1	MYOF	HUMAN	Myoferlin	M	PM						13	3697.69	2930.78	2976.12	5834.84
Q9NZQ7	Q9NZQ7	CD274	HUMAN	Programmed cell death 1 ligand 1	M	PM						3	402.716	409.554	441.942	467.799
Q9NZV1	Q9NZV1	CRIM1	HUMAN	Cysteine-rich motor neuron 1 protein	M	PM						27	4347.36	6015.54	5134.56	3786.9
Q9NZW5	Q9NZW5	MPP6	HUMAN	MAGUK p55 subfamily member 6	M	PM						5	860.271	785.749	879.191	1040.24
Q9P0K1	Q9P0K1	ADAM22	HUMAN	Disintegrin and metalloproteinase domain-containing protein 22	M	PM						23	1309.12	1490.21	1774.96	1465.94
Q9P258	Q9P258	RCC2	HUMAN	Protein RCC2	M	PM						6	917.561	744.469	753.726	821.083
Q9UBN6	Q9UBN6	TNFRSF10D	HUMAN	Tumor necrosis factor receptor superfamily member 10D	M	PM						22	809.277	1007.71	750.808	831.927
Q9UGH3	Q9UGH3	SLC23A2	HUMAN	Solute carrier family 23 member 2	M	PM						25	3940.48	3895.38	3503.1	3672.47
Q9UGI8	Q9UGI8	TES	HUMAN	Testin	M	PM				Nuc		2	529.13	697.533	628.491	688.059
Q9UHW9	Q9UHW9	SLC12A6	HUMAN	Solute carrier family 12 member 6	M	PM						95	41119.8	41021	29397	39929.6
Q9UHW9-2	Q9UHW9	SLC12A6	HUMAN	Isoform 2 of Solute carrier family 12 member 6	M	PM						7	3568.66	3232.18	2464.78	3237.08
Q9UHX3	Q9UHX3	ADGRE2	HUMAN	Adhesion G protein-coupled receptor E2	M	PM						8	2209.75	2431.72	3291.11	3348.72
Q9UIG8	Q9UIG8	SLCO3A1	HUMAN	Solute carrier organic anion transporter family member 3A1	M	PM						21	6643	5714.62	5476.13	7020.75
Q9UIW2	Q9UIW2	PLXNA1	HUMAN	Plexin-A1	M	PM				Nuc		226	81193.2	82263.1	88057.6	80299.2
Q9UL25	Q9UL25	RAB21	HUMAN	Ras-related protein Rab-21	M	PM						1	152.555	320.627	291.162	293.319
Q9ULF5	Q9ULF5	SLC39A10	HUMAN	Zinc transporter ZIP10	M	PM						27	6676.5	8624.5	8080.64	4924.31
Q9UMF0	Q9UMF0	ICAM5	HUMAN	Intercellular adhesion molecule 5	M	PM						13	2115.52	2599.22	2273.79	2251.53
Q9UN70	Q9UN70	PCDHGC3	HUMAN	Protocadherin gamma-C3	M	PM						41	8305.57	9095.27	9001.51	10147.8
Q9UNE0-2	Q9UNE0	EDAR	HUMAN	Isoform 2 of Tumor necrosis factor receptor superfamily member EDAR	M	PM						18	5806.34	7433.58	5789.31	4875.65
Q9UP95	Q9UP95	SLC12A4	HUMAN	Solute carrier family 12 member 4	M	PM						27	4777.11	4648.03	4413.75	3854.41
Q9Y219	Q9Y219	JAG2	HUMAN	Protein jagged-2	M	PM						33	7014.5	5172.19	8654.21	6660.11
Q9Y289	Q9Y289	SLC5A6	HUMAN	Sodium-dependent multivitamin transporter	M	PM						41	6670.12	7745.98	5658.87	4944.95
Q9Y3Q0	Q9Y3Q0	NAALAD2	HUMAN	N-acetylated-alpha-linked acidic dipeptidase 2	M	PM						5	656.164	852.053	717.56	684.275
Q9Y446-2	Q9Y446	PKP3	HUMAN	Isoform PKP3b of Plakophilin-3	M	PM				Nuc		2	730.435	1150.84	1113.21	1052.52
Q9Y4D7	Q9Y4D7	PLXND1	HUMAN	Plexin-D1	M	PM						23	2637.3	2461.27	2828.61	3232.01
Q9Y5G0	Q9Y5G0	PCDHGB5	HUMAN	Protocadherin gamma-B5	M	PM						11	3220.78	3669.68	3332.87	3125.12
Q9Y5G3	Q9Y5G3	PCDHGB1	HUMAN	Protocadherin gamma-B1	M	PM						4	413.51	458.319	470.032	461.479
Q9Y5H2	Q9Y5H2	PCDHGA11	HUMAN	Protocadherin gamma-A11	M	PM						19	4824.57	5019.55	5381.5	5129.25
Q9Y5Y0	Q9Y5Y0	FLVCR1	HUMAN	Feline leukemia virus subgroup C receptor-related protein 1	M	PM						23	5274.77	4701.54	4962.55	4359.39
Q9Y624	Q9Y624	F11R	HUMAN	Junctional adhesion molecule A	M	PM						84	38867.4	22652.4	44524.3	43359
Q9Y653	Q9Y653	ADGRG1	HUMAN	Adhesion G-protein coupled receptor G1	M	PM						23	13593.2	9575.92	14580.5	9991.37
Q9Y666	Q9Y666	SLC12A7	HUMAN	Solute carrier family 12 member 7	M	PM						61	6515.57	6951.5	6810.68	8465.52
Q9Y6M5	Q9Y6M5	SLC30A1	HUMAN	Zinc transporter 1	M	PM						58	10982.1	9942.95	10449.7	8933.82
Q9Y6M7-13	Q9Y6M7	SLC4A7	HUMAN	Isoform 13 of Sodium bicarbonate cotransporter 3	M	PM						58	7299.52	8752.57	8922.78	8291.97
Q9Y6R1	Q9Y6R1	SLC4A4	HUMAN	Electrogenic sodium bicarbonate cotransporter 1	M	PM						26	1692.13	2730.54	2432.63	1839.04
Q9Y6X5	Q9Y6X5	ENPP4	HUMAN	Bis(5'-adenosyl)-triphosphatase ENPP4	M	PM						1	43.0463	67.9778	64.8198	65.0857
P02749	P02749	APOH	HUMAN	Beta-2-glycoprotein 1				CS	XC			2	1852.63	2578.31	1523.21	2274.03
P02788	P02788	LTF	HUMAN	Lactotransferrin				CS	XC	Nuc		7	2500.1	3015.71	2306.71	3165.07
P08697	P08697	SERPINF2	HUMAN	Alpha-2-antiplasmin				CS	XC			4	1336.99	2577.79	1155.69	1386.45
P09382	P09382	LGALS1	HUMAN	Galectin-1				CS	XC	Nuc		6	1457.73	1345.32	1670.78	1409.89
P10909-2	P10909	CLU	HUMAN	Isoform 2 of Clusterin	M			CS	XC	Nuc		6	774.417	868.89	702.843	789.508
P14174	P14174	MIF	HUMAN	Macrophage migration inhibitory factor				CS	XC			2	101.658	287.012	97.8985	198.104
Q9Y5X9	Q9Y5X9	LIPG	HUMAN	Endothelial lipase				CS	XC			15	3756.33	2745.26	3798.68	8727.92
O75054	O75054	IGSF3	HUMAN	Immunoglobulin superfamily member 3	M			CS				3	5097.91	3366.54	3657.81	4462.73
O75054-2	O75054	IGSF3	HUMAN	Isoform 2 of Immunoglobulin superfamily member 3	M			CS				152	62738.1	52411.5	46916.7	58022.3
O75096	O75096	LRP4	HUMAN	Low-density lipoprotein receptor-related protein 4	M			CS				48	5806.39	6642.62	6085.7	6120.6
O94985	O94985	CLSTN1	HUMAN	Calsyntenin-1	M			CS		Nuc		4	1319.07	1082.28	941.641	770.282
P19338	P19338	NCL	HUMAN	Nucleolin	M			CS		Nuc		9	1999.05	1767.75	1449.53	1685.03
P30101	P30101	PDIA3	HUMAN	Protein disulfide-isomerase A3				CS		Nuc		9	1694.67	1562.02	1342.61	2364.55
P30486	P30486	HLA-B	HUMAN	HLA class I histocompatibility antigen, B-48 alpha chain	M			CS				17	4619.36	2402.05	3575.83	4118.25
Q00839-2	Q00839	HNRNPU	HUMAN	Isoform Short of Heterogeneous nuclear ribonucleoprotein U	M			CS		Nuc		11	2443.32	1970.95	1701.73	1413.25
Q99623	Q99623	PHB2	HUMAN	Prohibitin-2	M			CS		Nuc		2	159.197	167.107	100.943	113.548
Q9BS26	Q9BS26	ERP44	HUMAN	Endoplasmic reticulum resident protein 44	M			CS				2	481.204	373.303	303.505	842.548
Q9H0X4	Q9H0X4	FAM234A	HUMAN	Protein FAM234A	M			CS				44	7762.75	7352.57	8343.92	6273.14
Q9H813-2	Q9H813	TMEM206	HUMAN	Isoform 2 of Transmembrane protein 206	M			CS				14	1416.53	1141.19	1274.42	1144.4
Q9HCK4-3	Q9HCK4	ROBO2	HUMAN	Isoform 3 of Roundabout homolog 2	M			CS				4	324.884	539.685	582.445	348.355
Q9HDC9	Q9HDC9	APMAP	HUMAN	Adipocyte plasma membrane-associated protein	M			CS				5	1321.4	1307.42	871.137	1261.64
Q9NY35	Q9NY35	CLDND1	HUMAN	Claudin domain-containing protein 1	M			CS				9	3198.44	2646.3	2602.37	3333.49
Q9P2B2	Q9P2B2	PTGFRN	HUMAN	Prostaglandin F2 receptor negative regulator	M			CS				229	80146.9	75368.6	70120.9	84462.9
Q9UHC6	Q9UHC6	CNTNAP2	HUMAN	Contactin-associated protein-like 2	M			CS				3	195.951	125.547	129.651	448.631
Q9Y5Z0	Q9Y5Z0	BACE2	HUMAN	Beta-secretase 2	M			CS				5	724.397	899.049	578.532	712.633
Q9Y639	Q9Y639	NPTN	HUMAN	Neuroplastin	M			CS				81	13821	12131.8	14117.4	13596.9
O00391	O00391	QSOX1	HUMAN	Sulfhydryl oxidase 1	M				XC			3	570.9	638.766	570.92	476.904
O15230	O15230	LAMA5	HUMAN	Laminin subunit alpha-5	M				XC	Nuc		1	144.447	155.47	132.378	95.2669
O43291	O43291	SPINT2	HUMAN	Kunitz-type protease inhibitor 2	M				XC			11	2480.91	2628.36	2546.21	2294.74
O43707	O43707	ACTN4	HUMAN	Alpha-actinin-4					XC	Nuc		2	524.793	523.245	478.134	583.331
O43854	O43854	EDIL3	HUMAN	EGF-like repeat and discoidin I-like domain-containing protein 3					XC			18	4542.8	4683.12	7854.14	7594.61
O75976	O75976	CPD	HUMAN	Carboxypeptidase D	M				XC	Nuc		46	3880.72	4557.71	4398.39	3968.3
P01023	P01023	A2M	HUMAN	Alpha-2-macroglobulin					XC			5	1802.72	3655.99	2224.01	2666.71
P02452	P02452	COL1A1	HUMAN	Collagen alpha-1(I) chain					XC			2	102.911	94.4975	102.159	93.3114
P02656	P02656	APOC3	HUMAN	Apolipoprotein C-III					XC			5	1234.82	2155.27	740.474	1230.56
P02771	P02771	AFP	HUMAN	Alpha-fetoprotein					XC			1	235.934	305.781	200.971	157.289
P02774-3	P02774	GC	HUMAN	Isoform 3 of Vitamin D-binding protein					XC			12	4751.7	6607.47	3935.18	3748.26
P04004	P04004	VTN	HUMAN	Vitronectin					XC			12	2786.54	4484.19	3026.51	3399.09
P04075-2	P04075	ALDOA	HUMAN	Isoform 2 of Fructose-bisphosphate aldolase A	M				XC	Nuc		12	2402.69	2056.89	1944.45	1921.87
P04080	P04080	CSTB	HUMAN	Cystatin-B					XC			1	210.033	203.697	202.756	257.673
P04278	P04278	SHBG	HUMAN	Sex hormone-binding globulin					XC			1	200.918	356.835	175.261	195.57
P05543	P05543	SERPINA7	HUMAN	Thyroxine-binding globulin					XC			6	2880.88	5248.5	3020.63	4298.96
P06727	P06727	APOA4	HUMAN	Apolipoprotein A-IV					XC			3	940.42	1735.63	719.871	1125.61
P07942	P07942	LAMB1	HUMAN	Laminin subunit beta-1	M				XC			6	540.122	875.713	827.853	1133.19
P09211	P09211	GSTP1	HUMAN	Glutathione S-transferase P					XC	Nuc		8	4326.77	2841.69	2757.14	4344.81
P11047	P11047	LAMC1	HUMAN	Laminin subunit gamma-1	M				XC			17	2457.64	2767.63	2402.39	2651.71
P12277	P12277	CKB	HUMAN	Creatine kinase B-type					XC			6	494.34	539.294	699.329	456.018
P14543	P14543	NID1	HUMAN	Nidogen-1	M				XC			8	802.946	1052.85	1035.91	705.926
P17936-2	P17936	IGFBP3	HUMAN	Isoform 2 of Insulin-like growth factor-binding protein 3					XC	Nuc		7	1186.73	2386.55	1576.89	808.386
P19823	P19823	ITIH2	HUMAN	Inter-alpha-trypsin inhibitor heavy chain H2					XC			13	3720.34	6311.5	4133.07	4173.53
P19883	P19883	FST	HUMAN	Follistatin					XC			4	1246.5	857.483	1047.34	1118.28
P20742	P20742	PZP	HUMAN	Pregnancy zone protein					XC			4	3097.01	5482.59	4521.06	4406.9
P21741	P21741	MDK	HUMAN	Midkine					XC			6	1206.52	1500.47	679.307	717.318
P23142	P23142	FBLN1	HUMAN	Fibulin-1	M				XC			2	1336.79	1131.26	1354.66	1431.56
P23528	P23528	CFL1	HUMAN	Cofilin-1	M				XC	Nuc		4	930.086	947.756	871.265	1131.09
P24821	P24821	TNC	HUMAN	Tenascin	M				XC			3	1237.63	526.988	2607.24	676.186
P30041	P30041	PRDX6	HUMAN	Peroxiredoxin-6	M				XC			5	1343.19	988.617	982.183	1186.16
P31947	P31947	SFN	HUMAN	14-3-3 protein sigma	M				XC	Nuc		16	4982.88	4164.24	3753.2	6434.95
P31949	P31949	S100A11	HUMAN	Protein S100-A11					XC	Nuc		9	3399.18	2133.44	2610.99	4490.13
P35237	P35237	SERPINB6	HUMAN	Serpin B6					XC			2	185.575	142.444	117.923	167.846
P36952	P36952	SERPINB5	HUMAN	Serpin B5					XC			6	2144	1304.02	1398.26	3508.69
P36955	P36955	SERPINF1	HUMAN	Pigment epithelium-derived factor	M				XC			3	1295.74	2576.71	1261.06	1658.21
P40222	P40222	TXLNA	HUMAN	Alpha-taxilin	M				XC			2	327.4	382.372	321.011	344.8
P40925-3	P40925	MDH1	HUMAN	Isoform 3 of Malate dehydrogenase, cytoplasmic					XC			4	950.27	625.226	625.028	848.863
P51858-3	P51858	HDGF	HUMAN	Isoform 3 of Hepatoma-derived growth factor					XC			2	132.5	124.814	116.235	183.586
P51884	P51884	LUM	HUMAN	Lumican					XC			1	249.61	361.371	263.98	311.836
P53621-2	P53621	COPA	HUMAN	Isoform 2 of Coatomer subunit alpha	M				XC			2	472.8	421.509	490.667	472.92
P54108-3	P54108	CRISP3	HUMAN	Isoform 3 of Cysteine-rich secretory protein 3					XC			1	186.296	236.231	155.668	160.981
P55058	P55058	PLTP	HUMAN	Phospholipid transfer protein					XC			3	294.222	373.806	240.32	328.058
P60174	P60174	TPI1	HUMAN	Triosephosphate isomerase					XC	Nuc		5	967.608	546.085	973.617	614.358
P61626	P61626	LYZ	HUMAN	Lysozyme C					XC			6	429.981	307.421	329.882	284.402
P62805	P62805	HIST1H4A	HUMAN	Histone H4	M				XC	Nuc		4	1151.09	989.425	1100.15	871.336
P62937	P62937	PPIA	HUMAN	Peptidyl-prolyl cis-trans isomerase A	M				XC	Nuc		23	7686.45	5870.36	5907.55	10675.5
P63104	P63104	YWHAZ	HUMAN	14-3-3 protein zeta/delta	M				XC	Nuc		23	3748.98	3232.74	3261.28	7551.94
P68032	P68032	ACTC1	HUMAN	Actin, alpha cardiac muscle 1	M				XC			48	18077.7	12466	11410.1	23620.7
P68366	P68366	TUBA4A	HUMAN	Tubulin alpha-4A chain					XC			5	2495.31	2880.6	3454.99	3513.74
P68371	P68371	TUBB4B	HUMAN	Tubulin beta-4B chain					XC	Nuc		54	13392.4	12545.4	12777.9	14653.7
P69905	P69905	HBA1	HUMAN	Hemoglobin subunit alpha	M				XC			12	6934.99	14994.2	6169.82	9758.71
Q04756	Q04756	HGFAC	HUMAN	Hepatocyte growth factor activator					XC			8	2263.51	4778.54	3014.76	4439.67
Q06830	Q06830	PRDX1	HUMAN	Peroxiredoxin-1					XC	Nuc		13	4109.58	4019.62	3658.31	3546.36
Q13093	Q13093	PLA2G7	HUMAN	Platelet-activating factor acetylhydrolase					XC			2	1798.09	1370.95	1478.66	936.9
Q13261	Q13261	IL15RA	HUMAN	Interleukin-15 receptor subunit alpha	M				XC			4	1895.69	1632.5	1806.61	1310.82
Q13751	Q13751	LAMB3	HUMAN	Laminin subunit beta-3					XC			21	4631.28	5134.11	6841.12	5166.6
Q13753	Q13753	LAMC2	HUMAN	Laminin subunit gamma-2	M				XC			37	8318.57	8813.03	11213.8	7830.38
Q14112	Q14112	NID2	HUMAN	Nidogen-2	M				XC			14	3735.81	4038.47	3111.49	2419.52
Q16363	Q16363	LAMA4	HUMAN	Laminin subunit alpha-4	M				XC			5	544.577	683.921	589.398	542.786
Q16787	Q16787	LAMA3	HUMAN	Laminin subunit alpha-3	M				XC			93	34485.7	31597	41524.5	28081.9
Q5R3F8	Q5R3F8	ELFN2	HUMAN	Protein phosphatase 1 regulatory subunit 29	M				XC			3	347.705	729.732	358.261	281.133
Q5VTE0	Q5VTE0	EEF1A1P5	HUMAN	Putative elongation factor 1-alpha-like 3					XC	Nuc		51	18535.8	16909	15995.7	36020.6
Q68BL7	Q68BL7	OLFML2A	HUMAN	Olfactomedin-like protein 2A					XC			1	112.22	140.129	73.7236	154.777
Q8WUM4-2	Q8WUM4	PDCD6IP	HUMAN	Isoform 2 of Programmed cell death 6-interacting protein	M				XC			1	107.49	166.457	125.522	133.827
Q92485	Q92485	SMPDL3B	HUMAN	Acid sphingomyelinase-like phosphodiesterase 3b					XC			11	1133.61	1489.04	1453.82	1292.81
Q92598-4	Q92598	HSPH1	HUMAN	Isoform 4 of Heat shock protein 105 kDa					XC			10	1981.27	1953.94	1439.53	2425.84
Q92954	Q92954	PRG4	HUMAN	Proteoglycan 4					XC			3	421.702	1087.85	436.035	552.637
Q96ER3	Q96ER3	SAAL1	HUMAN	Protein SAAL1					XC			1	215.19	180.401	176.937	121.333
Q9C0C4	Q9C0C4	SEMA4C	HUMAN	Semaphorin-4C	M				XC			7	1419.78	1245.39	1203.51	1154.39
Q9GZM7	Q9GZM7	TINAGL1	HUMAN	Tubulointerstitial nephritis antigen-like					XC			1	89.3211	96.0577	88.8323	99.8783
Q9NRS4	Q9NRS4	TMPRSS4	HUMAN	Transmembrane protease serine 4	M				XC			36	15363.2	17883.7	14818.8	11995.6
Q9NS62	Q9NS62	THSD1	HUMAN	Thrombospondin type-1 domain-containing protein 1	M				XC			7	1241.45	1409.79	1499.97	1475.18
Q9UGM3-6	Q9UGM3	DMBT1	HUMAN	Isoform 6 of Deleted in malignant brain tumors 1 protein	M				XC			3	140.838	175.447	370.607	156.484
Q9Y4L1	Q9Y4L1	HYOU1	HUMAN	Hypoxia up-regulated protein 1	M				XC			7	1926.33	1628.96	1652	5065.73
A2RU67	A2RU67	FAM234B	HUMAN	Protein FAM234B	M						ShG	12	1677.74	2153.17	1788.96	1666.16
A4D1S0	A4D1S0	KLRG2	HUMAN	Killer cell lectin-like receptor subfamily G member 2	M						ShG	10	2825.28	2908.05	3535.18	1144.5
A8MVW0	A8MVW0	FAM171A2	HUMAN	Protein FAM171A2	M						ShG	7	391.746	489.566	498.374	408.344
C9JH25	C9JH25	PRRT4	HUMAN	Proline-rich transmembrane protein 4	M						ShG	12	1333.81	2054.01	1398.8	1157.91
E7ERA6	E7ERA6	RNF223	HUMAN	RING finger protein 223	M						ShG	5	936.941	1425.17	1130.28	502.306
H3BS89	H3BS89	TMEM178B	HUMAN	Transmembrane protein 178B	M						ShG	1	38.1936	45.6531	43.9468	36.8569
O60279	O60279	SUSD5	HUMAN	Sushi domain-containing protein 5	M						ShG	49	2087.07	2121.23	1884.95	2437.8
O95490-6	O95490	ADGRL2	HUMAN	Isoform 6 of Adhesion G protein-coupled receptor L2	M						ShG	115	14094.6	18149.3	12305.5	8330.24
P60606	P60606	CTXN1	HUMAN	Cortexin-1	M						ShG	3	818.658	934.74	1440.49	563.577
P98153	P98153	DGCR2	HUMAN	Integral membrane protein DGCR2/IDD	M						ShG	1	90.7595	103.431	89.3274	73.6604
Q3ZCQ3	Q3ZCQ3	FAM174B	HUMAN	Membrane protein FAM174B	M						ShG	3	71.3369	120.925	76.3958	67.5053
Q5BKX6-3	Q5BKX6	SLC45A4	HUMAN	Isoform 3 of Solute carrier family 45 member 4	M						ShG	1	136.788	142.379	151.106	110.246
Q5FWE3	Q5FWE3	PRRT3	HUMAN	Proline-rich transmembrane protein 3	M						ShG	27	1428.13	1778.15	1453.1	1599.9
Q5VU97	Q5VU97	CACHD1	HUMAN	VWFA and cache domain-containing protein 1	M						ShG	41	9581.66	6603.6	9585.85	15572.8
Q6IEE7	Q6IEE7	TMEM132E	HUMAN	Transmembrane protein 132E	M						ShG	40	2697.57	3685.25	2921.35	2943.88
Q6P995	Q6P995	FAM171B	HUMAN	Protein FAM171B	M						ShG	6	528.129	790.821	1487.25	1030.69
Q6P9G4	Q6P9G4	TMEM154	HUMAN	Transmembrane protein 154	M						ShG	12	5518.67	4881.24	4532.25	3531.83
Q6PJG9	Q6PJG9	LRFN4	HUMAN	Leucine-rich repeat and fibronectin type-III domain-containing protein 4	M						ShG	3	83.829	97.2485	83.1153	65.6755
Q6ZNA5-2	Q6ZNA5	FRRS1	HUMAN	Isoform 2 of Ferric-chelate reductase 1	M						ShG	3	1343.74	1273.23	1239.67	936.404
Q7Z402	Q7Z402	TMC7	HUMAN	Transmembrane channel-like protein 7	M						ShG	4	471.774	515.582	515.657	466.839
Q7Z7N9	Q7Z7N9	TMEM179B	HUMAN	Transmembrane protein 179B	M						ShG	2	270.42	257.197	271.421	220.902
Q86W33	Q86W33	TPRA1	HUMAN	Transmembrane protein adipocyte-associated 1	M						ShG	2	387.237	290.48	308.233	351.21
Q8IXU6	Q8IXU6	SLC35F2	HUMAN	Solute carrier family 35 member F2	M						ShG	1	44.2341	39.7092	44.7649	66.7085
Q8N0Z9	Q8N0Z9	VSIG10	HUMAN	V-set and immunoglobulin domain-containing protein 10	M						ShG	9	2204.11	2582.82	2402.16	1709.25
Q8N350	Q8N350	CBARP	HUMAN	Voltage-dependent calcium channel beta subunit-associated regulatory protein	M						ShG	42	7040.84	9185.68	7685.91	5743.79
Q8N8Z6	Q8N8Z6	DCBLD1	HUMAN	Discoidin, CUB and LCCL domain-containing protein 1	M						ShG	56	14228.7	12857.5	16757.2	13700.7
Q8N8Z6-2	Q8N8Z6	DCBLD1	HUMAN	Isoform 2 of Discoidin, CUB and LCCL domain-containing protein 1	M						ShG	2	388.212	276.995	339.644	188.871
Q8NBI5-2	Q8NBI5	SLC43A3	HUMAN	Isoform 2 of Solute carrier family 43 member 3	M						ShG	13	4813.49	4741.66	6119.66	2589.49
Q8NBN3	Q8NBN3	TMEM87A	HUMAN	Transmembrane protein 87A	M						ShG	1	39.6138	50.3158	41.0582	64.9039
Q8NC54	Q8NC54	KCT2	HUMAN	Keratinocyte-associated transmembrane protein 2	M						ShG	5	648.025	702.343	764.933	737.985
Q96HA4-4	Q96HA4	C1orf159	HUMAN	Isoform 4 of Uncharacterized protein C1orf159	M						ShG	10	1143.97	1168.82	1209.7	763.865
Q9H1U4	Q9H1U4	MEGF9	HUMAN	Multiple epidermal growth factor-like domains protein 9	M						ShG	35	8600.94	12007.5	10737.5	6324.75
Q9NQX5	Q9NQX5	NPDC1	HUMAN	Neural proliferation differentiation and control protein 1	M						ShG	3	718.842	959.666	575.536	367.029
Q9NW97	Q9NW97	TMEM51	HUMAN	Transmembrane protein 51	M						ShG	6	477.735	469.084	385.277	296.477
Q9NWD8	Q9NWD8	TMEM248	HUMAN	Transmembrane protein 248	M						ShG	2	249.347	227.431	158.539	219.637
Q9P1W3	Q9P1W3	TMEM63C	HUMAN	Calcium permeable stress-gated cation channel 1	M						ShG	2	174.998	189.752	160.582	196.256
Q9ULK6	Q9ULK6	RNF150	HUMAN	RING finger protein 150	M						ShG	2	366.242	307.902	522.175	289.518
Q9Y519	Q9Y519	TMEM184B	HUMAN	Transmembrane protein 184B	M						ShG	3	220.26	274.752	261.401	159.041
B5ME19	B5ME19	EIF3CL	HUMAN	Eukaryotic translation initiation factor 3 subunit C-like protein								2	196.052	206.426	161.22	191.642
O00151	O00151	PDLIM1	HUMAN	PDZ and LIM domain protein 1								5	892.619	1103.93	1130.29	1246.66
O00154	O00154	ACOT7	HUMAN	Cytosolic acyl coenzyme A thioester hydrolase								1	155.593	124.238	131.279	362.547
O00193	O00193	SMAP	HUMAN	Small acidic protein								1	86.5927	67.2557	76.1824	97.1895
O00410-3	O00410	IPO5	HUMAN	Isoform 3 of Importin-5	M					Nuc		39	11858.4	9567.09	9967.77	9728.78
O00483	O00483	NDUFA4	HUMAN	Cytochrome c oxidase subunit NDUFA4	M							2	468.888	507.589	556.832	629.969
O00763	O00763	ACACB	HUMAN	Acetyl-CoA carboxylase 2	M					Nuc		136	37118.6	57114.8	28341.1	21852.8
O14684	O14684	PTGES	HUMAN	Prostaglandin E synthase	M							9	3613.32	8729.82	4562.65	4451.58
O14787	O14787	TNPO2	HUMAN	Transportin-2	M					Nuc		3	257.92	280.21	286.22	334.334
O14828	O14828	SCAMP3	HUMAN	Secretory carrier-associated membrane protein 3	M							6	759.128	1025.48	718.86	708.8
O14980	O14980	XPO1	HUMAN	Exportin-1	M					Nuc		19	3102.08	3175.13	2979.86	3241.58
O15067	O15067	PFAS	HUMAN	Phosphoribosylformylglycinamidine synthase								2	178.45	166.259	150.646	206.321
O15260	O15260	SURF4	HUMAN	Surfeit locus protein 4	M							4	734.247	1298.54	912.534	1160.66
O15355	O15355	PPM1G	HUMAN	Protein phosphatase 1G	M					Nuc		4	254.975	293.296	223.526	276.782
O43175	O43175	PHGDH	HUMAN	D-3-phosphoglycerate dehydrogenase								10	2129.84	2036.72	2130.63	3075.04
O43747-2	O43747	AP1G1	HUMAN	Isoform 2 of AP-1 complex subunit gamma-1	M							3	286.542	307.219	261.091	336.893
O43772	O43772	SLC25A20	HUMAN	Mitochondrial carnitine/acylcarnitine carrier protein	M							2	31.5951	39.7881	48.8001	116.49
O43776	O43776	NARS	HUMAN	Asparagine--tRNA ligase, cytoplasmic								1	97.0283	49.0617	56.8668	110.674
O60313-2	O60313	OPA1	HUMAN	Isoform 2 of Dynamin-like 120 kDa protein, mitochondrial	M							2	243.889	275.222	262.239	308.184
O60884	O60884	DNAJA2	HUMAN	DnaJ homolog subfamily A member 2	M					Nuc		1	183.406	205.068	166.109	158.171
O60885	O60885	BRD4	HUMAN	Bromodomain-containing protein 4						Nuc		1	114.656	99.9579	96.913	148.517
O75390	O75390	CS	HUMAN	Citrate synthase, mitochondrial						Nuc		1	204.441	138.952	1155.81	171.272
O75400	O75400	PRPF40A	HUMAN	Pre-mRNA-processing factor 40 homolog A	M							3	484.922	594.506	501.321	823.436
O75436	O75436	VPS26A	HUMAN	Vacuolar protein sorting-associated protein 26A	M							2	276.265	199.431	263.884	428.706
O75533	O75533	SF3B1	HUMAN	Splicing factor 3B subunit 1						Nuc		2	92.2367	104.581	114.136	144.989
O75874	O75874	IDH1	HUMAN	Isocitrate dehydrogenase [NADP] cytoplasmic								1	210.745	234.471	189.42	237.187
O76003	O76003	GLRX3	HUMAN	Glutaredoxin-3						Nuc		2	521.599	499.071	425.059	520.83
O94886	O94886	TMEM63A	HUMAN	CSC1-like protein 1	M							1	27.8719	28.482	22.7891	24.1411
O94991	O94991	SLITRK5	HUMAN	SLIT and NTRK-like protein 5	M							8	1655.97	2351.33	3518.92	3618.74
O95232	O95232	LUC7L3	HUMAN	Luc7-like protein 3						Nuc		11	2284.4	2742.87	2391.2	4435.32
O95373	O95373	IPO7	HUMAN	Importin-7	M							15	2382.93	2316.73	2318.39	2060.57
O95433	O95433	AHSA1	HUMAN	Activator of 90 kDa heat shock protein ATPase homolog 1								1	60.9959	65.5092	59.8308	63.9133
O95456	O95456	PSMG1	HUMAN	Proteasome assembly chaperone 1						Nuc		1	39.9618	38.2176	23.7096	36.1465
O95573	O95573	ACSL3	HUMAN	Long-chain-fatty-acid--CoA ligase 3	M							7	1994.49	2148.51	1690.5	2786.05
O95758-4	O95758	PTBP3	HUMAN	Isoform 4 of Polypyrimidine tract-binding protein 3						Nuc		1	76.6561	152.925	72.5429	154.982
O95819-3	O95819	MAP4K4	HUMAN	Isoform 3 of Mitogen-activated protein kinase kinase kinase kinase 4								2	119.565	156.315	107.005	132.825
O95831	O95831	AIFM1	HUMAN	Apoptosis-inducing factor 1, mitochondrial	M					Nuc		2	137.033	150.928	120.365	153.984
O96008	O96008	TOMM40	HUMAN	Mitochondrial import receptor subunit T	M							1	34.5552	50.0018	38.5921	56.8108
P00338-3	P00338	LDHA	HUMAN	Isoform 3 of L-lactate dehydrogenase A chain	M					Nuc		11	3887.43	1913.56	1737.65	2764.72
P00367	P00367	GLUD1	HUMAN	Glutamate dehydrogenase 1, mitochondrial								4	716.133	683.638	584.046	900.897
P00403	P00403	MT-CO2	HUMAN	Cytochrome c oxidase subunit 2	M							3	664.688	531.834	521.052	503.61
P00558	P00558	PGK1	HUMAN	Phosphoglycerate kinase 1	M							8	1348.48	959.569	720.667	1882.12
P02545	P02545	LMNA	HUMAN	Prelamin-A/C	M					Nuc		2	131.83	186.926	127.813	172.244
P04062	P04062	GBA	HUMAN	Glucosylceramidase	M							1	257.934	285.469	262.166	305.103
P04843	P04843	RPN1	HUMAN	Dolichyl-diphosphooligosaccharide--protein glycosyltransferase subunit 1	M							19	3802.13	3312.27	3381.54	6218.32
P04844	P04844	RPN2	HUMAN	Dolichyl-diphosphooligosaccharide--protein glycosyltransferase subunit 2	M					Nuc		3	613.568	543.274	383.31	536.894
P05165	P05165	PCCA	HUMAN	Propionyl-CoA carboxylase alpha chain, mitochondrial								234	42763.3	73382.1	37962.2	46547.6
P05166-2	P05166	PCCB	HUMAN	Isoform 2 of Propionyl-CoA carboxylase beta chain, mitochondrial								31	3914.96	6711.6	4779.9	6680.84
P05386	P05386	RPLP1	HUMAN	60S acidic ribosomal protein P1								1	184.852	102.623	111.775	108.44
P05387	P05387	RPLP2	HUMAN	60S acidic ribosomal protein P2	M							3	1892.65	787.722	1076.61	757.928
P05388	P05388	RPLP0	HUMAN	60S acidic ribosomal protein P0	M					Nuc		5	1081.94	804.355	583.079	774.662
P06454	P06454	PTMA	HUMAN	Prothymosin alpha						Nuc		1	615.975	58.0443	382.267	257.605
P06748	P06748	NPM1	HUMAN	Nucleophosmin	M					Nuc		16	3516.15	3503.49	2992.94	5581.43
P06753-5	P06753	TPM3	HUMAN	Isoform 5 of Tropomyosin alpha-3 chain								6	1294.3	1123.42	1120.76	1969.03
P07195	P07195	LDHB	HUMAN	L-lactate dehydrogenase B chain	M							6	1259.93	868.321	879.812	968.406
P07437	P07437	TUBB	HUMAN	Tubulin beta chain						Nuc		14	2991.43	2582.92	2815.39	2955.71
P07737	P07737	PFN1	HUMAN	Profilin-1	M					Nuc		7	2652.04	2197.63	1857.45	2233.38
P07814	P07814	EPRS	HUMAN	Bifunctional glutamate/proline--tRNA ligase	M							11	2731.98	2716.9	2335.03	2203.39
P08247	P08247	SYP	HUMAN	Synaptophysin	M							8	922.469	1054.33	836.555	839.354
P09651	P09651	HNRNPA1	HUMAN	Heterogeneous nuclear ribonucleoprotein A1	M							2	184.029	197.16	159.677	176.583
P09874	P09874	PARP1	HUMAN	Poly [ADP-ribose] polymerase 1	M					Nuc		14	1586.17	1934.06	2189.94	1417.46
P09936	P09936	UCHL1	HUMAN	Ubiquitin carboxyl-terminal hydrolase isozyme L1	M							17	1090.62	1972.2	1289.15	1120.83
P09960	P09960	LTA4H	HUMAN	Leukotriene A-4 hydrolase								2	400.246	254.173	293.862	477.766
P0DME0	P0DME0	SETSIP	HUMAN	Protein SETSIP						Nuc		1	116.761	56.8989	61.1392	95.4071
P0DMV9	P0DMV9	HSPA1B	HUMAN	Heat shock 70 kDa protein 1B								36	7126.27	6879.21	6705.63	6208.67
P10155	P10155	TROVE2	HUMAN	60 kDa SS-A/Ro ribonucleoprotein						Nuc		6	597.639	877.237	671.549	966.003
P10599	P10599	TXN	HUMAN	Thioredoxin						Nuc		5	1714.29	1411.93	1657.19	2062.87
P11117	P11117	ACP2	HUMAN	Lysosomal acid phosphatase	M							1	36.9755	41.6437	26.9802	38.1123
P11498	P11498	PC	HUMAN	Pyruvate carboxylase, mitochondrial								378	77317.8	107719	64286.2	51931.7
P11586	P11586	MTHFD1	HUMAN	C-1-tetrahydrofolate synthase, cytoplasmic	M							11	1397.52	1595.73	1409	1666.17
P12004	P12004	PCNA	HUMAN	Proliferating cell nuclear antigen						Nuc		6	945.505	658.41	741.016	1029.76
P12956	P12956	XRCC6	HUMAN	X-ray repair cross-complementing protein 6	M					Nuc		4	513.876	721.595	461.034	606.287
P13489	P13489	RNH1	HUMAN	Ribonuclease inhibitor								3	395.867	488.635	438.753	438.824
P13640	P13640	MT1G	HUMAN	Metallothionein-1G						Nuc		1	472.327	331.139	303.468	229.872
P13797	P13797	PLS3	HUMAN	Plastin-3								5	1280.91	1027.65	991.37	1507.89
P13804	P13804	ETFA	HUMAN	Electron transfer flavoprotein subunit alpha, mitochondrial								2	181.534	149.583	105.37	157.072
P14314	P14314	PRKCSH	HUMAN	Glucosidase 2 subunit beta								15	2905.29	2409.27	2315.27	4474.55
P14649	P14649	MYL6B	HUMAN	Myosin light chain 6B								1	51.4181	17.6068	34.888	47.2803
P14868	P14868	DARS	HUMAN	Aspartate--tRNA ligase, cytoplasmic	M							3	493.777	355.935	334.961	488.332
P15170-3	P15170	GSPT1	HUMAN	Isoform 3 of Eukaryotic peptide chain release factor GTP-binding subunit ERF3A								1	126.353	83.9494	100.42	136.035
P15880	P15880	RPS2	HUMAN	40S ribosomal protein S2	M					Nuc		8	1828.25	1378.3	1674.98	894.59
P16403	P16403	HIST1H1C	HUMAN	Histone H1.2						Nuc		11	2117.22	1214.69	809.492	797.202
P17812	P17812	CTPS1	HUMAN	CTP synthase 1	M							3	353.981	238.171	269.86	297.98
P17987	P17987	TCP1	HUMAN	T-complex protein 1 subunit alpha								8	1722.16	2150.23	1791.79	2089.35
P18077	P18077	RPL35A	HUMAN	60S ribosomal protein L35a	M							1	288.314	121.581	89.4196	58.8743
P18124	P18124	RPL7	HUMAN	60S ribosomal protein L7	M					Nuc		3	486.361	282.735	231.006	205.45
P18621-3	P18621	RPL17	HUMAN	Isoform 3 of 60S ribosomal protein L17						Nuc		2	424.824	298.913	265.129	203.783
P18669	P18669	PGAM1	HUMAN	Phosphoglycerate mutase 1	M							4	1440.11	744.009	566.959	769.614
P20042	P20042	EIF2S2	HUMAN	Eukaryotic translation initiation factor 2 subunit 2								2	285.988	453.822	331.159	394.29
P20700	P20700	LMNB1	HUMAN	Lamin-B1	M							1	161.834	129.218	194.428	182.597
P22102	P22102	GART	HUMAN	Trifunctional purine biosynthetic protein adenosine-3								5	693.846	674.137	544.465	877.054
P22234-2	P22234	PAICS	HUMAN	Isoform 2 of Multifunctional protein ADE2	M							3	245.222	255.091	257.732	254.75
P22314	P22314	UBA1	HUMAN	Ubiquitin-like modifier-activating enzyme 1						Nuc		26	5446.59	4764.72	4461.21	4728.19
P22392-2	P22392	NME2	HUMAN	Isoform 3 of Nucleoside diphosphate kinase B	M					Nuc		4	785.942	573.525	440.947	495.206
P22626	P22626	HNRNPA2B1	HUMAN	Heterogeneous nuclear ribonucleoproteins A2/B1	M					Nuc		2	148.347	179.436	143.512	206.213
P22695	P22695	UQCRC2	HUMAN	Cytochrome b-c1 complex subunit 2, mitochondrial	M							3	645.584	781.097	761.259	963.492
P23381	P23381	WARS	HUMAN	Tryptophan--tRNA ligase, cytoplasmic						Nuc		2	559.193	439.741	395.123	626.021
P23497	P23497	SP100	HUMAN	Nuclear autoantigen Sp-100						Nuc		3	795.819	614.855	516.022	1058.91
P23526	P23526	AHCY	HUMAN	Adenosylhomocysteinase						Nuc		3	601.874	547.713	384.694	505.283
P23588	P23588	EIF4B	HUMAN	Eukaryotic translation initiation factor 4B								4	563.527	529.144	484.634	902.044
P24534	P24534	EEF1B2	HUMAN	Elongation factor 1-beta								11	1464.5	1835.04	1726.2	3560.88
P24752	P24752	ACAT1	HUMAN	Acetyl-CoA acetyltransferase, mitochondrial	M							11	1380.61	1354.04	1394.73	1950.42
P25205-2	P25205	MCM3	HUMAN	Isoform 2 of DNA replication licensing factor MCM3	M					Nuc		7	703.295	751.466	708.637	837.685
P25398	P25398	RPS12	HUMAN	40S ribosomal protein S12	M							5	938.902	961.073	936.048	1486.13
P25685	P25685	DNAJB1	HUMAN	DnaJ homolog subfamily B member 1						Nuc		3	141.445	143.914	194.608	229.447
P26373	P26373	RPL13	HUMAN	60S ribosomal protein L13	M					Nuc		6	826.404	809.139	561.608	614.503
P26639-2	P26639	TARS	HUMAN	Isoform 2 of Threonine--tRNA ligase, cytoplasmic								34	4147.16	4277.45	3900.78	6791.18
P26640	P26640	VARS	HUMAN	Valine--tRNA ligase								2	145.048	158.797	119.103	176.195
P26641-2	P26641	EEF1G	HUMAN	Isoform 2 of Elongation factor 1-gamma	M					Nuc		22	4728.96	3214.88	2825.72	4436.23
P27348	P27348	YWHAQ	HUMAN	14-3-3 protein theta	M							14	1389.14	1634.69	1661.72	2123.13
P27635	P27635	RPL10	HUMAN	60S ribosomal protein L10	M							2	1147.16	1138.62	827.311	711.297
P27695	P27695	APEX1	HUMAN	DNA-(apurinic or apyrimidinic site) lyase						Nuc		1	190.564	133.974	100.739	200.252
P27708	P27708	CAD	HUMAN	CAD protein	M					Nuc		8	2532.88	2298.31	2179.41	1867.37
P27824-2	P27824	CANX	HUMAN	Isoform 2 of Calnexin	M							7	1282.38	1290.28	941.319	1246.98
P28288	P28288	ABCD3	HUMAN	ATP-binding cassette sub-family D member 3	M							2	211.489	375.854	240.974	217.485
P29034	P29034	S100A2	HUMAN	Protein S100-A2								7	3951.54	2910.76	3842.06	8132.38
P29401-2	P29401	TKT	HUMAN	Isoform 2 of Transketolase						Nuc		15	4609.19	3480.93	3315.87	5581.38
P29692-2	P29692	EEF1D	HUMAN	Isoform 2 of Elongation factor 1-delta						Nuc		17	1686.92	2197.82	2070.42	3166.22
P30042	P30042	C21orf33	HUMAN	ES1 protein homolog, mitochondrial								1	84.2681	82.6967	90.7503	197.295
P30048	P30048	PRDX3	HUMAN	Thioredoxin-dependent peroxide reductase, mitochondrial								2	310.765	320.727	350.642	457.707
P30050	P30050	RPL12	HUMAN	60S ribosomal protein L12	M							1	64.4598	78.2393	57.6669	88.2276
P30153	P30153	PPP2R1A	HUMAN	Serine/threonine-protein phosphatase 2A 65 kDa regulatory subunit A alpha isoform	M					Nuc		20	3050.06	3638.64	3476.48	4954.88
P30154-2	P30154	PPP2R1B	HUMAN	Isoform 2 of Serine/threonine-protein phosphatase 2A 65 kDa regulatory subunit A beta isoform	M							5	905.641	730.179	748.091	1167.03
P30536	P30536	TSPO	HUMAN	Translocator protein	M							1	796.67	1181.82	759.195	1225.78
P31689	P31689	DNAJA1	HUMAN	DnaJ homolog subfamily A member 1	M					Nuc		1	128.698	174.388	129.66	133.532
P31943	P31943	HNRNPH1	HUMAN	Heterogeneous nuclear ribonucleoprotein H	M					Nuc		3	135.57	200.659	160.544	194.373
P31946	P31946	YWHAB	HUMAN	14-3-3 protein beta/alpha	M					Nuc		16	2661.8	2125.27	2059.11	5173.11
P31948-2	P31948	STIP1	HUMAN	Isoform 2 of Stress-induced-phosphoprotein 1						Nuc		11	2653.2	2351.05	2145.73	3984.65
P32119	P32119	PRDX2	HUMAN	Peroxiredoxin-2								5	776.344	779.603	768.286	769.206
P33947	P33947	KDELR2	HUMAN	ER lumen protein-retaining receptor 2	M							1	109.439	146.904	131.011	187.962
P33991	P33991	MCM4	HUMAN	DNA replication licensing factor MCM4	M					Nuc		1	342.256	313.232	315.948	340.687
P33992	P33992	MCM5	HUMAN	DNA replication licensing factor MCM5	M					Nuc		3	249.465	267.875	397.038	220.769
P33993	P33993	MCM7	HUMAN	DNA replication licensing factor MCM7	M							5	840.448	935.356	735.087	863.178
P34897	P34897	SHMT2	HUMAN	Serine hydroxymethyltransferase, mitochondrial	M					Nuc		1	114.197	108.913	110.425	137.953
P34932	P34932	HSPA4	HUMAN	Heat shock 70 kDa protein 4								23	3099.49	3220.92	2707.07	4348.95
P35268	P35268	RPL22	HUMAN	60S ribosomal protein L22						Nuc		2	131.603	192.228	105.537	127.331
P35573	P35573	AGL	HUMAN	Glycogen debranching enzyme						Nuc		2	350.23	417.211	375.365	396.627
P35606	P35606	COPB2	HUMAN	Coatomer subunit beta'								1	256.031	201.909	156.435	292.054
P36542	P36542	ATP5C1	HUMAN	ATP synthase subunit gamma, mitochondrial	M							1	104.554	159.32	115.399	142.569
P36578	P36578	RPL4	HUMAN	60S ribosomal protein L4	M					Nuc		11	2697.79	2399.38	1912.92	1652.14
P37268	P37268	FDFT1	HUMAN	Squalene synthase	M							3	166.29	244.619	219.318	184.379
P37802-2	P37802	TAGLN2	HUMAN	Isoform 2 of Transgelin-2								5	999.384	944.384	949.867	1108.94
P38646	P38646	HSPA9	HUMAN	Stress-70 protein, mitochondrial								17	2755.85	2884.07	2427.62	3002.1
P38919	P38919	EIF4A3	HUMAN	Eukaryotic initiation factor 4A-III	M							3	290.559	222.785	202.767	253.164
P39019	P39019	RPS19	HUMAN	40S ribosomal protein S19	M							2	232.967	208.777	150.153	188.304
P39023	P39023	RPL3	HUMAN	60S ribosomal protein L3						Nuc		7	1945.37	1465.61	1288.77	1341.34
P39656	P39656	DDOST	HUMAN	Dolichyl-diphosphooligosaccharide--protein glycosyltransferase 48 kDa subunit	M							1	87.863	82.7419	76.8973	106.016
P40227	P40227	CCT6A	HUMAN	T-complex protein 1 subunit zeta								6	1237.37	1422.59	1205.04	1429.14
P40938	P40938	RFC3	HUMAN	Replication factor C subunit 3								1	110.974	123.438	113.824	124.991
P40939	P40939	HADHA	HUMAN	Trifunctional enzyme subunit alpha, mitochondrial	M							12	2432.3	3250.41	2760.5	4477.22
P41250	P41250	GARS	HUMAN	Glycine--tRNA ligase								5	747.317	652.815	701.798	1164.13
P41252	P41252	IARS	HUMAN	Isoleucine--tRNA ligase, cytoplasmic	M							7	1456.53	1571.91	1367.81	1425.05
P42166	P42166	TMPO	HUMAN	Lamina-associated polypeptide 2, isoform alpha	M					Nuc		1	61.8671	78.887	1496.84	82.223
P42677	P42677	RPS27	HUMAN	40S ribosomal protein S27						Nuc		2	671.392	794.305	658.403	575.138
P42704	P42704	LRPPRC	HUMAN	Leucine-rich PPR motif-containing protein, mitochondrial	M					Nuc		36	6204.16	8245.37	7081.03	6999.27
P42765	P42765	ACAA2	HUMAN	3-ketoacyl-CoA thiolase, mitochondrial	M							2	98.6369	152.36	362.978	121.294
P42766	P42766	RPL35	HUMAN	60S ribosomal protein L35	M							1	812.361	256.593	244.837	149.726
P43034	P43034	PAFAH1B1	HUMAN	Platelet-activating factor acetylhydrolase IB subunit alpha	M							1	64.8178	63.4632	78.2692	72.6223
P43246	P43246	MSH2	HUMAN	DNA mismatch repair protein Msh2	M							1	45.1356	68.0668	55.9931	56.7451
P43307	P43307	SSR1	HUMAN	Translocon-associated protein subunit alpha	M							1	71.597	93.9667	73.5826	108.977
P43487	P43487	RANBP1	HUMAN	Ran-specific GTPase-activating protein						Nuc		3	521.819	411.415	419.167	692.565
P45880-1	P45880	VDAC2	HUMAN	Isoform 1 of Voltage-dependent anion-selective channel protein 2	M					Nuc		15	3193.07	3222.43	3429.72	7528.53
P45974	P45974	USP5	HUMAN	Ubiquitin carboxyl-terminal hydrolase 5								4	232.647	230.383	220.41	369.044
P46776	P46776	RPL27A	HUMAN	60S ribosomal protein L27a	M							3	520.106	702.392	368.938	449.102
P46777	P46777	RPL5	HUMAN	60S ribosomal protein L5	M					Nuc		3	658.877	337.604	373.577	277.931
P46781	P46781	RPS9	HUMAN	40S ribosomal protein S9	M					Nuc		6	2444.99	1721.93	1251.56	1215.76
P46782	P46782	RPS5	HUMAN	40S ribosomal protein S5	M							8	1504.89	1976.05	1531.64	2502.36
P46977	P46977	STT3A	HUMAN	Dolichyl-diphosphooligosaccharide--protein glycosyltransferase subunit STT3A	M							10	2625.85	2777.28	2830.17	4304.69
P47813	P47813	EIF1AX	HUMAN	Eukaryotic translation initiation factor 1A, X-chromosomal								1	44.8233	60.2612	34.3303	28.1453
P47895	P47895	ALDH1A3	HUMAN	Aldehyde dehydrogenase family 1 member A3								8	2309.66	4877.09	5248.59	9141.72
P47897	P47897	QARS	HUMAN	Glutamine--tRNA ligase								2	124.897	140.878	112.31	142.369
P47914	P47914	RPL29	HUMAN	60S ribosomal protein L29	M							3	862.095	718.793	454.675	437.346
P48643	P48643	CCT5	HUMAN	T-complex protein 1 subunit epsilon								3	292.764	304.715	244.08	357.441
P49207	P49207	RPL34	HUMAN	60S ribosomal protein L34								6	962.72	1071.55	810.648	688.913
P49247	P49247	RPIA	HUMAN	Ribose-5-phosphate isomerase	M							1	89.1863	114.677	105.193	121.41
P49411	P49411	TUFM	HUMAN	Elongation factor Tu, mitochondrial	M							22	2090.04	2713.71	2738.16	2944.09
P49588-2	P49588	AARS	HUMAN	Isoform 2 of Alanine--tRNA ligase, cytoplasmic	M							4	827.575	865.415	679.405	848.329
P49821	P49821	NDUFV1	HUMAN	NADH dehydrogenase [ubiquinone] flavoprotein 1, mitochondrial	M							1	89.076	108.887	92.0865	71.7152
P50395	P50395	GDI2	HUMAN	Rab GDP dissociation inhibitor beta	M							1	458.808	242.886	143.676	234.044
P50416	P50416	CPT1A	HUMAN	Carnitine	M							1	91.6519	104.288	82.5767	102.074
P50454	P50454	SERPINH1	HUMAN	Serpin H1	M							7	1196.56	1067.73	1036.3	1834.04
P50502	P50502	ST13	HUMAN	Hsc70-interacting protein								3	173.482	198.363	131.236	285.379
P50747	P50747	HLCS	HUMAN	Biotin--protein ligase								10	1717.35	2763.31	1698.88	1782.51
P50914	P50914	RPL14	HUMAN	60S ribosomal protein L14	M							1	197.455	150.184	131.901	116.987
P50990	P50990	CCT8	HUMAN	T-complex protein 1 subunit theta								24	3481.04	3263.17	3010.71	4008.99
P50991	P50991	CCT4	HUMAN	T-complex protein 1 subunit delta								9	1484.73	2054.89	1366.12	2831.76
P51648-2	P51648	ALDH3A2	HUMAN	Isoform 2 of Fatty aldehyde dehydrogenase	M							8	717.025	935.661	738.849	1333.64
P52209	P52209	PGD	HUMAN	6-phosphogluconate dehydrogenase, decarboxylating						Nuc		4	1083.37	843.719	649.356	757.268
P52292	P52292	KPNA2	HUMAN	Importin subunit alpha-1	M							7	990.46	1154.94	925.896	870.754
P52848	P52848	NDST1	HUMAN	Bifunctional heparan sulfate N-deacetylase/N-sulfotransferase 1	M							2	279.879	301.906	534.598	260.97
P52888	P52888	THOP1	HUMAN	Thimet oligopeptidase	M							2	240.183	230.882	230.129	277.992
P53007	P53007	SLC25A1	HUMAN	Tricarboxylate transport protein, mitochondrial	M					Nuc		3	299.087	384.132	325.31	338.849
P53801	P53801	PTTG1IP	HUMAN	Pituitary tumor-transforming gene 1 protein-interacting protein	M					Nuc		5	650.548	650.216	698.232	738.316
P53999	P53999	SUB1	HUMAN	Activated RNA polymerase II transcriptional coactivator p15						Nuc		1	72.147	81.2532	60.1157	87.4777
P54136	P54136	RARS	HUMAN	Arginine--tRNA ligase, cytoplasmic	M							5	710.245	854.18	669.395	702.835
P54289	P54289	CACNA2D1	HUMAN	Voltage-dependent calcium channel subunit alpha-2/delta-1								9	707.018	1490.05	1111.36	1067.73
P54819	P54819	AK2	HUMAN	Adenylate kinase 2, mitochondrial	M							3	378.139	544.142	414.541	538.885
P55060	P55060	CSE1L	HUMAN	Exportin-2	M					Nuc		32	5583.3	5441.31	5080.97	5636.04
P55072	P55072	VCP	HUMAN	Transitional endoplasmic reticulum ATPase	M					Nuc		5	473.687	460.541	335.578	606.341
P55786	P55786	NPEPPS	HUMAN	Puromycin-sensitive aminopeptidase						Nuc		12	2906.97	3819.95	2940.9	2743.52
P56134	P56134	ATP5J2	HUMAN	ATP synthase subunit f, mitochondrial	M					Nuc		2	204.771	258.523	203.826	259.749
P56192	P56192	MARS	HUMAN	Methionine--tRNA ligase, cytoplasmic	M							6	868.582	912.066	818.046	876.12
P58107	P58107	EPPK1	HUMAN	Epiplakin								57	12210	21046.9	15646.1	10410.6
P58546	P58546	MTPN	HUMAN	Myotrophin						Nuc		1	118.136	106.496	114.315	141
P60228	P60228	EIF3E	HUMAN	Eukaryotic translation initiation factor 3 subunit E	M					Nuc		3	195.816	168.916	151.851	241.494
P60842	P60842	EIF4A1	HUMAN	Eukaryotic initiation factor 4A-I	M							9	1126.07	1079.48	1358.58	1406.06
P60866-2	P60866	RPS20	HUMAN	Isoform 2 of 40S ribosomal protein S20	M							2	400.285	430.197	359.583	365.17
P60981	P60981	DSTN	HUMAN	Destrin								2	422.717	495.207	523.426	680.331
P61204	P61204	ARF3	HUMAN	ADP-ribosylation factor 3	M							2	943.374	771.413	669.106	906.418
P61221	P61221	ABCE1	HUMAN	ATP-binding cassette sub-family E member 1	M							5	656.865	561.714	483.504	674.186
P61247	P61247	RPS3A	HUMAN	40S ribosomal protein S3a						Nuc		6	1270.85	832.763	1414.86	740.348
P61313	P61313	RPL15	HUMAN	60S ribosomal protein L15	M					Nuc		5	501.953	684.766	548.98	344.924
P61619	P61619	SEC61A1	HUMAN	Protein transport protein Sec61 subunit alpha isoform 1	M							3	321.473	287.147	316.244	464.235
P61927	P61927	RPL37	HUMAN	60S ribosomal protein L37								2	427.947	343.614	285.087	244.829
P61978-2	P61978	HNRNPK	HUMAN	Isoform 2 of Heterogeneous nuclear ribonucleoprotein K	M					Nuc		8	1727.83	1832.96	1895.07	2074.03
P61981	P61981	YWHAG	HUMAN	14-3-3 protein gamma	M							6	809.366	622.632	789.659	1692.68
P62081	P62081	RPS7	HUMAN	40S ribosomal protein S7	M					Nuc		4	771.558	384.643	305.14	303.404
P62241	P62241	RPS8	HUMAN	40S ribosomal protein S8	M					Nuc		4	1211.95	1302.39	1456.7	962.664
P62249	P62249	RPS16	HUMAN	40S ribosomal protein S16	M							1	261.117	238.797	203.537	403.418
P62258	P62258	YWHAE	HUMAN	14-3-3 protein epsilon	M							25	5494.06	4676.82	4773.5	9453.95
P62266	P62266	RPS23	HUMAN	40S ribosomal protein S23	M							3	888.18	808.456	614.866	617.415
P62269	P62269	RPS18	HUMAN	40S ribosomal protein S18	M					Nuc		1	109.918	97.9503	47.3176	64.3113
P62280	P62280	RPS11	HUMAN	40S ribosomal protein S11	M							2	356.105	349.473	228.139	212.323
P62424	P62424	RPL7A	HUMAN	60S ribosomal protein L7a	M					Nuc		3	828.746	709.802	621.303	512.81
P62633-6	P62633	CNBP	HUMAN	Isoform 6 of Cellular nucleic acid-binding protein						Nuc		2	373.115	456.572	308.373	387.845
P62701	P62701	RPS4X	HUMAN	40S ribosomal protein S4, X isoform	M							6	1609.99	1021.99	973.374	1037.45
P62714	P62714	PPP2CB	HUMAN	Serine/threonine-protein phosphatase 2A catalytic subunit beta isoform						Nuc		3	261.433	227.085	262.409	355.26
P62750	P62750	RPL23A	HUMAN	60S ribosomal protein L23a						Nuc		1	519.776	328.522	249.203	141.009
P62753	P62753	RPS6	HUMAN	40S ribosomal protein S6	M					Nuc		6	1053.47	883.067	657.204	677.292
P62820	P62820	RAB1A	HUMAN	Ras-related protein Rab-1A	M							4	1252.43	1020.38	873.3	1186.87
P62826	P62826	RAN	HUMAN	GTP-binding nuclear protein Ran	M					Nuc		3	658.894	435.652	286.483	389.528
P62829	P62829	RPL23	HUMAN	60S ribosomal protein L23	M							3	894.191	731.464	725.282	532.161
P62847-4	P62847	RPS24	HUMAN	Isoform 4 of 40S ribosomal protein S24	M					Nuc		2	246.084	119.78	106.047	94.908
P62851	P62851	RPS25	HUMAN	40S ribosomal protein S25						Nuc		3	498.014	574.617	472.307	509.902
P62854	P62854	RPS26	HUMAN	40S ribosomal protein S26	M							3	257.431	200.126	173.94	151.43
P62888	P62888	RPL30	HUMAN	60S ribosomal protein L30	M					Nuc		2	309.043	288.325	186.236	220.719
P62913	P62913	RPL11	HUMAN	60S ribosomal protein L11	M							3	713.9	747.835	643.712	799.517
P62917	P62917	RPL8	HUMAN	60S ribosomal protein L8	M							4	588.478	672.424	419.067	392.793
P63151-2	P63151	PPP2R2A	HUMAN	Isoform 2 of Serine/threonine-protein phosphatase 2A 55 kDa regulatory subunit B alpha isoform								1	90.0488	122.922	85.0732	104.352
P63241-2	P63241	EIF5A	HUMAN	Isoform 2 of Eukaryotic translation initiation factor 5A-1	M					Nuc		5	1136.86	1018.76	1172.1	1484.07
P63244	P63244	RACK1	HUMAN	Receptor of activated protein C kinase 1						Nuc		5	1180.29	1298.8	1212.5	1585.28
P68363	P68363	TUBA1B	HUMAN	Tubulin alpha-1B chain								60	14553.8	14401.3	16105.4	17148.2
P69891	P69891	HBG1	HUMAN	Hemoglobin subunit gamma-1								6	1826.78	3967.25	1976.8	2686.27
P78344	P78344	EIF4G2	HUMAN	Eukaryotic translation initiation factor 4 gamma 2	M							6	298.614	299.953	283.246	538.694
P78347	P78347	GTF2I	HUMAN	General transcription factor II-I	M					Nuc		2	152.041	204.69	279.029	148.976
P78371	P78371	CCT2	HUMAN	T-complex protein 1 subunit beta								4	388.364	409.017	279.618	461.286
P78527	P78527	PRKDC	HUMAN	DNA-dependent protein kinase catalytic subunit	M							188	48758.1	51641.5	42803.8	25306.6
P83731	P83731	RPL24	HUMAN	60S ribosomal protein L24	M							2	684.323	646.937	468.207	379.617
P83881	P83881	RPL36A	HUMAN	60S ribosomal protein L36a								1	114.341	124.844	115.741	84.788
P84098	P84098	RPL19	HUMAN	60S ribosomal protein L19	M							4	1478.41	1322.43	1649.14	838.604
P84103	P84103	SRSF3	HUMAN	Serine/arginine-rich splicing factor 3								1	79.1782	94.6454	76.7849	91.9991
Q01130	Q01130	SRSF2	HUMAN	Serine/arginine-rich splicing factor 2						Nuc		2	217.494	347.287	217.883	257.086
Q01469	Q01469	FABP5	HUMAN	Fatty acid-binding protein, epidermal								1	154.02	113.805	123.457	108.366
Q01813	Q01813	PFKP	HUMAN	ATP-dependent 6-phosphofructokinase, platelet type	M					Nuc		24	4180.41	4316.72	4699.59	5498.83
Q01970	Q01970	PLCB3	HUMAN	1-phosphatidylinositol 4,5-bisphosphate phosphodiesterase beta-3								5	625.282	687.304	699.869	687.215
Q02790	Q02790	FKBP4	HUMAN	Peptidyl-prolyl cis-trans isomerase FKBP4	M							2	421.922	362.79	333.276	2100.96
Q02878	Q02878	RPL6	HUMAN	60S ribosomal protein L6	M					Nuc		4	793.239	848.163	643.303	530.51
Q04637-9	Q04637	EIF4G1	HUMAN	Isoform 9 of Eukaryotic translation initiation factor 4 gamma 1	M							12	1414.63	1516.75	1241.05	1755.1
Q04760	Q04760	GLO1	HUMAN	Lactoylglutathione lyase								4	427.521	417.329	520.684	424.106
Q05519	Q05519	SRSF11	HUMAN	Serine/arginine-rich splicing factor 11						Nuc		11	3135.78	4628.75	3843.08	6194.36
Q07020	Q07020	RPL18	HUMAN	60S ribosomal protein L18	M					Nuc		2	549.862	365.47	323.188	338.04
Q08945	Q08945	SSRP1	HUMAN	FACT complex subunit SSRP1						Nuc		4	729.516	597.596	552.23	1019.41
Q08J23	Q08J23	NSUN2	HUMAN	tRNA (cytosine(34)-C(5))-methyltransferase						Nuc		1	14.4271	22.713	17.964	18.152
Q10471	Q10471	GALNT2	HUMAN	Polypeptide N-acetylgalactosaminyltransferase 2	M							1	291.156	266.874	240.285	451.264
Q12767-2	Q12767	TMEM94	HUMAN	Isoform 2 of Transmembrane protein 94	M							12	1895.56	2052.12	2110.55	1849.83
Q12931	Q12931	TRAP1	HUMAN	Heat shock protein 75 kDa, mitochondrial	M							4	842.061	1096.73	616.327	856.059
Q13011	Q13011	ECH1	HUMAN	Delta(3,5)-Delta(2,4)-dienoyl-CoA isomerase, mitochondrial	M							1	228.681	224.549	216.208	296.448
Q13085-4	Q13085	ACACA	HUMAN	Isoform 4 of Acetyl-CoA carboxylase 1								595	143027	216641	96431.4	82403.3
Q13126-2	Q13126	MTAP	HUMAN	Isoform 2 of S-methyl-5'-thioadenosine phosphorylase						Nuc		1	57.6374	83.9285	78.3533	109.13
Q13148	Q13148	TARDBP	HUMAN	TAR DNA-binding protein 43						Nuc		1	102.377	99.3654	99.3066	115.018
Q13263	Q13263	TRIM28	HUMAN	Transcription intermediary factor 1-beta						Nuc		9	799.754	1201.27	734.536	804.058
Q13428-4	Q13428	TCOF1	HUMAN	Isoform 4 of Treacle protein						Nuc		3	559.331	593.945	486.82	828.757
Q13616	Q13616	CUL1	HUMAN	Cullin-1								1	77.7453	63.7295	47.5037	105.654
Q13823	Q13823	GNL2	HUMAN	Nucleolar GTP-binding protein 2	M					Nuc		2	1691.88	2240.61	1378.77	1436.92
Q13838-2	Q13838	DDX39B	HUMAN	Isoform 2 of Spliceosome RNA helicase DDX39B						Nuc		1	88.7377	76.8506	57.3672	103.201
Q14008-3	Q14008	CKAP5	HUMAN	Isoform 3 of Cytoskeleton-associated protein 5	M							2	282.959	212.343	245.439	299.877
Q14152	Q14152	EIF3A	HUMAN	Eukaryotic translation initiation factor 3 subunit A	M					Nuc		5	1345.06	1234.55	1048.85	1151.87
Q14157-5	Q14157	UBAP2L	HUMAN	Isoform 5 of Ubiquitin-associated protein 2-like								2	300.923	319.997	301.588	294.767
Q14204	Q14204	DYNC1H1	HUMAN	Cytoplasmic dynein 1 heavy chain 1	M							112	32076.7	36386.6	30509.3	17855.3
Q14498	Q14498	RBM39	HUMAN	RNA-binding protein 39								14	2788.48	3879.31	3650.52	7295.09
Q14566	Q14566	MCM6	HUMAN	DNA replication licensing factor MCM6						Nuc		9	609.546	721.219	720.215	760.179
Q14697	Q14697	GANAB	HUMAN	Neutral alpha-glucosidase AB	M							1	245.187	141.265	114.857	261.655
Q14697-2	Q14697	GANAB	HUMAN	Isoform 2 of Neutral alpha-glucosidase AB	M							7	1484.91	1152.1	1085.47	1270.51
Q14739	Q14739	LBR	HUMAN	Lamin-B receptor	M							8	750.108	903.512	2290.78	841.48
Q14847	Q14847	LASP1	HUMAN	LIM and SH3 domain protein 1								6	1130.12	1128.9	1490.63	1397.46
Q14974	Q14974	KPNB1	HUMAN	Importin subunit beta-1	M							24	3787.27	4302.21	4640.08	4286.45
Q14C86-6	Q14C86	GAPVD1	HUMAN	Isoform 6 of GTPase-activating protein and VPS9 domain-containing protein 1	M							1	201.327	223.46	172.632	179.711
Q15042-3	Q15042	RAB3GAP1	HUMAN	Isoform 2 of Rab3 GTPase-activating protein catalytic subunit								1	17.4902	12.212	14.8149	17.112
Q15181	Q15181	PPA1	HUMAN	Inorganic pyrophosphatase								6	1018.76	1066.58	941.553	1513.67
Q15287	Q15287	RNPS1	HUMAN	RNA-binding protein with serine-rich domain 1						Nuc		1	128.473	260.315	149.069	191.577
Q15365	Q15365	PCBP1	HUMAN	Poly(rC)-binding protein 1	M							3	649.435	781.462	715.214	710.316
Q15366-2	Q15366	PCBP2	HUMAN	Isoform 2 of Poly(rC)-binding protein 2	M					Nuc		16	1992.08	2253.05	2041.27	2700.92
Q15388	Q15388	TOMM20	HUMAN	Mitochondrial import receptor subunit T	M							2	225.882	257.633	1383.35	332.567
Q15392	Q15392	DHCR24	HUMAN	Delta(24)-sterol reductase	M					Nuc		2	319.262	358.397	271.238	340.767
Q15417	Q15417	CNN3	HUMAN	Calponin-3								1	119.177	166.525	122.042	151.598
Q15517	Q15517	CDSN	HUMAN	Corneodesmosin								4	699.768	979.02	1270.93	611.659
Q15637-5	Q15637	SF1	HUMAN	Isoform 5 of Splicing factor 1						Nuc		1	55.841	89.4528	57.4245	62.7765
Q15904	Q15904	ATP6AP1	HUMAN	V-type proton ATPase subunit S1	M							4	403.431	575.493	396.601	454.522
Q16543	Q16543	CDC37	HUMAN	Hsp90 co-chaperone Cdc37	M							7	1515.61	2286.71	1513.95	2571.63
Q16576-2	Q16576	RBBP7	HUMAN	Isoform 2 of Histone-binding protein RBBP7						Nuc		2	306.257	352.455	314.739	350.306
Q16629	Q16629	SRSF7	HUMAN	Serine/arginine-rich splicing factor 7						Nuc		2	231.015	346.475	258.127	289.319
Q16658	Q16658	FSCN1	HUMAN	Fascin	M							8	2008.45	1618.75	1778.79	4235.51
Q16695	Q16695	HIST3H3	HUMAN	Histone H3.1t						Nuc		3	182.58	359.184	206.615	159.789
Q24JP5-2	Q24JP5	TMEM132A	HUMAN	Isoform 2 of Transmembrane protein 132A	M							46	13940.1	13889.5	12454.4	7970.8
Q3ZCQ8-2	Q3ZCQ8	TIMM50	HUMAN	Isoform 2 of Mitochondrial import inner membrane translocase subunit TIM50	M							4	185.117	264.071	164.704	186.355
Q53H12	Q53H12	AGK	HUMAN	Acylglycerol kinase, mitochondrial	M							2	571.214	573.114	692.557	692.835
Q56VL3	Q56VL3	OCIAD2	HUMAN	OCIA domain-containing protein 2	M							1	225.122	232.969	199.505	387.011
Q5BVD1	Q5BVD1	TTMP	HUMAN	TPA-induced transmembrane protein	M							14	1282.24	1457.41	1234.06	1543.36
Q5HYA8	Q5HYA8	TMEM67	HUMAN	Meckelin	M							4	227.625	286.159	278.938	271.159
Q5JPE7	Q5JPE7	NOMO2	HUMAN	Nodal modulator 2	M							4	705.514	893.593	590.643	840.759
Q5JRX3-2	Q5JRX3	PITRM1	HUMAN	Isoform 2 of Presequence protease, mitochondrial								1	234.983	244.552	300.437	275.548
Q5JXB2	Q5JXB2	UBE2NL	HUMAN	Putative ubiquitin-conjugating enzyme E2 N-like								1	88.8677	70.8512	50.0523	75.7664
Q5QNW6-2	Q5QNW6	HIST2H2BF	HUMAN	Isoform 2 of Histone H2B type 2-F						Nuc		4	472.703	744.325	360.215	403.705
Q5T4S7-2	Q5T4S7	UBR4	HUMAN	Isoform 2 of E3 ubiquitin-protein ligase UBR4	M							28	5147.71	5849.38	4542.54	3378.22
Q5VIR6-4	Q5VIR6	VPS53	HUMAN	Isoform 4 of Vacuolar protein sorting-associated protein 53 homolog	M							1	14.7065	9.53836	21.0954	23.421
Q5VT25-6	Q5VT25	CDC42BPA	HUMAN	Isoform 6 of Serine/threonine-protein kinase MRCK alpha								1	120.694	133.541	204.534	140.701
Q5VT79	Q5VT79	ANXA8L1	HUMAN	Annexin A8-like protein 1								4	1014.78	841.119	816.036	1494.96
Q5VUB5	Q5VUB5	FAM171A1	HUMAN	Protein FAM171A1	M							10	1000.33	949.198	924.621	1173.94
Q5VYK3	Q5VYK3	ECM29	HUMAN	Proteasome-associated protein ECM29 homolog	M					Nuc		5	756.357	666.815	535.113	571.609
Q63HN8-4	Q63HN8	RNF213	HUMAN	Isoform 2 of E3 ubiquitin-protein ligase RNF213	M							1	302.425	259.861	234.521	249.339
Q66PJ3	Q66PJ3	ARL6IP4	HUMAN	ADP-ribosylation factor-like protein 6-interacting protein 4						Nuc		3	683.594	812.749	699.149	1238.57
Q68DH5	Q68DH5	LMBRD2	HUMAN	LMBR1 domain-containing protein 2	M							19	2864.76	4415.06	2927.32	2351.43
Q6IA17	Q6IA17	SIGIRR	HUMAN	Single Ig IL-1-related receptor	M							13	3697.44	3312.98	3835.47	2449.57
Q6NSJ0	Q6NSJ0	KIAA1161	HUMAN	Uncharacterized family 31 glucosidase KIAA1161	M							17	5982.55	5881.85	7360.23	6393.32
Q6UVY6	Q6UVY6	MOXD1	HUMAN	DBH-like monooxygenase protein 1	M							13	2310.15	2979.27	2490.97	2262.56
Q6UWP8	Q6UWP8	SBSN	HUMAN	Suprabasin								2	266.808	442.105	475.2	318.946
Q6UX71	Q6UX71	PLXDC2	HUMAN	Plexin domain-containing protein 2	M							22	12125.9	2619.33	11679.3	3851.16
Q6UY11	Q6UY11	DLK2	HUMAN	Protein delta homolog 2	M							10	2039.01	2849.62	2858.14	1084.4
Q6UY14-3	Q6UY14	ADAMTSL4	HUMAN	Isoform 3 of ADAMTS-like protein 4								8	1600	2569.6	1489.39	1377.12
Q6ZMP0	Q6ZMP0	THSD4	HUMAN	Thrombospondin type-1 domain-containing protein 4								5	722.307	645.005	939.037	662.41
Q6ZSS7	Q6ZSS7	MFSD6	HUMAN	Major facilitator superfamily domain-containing protein 6	M							8	1993.72	2287.18	2168.82	1940.72
Q76M96-2	Q76M96	CCDC80	HUMAN	Isoform 2 of Coiled-coil domain-containing protein 80	M							7	3855.9	2958.91	2443.17	1173.11
Q7KZF4	Q7KZF4	SND1	HUMAN	Staphylococcal nuclease domain-containing protein 1	M					Nuc		2	127.021	147.569	109.733	120.278
Q7L014	Q7L014	DDX46	HUMAN	Probable ATP-dependent RNA helicase DDX46	M					Nuc		18	2163.16	2771.93	2183.96	3398.2
Q7L1Q6-3	Q7L1Q6	BZW1	HUMAN	Isoform 3 of Basic leucine zipper and W2 domain-containing protein 1	M							4	570.785	506.629	496.965	706.343
Q7L4I2	Q7L4I2	RSRC2	HUMAN	Arginine/serine-rich coiled-coil protein 2								3	142.375	215.558	163.5	191.85
Q7L576	Q7L576	CYFIP1	HUMAN	Cytoplasmic FMR1-interacting protein 1								1	154.421	195.679	180.105	209.017
Q7Z2W4	Q7Z2W4	ZC3HAV1	HUMAN	Zinc finger CCCH-type antiviral protein 1						Nuc		2	259.552	273.359	287.294	327.627
Q7Z403	Q7Z403	TMC6	HUMAN	Transmembrane channel-like protein 6	M							4	817.494	874.907	1014.4	940.629
Q7Z4Q2	Q7Z4Q2	HEATR3	HUMAN	HEAT repeat-containing protein 3								1	15.3329	26.1789	21.3489	17.6704
Q7Z6Z7	Q7Z6Z7	HUWE1	HUMAN	E3 ubiquitin-protein ligase HUWE1	M					Nuc		12	2449	2520.35	2045.32	1236.29
Q7Z7M0	Q7Z7M0	MEGF8	HUMAN	Multiple epidermal growth factor-like domains protein 8	M					Nuc		2	226.487	242.977	221.814	230.303
Q86SK9	Q86SK9	SCD5	HUMAN	Stearoyl-CoA desaturase 5	M							1	94.7009	139.35	87.1149	109.792
Q86VH4	Q86VH4	LRRTM4	HUMAN	Leucine-rich repeat transmembrane neuronal protein 4	M							10	953.217	1181.22	971.62	1010.53
Q86VP6	Q86VP6	CAND1	HUMAN	Cullin-associated NEDD8-dissociated protein 1	M					Nuc		44	8292.02	8173.59	8719.65	13292.5
Q86WK6	Q86WK6	AMIGO1	HUMAN	Amphoterin-induced protein 1	M							3	258.024	306.235	314.929	219.941
Q86Y56	Q86Y56	DNAAF5	HUMAN	Dynein assembly factor 5, axonemal								3	512.614	615.996	504.23	543.523
Q8IV08	Q8IV08	PLD3	HUMAN	Phospholipase D3	M							3	314.915	429.274	339.016	334.831
Q8IYB3	Q8IYB3	SRRM1	HUMAN	Serine/arginine repetitive matrix protein 1						Nuc		2	383.104	480.203	454.638	798.839
Q8IZA0	Q8IZA0	KIAA0319L	HUMAN	Dyslexia-associated protein KIAA0319-like protein	M							2	203.581	255.318	206.407	167.968
Q8NBS9	Q8NBS9	TXNDC5	HUMAN	Thioredoxin domain-containing protein 5								9	1311.12	1117.39	1019.15	2801.14
Q8NBW4	Q8NBW4	SLC38A9	HUMAN	Sodium-coupled neutral amino acid transporter 9	M							1	222.525	222.969	168.898	153.264
Q8NC42	Q8NC42	RNF149	HUMAN	E3 ubiquitin-protein ligase RNF149	M							16	2757.96	2886.71	2968.82	2702.84
Q8NE71	Q8NE71	ABCF1	HUMAN	ATP-binding cassette sub-family F member 1	M							2	88.3967	89.8282	72.5899	147.895
Q8TB61	Q8TB61	SLC35B2	HUMAN	Adenosine 3'-phospho 5'-phosphosulfate transporter 1	M							1	213.252	411.056	120.695	176.075
Q8TB96	Q8TB96	ITFG1	HUMAN	T-cell immunomodulatory protein	M							10	1272.49	1449.27	1766.63	1161.7
Q8TCE6	Q8TCE6	FAM45A	HUMAN	Protein FAM45A								3	2558.64	2506.72	2802.34	2517.37
Q8TEB7	Q8TEB7	RNF128	HUMAN	E3 ubiquitin-protein ligase RNF128	M							1	131.455	161.884	176.55	127.177
Q8TEX9-2	Q8TEX9	IPO4	HUMAN	Isoform 2 of Importin-4	M							2	190.908	218.059	161.29	180.737
Q8TF01	Q8TF01	PNISR	HUMAN	Arginine/serine-rich protein PNISR								2	99.8928	134.939	89.0387	69.0512
Q8WWZ7	Q8WWZ7	ABCA5	HUMAN	ATP-binding cassette sub-family A member 5	M							1	131.443	135.596	190.147	114.628
Q8WXA9-2	Q8WXA9	SREK1	HUMAN	Isoform 2 of Splicing regulatory glutamine/lysine-rich protein 1								3	763.444	1067.77	730.262	1854.36
Q92616	Q92616	GCN1	HUMAN	eIF-2-alpha kinase activator GCN1	M							19	3090.52	3314.59	3127.84	2695.54
Q92841	Q92841	DDX17	HUMAN	Probable ATP-dependent RNA helicase DDX17	M					Nuc		3	280.761	358.324	278.333	292.646
Q92973	Q92973	TNPO1	HUMAN	Transportin-1	M					Nuc		17	2239.35	2229.85	2184.53	1977.01
Q93008	Q93008	USP9X	HUMAN	Probable ubiquitin carboxyl-terminal hydrolase FAF-X	M							2	229.28	183.685	221.372	261.108
Q969M3-3	Q969M3	YIPF5	HUMAN	Isoform 3 of Protein YIPF5	M							3	386.786	465.039	459.812	490.342
Q969Z0	Q969Z0	TBRG4	HUMAN	Protein TBRG4								2	267.816	295.389	279.784	300.502
Q96AG4	Q96AG4	LRRC59	HUMAN	Leucine-rich repeat-containing protein 59	M							5	1095.78	1088.71	814.591	1097.35
Q96GP6	Q96GP6	SCARF2	HUMAN	Scavenger receptor class F member 2	M							7	347.981	319.849	402.492	382.302
Q96HE7	Q96HE7	ERO1A	HUMAN	ER	M							2	532.017	500.902	488.977	889.246
Q96HN2	Q96HN2	AHCYL2	HUMAN	Adenosylhomocysteinase 3								1	66.8304	93.105	57.1125	76.6583
Q96L92	Q96L92	SNX27	HUMAN	Sorting nexin-27	M							2	201.741	156.388	177.025	204.231
Q96MM7-4	Q96MM7	HS6ST2	HUMAN	Isoform 4 of Heparan-sulfate 6-	M							6	492.125	565.112	430.072	443.591
Q96P70	Q96P70	IPO9	HUMAN	Importin-9	M							18	3397.61	4182.83	3835.92	3414.73
Q96PQ0	Q96PQ0	SORCS2	HUMAN	VPS10 domain-containing receptor SorCS2	M							7	625.814	859.785	1187.15	931.34
Q96Q45-3	Q96Q45	TMEM237	HUMAN	Isoform 3 of Transmembrane protein 237	M							10	2062.04	1959.89	1997.64	2107.47
Q96QK1	Q96QK1	VPS35	HUMAN	Vacuolar protein sorting-associated protein 35	M							4	390.682	361.599	714.14	467.836
Q96RQ3	Q96RQ3	MCCC1	HUMAN	Methylcrotonoyl-CoA carboxylase subunit alpha, mitochondrial	M							189	70575.2	120703	74415.6	45091.3
Q96T76-8	Q96T76	MMS19	HUMAN	Isoform 5 of MMS19 nucleotide excision repair protein homolog	M					Nuc		3	408.824	701.852	700.538	424.954
Q96T83	Q96T83	SLC9A7	HUMAN	Sodium/hydrogen exchanger 7	M							5	343.875	492.19	361.405	334.54
Q99426	Q99426	TBCB	HUMAN	Tubulin-folding cofactor B								1	16.8631	7.58586	11.5928	25.3786
Q99442	Q99442	SEC62	HUMAN	Translocation protein SEC62	M							1	165.573	216.817	153.463	244.904
Q99615	Q99615	DNAJC7	HUMAN	DnaJ homolog subfamily C member 7	M							4	320.821	363.815	299.599	399.624
Q99729-4	Q99729	HNRNPAB	HUMAN	Isoform 4 of Heterogeneous nuclear ribonucleoprotein A/B						Nuc		1	96.7921	91.0967	76.0416	94.1972
Q99832	Q99832	CCT7	HUMAN	T-complex protein 1 subunit eta								36	4409.7	5527.25	4979.04	6372.1
Q99873	Q99873	PRMT1	HUMAN	Protein arginine N-methyltransferase 1						Nuc		1	149.015	161.69	135.475	151.792
Q9BPX3	Q9BPX3	NCAPG	HUMAN	Condensin complex subunit 3	M					Nuc		1	245.501	226.371	212.977	236.377
Q9BQE3	Q9BQE3	TUBA1C	HUMAN	Tubulin alpha-1C chain						Nuc		3	558.5	516.576	619.107	810.536
Q9BRQ5	Q9BRQ5	ORAI3	HUMAN	Protein orai-3	M							7	3352.77	5610.57	4233.83	4507.18
Q9BT09	Q9BT09	CNPY3	HUMAN	Protein canopy homolog 3								1	105.117	77.6543	72.4724	203.17
Q9BTM1-2	Q9BTM1	H2AFJ	HUMAN	Isoform 2 of Histone H2A.J								5	284.767	405.811	230.374	242.422
Q9BTN0	Q9BTN0	LRFN3	HUMAN	Leucine-rich repeat and fibronectin type-III domain-containing protein 3	M							16	1086.63	2354.57	1683.46	1733.13
Q9BXJ9	Q9BXJ9	NAA15	HUMAN	N-alpha-acetyltransferase 15, NatA auxiliary subunit	M					Nuc		4	2275.22	1575.14	2322.95	2729.49
Q9BXP5	Q9BXP5	SRRT	HUMAN	Serrate RNA effector molecule homolog								2	98.0208	108.832	93.0175	168.894
Q9BXT2	Q9BXT2	CACNG6	HUMAN	Voltage-dependent calcium channel gamma-6 subunit								2	260.948	340.462	340.47	313.663
Q9H0C3	Q9H0C3	TMEM117	HUMAN	Transmembrane protein 117	M							3	432.706	514.324	354.709	537.242
Q9H1E3	Q9H1E3	NUCKS1	HUMAN	Nuclear ubiquitous casein and cyclin-dependent kinase substrate 1						Nuc		3	433.19	342.26	325.203	563.205
Q9H3K6	Q9H3K6	BOLA2	HUMAN	BolA-like protein 2								2	128.932	104.389	117.236	131.638
Q9H3U1	Q9H3U1	UNC45A	HUMAN	Protein unc-45 homolog A						Nuc		7	1431.89	1582.41	1356.96	1486.25
Q9H4F8-2	Q9H4F8	SMOC1	HUMAN	Isoform 2 of SPARC-related modular calcium-binding protein 1	M							4	344.133	414.894	328.584	342.826
Q9H993	Q9H993	ARMT1	HUMAN	Protein-glutamate								1	17.3792	27.3179	151.037	27.0718
Q9H9B4	Q9H9B4	SFXN1	HUMAN	Sideroflexin-1	M							1	302.555	441.067	386.295	400.02
Q9H9K5	Q9H9K5	ERVMER34-1	HUMAN	Endogenous retrovirus group MER34 member 1 Env polyprotein	M							1	6.68315	14.4274	8.56739	6.65055
Q9HAV4	Q9HAV4	XPO5	HUMAN	Exportin-5						Nuc		15	1676.49	1888.91	1487.44	1750.75
Q9HCC0	Q9HCC0	MCCC2	HUMAN	Methylcrotonoyl-CoA carboxylase beta chain, mitochondrial								10	1065.67	2050.94	1931.84	1441.46
Q9HDB5	Q9HDB5	NRXN3	HUMAN	Neurexin-3-beta	M							10	1000.06	1151.27	978.772	808.538
Q9NQ29	Q9NQ29	LUC7L	HUMAN	Putative RNA-binding protein Luc7-like 1								1	203.841	245.667	231.314	295.68
Q9NQ39	Q9NQ39	RPS10P5	HUMAN	Putative 40S ribosomal protein S10-like								1	167.847	186.899	185.025	164.762
Q9NR99	Q9NR99	MXRA5	HUMAN	Matrix-remodeling-associated protein 5								6	2467.99	3847.55	3307.03	2283.62
Q9NS64	Q9NS64	RPRM	HUMAN	Protein reprimo	M							2	62.4198	67.7524	66.411	70.7462
Q9NT99	Q9NT99	LRRC4B	HUMAN	Leucine-rich repeat-containing protein 4B	M							23	1430.98	1693.4	1500.43	1386.39
Q9NTK5	Q9NTK5	OLA1	HUMAN	Obg-like ATPase 1	M							2	327.402	318.005	256.55	535.527
Q9NUQ9	Q9NUQ9	FAM49B	HUMAN	Protein FAM49B	M							1	74.9659	161.067	87.3501	104.589
Q9NWB6	Q9NWB6	ARGLU1	HUMAN	Arginine and glutamate-rich protein 1								7	785.377	1081.52	662.352	1224.94
Q9NZ01	Q9NZ01	TECR	HUMAN	Very-long-chain enoyl-CoA reductase	M					Nuc		4	614.24	762.246	688.501	692.457
Q9NZL4-3	Q9NZL4	HSPBP1	HUMAN	Isoform 3 of Hsp70-binding protein 1								1	51.7122	84.4974	58.4967	50.7028
Q9NZR1	Q9NZR1	TMOD2	HUMAN	Tropomodulin-2								1	299.222	639.095	230.826	452.342
Q9NZT2	Q9NZT2	OGFR	HUMAN	Opioid growth factor receptor	M					Nuc		1	23.4657	22.5166	23.8599	24.1501
Q9P003	Q9P003	CNIH4	HUMAN	Protein cornichon homolog 4	M							1	197.757	190.019	255.444	247.758
Q9P0T7	Q9P0T7	TMEM9	HUMAN	Transmembrane protein 9	M							5	391.735	405.275	362.249	409.964
Q9P0V3	Q9P0V3	SH3BP4	HUMAN	SH3 domain-binding protein 4						Nuc		2	104.084	115.067	176.303	190.981
Q9P244	Q9P244	LRFN1	HUMAN	Leucine-rich repeat and fibronectin type III domain-containing protein 1	M							39	2208.65	3193.71	2476.23	2607.86
Q9P265	Q9P265	DIP2B	HUMAN	Disco-interacting protein 2 homolog B	M					Nuc		2	313.662	390.007	345.153	442.477
Q9P273	Q9P273	TENM3	HUMAN	Teneurin-3	M							93	7889.85	15062.8	10766.9	8385.41
Q9P2E9	Q9P2E9	RRBP1	HUMAN	Ribosome-binding protein 1	M							4	1426.38	1093.81	1074.24	830.682
Q9P2J5	Q9P2J5	LARS	HUMAN	Leucine--tRNA ligase, cytoplasmic						Nuc		6	843.014	999.094	932.076	1330.11
Q9P2K3-3	Q9P2K3	RCOR3	HUMAN	Isoform 3 of REST corepressor 3						Nuc		1	97.3278	50.0268	135.179	113.113
Q9UBE0	Q9UBE0	SAE1	HUMAN	SUM						Nuc		2	211.874	227.852	197.456	200.355
Q9UBF2	Q9UBF2	COPG2	HUMAN	Coatomer subunit gamma-2								3	216.735	356.685	257.957	273.811
Q9UBG0	Q9UBG0	MRC2	HUMAN	C-type mannose receptor 2	M							35	10432.5	4116.43	5463.95	15112.4
Q9UBQ5	Q9UBQ5	EIF3K	HUMAN	Eukaryotic translation initiation factor 3 subunit K	M					Nuc		3	181.02	164.534	148.105	236.006
Q9UBT2	Q9UBT2	UBA2	HUMAN	SUM								3	224.222	212.813	153.968	253.226
Q9UBX3-2	Q9UBX3	SLC25A10	HUMAN	Isoform 2 of Mitochondrial dicarboxylate carrier	M					Nuc		1	217.463	267.522	274.149	246.763
Q9UGP8	Q9UGP8	SEC63	HUMAN	Translocation protein SEC63 homolog	M							3	519	1096.07	346.034	561.916
Q9UGV2	Q9UGV2	NDRG3	HUMAN	Protein NDRG3								4	757.801	1070.22	683.679	744.814
Q9UHB9	Q9UHB9	SRP68	HUMAN	Signal recognition particle subunit SRP68								1	158.116	163.111	155.303	176.028
Q9UHN6	Q9UHN6	TMEM2	HUMAN	Transmembrane protein 2	M							126	35756.6	23986.5	34507	33816.1
Q9UIA9	Q9UIA9	XPO7	HUMAN	Exportin-7						Nuc		1	44.8904	39.4043	42.2792	42.3904
Q9UNL2-2	Q9UNL2	SSR3	HUMAN	Isoform 2 of Translocon-associated protein subunit gamma	M							2	239.826	326.04	223.784	254.16
Q9UQ80	Q9UQ80	PA2G4	HUMAN	Proliferation-associated protein 2G4	M					Nuc		4	1018.61	760.366	754.703	896.088
Q9Y262	Q9Y262	EIF3L	HUMAN	Eukaryotic translation initiation factor 3 subunit L	M							1	37.4978	49.9081	37.1308	47.8655
Q9Y277-2	Q9Y277	VDAC3	HUMAN	Isoform 2 of Voltage-dependent anion-selective channel protein 3	M					Nuc		8	1046.71	1226.73	1006.12	1327.45
Q9Y383	Q9Y383	LUC7L2	HUMAN	Putative RNA-binding protein Luc7-like 2								23	6281.28	10269.7	6491.78	11720.8
Q9Y3F4-2	Q9Y3F4	STRAP	HUMAN	Isoform 2 of Serine-threonine kinase receptor-associated protein						Nuc		2	287.825	233.949	252.833	350.475
Q9Y5B9	Q9Y5B9	SUPT16H	HUMAN	FACT complex subunit SPT16						Nuc		2	185.179	202.805	253.368	173.564
Q9Y5L0-1	Q9Y5L0	TNPO3	HUMAN	Isoform 1 of Transportin-3	M							2	244.653	279.542	209.142	198.768
Q9Y5M8	Q9Y5M8	SRPRB	HUMAN	Signal recognition particle receptor subunit beta	M							1	117.722	98.0086	89.6038	117.454
Q9Y678	Q9Y678	COPG1	HUMAN	Coatomer subunit gamma-1	M							5	866.036	665.21	735.159	979.435
Q9Y6E2	Q9Y6E2	BZW2	HUMAN	Basic leucine zipper and W2 domain-containing protein 2	M							4	1071.7	1030.15	1037.52	1522.22

## Sheet: TMT labelling
TMT label	Sample
126C	GOPC 2-F6
127N	GOPC 1-E3
127C	GOPC 1-C8
129N	WT HaCaT

## Sheet: MS Quantification
Total proteins	Total peptides
1274	11116
